# Supplementary material for: Difunctionalization of bicyclo[1.1.0]butanes enabled by merging C−C cleavage and ruthenium-catalysed remote C−H activation
Source: Nat Synth. 2025 Feb 17;4(5):655–63. doi: 10.1038/s44160-025-00745-3 (PMC12075002; doi:10.1038/s44160-025-00745-3)
Supplement: Supplementary file 2 — Cartesian coordinates for all the calculated structures. [file 44160_2025_745_MOESM2_ESM.zip]

Archive with 85 entries (84 files):
- optimized structures (.xyz files)/
- optimized structures (.xyz files)/BCB.xyz
- optimized structures (.xyz files)/BrCF2CO2Et.xyz
- optimized structures (.xyz files)/CF2CO2-radical.xyz
- optimized structures (.xyz files)/CON-BCB.xyz
- optimized structures (.xyz files)/diF-BCB.xyz
- optimized structures (.xyz files)/int1.xyz
- optimized structures (.xyz files)/int10.xyz
- optimized structures (.xyz files)/int11.xyz
- optimized structures (.xyz files)/int12.xyz
- optimized structures (.xyz files)/int13.xyz
- optimized structures (.xyz files)/int14.xyz
- optimized structures (.xyz files)/int15.xyz
- optimized structures (.xyz files)/int16.xyz
- optimized structures (.xyz files)/int17.xyz
- optimized structures (.xyz files)/int18.xyz
- optimized structures (.xyz files)/int19.xyz
- optimized structures (.xyz files)/int2.xyz
- optimized structures (.xyz files)/int3.xyz
- optimized structures (.xyz files)/int4.xyz
- optimized structures (.xyz files)/int5.xyz
- optimized structures (.xyz files)/int6.xyz
- optimized structures (.xyz files)/int7.xyz
- optimized structures (.xyz files)/int8.xyz
- optimized structures (.xyz files)/int9.xyz
- optimized structures (.xyz files)/MesCOOH.xyz
- optimized structures (.xyz files)/TS1.xyz
- optimized structures (.xyz files)/TS10-s1.xyz
- optimized structures (.xyz files)/TS10-s2.xyz
- optimized structures (.xyz files)/TS10-s3.xyz
- optimized structures (.xyz files)/TS10-s4.xyz
- optimized structures (.xyz files)/TS10-s5.xyz
- optimized structures (.xyz files)/TS11-s1.xyz
- optimized structures (.xyz files)/TS11-s2.xyz
- optimized structures (.xyz files)/TS11-s3.xyz
- optimized structures (.xyz files)/TS12-s1.xyz
- optimized structures (.xyz files)/TS12-s2.xyz
- optimized structures (.xyz files)/TS12-s3.xyz
- optimized structures (.xyz files)/TS12-s4.xyz
- optimized structures (.xyz files)/TS13-s1.xyz
- optimized structures (.xyz files)/TS13-s2.xyz
- optimized structures (.xyz files)/TS13-s3.xyz
- optimized structures (.xyz files)/TS13-s4.xyz
- optimized structures (.xyz files)/TS13-s5.xyz
- optimized structures (.xyz files)/TS13-s6.xyz
- optimized structures (.xyz files)/TS14-s1.xyz
- optimized structures (.xyz files)/TS14-s2.xyz
- optimized structures (.xyz files)/TS14-s3.xyz
- optimized structures (.xyz files)/TS14-s4.xyz
- optimized structures (.xyz files)/TS14-s5.xyz
- optimized structures (.xyz files)/TS14-s6.xyz
- optimized structures (.xyz files)/TS2oss.xyz
- optimized structures (.xyz files)/TS3-s1.xyz
- optimized structures (.xyz files)/TS3-s2.xyz
- optimized structures (.xyz files)/TS3-s3.xyz
- optimized structures (.xyz files)/TS3-s4.xyz
- optimized structures (.xyz files)/TS3-s5.xyz
- optimized structures (.xyz files)/TS4-s1.xyz
- optimized structures (.xyz files)/TS4-s2.xyz
- optimized structures (.xyz files)/TS4-s3.xyz
- optimized structures (.xyz files)/TS4-s4.xyz
- optimized structures (.xyz files)/TS4-s5.xyz
- optimized structures (.xyz files)/TS5-s1.xyz
- optimized structures (.xyz files)/TS5-s2.xyz
- optimized structures (.xyz files)/TS5-s3.xyz
- optimized structures (.xyz files)/TS5-s4.xyz
- optimized structures (.xyz files)/TS5-s5.xyz
- optimized structures (.xyz files)/TS6-s1.xyz
- optimized structures (.xyz files)/TS6-s2.xyz
- optimized structures (.xyz files)/TS6-s3.xyz
- optimized structures (.xyz files)/TS6-s4.xyz
- optimized structures (.xyz files)/TS6-s5.xyz
- optimized structures (.xyz files)/TS7-s1.xyz
- optimized structures (.xyz files)/TS7-s2.xyz
- optimized structures (.xyz files)/TS7-s3.xyz
- optimized structures (.xyz files)/TS7-s4.xyz
- optimized structures (.xyz files)/TS8-s1.xyz
- optimized structures (.xyz files)/TS8-s2.xyz
- optimized structures (.xyz files)/TS8-s3.xyz
- optimized structures (.xyz files)/TS8-s4.xyz
- optimized structures (.xyz files)/TS9-s1.xyz
- optimized structures (.xyz files)/TS9-s2.xyz
- optimized structures (.xyz files)/TS9-s3.xyz
- optimized structures (.xyz files)/TS9-s4.xyz
- optimized structures (.xyz files)/TS9-s5.xyz
