# Supplementary material for: Difunctionalization of bicyclo[1.1.0]butanes enabled by merging C−C cleavage and ruthenium-catalysed remote C−H activation
Source: Nat Synth. 2025 Feb 17;4(5):655–63. doi: 10.1038/s44160-025-00745-3 (PMC12075002; doi:10.1038/s44160-025-00745-3)
Supplement: Supplementary file 2 — Cartesian coordinates for all the calculated structures. [file 44160_2025_745_MOESM2_ESM.zip › optimized structures (.xyz files)/BCB.xyz]

   26
scf done:  -613.768493
 C     2.692810     0.143165    -0.062475
 C     1.519280    -0.601230    -0.523117
 O     1.283964    -1.750511    -0.236887
 O     0.724082     0.163725    -1.286090
 C    -0.519851    -0.411775    -1.696063
 C    -1.597947    -0.171494    -0.676458
 C    -2.397630     0.973430    -0.751328
 C    -3.375777     1.221061     0.209462
 C    -3.562596     0.323131     1.259473
 C    -2.769089    -0.820689     1.343208
 C    -1.791798    -1.067801     0.381595
 H    -1.157247    -1.954513     0.447459
 H    -2.914016    -1.527954     2.163497
 H    -4.330678     0.513923     2.012991
 H    -3.996813     2.117214     0.137139
 H    -2.252660     1.677725    -1.575532
 H    -0.375120    -1.486983    -1.870378
 H    -0.763385     0.084468    -2.644586
 C     3.645935    -0.274538     1.008104
 C     2.765131     0.901503     1.232099
 C     2.966707     1.612855    -0.057512
 H     2.155409     2.260196    -0.403299
 H     3.977276     1.948486    -0.329496
 H     1.954481     1.016180     1.950728
 H     3.394309    -1.196869     1.540750
 H     4.718975    -0.113058     0.835225
