# Supplementary material for: Difunctionalization of bicyclo[1.1.0]butanes enabled by merging C−C cleavage and ruthenium-catalysed remote C−H activation
Source: Nat Synth. 2025 Feb 17;4(5):655–63. doi: 10.1038/s44160-025-00745-3 (PMC12075002; doi:10.1038/s44160-025-00745-3)
Supplement: Supplementary file 2 — Cartesian coordinates for all the calculated structures. [file 44160_2025_745_MOESM2_ESM.zip › optimized structures (.xyz files)/BrCF2CO2Et.xyz]

14

C       -0.739571000      0.828578000      0.131731000
F       -0.915206000      1.220234000      1.383978000
F       -1.391191000      1.640363000     -0.674598000
C        0.749356000      0.770883000     -0.251990000
O        1.151247000      1.157616000     -1.309627000
O        1.449561000      0.243882000      0.731006000
C        2.849200000      0.030407000      0.490077000
C        3.078364000     -1.265620000     -0.249464000
H        2.636505000     -2.111503000      0.296694000
H        4.158206000     -1.446814000     -0.355712000
H        2.639395000     -1.225109000     -1.256589000
H        3.243833000      0.890031000     -0.071252000
H        3.300403000      0.016109000      1.490725000
Br      -1.475752000     -1.007587000     -0.073756000


       
