# Supplementary material for: Difunctionalization of bicyclo[1.1.0]butanes enabled by merging C−C cleavage and ruthenium-catalysed remote C−H activation
Source: Nat Synth. 2025 Feb 17;4(5):655–63. doi: 10.1038/s44160-025-00745-3 (PMC12075002; doi:10.1038/s44160-025-00745-3)
Supplement: Supplementary file 2 — Cartesian coordinates for all the calculated structures. [file 44160_2025_745_MOESM2_ESM.zip › optimized structures (.xyz files)/CF2CO2-radical.xyz]

13

C        1.491719000     -0.116490000      0.160569000
F        1.846311000     -1.367847000      0.086838000
F        2.493142000      0.711284000      0.192837000
C        0.160086000      0.353682000     -0.164005000
O       -0.118241000      1.527435000     -0.252096000
O       -0.687150000     -0.671138000     -0.302256000
C       -2.053555000     -0.332036000     -0.549381000
C       -2.784123000      0.008563000      0.729005000
H       -2.713522000     -0.816471000      1.453124000
H       -3.848154000      0.189322000      0.514736000
H       -2.368505000      0.919251000      1.183036000
H       -2.089488000      0.508122000     -1.259221000
H       -2.477037000     -1.223851000     -1.031058000


       
