# Supplementary material for: Difunctionalization of bicyclo[1.1.0]butanes enabled by merging C−C cleavage and ruthenium-catalysed remote C−H activation
Source: Nat Synth. 2025 Feb 17;4(5):655–63. doi: 10.1038/s44160-025-00745-3 (PMC12075002; doi:10.1038/s44160-025-00745-3)
Supplement: Supplementary file 2 — Cartesian coordinates for all the calculated structures. [file 44160_2025_745_MOESM2_ESM.zip › optimized structures (.xyz files)/CON-BCB.xyz]

27
symmetry c1
C       -1.650438000     -0.698740000     -0.051851000
C       -2.876793000     -1.469925000     -0.436342000
C       -1.053540000     -1.689968000      0.892073000
H       -0.392047000     -1.296463000      1.670587000
H       -0.754009000     -2.673679000      0.501354000
H       -3.036326000     -0.845046000      1.794549000
H       -3.724649000     -0.867339000     -0.775801000
H       -2.739155000     -2.432268000     -0.950027000
C       -2.501010000     -1.348925000      0.991014000
C       -1.493249000      0.762620000     -0.220826000
O       -2.461886000      1.471177000     -0.429489000
N       -0.220918000      1.282013000     -0.087389000
C        0.957983000      0.500945000     -0.098089000
C       -0.080687000      2.724189000     -0.039342000
C        1.952010000      0.718669000      0.862641000
C        1.169383000     -0.462700000     -1.091770000
H        0.692674000      3.055973000     -0.747679000
H        0.189754000      3.077172000      0.969491000
H       -1.048594000      3.159154000     -0.316067000
C        3.125643000     -0.031203000      0.842405000
H        1.797701000      1.472124000      1.637491000
C        2.336156000     -1.220747000     -1.096269000
H        0.408180000     -0.613270000     -1.859317000
C        3.320183000     -1.009628000     -0.130741000
H        3.891232000      0.147127000      1.601300000
H        2.484155000     -1.974187000     -1.873605000
H        4.238753000     -1.600320000     -0.142066000
