# Supplementary material for: Difunctionalization of bicyclo[1.1.0]butanes enabled by merging C−C cleavage and ruthenium-catalysed remote C−H activation
Source: Nat Synth. 2025 Feb 17;4(5):655–63. doi: 10.1038/s44160-025-00745-3 (PMC12075002; doi:10.1038/s44160-025-00745-3)
Supplement: Supplementary file 2 — Cartesian coordinates for all the calculated structures. [file 44160_2025_745_MOESM2_ESM.zip › optimized structures (.xyz files)/diF-BCB.xyz]

29
symmetry c1
C       -1.679718000     -1.242325000     -0.094448000
C       -1.846924000      0.138249000      0.365980000
O       -1.900573000      0.460211000      1.528241000
O       -1.843364000      1.000050000     -0.659265000
C       -1.755285000      2.385178000     -0.325086000
H       -2.382020000      2.580036000      0.557770000
H       -2.181325000      2.913337000     -1.189638000
C       -1.164781000     -2.351078000      0.754219000
C       -0.257032000     -1.771219000     -0.279488000
C       -1.210694000     -1.734078000     -1.424007000
H       -1.040721000     -0.971297000     -2.189157000
H       -1.634053000     -2.677032000     -1.794491000
H       -0.967319000     -2.100719000      1.800395000
H       -1.569831000     -3.358067000      0.588652000
C        0.973993000     -0.989638000     -0.112629000
C        1.473689000     -0.683563000      1.162336000
C        1.648507000     -0.488162000     -1.234832000
C        2.598816000      0.122102000      1.306859000
H        0.971234000     -1.070389000      2.050505000
C        2.776249000      0.315204000     -1.087106000
H        1.286424000     -0.737153000     -2.234411000
C        3.253749000      0.628398000      0.184196000
H        2.968448000      0.356006000      2.308058000
H        3.288412000      0.695892000     -1.974099000
H        4.138739000      1.258051000      0.300742000
C       -0.320867000      2.792984000     -0.074522000
H        0.085891000      2.262732000      0.798498000
H        0.311790000      2.559586000     -0.943618000
H       -0.262390000      3.874618000      0.120157000
