# Supplementary material for: Difunctionalization of bicyclo[1.1.0]butanes enabled by merging C−C cleavage and ruthenium-catalysed remote C−H activation
Source: Nat Synth. 2025 Feb 17;4(5):655–63. doi: 10.1038/s44160-025-00745-3 (PMC12075002; doi:10.1038/s44160-025-00745-3)
Supplement: Supplementary file 2 — Cartesian coordinates for all the calculated structures. [file 44160_2025_745_MOESM2_ESM.zip › optimized structures (.xyz files)/int1.xyz]

111
symmetry c1
C        4.206381000     -3.027155000      0.222616000
C        3.042674000     -3.685530000     -0.182366000
C        1.808749000     -3.052666000     -0.069835000
C        1.725738000     -1.757288000      0.454359000
C        2.894052000     -1.127741000      0.901753000
C        4.128995000     -1.755073000      0.783258000
P        0.196597000     -0.741507000      0.437142000
C        0.162061000     -0.124903000      2.166088000
C        0.536381000     -0.935703000      3.245761000
C        0.480387000     -0.444427000      4.545054000
C        0.050510000      0.865304000      4.772960000
C       -0.323859000      1.676985000      3.703870000
C       -0.265826000      1.184021000      2.402646000
Ru       0.063421000      0.872958000     -1.140902000
O        1.839207000      0.335904000     -2.111268000
C        2.566837000      0.995383000     -1.305980000
O        1.938167000      1.660424000     -0.423874000
C       -1.216748000     -1.910443000      0.381799000
C       -2.142241000     -2.010666000      1.425359000
C       -3.323804000     -2.728414000      1.257446000
C       -3.582066000     -3.367412000      0.047802000
C       -2.656641000     -3.293172000     -0.994653000
C       -1.491139000     -2.554923000     -0.833997000
H       -0.811436000     -2.428157000     -1.679209000
H       -4.057123000     -2.772308000      2.064090000
H       -2.872021000     -3.778100000     -1.948520000
H        0.875789000     -1.959475000      3.069112000
H       -0.562622000      1.812181000      1.561804000
H        0.765345000     -1.078318000      5.386967000
H       -0.668601000      2.696919000      3.883659000
H        0.906744000     -3.572922000     -0.397402000
H        2.842859000     -0.120023000      1.319281000
H        3.102984000     -4.693433000     -0.598775000
H        5.036803000     -1.237204000      1.096015000
H       -1.958438000     -1.499848000      2.371865000
O       -1.666003000      0.066959000     -1.998532000
C       -2.424719000      0.584024000     -1.118843000
O       -1.846941000      1.345206000     -0.284667000
C       -0.832811000      3.575059000     -2.387511000
C        0.061538000      2.010839000     -3.851943000
C       -0.318049000      2.745045000     -4.966001000
C       -0.999422000      3.943431000     -4.769749000
C       -1.249613000      4.360851000     -3.469786000
C       -1.068462000      4.046257000     -1.005370000
C       -0.033034000      4.035317000     -0.063872000
C       -0.257707000      4.511897000      1.225233000
C       -1.516463000      4.986725000      1.592785000
C       -2.551718000      4.997808000      0.658312000
C       -2.325769000      4.538962000     -0.636370000
H        0.593210000      1.061598000     -3.942866000
H       -0.083173000      2.374448000     -5.964795000
H       -1.318967000      4.552809000     -5.618298000
H       -1.747196000      5.310634000     -3.269400000
H        0.946028000      3.640623000     -0.338515000
H        0.560313000      4.504827000      1.949732000
H       -1.691062000      5.353080000      2.607574000
H       -3.542759000      5.360444000      0.940815000
H       -3.144680000      4.524984000     -1.359773000
N       -0.199512000      2.402042000     -2.594952000
C       -3.853588000      0.225342000     -1.016731000
C       -4.560936000      0.473378000      0.186190000
C       -4.490018000     -0.454739000     -2.085372000
C       -5.864446000     -0.013690000      0.305883000
C       -5.797312000     -0.906678000     -1.909054000
C       -6.497519000     -0.718769000     -0.716926000
H       -6.402794000      0.163684000      1.241244000
H       -6.281840000     -1.437436000     -2.733162000
C        4.042590000      0.896868000     -1.316401000
C        4.672973000     -0.167196000     -2.014051000
C        4.816845000      1.775808000     -0.520969000
C        6.046389000     -0.348228000     -1.857165000
C        6.190516000      1.545152000     -0.406263000
C        6.823111000      0.479763000     -1.045074000
H        6.521590000     -1.189363000     -2.368564000
H        6.783682000      2.222439000      0.214785000
C       -3.835719000     -0.711604000     -3.412957000
H       -3.351271000      0.189002000     -3.814005000
H       -3.037158000     -1.461313000     -3.325401000
H       -4.582007000     -1.070135000     -4.135569000
C       -7.872843000     -1.286278000     -0.537323000
H       -8.465058000     -1.210005000     -1.461095000
H       -7.807498000     -2.355020000     -0.276036000
H       -8.419882000     -0.778797000      0.269716000
C       -3.985232000      1.218306000      1.356362000
H       -3.082300000      0.727307000      1.745297000
H       -3.667967000      2.232892000      1.078818000
H       -4.728423000      1.280013000      2.163527000
C        3.940814000     -1.154391000     -2.875926000
H        3.143208000     -1.660008000     -2.314958000
H        3.444039000     -0.662882000     -3.723490000
H        4.641181000     -1.910468000     -3.254765000
C        8.285555000      0.206191000     -0.861086000
H        8.434115000     -0.776818000     -0.385650000
H        8.811161000      0.178508000     -1.828382000
H        8.766834000      0.966821000     -0.231027000
C        4.243289000      2.951280000      0.219666000
H        3.598457000      3.564539000     -0.424572000
H        3.609143000      2.630187000      1.058388000
H        5.054659000      3.581382000      0.609798000
C        5.538691000     -3.679088000     -0.012766000
C       -4.844255000     -4.162226000     -0.131944000
C        0.042779000      1.412685000      6.173424000
F       -0.853876000      2.392065000      6.318960000
F        1.236119000      1.920294000      6.504897000
F       -0.242249000      0.466073000      7.072584000
F        5.554467000     -4.945191000      0.415671000
F        6.534699000     -3.032869000      0.599105000
F        5.837299000     -3.713150000     -1.321048000
F       -5.300387000     -4.098621000     -1.386831000
F       -5.822769000     -3.734263000      0.674351000
F       -4.650810000     -5.457979000      0.144718000
