# Supplementary material for: Difunctionalization of bicyclo[1.1.0]butanes enabled by merging C−C cleavage and ruthenium-catalysed remote C−H activation
Source: Nat Synth. 2025 Feb 17;4(5):655–63. doi: 10.1038/s44160-025-00745-3 (PMC12075002; doi:10.1038/s44160-025-00745-3)
Supplement: Supplementary file 2 — Cartesian coordinates for all the calculated structures. [file 44160_2025_745_MOESM2_ESM.zip › optimized structures (.xyz files)/int10.xyz]

125
symmetry c1
C       -0.862705000      2.406427000      2.628295000
C       -1.407654000      3.179643000      3.659375000
C        1.149249000      2.214125000      3.807994000
C       -0.639992000      3.465898000      4.780061000
H       -2.425932000      3.558683000      3.569229000
C        0.667239000      2.983326000      4.858763000
H        2.159024000      1.793639000      3.800836000
H       -1.056366000      4.070569000      5.589177000
H        1.306213000      3.197134000      5.716474000
N        0.402005000      1.930332000      2.737508000
Ru       0.964170000      0.620124000      1.215041000
O        3.332910000      0.621708000      1.991820000
C        3.423256000      1.550099000      1.152468000
C       -0.696253000      1.363579000      0.428879000
C       -1.518919000      2.047908000      1.375206000
C       -2.882402000      2.243951000      1.141960000
C       -3.459461000      1.830256000     -0.057818000
C       -2.613087000      1.381292000     -1.079309000
C       -1.255464000      1.188837000     -0.846655000
O        2.354041000      1.965175000      0.579820000
H       -3.526767000      2.619128000      1.940933000
H       -0.650162000      0.794572000     -1.660870000
H       -3.035855000      1.087759000     -2.043835000
C        3.322866000     -4.824588000      1.241008000
C        2.677957000     -4.833671000      0.003984000
C        2.152619000     -3.652658000     -0.511613000
C        2.263916000     -2.455762000      0.205750000
C        2.909817000     -2.456160000      1.449212000
C        3.438658000     -3.636604000      1.962949000
P        1.595027000     -0.865610000     -0.433580000
C        0.304587000     -1.451769000     -1.602527000
C        0.298024000     -1.132954000     -2.962632000
C       -0.849970000     -1.342422000     -3.726380000
C       -1.994170000     -1.873282000     -3.133461000
C       -1.971739000     -2.268078000     -1.794184000
C       -0.823312000     -2.066635000     -1.042017000
C        2.949550000     -0.235566000     -1.495830000
C        2.794031000      1.039744000     -2.057704000
C        3.845039000      1.639110000     -2.741035000
C        5.068128000      0.976918000     -2.851930000
C        5.230956000     -0.292606000     -2.301773000
C        4.172519000     -0.899247000     -1.631207000
H        4.312193000     -1.887884000     -1.190017000
H        3.728994000      2.641216000     -3.156894000
H        6.193344000     -0.801120000     -2.380209000
H        1.177893000     -0.679201000     -3.423760000
H       -0.817787000     -2.358101000      0.010207000
H       -0.861948000     -1.070079000     -4.783431000
H       -2.867136000     -2.691480000     -1.335455000
H        1.645548000     -3.665282000     -1.478995000
H        3.013278000     -1.517512000      2.000348000
H        2.581553000     -5.767798000     -0.552410000
H        3.938329000     -3.635361000      2.933514000
H        1.858237000      1.584277000     -1.915367000
C       -4.942572000      1.560628000     -0.150014000
C       -4.995611000      0.154008000      0.429875000
O       -4.987406000     -0.863620000     -0.219620000
O       -4.927685000      0.199257000      1.761770000
C       -4.622608000     -0.993403000      2.477218000
C       -3.197407000     -0.964545000      2.965704000
C       -2.906564000     -0.900815000      4.331372000
C       -1.587331000     -0.887847000      4.786965000
C       -0.536383000     -0.938005000      3.875704000
C       -0.818531000     -0.975545000      2.509540000
C       -2.136075000     -0.987503000      2.054333000
H       -2.341113000     -0.995468000      0.981598000
H        0.013934000     -1.147172000      1.777787000
H        0.500672000     -0.936016000      4.218051000
H       -1.381238000     -0.839785000      5.858423000
H       -3.728011000     -0.862891000      5.052301000
H       -4.798468000     -1.854903000      1.816634000
H       -5.324119000     -1.040293000      3.320567000
C       -5.635849000      1.703915000     -1.518963000
C       -5.957124000      2.552552000      0.466387000
H       -5.511005000      3.535453000      0.667011000
H       -6.486058000      2.203426000      1.362512000
H       -6.949449000      3.510580000     -1.301095000
H       -5.044312000      2.301913000     -2.223312000
H       -5.924376000      0.764790000     -2.009470000
C       -6.758810000      2.524968000     -0.850796000
C       -8.117421000      1.860442000     -0.783552000
F       -8.691925000      1.907134000     -2.006354000
F       -8.909369000      2.555320000      0.064630000
C       -8.074591000      0.404946000     -0.286419000
O       -8.011067000      0.129080000      0.882404000
O       -8.054511000     -0.450085000     -1.289327000
C       -7.919156000     -1.843306000     -0.972567000
C       -7.392497000     -2.547924000     -2.193251000
H       -7.238336000     -1.941959000     -0.116516000
H       -8.911048000     -2.215719000     -0.669389000
H       -8.055209000     -2.395065000     -3.057499000
H       -7.324123000     -3.628146000     -1.997582000
H       -6.387971000     -2.182393000     -2.446499000
C        4.716963000      2.132771000      0.711599000
C        5.896825000      1.356474000      0.794683000
C        4.758322000      3.422771000      0.128034000
C        7.077875000      1.872145000      0.255138000
C        5.971678000      3.893549000     -0.373338000
C        7.140555000      3.131965000     -0.337732000
H        7.983244000      1.260445000      0.300529000
H        6.000874000      4.892086000     -0.818785000
C        3.560860000      4.324941000      0.025082000
H        2.869467000      3.979413000     -0.756945000
H        2.972036000      4.342857000      0.951812000
H        3.880273000      5.348775000     -0.214848000
C        5.949480000     -0.009506000      1.417010000
H        5.702914000      0.028199000      2.486751000
H        5.217230000     -0.691555000      0.963578000
H        6.952870000     -0.440740000      1.294807000
C        8.409649000      3.644137000     -0.948905000
H        8.554623000      4.714164000     -0.738517000
H        9.287507000      3.095681000     -0.579649000
H        8.379283000      3.525716000     -2.043840000
C       -3.280954000     -1.948764000     -3.906432000
C        6.203552000      1.614159000     -3.602443000
C        3.938075000     -6.088392000      1.777590000
F        3.908033000     -6.123334000      3.112199000
F        5.220227000     -6.196618000      1.410417000
F        3.307157000     -7.176107000      1.328272000
F        6.189778000      1.264210000     -4.895026000
F        7.392609000      1.245666000     -3.113579000
F        6.146429000      2.948890000     -3.560738000
F       -4.042861000     -2.970604000     -3.507266000
F       -3.069780000     -2.086192000     -5.217264000
F       -4.008269000     -0.832573000     -3.742329000
