# Supplementary material for: Difunctionalization of bicyclo[1.1.0]butanes enabled by merging C−C cleavage and ruthenium-catalysed remote C−H activation
Source: Nat Synth. 2025 Feb 17;4(5):655–63. doi: 10.1038/s44160-025-00745-3 (PMC12075002; doi:10.1038/s44160-025-00745-3)
Supplement: Supplementary file 2 — Cartesian coordinates for all the calculated structures. [file 44160_2025_745_MOESM2_ESM.zip › optimized structures (.xyz files)/int11.xyz]

125
symmetry c1
C       -1.220917000     -1.492744000     -3.307825000
C       -1.792003000     -2.111592000     -4.425307000
C        0.910630000     -1.727633000     -4.248207000
C       -0.977163000     -2.544465000     -5.463715000
H       -2.871787000     -2.254331000     -4.472944000
C        0.402458000     -2.357795000     -5.376335000
H        1.979204000     -1.542304000     -4.109483000
H       -1.416818000     -3.029874000     -6.338137000
H        1.077358000     -2.691114000     -6.165671000
N        0.121842000     -1.304871000     -3.254423000
Ru       0.780476000     -0.228570000     -1.610597000
O        3.034062000     -0.766218000     -2.099197000
C        2.843760000     -1.714201000     -1.296015000
C       -1.109578000     -0.495703000     -1.075985000
C       -1.928437000     -1.050340000     -2.106813000
C       -3.299269000     -1.255877000     -1.926038000
C       -3.911910000     -0.972657000     -0.706452000
C       -3.116136000     -0.485514000      0.334609000
C       -1.753348000     -0.269814000      0.153699000
O        1.656355000     -1.860267000     -0.834901000
H       -3.909892000     -1.659613000     -2.738661000
H       -1.181294000      0.092764000      1.007244000
H       -3.563389000     -0.268973000      1.306655000
C        4.242936000      4.550896000     -1.380232000
C        3.498323000      4.723134000     -0.213385000
C        2.678963000      3.695674000      0.244728000
C        2.596003000      2.488234000     -0.458644000
C        3.347922000      2.323770000     -1.630097000
C        4.170935000      3.349545000     -2.085595000
P        1.545483000      1.085136000      0.112441000
C        0.398535000      1.958948000      1.248316000
C        0.523171000      1.915410000      2.638043000
C       -0.405972000      2.567895000      3.448071000
C       -1.460124000      3.268847000      2.869453000
C       -1.589414000      3.327202000      1.477749000
C       -0.664080000      2.673897000      0.676379000
C        2.663612000      0.168073000      1.241955000
C        2.160099000     -0.990591000      1.850636000
C        2.994562000     -1.810600000      2.599275000
C        4.347061000     -1.490526000      2.730817000
C        4.855766000     -0.339751000      2.133818000
C        4.014260000      0.490371000      1.397132000
H        4.421584000      1.386347000      0.924979000
H        2.603813000     -2.720799000      3.057335000
H        5.915733000     -0.098887000      2.230469000
H        1.346363000      1.364960000      3.097861000
H       -0.785531000      2.694481000     -0.409676000
H       -0.309005000      2.530228000      4.534088000
H       -2.422503000      3.868088000      1.023634000
H        2.100231000      3.837805000      1.159651000
H        3.300352000      1.374004000     -2.168133000
H        3.565303000      5.660855000      0.341360000
H        4.764766000      3.213023000     -2.991378000
H        1.113589000     -1.268030000      1.704617000
C       -5.408257000     -1.154578000     -0.577982000
C       -6.034023000      0.005154000     -1.327176000
O       -6.601702000     -0.071593000     -2.386343000
O       -5.825626000      1.152697000     -0.677515000
C       -6.229194000      2.349502000     -1.341978000
C       -5.532946000      3.513831000     -0.705363000
C       -5.776600000      3.839552000      0.633913000
C       -5.140670000      4.926786000      1.224594000
C       -4.251709000      5.705893000      0.481878000
C       -3.996768000      5.385400000     -0.850075000
C       -4.631935000      4.290807000     -1.437483000
H       -4.428057000      4.036980000     -2.481309000
H       -3.298141000      5.987914000     -1.435580000
H       -3.750039000      6.555581000      0.950188000
H       -5.327784000      5.163920000      2.273320000
H       -6.467168000      3.227423000      1.219641000
H       -7.325012000      2.444857000     -1.260506000
H       -5.988810000      2.268730000     -2.411813000
C       -5.967157000     -2.529097000     -1.014056000
C       -5.995192000     -1.373102000      0.842208000
H       -6.757853000     -0.641399000      1.137567000
H       -5.246551000     -1.436026000      1.641364000
H       -7.649063000     -2.812068000      0.422332000
H       -6.710907000     -2.461674000     -1.817722000
H       -5.196458000     -3.257235000     -1.300992000
C       -6.551372000     -2.738181000      0.395034000
C       -6.060474000     -3.948369000      1.156823000
F       -6.532563000     -5.066279000      0.560686000
F       -6.564857000     -3.912017000      2.412124000
C       -4.528286000     -4.041548000      1.298286000
O       -3.925869000     -3.413213000      2.126097000
O       -3.996508000     -4.864649000      0.410683000
C       -2.574487000     -5.064626000      0.472239000
C       -1.829876000     -4.052885000     -0.361887000
H       -2.264437000     -5.016020000      1.526219000
H       -2.427530000     -6.088270000      0.101355000
H       -2.154871000     -4.084948000     -1.411706000
H       -0.751067000     -4.264013000     -0.332957000
H       -1.980104000     -3.033543000      0.017882000
C        3.921155000     -2.597161000     -0.791671000
C        5.268786000     -2.166251000     -0.859226000
C        3.604393000     -3.829476000     -0.167300000
C        6.254713000     -2.955566000     -0.263352000
C        4.635135000     -4.582986000      0.393383000
C        5.964670000     -4.160566000      0.374675000
H        7.291497000     -2.609784000     -0.299576000
H        4.386087000     -5.533673000      0.872974000
C        7.035932000     -4.960388000      1.051250000
H        6.853270000     -6.040790000      0.957538000
H        8.030014000     -4.737923000      0.638508000
H        7.062237000     -4.722495000      2.126846000
C        2.210494000     -4.383599000     -0.080795000
H        1.601469000     -3.816007000      0.637478000
H        1.680133000     -4.316649000     -1.040332000
H        2.243183000     -5.435094000      0.237051000
C        5.704393000     -0.892250000     -1.524391000
H        5.464977000     -0.895946000     -2.596379000
H        5.188058000     -0.017773000     -1.105432000
H        6.787506000     -0.755054000     -1.399773000
C        5.087518000      5.679044000     -1.906313000
C       -2.486953000      3.951193000      3.730422000
C        5.248120000     -2.363704000      3.557544000
F        5.515410000      6.476546000     -0.924098000
F        4.399319000      6.443188000     -2.762215000
F        6.161515000      5.227819000     -2.559599000
F       -2.660266000      5.228917000      3.367386000
F       -3.680839000      3.355008000      3.633524000
F       -2.145122000      3.947432000      5.020270000
F        5.264059000     -1.974041000      4.838261000
F        6.513425000     -2.325387000      3.124431000
F        4.857169000     -3.641975000      3.545523000
