# Supplementary material for: Difunctionalization of bicyclo[1.1.0]butanes enabled by merging C−C cleavage and ruthenium-catalysed remote C−H activation
Source: Nat Synth. 2025 Feb 17;4(5):655–63. doi: 10.1038/s44160-025-00745-3 (PMC12075002; doi:10.1038/s44160-025-00745-3)
Supplement: Supplementary file 2 — Cartesian coordinates for all the calculated structures. [file 44160_2025_745_MOESM2_ESM.zip › optimized structures (.xyz files)/int12.xyz]

42
symmetry c1
C        0.070190000     -0.010029000     -0.517629000
C        0.814686000      1.285150000     -0.757592000
O        0.491813000      2.138315000     -1.538399000
O        1.872653000      1.374169000      0.053725000
C        2.678703000      2.551405000     -0.036610000
H        2.739766000      2.855796000     -1.091680000
H        3.674961000      2.234345000      0.302465000
C       -1.198680000     -0.160675000     -1.394547000
C       -0.830536000      0.033793000      0.759396000
H       -0.737394000      0.960229000      1.352562000
H       -0.655624000     -0.813621000      1.442325000
H       -1.314872000      0.666963000     -2.113389000
H       -1.261467000     -1.116364000     -1.940754000
C       -2.019435000     -0.071858000     -0.144442000
C        1.007424000     -1.208613000     -0.596162000
F        1.581424000     -1.233667000     -1.817344000
F        0.283536000     -2.346378000     -0.468521000
C        2.074635000     -1.250152000      0.511632000
O        1.779605000     -1.377071000      1.668417000
O        3.301877000     -1.160366000      0.035765000
C        4.347802000     -1.136532000      1.009533000
C        5.652033000     -0.933740000      0.285888000
H        4.136333000     -0.328125000      1.727915000
H        4.326997000     -2.081268000      1.575635000
H        5.835105000     -1.748198000     -0.429772000
H        6.482376000     -0.912586000      1.006472000
H        5.650083000      0.015846000     -0.269339000
C       -3.405209000     -0.081979000      0.098397000
C       -4.335722000     -0.188402000     -0.970035000
C       -3.920038000      0.015175000      1.419166000
C       -5.699433000     -0.195988000     -0.724936000
H       -3.962461000     -0.263345000     -1.994361000
C       -5.286186000      0.006347000      1.650606000
H       -3.223193000      0.094375000      2.257355000
C       -6.186660000     -0.098724000      0.583895000
H       -6.398923000     -0.278318000     -1.560580000
H       -5.662169000      0.081005000      2.674060000
H       -7.262594000     -0.105377000      0.771668000
C        2.123475000      3.662678000      0.822074000
H        1.139332000      3.982770000      0.451263000
H        2.021866000      3.336697000      1.867814000
H        2.797342000      4.532049000      0.795245000
