# Supplementary material for: Difunctionalization of bicyclo[1.1.0]butanes enabled by merging C−C cleavage and ruthenium-catalysed remote C−H activation
Source: Nat Synth. 2025 Feb 17;4(5):655–63. doi: 10.1038/s44160-025-00745-3 (PMC12075002; doi:10.1038/s44160-025-00745-3)
Supplement: Supplementary file 2 — Cartesian coordinates for all the calculated structures. [file 44160_2025_745_MOESM2_ESM.zip › optimized structures (.xyz files)/int13.xyz]

42
symmetry c1
C        2.133460000     -0.031476000     -0.237869000
C        3.541556000     -0.217056000     -0.482314000
O        4.009517000     -0.581757000     -1.541659000
O        4.278447000      0.063595000      0.610578000
C        5.689581000     -0.078098000      0.480494000
H        5.906157000     -0.974247000     -0.120951000
H        6.054364000     -0.239762000      1.504834000
C        0.955344000     -0.251836000     -1.117527000
C        1.333786000      0.389466000      0.945314000
H        1.415234000      1.462074000      1.192205000
H        1.490662000     -0.184593000      1.872674000
H        0.854337000      0.498193000     -1.920133000
H        0.851465000     -1.249696000     -1.571283000
C        0.052538000      0.043118000      0.121547000
C       -0.592828000     -1.235222000      0.669464000
F       -0.986267000     -1.034552000      1.944860000
F        0.307204000     -2.242711000      0.688123000
C       -1.778655000     -1.659443000     -0.207076000
O       -1.624639000     -2.161957000     -1.287317000
O       -2.930097000     -1.318497000      0.336671000
C       -4.100980000     -1.447829000     -0.475689000
C       -5.166117000     -0.559887000      0.110405000
H       -3.842312000     -1.166076000     -1.507865000
H       -4.399317000     -2.508461000     -0.489430000
H       -5.396554000     -0.850625000      1.145526000
H       -6.087812000     -0.636210000     -0.484721000
H       -4.832681000      0.488367000      0.109496000
C       -1.002475000      1.111802000     -0.019427000
C       -1.655336000      1.314938000     -1.240127000
C       -1.404127000      1.860732000      1.091605000
C       -2.683782000      2.249381000     -1.349566000
H       -1.364975000      0.727332000     -2.114390000
C       -2.430127000      2.795747000      0.983783000
H       -0.916230000      1.698924000      2.055285000
C       -3.073755000      2.993570000     -0.237583000
H       -3.180361000      2.397921000     -2.311457000
H       -2.730765000      3.373595000      1.860922000
H       -3.876292000      3.730018000     -0.322813000
C        6.321554000      1.147041000     -0.141807000
H        5.974428000      1.275763000     -1.176763000
H        6.071741000      2.051495000      0.432855000
H        7.416834000      1.040590000     -0.158771000
