# Supplementary material for: Difunctionalization of bicyclo[1.1.0]butanes enabled by merging C−C cleavage and ruthenium-catalysed remote C−H activation
Source: Nat Synth. 2025 Feb 17;4(5):655–63. doi: 10.1038/s44160-025-00745-3 (PMC12075002; doi:10.1038/s44160-025-00745-3)
Supplement: Supplementary file 2 — Cartesian coordinates for all the calculated structures. [file 44160_2025_745_MOESM2_ESM.zip › optimized structures (.xyz files)/int14.xyz]

130
symmetry c1
C        0.892729000      2.493180000      2.547511000
C        1.546903000      3.514731000      3.236249000
C       -0.681758000      3.998643000      1.711864000
C        1.049279000      4.808845000      3.152403000
H        2.448188000      3.297297000      3.807673000
C       -0.088106000      5.058499000      2.384610000
H       -1.564490000      4.116649000      1.078626000
H        1.550595000      5.622859000      3.680718000
H       -0.507920000      6.061445000      2.296220000
N       -0.195513000      2.758831000      1.799412000
Ru      -0.865797000      1.149096000      0.682557000
O       -2.913302000      2.249794000      0.245669000
C       -3.351057000      1.630055000      1.249448000
C        0.356398000      0.223988000      1.730739000
C        1.260746000      1.074449000      2.526081000
C        2.366098000      0.570446000      3.118045000
C        2.745429000     -0.861001000      3.012754000
C        1.611817000     -1.712580000      2.556403000
C        0.525979000     -1.200594000      1.941290000
O       -2.515045000      0.947942000      1.932187000
H        3.055936000      1.238361000      3.635241000
H       -0.235740000     -1.882381000      1.562622000
H        3.102081000     -1.211233000      3.999090000
H        1.721154000     -2.795009000      2.662233000
C       -2.616446000      0.743168000     -5.022460000
C       -2.279609000     -0.585232000     -4.762672000
C       -1.961736000     -0.976157000     -3.465930000
C       -1.976733000     -0.044665000     -2.421346000
C       -2.304326000      1.288321000     -2.692341000
C       -2.625780000      1.678670000     -3.988482000
P       -1.619236000     -0.551914000     -0.692045000
C       -0.548536000     -2.012013000     -0.977413000
C       -0.960179000     -3.326954000     -0.743651000
C       -0.086585000     -4.385609000     -0.981814000
C        1.192758000     -4.132555000     -1.475708000
C        1.606301000     -2.820741000     -1.716809000
C        0.744382000     -1.762434000     -1.456059000
C       -3.231568000     -1.240676000     -0.142956000
C       -3.353571000     -1.674486000      1.185231000
C       -4.589362000     -2.052601000      1.694649000
C       -5.725007000     -1.980999000      0.886768000
C       -5.616440000     -1.556267000     -0.434729000
C       -4.373744000     -1.195209000     -0.948667000
H       -4.301641000     -0.851364000     -1.981636000
H       -4.680593000     -2.368077000      2.735368000
H       -6.507764000     -1.488353000     -1.060467000
H       -1.967188000     -3.529194000     -0.371923000
H        1.068845000     -0.729879000     -1.624625000
H       -0.403345000     -5.412284000     -0.787394000
H        2.608359000     -2.626313000     -2.104329000
H       -1.694203000     -2.016777000     -3.270880000
H       -2.310445000      2.020108000     -1.883931000
H       -2.257734000     -1.311806000     -5.576873000
H       -2.871869000      2.721028000     -4.198213000
H       -2.482553000     -1.670439000      1.842728000
Br       0.761436000      1.902844000     -1.089423000
C       -4.788560000      1.574817000      1.612997000
C       -5.178440000      1.181109000      2.917611000
C       -5.773555000      1.825278000      0.627518000
C       -6.536184000      1.024674000      3.194089000
C       -7.117043000      1.631866000      0.958668000
C       -7.523233000      1.225643000      2.228402000
H       -6.832505000      0.722557000      4.202537000
H       -7.874045000      1.806582000      0.189014000
C       -8.967418000      0.981502000      2.545966000
H       -9.179090000     -0.099697000      2.544295000
H       -9.230747000      1.365931000      3.542569000
H       -9.630430000      1.451551000      1.806254000
C       -5.457537000      2.273268000     -0.770457000
H       -4.950701000      3.247786000     -0.775089000
H       -4.772636000      1.579518000     -1.276569000
H       -6.381870000      2.347262000     -1.360042000
C       -4.206761000      0.928906000      4.035859000
H       -3.662654000     -0.014240000      3.884211000
H       -3.435727000      1.708191000      4.099833000
H       -4.742636000      0.876714000      4.993942000
C        3.969983000     -1.080625000      2.036470000
C        3.705616000     -0.545285000      0.611586000
C        5.134429000     -0.060184000      2.182055000
C        4.409391000     -2.524358000      2.148140000
C        4.868969000      0.471731000      0.762445000
H        2.722930000     -0.082280000      0.445249000
H        3.880194000     -1.267842000     -0.193496000
H        5.013502000      0.717529000      2.943995000
H        6.116724000     -0.530727000      2.297957000
C        4.007057000     -3.502085000      1.234843000
C        5.197415000     -2.916691000      3.237359000
C        4.421553000      1.920773000      0.733441000
C        5.975656000      0.204403000     -0.254601000
C        4.382611000     -4.834975000      1.400327000
H        3.385782000     -3.225474000      0.381653000
C        5.575223000     -4.245702000      3.407612000
H        5.526475000     -2.168006000      3.964117000
O        4.091808000      2.551095000      1.706151000
O        4.414413000      2.395956000     -0.504123000
F        5.474300000      0.095471000     -1.495828000
F        6.568355000     -0.989449000      0.021558000
C        7.078757000      1.272166000     -0.205401000
C        5.167875000     -5.211072000      2.487310000
H        4.057088000     -5.579924000      0.672149000
H        6.194759000     -4.528684000      4.262083000
C        3.965293000      3.742197000     -0.694569000
O        7.330324000      1.880870000      0.801129000
O        7.703634000      1.397906000     -1.357285000
H        5.465164000     -6.254411000      2.615804000
H        3.118812000      3.926153000     -0.018549000
H        3.593439000      3.766610000     -1.726973000
C        5.092093000      4.723013000     -0.471483000
C        8.767835000      2.355254000     -1.400697000
H        5.457578000      4.668959000      0.563862000
H        5.932239000      4.517773000     -1.152409000
H        4.740665000      5.748122000     -0.662306000
C        9.304876000      2.389080000     -2.806035000
H        8.371267000      3.331615000     -1.079672000
H        9.534219000      2.061837000     -0.665827000
H        9.689400000      1.402864000     -3.103547000
H       10.126395000      3.116705000     -2.875274000
H        8.520250000      2.682318000     -3.518423000
C        2.103835000     -5.286151000     -1.789345000
C       -3.016195000      1.156218000     -6.411996000
C       -7.060978000     -2.401998000      1.430873000
F       -4.336932000      1.027100000     -6.594601000
F       -2.418531000      0.408258000     -7.343571000
F       -2.710670000      2.432220000     -6.658439000
F        3.386628000     -4.911368000     -1.826722000
F        1.999241000     -6.258208000     -0.873582000
F        1.816867000     -5.834215000     -2.973373000
F       -7.267460000     -3.713360000      1.254578000
F       -8.068795000     -1.764797000      0.825132000
F       -7.165362000     -2.166245000      2.742480000
