# Supplementary material for: Difunctionalization of bicyclo[1.1.0]butanes enabled by merging C−C cleavage and ruthenium-catalysed remote C−H activation
Source: Nat Synth. 2025 Feb 17;4(5):655–63. doi: 10.1038/s44160-025-00745-3 (PMC12075002; doi:10.1038/s44160-025-00745-3)
Supplement: Supplementary file 2 — Cartesian coordinates for all the calculated structures. [file 44160_2025_745_MOESM2_ESM.zip › optimized structures (.xyz files)/int15.xyz]

130
symmetry c1
C       -0.644697000     -2.603292000     -2.822541000
C       -1.165378000     -3.284949000     -3.921805000
C        1.125282000     -1.790506000     -4.105994000
C       -0.501370000     -3.208708000     -5.140006000
H       -2.087902000     -3.857496000     -3.825167000
C        0.667859000     -2.455738000     -5.236124000
H        2.023363000     -1.168006000     -4.107017000
H       -0.897614000     -3.730652000     -6.013722000
H        1.215560000     -2.370824000     -6.175537000
N        0.479398000     -1.870182000     -2.941328000
Ru       0.935511000     -0.740411000     -1.265367000
O        3.140089000     -0.384853000     -2.028877000
C        3.447989000     -1.376783000     -1.318574000
C       -0.417689000     -1.761876000     -0.512495000
C       -1.197931000     -2.574762000     -1.464907000
C       -2.346868000     -3.183418000     -1.098171000
C       -2.902133000     -3.083884000      0.276679000
C       -1.880391000     -2.620038000      1.257397000
C       -0.756742000     -1.977818000      0.880311000
O        2.495030000     -2.021929000     -0.764732000
H       -2.933408000     -3.730366000     -1.839716000
H       -0.086548000     -1.594069000      1.649778000
H       -3.287038000     -4.074853000      0.581608000
H       -2.107304000     -2.746132000      2.318605000
C        2.620034000      4.958152000     -0.712578000
C        2.033191000      4.737531000      0.533141000
C        1.660782000      3.448894000      0.903345000
C        1.871775000      2.373825000      0.033020000
C        2.459387000      2.603603000     -1.216260000
C        2.836077000      3.891008000     -1.584245000
P        1.431910000      0.655111000      0.510674000
C        0.131170000      0.970636000      1.762944000
C        0.332093000      0.857214000      3.141200000
C       -0.705759000      1.148993000      4.024675000
C       -1.936913000      1.581463000      3.531509000
C       -2.140218000      1.697740000      2.155176000
C       -1.117268000      1.373763000      1.273351000
C        2.906134000      0.118387000      1.465329000
C        2.951760000     -1.200509000      1.939558000
C        4.109121000     -1.703324000      2.520647000
C        5.243968000     -0.897538000      2.617446000
C        5.209469000      0.416191000      2.156823000
C        4.043351000      0.923392000      1.590047000
H        4.030584000      1.949687000      1.219566000
H        4.145029000     -2.737981000      2.865567000
H        6.101828000      1.040780000      2.222895000
H        1.302234000      0.538734000      3.529816000
H       -1.276651000      1.432344000      0.191703000
H       -0.554437000      1.046755000      5.101187000
H       -3.104392000      2.036433000      1.771777000
H        1.200574000      3.285255000      1.879888000
H        2.625161000      1.769126000     -1.898937000
H        1.871987000      5.573663000      1.215952000
H        3.298379000      4.066172000     -2.557209000
H        2.091294000     -1.858224000      1.808398000
Br      -0.453482000      1.066932000     -2.329240000
C        4.847446000     -1.765114000     -1.015974000
C        5.136325000     -3.065546000     -0.531362000
C        5.882820000     -0.805753000     -1.122823000
C        6.442519000     -3.362998000     -0.144914000
C        7.167858000     -1.156777000     -0.701226000
C        7.471775000     -2.422266000     -0.203204000
H        6.661432000     -4.368323000      0.225939000
H        7.960902000     -0.406641000     -0.766028000
C        8.848356000     -2.761406000      0.282546000
H        9.157342000     -3.762803000     -0.052523000
H        9.592891000     -2.033248000     -0.068116000
H        8.873950000     -2.761363000      1.383897000
C        5.677405000      0.585248000     -1.649582000
H        5.332081000      0.573598000     -2.692188000
H        4.904803000      1.124253000     -1.084612000
H        6.616070000      1.153265000     -1.589148000
C        4.110592000     -4.158098000     -0.417930000
H        3.423348000     -3.973890000      0.420308000
H        3.475896000     -4.226304000     -1.311429000
H        4.608407000     -5.124883000     -0.258849000
C       -4.152956000     -2.118713000      0.355917000
C       -5.212337000     -2.283572000     -0.766976000
C       -3.869427000     -0.689760000     -0.161388000
C       -4.729452000     -2.224716000      1.753698000
C       -5.059990000     -0.788192000     -1.147743000
H       -6.214719000     -2.568701000     -0.426742000
H       -4.916717000     -2.946007000     -1.588915000
H       -3.954576000      0.116781000      0.572971000
H       -2.909852000     -0.584773000     -0.684599000
C       -5.603891000     -3.270536000      2.068773000
C       -4.354283000     -1.347364000      2.774904000
C       -6.237869000      0.072601000     -0.747977000
C       -4.756649000     -0.566211000     -2.620951000
C       -6.100252000     -3.428099000      3.361083000
H       -5.908745000     -3.976246000      1.290920000
C       -4.842996000     -1.502010000      4.070685000
H       -3.666713000     -0.528726000      2.557854000
O       -6.785256000      0.869759000     -1.465339000
O       -6.578321000     -0.149040000      0.517198000
F       -5.752959000     -1.085123000     -3.359783000
F       -3.630231000     -1.257599000     -2.957977000
C       -4.523999000      0.888934000     -3.060625000
C       -5.721730000     -2.541745000      4.368348000
H       -6.786847000     -4.249066000      3.581670000
H       -4.536126000     -0.801379000      4.849549000
C       -7.649009000      0.619834000      1.067106000
O       -4.753108000      1.277695000     -4.167384000
O       -3.984038000      1.596868000     -2.079707000
H       -6.109761000     -2.661325000      5.382526000
H       -8.596185000      0.255332000      0.636869000
H       -7.532988000      1.667376000      0.749021000
C       -7.608472000      0.462014000      2.564416000
C       -3.660231000      2.954660000     -2.395442000
H       -7.667346000     -0.598713000      2.849269000
H       -6.674952000      0.869227000      2.978367000
H       -8.454306000      0.996561000      3.020832000
C       -3.170423000      3.629080000     -1.143063000
H       -2.891876000      2.951160000     -3.184098000
H       -4.560957000      3.436559000     -2.805946000
H       -3.927130000      3.575561000     -0.345484000
H       -2.964227000      4.689388000     -1.348618000
H       -2.237667000      3.166090000     -0.792512000
C        2.973628000      6.357293000     -1.136033000
C       -3.030736000      1.959993000      4.490397000
C        6.494043000     -1.432906000      3.257236000
F        3.282944000      7.127143000     -0.087862000
F        1.954313000      6.948025000     -1.769030000
F        4.016495000      6.372597000     -1.970352000
F       -3.061985000      1.140418000      5.550040000
F       -4.237509000      1.910059000      3.913053000
F       -2.870345000      3.198759000      4.961326000
F        6.500876000     -1.205902000      4.576890000
F        6.616910000     -2.753421000      3.089947000
F        7.593576000     -0.858754000      2.758089000
