# Supplementary material for: Difunctionalization of bicyclo[1.1.0]butanes enabled by merging C−C cleavage and ruthenium-catalysed remote C−H activation
Source: Nat Synth. 2025 Feb 17;4(5):655–63. doi: 10.1038/s44160-025-00745-3 (PMC12075002; doi:10.1038/s44160-025-00745-3)
Supplement: Supplementary file 2 — Cartesian coordinates for all the calculated structures. [file 44160_2025_745_MOESM2_ESM.zip › optimized structures (.xyz files)/int16.xyz]

40
symmetry c1
C       -0.579677000      0.947646000      0.175722000
C        0.869656000      1.179755000      0.445595000
C       -0.343400000     -0.328897000     -0.576729000
H       -0.786459000     -0.399917000     -1.582828000
H       -0.626327000     -1.240585000     -0.024421000
H        1.603702000      0.294508000     -1.459894000
H        1.254217000      2.168428000      0.150417000
H        1.171056000      0.995491000      1.492549000
C        1.171914000     -0.014156000     -0.498469000
C        2.038019000     -1.112223000      0.068040000
F        2.090500000     -2.150326000     -0.800365000
F        1.515753000     -1.579139000      1.220558000
C        3.458761000     -0.611766000      0.363471000
O        3.869498000     -0.388652000      1.466856000
O        4.116109000     -0.409085000     -0.770791000
C        5.433577000      0.144990000     -0.665383000
C        5.386221000      1.649535000     -0.539779000
H        5.938654000     -0.310100000      0.199261000
H        5.942706000     -0.170945000     -1.585711000
H        4.846083000      2.098483000     -1.386457000
H        6.408313000      2.056583000     -0.529773000
H        4.892931000      1.947154000      0.396506000
C       -1.637969000      1.940281000      0.267635000
O       -1.361978000      3.104894000      0.532351000
N       -2.932721000      1.541264000     -0.027380000
C       -3.330299000      0.187138000     -0.036611000
C       -3.947915000      2.560310000     -0.186537000
C       -4.051734000     -0.332880000     -1.118253000
C       -3.040271000     -0.643674000      1.052928000
H       -4.796201000      2.372704000      0.489729000
H       -4.326903000      2.603430000     -1.221120000
H       -3.487368000      3.523839000      0.064236000
C       -4.452498000     -1.666061000     -1.118070000
H       -4.284337000      0.311202000     -1.968748000
C       -3.426743000     -1.981075000      1.039346000
H       -2.505678000     -0.229161000      1.910448000
C       -4.134556000     -2.498107000     -0.044943000
H       -5.009677000     -2.061417000     -1.970742000
H       -3.185372000     -2.620077000      1.892036000
H       -4.444114000     -3.545445000     -0.050669000
