# Supplementary material for: Difunctionalization of bicyclo[1.1.0]butanes enabled by merging C−C cleavage and ruthenium-catalysed remote C−H activation
Source: Nat Synth. 2025 Feb 17;4(5):655–63. doi: 10.1038/s44160-025-00745-3 (PMC12075002; doi:10.1038/s44160-025-00745-3)
Supplement: Supplementary file 2 — Cartesian coordinates for all the calculated structures. [file 44160_2025_745_MOESM2_ESM.zip › optimized structures (.xyz files)/int17.xyz]

40
symmetry c1
C       -0.157196000     -0.616291000     -1.040773000
O       -1.135935000     -1.213562000     -1.461081000
C       -1.260945000      1.574967000     -1.730092000
C       -0.237484000      2.655856000     -1.810135000
C        0.768677000      1.924442000     -0.986532000
H        1.618051000      1.510938000     -1.556811000
H        1.193642000      2.427710000     -0.101475000
H       -0.223979000      3.631266000     -2.298220000
H       -1.391244000      0.964598000     -2.640712000
H       -2.267555000      1.837104000     -1.366263000
C       -0.335632000      0.863753000     -0.689913000
C       -0.895792000      1.033783000      0.730999000
F       -1.475135000      2.248337000      0.857832000
F        0.098850000      0.998156000      1.641945000
C       -1.897321000     -0.071292000      1.103077000
O       -1.548235000     -1.076694000      1.658828000
O       -3.117977000      0.233479000      0.707918000
C       -4.127734000     -0.777470000      0.850202000
C       -4.248675000     -1.584578000     -0.419735000
H       -3.866563000     -1.411737000      1.709159000
H       -5.050064000     -0.225378000      1.078005000
H       -4.513751000     -0.939558000     -1.269951000
H       -5.034028000     -2.346304000     -0.301266000
H       -3.297273000     -2.079543000     -0.657169000
N        1.058586000     -1.226801000     -0.944633000
C        2.186107000     -0.737178000     -0.222274000
C        1.143988000     -2.616063000     -1.362462000
C        3.328753000     -0.326883000     -0.916465000
C        2.190495000     -0.766970000      1.172103000
H        1.032987000     -3.295287000     -0.500757000
H        2.122426000     -2.797475000     -1.828448000
H        0.337282000     -2.821358000     -2.075306000
C        4.457092000      0.088684000     -0.216504000
H        3.318892000     -0.331780000     -2.009262000
C        3.320779000     -0.343340000      1.869445000
H        1.297968000     -1.109384000      1.698185000
C        4.451740000      0.086752000      1.179168000
H        5.344358000      0.418049000     -0.762052000
H        3.315186000     -0.354134000      2.961698000
H        5.336185000      0.416645000      1.729082000
