# Supplementary material for: Difunctionalization of bicyclo[1.1.0]butanes enabled by merging C−C cleavage and ruthenium-catalysed remote C−H activation
Source: Nat Synth. 2025 Feb 17;4(5):655–63. doi: 10.1038/s44160-025-00745-3 (PMC12075002; doi:10.1038/s44160-025-00745-3)
Supplement: Supplementary file 2 — Cartesian coordinates for all the calculated structures. [file 44160_2025_745_MOESM2_ESM.zip › optimized structures (.xyz files)/int18.xyz]

128
symmetry c1
C        1.478584000     -1.500313000     -3.582160000
C        2.234301000     -1.720973000     -4.734086000
C        0.094631000     -0.007329000     -4.718230000
C        1.899960000     -1.042855000     -5.901257000
H        3.064669000     -2.428492000     -4.717905000
C        0.818346000     -0.163107000     -5.894254000
H       -0.772390000      0.652840000     -4.640230000
H        2.477036000     -1.204704000     -6.814402000
H        0.524777000      0.386280000     -6.789617000
N        0.423882000     -0.663714000     -3.604378000
Ru      -0.677155000     -0.617603000     -1.851490000
O       -1.450178000      1.580093000     -2.291624000
C       -0.469759000      1.962513000     -1.603896000
C        0.621578000     -1.816035000     -1.284804000
C        1.716488000     -2.059722000     -2.247882000
C        2.879544000     -2.642354000     -1.878767000
C        3.206487000     -2.947613000     -0.463547000
C        1.997042000     -2.954151000      0.400648000
C        0.815899000     -2.431284000      0.013588000
O        0.370725000      1.071953000     -1.235365000
H        3.675974000     -2.810535000     -2.609900000
H       -0.022287000     -2.463830000      0.706185000
H        3.729399000     -3.917813000     -0.386665000
H        2.088046000     -3.390842000      1.399132000
C       -6.517947000      0.442033000     -0.797665000
C       -6.145711000     -0.158771000      0.405125000
C       -4.809264000     -0.464013000      0.639022000
C       -3.834066000     -0.170334000     -0.322557000
C       -4.218305000      0.419863000     -1.530809000
C       -5.555604000      0.726228000     -1.765035000
P       -2.061249000     -0.519460000      0.013808000
C       -2.211497000     -1.966567000      1.133169000
C       -2.003250000     -1.883980000      2.513150000
C       -2.090618000     -3.027044000      3.305043000
C       -2.394396000     -4.254690000      2.719615000
C       -2.623720000     -4.339473000      1.344027000
C       -2.530036000     -3.201976000      0.551635000
C       -1.577971000      0.845930000      1.139672000
C       -0.243542000      0.887513000      1.570612000
C        0.216771000      1.943991000      2.343028000
C       -0.653152000      2.984392000      2.676671000
C       -1.976052000      2.963009000      2.246065000
C       -2.438378000      1.891057000      1.483758000
H       -3.475345000      1.881821000      1.144030000
H        1.256418000      1.970002000      2.669109000
H       -2.645119000      3.787744000      2.495150000
H       -1.768769000     -0.922382000      2.974633000
H       -2.683785000     -3.264814000     -0.531044000
H       -1.929244000     -2.962841000      4.382808000
H       -2.872938000     -5.301112000      0.891391000
H       -4.527309000     -0.941785000      1.579637000
H       -3.467278000      0.643881000     -2.287422000
H       -6.903323000     -0.396777000      1.153915000
H       -5.852230000      1.178630000     -2.712825000
H        0.448556000      0.099095000      1.266988000
Br      -2.317850000     -2.129465000     -2.992601000
C        4.292527000     -1.913006000      0.016465000
C        5.596027000     -2.281055000     -0.696132000
O        5.998648000     -3.422794000     -0.545708000
C        4.489009000     -1.943556000      1.559902000
C        3.743060000     -0.474839000      0.160162000
H        2.831192000     -0.228578000     -0.402930000
H        4.489222000      0.296672000     -0.046623000
H        2.561525000     -0.933180000      1.957749000
H        4.186950000     -2.856447000      2.089708000
H        5.528016000     -1.714442000      1.830780000
C        3.596036000     -0.697222000      1.671901000
C        4.081021000      0.434715000      2.551742000
F        3.533190000      1.602096000      2.125846000
F        5.419365000      0.579961000      2.465498000
C        3.697868000      0.182706000      4.014380000
O        4.379940000     -0.439523000      4.777616000
O        2.485397000      0.664323000      4.248803000
C        1.866583000      0.380567000      5.509120000
C        1.090656000     -0.913150000      5.433625000
H        2.644741000      0.341591000      6.284919000
H        1.209385000      1.241180000      5.693454000
H        0.350584000     -0.875766000      4.620008000
H        0.556877000     -1.088510000      6.379428000
H        1.764294000     -1.765495000      5.261339000
C       -0.310298000      3.352257000     -1.108116000
C       -1.435800000      4.211372000     -1.050492000
C        0.935824000      3.788486000     -0.592600000
C       -1.298546000      5.455356000     -0.430677000
C        1.014436000      5.048783000      0.000516000
C       -0.091690000      5.890326000      0.115818000
H       -2.174697000      6.107423000     -0.372295000
H        1.977415000      5.375888000      0.401974000
C        2.192685000      2.970339000     -0.646248000
H        2.323484000      2.460754000     -1.608240000
H        3.067594000      3.608047000     -0.458157000
H        2.182047000      2.180561000      0.116293000
C       -2.787594000      3.853799000     -1.597143000
H       -2.746401000      3.646017000     -2.674712000
H       -3.184357000      2.939502000     -1.134945000
H       -3.495833000      4.674174000     -1.415995000
C        0.012201000      7.203627000      0.830798000
H       -0.790095000      7.893231000      0.532542000
H       -0.067442000      7.049545000      1.919221000
H        0.979371000      7.691380000      0.639967000
C       -2.424308000     -5.501260000      3.560723000
C       -0.144735000      4.097244000      3.546633000
C       -7.953569000      0.825676000     -1.028688000
F       -8.202408000      2.061904000     -0.576756000
F       -8.794543000      0.002627000     -0.396320000
F       -8.269775000      0.812002000     -2.325266000
F       -0.070820000      3.708926000      4.831949000
F       -0.938424000      5.172339000      3.510584000
F        1.082231000      4.489602000      3.196393000
F       -3.321240000     -6.380372000      3.109859000
F       -2.722903000     -5.232089000      4.834902000
F       -1.234853000     -6.115463000      3.557570000
N        6.327538000     -1.358695000     -1.399585000
C        7.631992000     -1.766523000     -1.895289000
H        7.611051000     -1.901854000     -2.989098000
H        8.383657000     -1.000184000     -1.655807000
H        7.898961000     -2.717964000     -1.421808000
C        5.871510000     -0.092580000     -1.862588000
C        4.890485000     -0.008234000     -2.851044000
C        6.448976000      1.079352000     -1.362233000
C        4.452480000      1.234524000     -3.303620000
H        4.463031000     -0.921355000     -3.261863000
C        6.020169000      2.319435000     -1.825687000
H        7.209063000      1.008866000     -0.580871000
C        5.016384000      2.400833000     -2.792171000
H        3.666283000      1.284314000     -4.060974000
H        6.462857000      3.231095000     -1.418279000
H        4.671586000      3.376055000     -3.142233000
