# Supplementary material for: Difunctionalization of bicyclo[1.1.0]butanes enabled by merging C−C cleavage and ruthenium-catalysed remote C−H activation
Source: Nat Synth. 2025 Feb 17;4(5):655–63. doi: 10.1038/s44160-025-00745-3 (PMC12075002; doi:10.1038/s44160-025-00745-3)
Supplement: Supplementary file 2 — Cartesian coordinates for all the calculated structures. [file 44160_2025_745_MOESM2_ESM.zip › optimized structures (.xyz files)/int19.xyz]

128
symmetry c1
C        0.434669000     -3.962482000     -0.048344000
C        0.793001000     -5.308383000      0.041135000
C       -1.484047000     -4.342262000      1.221197000
C       -0.025986000     -6.180734000      0.748885000
H        1.702266000     -5.667786000     -0.442475000
C       -1.185756000     -5.693221000      1.348936000
H       -2.374872000     -3.887536000      1.661134000
H        0.239000000     -7.237171000      0.830719000
H       -1.854118000     -6.345980000      1.911884000
N       -0.689856000     -3.513363000      0.540999000
Ru      -0.978634000     -1.470731000      0.388814000
O       -3.278965000     -1.749621000      0.860926000
C       -3.433630000     -1.803068000     -0.386753000
C        0.527210000     -1.575012000     -0.694054000
C        1.171322000     -2.902730000     -0.744556000
C        2.359391000     -3.098032000     -1.357314000
C        3.113476000     -2.014405000     -2.034358000
C        2.298716000     -0.782609000     -2.201617000
C        1.118910000     -0.588938000     -1.575027000
O       -2.381403000     -1.802184000     -1.110063000
H        2.827473000     -4.086901000     -1.358639000
H        0.609931000      0.364969000     -1.712623000
H        3.426901000     -2.391182000     -3.027585000
H        2.705986000      0.017612000     -2.822719000
C       -3.211003000      2.513416000      4.263013000
C       -2.520918000      3.361482000      3.396891000
C       -1.957134000      2.850309000      2.232419000
C       -2.079615000      1.490565000      1.922565000
C       -2.770644000      0.646337000      2.798445000
C       -3.337107000      1.157922000      3.961788000
P       -1.395077000      0.812584000      0.355686000
C       -0.046327000      2.011860000      0.037251000
C       -0.129457000      3.018897000     -0.928830000
C        0.910761000      3.934042000     -1.074782000
C        2.030618000      3.852940000     -0.248114000
C        2.116797000      2.849691000      0.718544000
C        1.088717000      1.924596000      0.854080000
C       -2.699653000      1.246299000     -0.862984000
C       -2.526988000      0.838584000     -2.193871000
C       -3.545186000      1.009834000     -3.122458000
C       -4.760429000      1.571036000     -2.725737000
C       -4.943139000      1.981489000     -1.408307000
C       -3.913265000      1.826710000     -0.483290000
H       -4.069305000      2.142605000      0.549370000
H       -3.411227000      0.673310000     -4.152023000
H       -5.898315000      2.407544000     -1.097624000
H       -1.014352000      3.100113000     -1.563695000
H        1.154353000      1.129546000      1.604638000
H        0.841110000      4.725398000     -1.823882000
H        2.998456000      2.785300000      1.355828000
H       -1.416908000      3.520871000      1.561069000
H       -2.873992000     -0.412625000      2.561814000
H       -2.428662000      4.423492000      3.631342000
H       -3.880720000      0.496870000      4.638944000
H       -1.602560000      0.343146000     -2.496431000
Br       0.166994000     -1.252003000      2.618394000
C        4.494064000     -1.737817000     -1.328392000
C        5.194325000     -3.101326000     -1.260073000
O        5.459968000     -3.622880000     -2.332165000
C        5.389316000     -0.746797000     -2.125248000
C        4.475605000     -0.728449000     -0.147633000
H        4.774759000     -1.074764000      0.841864000
H        3.496518000     -0.240198000     -0.050409000
H        6.511728000      0.098889000     -0.409481000
H        6.317530000     -1.180496000     -2.516835000
H        4.874192000     -0.251394000     -2.958204000
C        5.516441000      0.140151000     -0.876835000
C        5.142537000      1.594034000     -1.021446000
F        5.096967000      2.164949000      0.204607000
F        3.900547000      1.702006000     -1.557037000
C        6.084844000      2.375362000     -1.944586000
O        6.029081000      2.269225000     -3.139315000
O        6.947733000      3.105092000     -1.261537000
C        7.830807000      3.943937000     -2.017459000
C        7.167019000      5.261551000     -2.340956000
H        8.708516000      4.078299000     -1.371094000
H        8.132010000      3.410011000     -2.930883000
H        6.305030000      5.111627000     -3.005929000
H        7.882078000      5.927324000     -2.846731000
H        6.816154000      5.755577000     -1.423451000
C       -4.760936000     -1.770152000     -1.048178000
C       -5.881263000     -1.253933000     -0.352620000
C       -4.892174000     -2.167671000     -2.402427000
C       -7.087556000     -1.105858000     -1.041148000
C       -6.127507000     -2.012675000     -3.030831000
C       -7.234151000     -1.467399000     -2.379336000
H       -7.945428000     -0.689142000     -0.505938000
H       -6.223957000     -2.320483000     -4.075706000
C       -8.524980000     -1.251030000     -3.109302000
H       -8.742477000     -2.080622000     -3.798074000
H       -9.370641000     -1.144326000     -2.415456000
H       -8.469321000     -0.329651000     -3.711058000
C       -3.772493000     -2.762538000     -3.209046000
H       -3.023288000     -2.001928000     -3.470530000
H       -3.226801000     -3.536862000     -2.653527000
H       -4.169512000     -3.200146000     -4.135670000
C       -5.846028000     -0.834206000      1.088688000
H       -5.595888000     -1.676876000      1.747318000
H       -5.074910000     -0.073997000      1.273420000
H       -6.821710000     -0.424929000      1.385370000
C       -3.776610000      3.053903000      5.547139000
C       -5.855909000      1.768879000     -3.734905000
C        3.149037000      4.842747000     -0.429996000
F        2.676850000      6.068510000     -0.683746000
F        3.937812000      4.519773000     -1.469604000
F        3.931176000      4.925402000      0.644269000
F       -4.128108000      4.338485000      5.430318000
F       -2.886982000      2.980458000      6.543194000
F       -4.858546000      2.373454000      5.936460000
F       -7.064367000      1.792458000     -3.161853000
F       -5.712407000      2.928321000     -4.389379000
F       -5.866866000      0.802334000     -4.658254000
N        5.492239000     -3.729203000     -0.079422000
C        6.164294000     -5.015887000     -0.145352000
H        6.370583000     -5.241948000     -1.197638000
H        7.106904000     -4.989124000      0.422614000
H        5.526411000     -5.803865000      0.286326000
C        5.176037000     -3.280154000      1.235760000
C        3.870685000     -3.347223000      1.723099000
C        6.200107000     -2.797999000      2.057632000
C        3.573820000     -2.870344000      2.998156000
H        3.074176000     -3.732082000      1.087771000
C        5.905289000     -2.340833000      3.338938000
H        7.220910000     -2.753970000      1.670498000
C        4.590048000     -2.364605000      3.806118000
H        2.536158000     -2.872204000      3.339882000
H        6.704935000     -1.947799000      3.971179000
H        4.355663000     -1.984256000      4.802786000
