# Supplementary material for: Difunctionalization of bicyclo[1.1.0]butanes enabled by merging C−C cleavage and ruthenium-catalysed remote C−H activation
Source: Nat Synth. 2025 Feb 17;4(5):655–63. doi: 10.1038/s44160-025-00745-3 (PMC12075002; doi:10.1038/s44160-025-00745-3)
Supplement: Supplementary file 2 — Cartesian coordinates for all the calculated structures. [file 44160_2025_745_MOESM2_ESM.zip › optimized structures (.xyz files)/int2.xyz]

111
symmetry c1
C       -0.123773000     -4.258782000      1.982877000
C       -0.357859000     -5.631639000      2.123631000
C       -0.660765000     -4.373745000     -0.287722000
C       -0.750473000     -6.373966000      1.018822000
H       -0.246313000     -6.102111000      3.100834000
C       -0.903354000     -5.737506000     -0.213886000
H       -0.756405000     -3.810073000     -1.217586000
H       -0.942644000     -7.444731000      1.117336000
H       -1.210264000     -6.284824000     -1.106004000
N       -0.285785000     -3.663981000      0.780687000
Ru      -0.059271000     -1.612447000      0.713449000
O        0.754651000     -1.725068000     -1.235456000
C        1.944859000     -1.781853000     -0.771060000
C        0.191809000     -1.960279000      2.793312000
C        0.311393000     -3.356056000      3.044462000
C        0.936616000     -3.809762000      4.209772000
C        1.445937000     -2.910135000      5.138937000
C        1.333986000     -1.539221000      4.899570000
C        0.702719000     -1.071194000      3.752712000
O        2.039446000     -1.810766000      0.493014000
H        1.060832000     -4.882378000      4.375498000
H        0.599894000      0.001743000      3.597047000
H        1.939496000     -3.275732000      6.041656000
H        1.737186000     -0.823454000      5.620126000
C       -3.380497000      1.974024000     -2.355222000
C       -3.121631000      2.748754000     -1.226761000
C       -2.073327000      2.407802000     -0.376393000
C       -1.284473000      1.284708000     -0.642959000
C       -1.545587000      0.517937000     -1.787239000
C       -2.585798000      0.863956000     -2.640964000
P        0.015925000      0.697095000      0.512136000
C       -0.200427000      1.813211000      1.949780000
C        0.591242000      2.949179000      2.134058000
C        0.366133000      3.785546000      3.227625000
C       -0.657711000      3.505988000      4.132505000
C       -1.452088000      2.377595000      3.943397000
C       -1.224792000      1.527127000      2.864286000
C        1.587855000      1.271560000     -0.235380000
C        2.775051000      1.014214000      0.464612000
C        4.006857000      1.307665000     -0.107388000
C        4.064112000      1.847987000     -1.392419000
C        2.889415000      2.118235000     -2.091411000
C        1.655164000      1.837647000     -1.511391000
H        0.737839000      2.048448000     -2.064522000
H        4.929453000      1.088335000      0.432184000
H        2.938198000      2.537738000     -3.097843000
H        1.382829000      3.195182000      1.424119000
H       -1.848518000      0.636002000      2.726488000
H       -2.257614000      2.151595000      4.645283000
H       -1.886314000      3.013807000      0.511767000
H       -0.948546000     -0.373037000     -1.986189000
H       -3.751372000      3.610904000     -1.000383000
H       -2.802651000      0.250855000     -3.516943000
H        2.733965000      0.549597000      1.452265000
H       -0.832297000      4.174664000      4.977605000
O       -1.990890000     -1.559579000      0.119111000
C       -2.982357000     -1.170418000      0.843454000
O       -2.911529000     -0.990298000      2.059666000
H       -0.828469000     -1.547442000      2.245408000
C       -4.230560000     -0.876857000      0.058514000
C       -5.061907000      0.195863000      0.457931000
C       -4.546839000     -1.608246000     -1.106822000
C       -6.159997000      0.531423000     -0.335752000
C       -5.672739000     -1.244948000     -1.851441000
C       -6.486611000     -0.171809000     -1.495891000
H       -6.783671000      1.377659000     -0.033029000
H       -5.916353000     -1.821711000     -2.748593000
C        3.136771000     -1.717915000     -1.637911000
C        3.013274000     -1.336131000     -2.998198000
C        4.421832000     -1.949723000     -1.082796000
C        4.175265000     -1.148691000     -3.748349000
C        5.543819000     -1.757614000     -1.888575000
C        5.449578000     -1.339613000     -3.215793000
H        4.076970000     -0.835688000     -4.791380000
H        6.532519000     -1.933084000     -1.455763000
C       -4.811012000      1.013570000      1.692951000
H       -4.842049000      0.389976000      2.595906000
H       -3.813959000      1.476429000      1.674394000
H       -5.558955000      1.814775000      1.775019000
C       -7.667535000      0.228455000     -2.329079000
H       -8.588602000      0.262060000     -1.726340000
H       -7.519021000      1.232778000     -2.754783000
H       -7.829354000     -0.470140000     -3.161707000
C       -3.738065000     -2.778175000     -1.594041000
H       -2.803736000     -2.440935000     -2.066899000
H       -3.442730000     -3.445629000     -0.773306000
H       -4.315116000     -3.356766000     -2.329626000
C        4.654178000     -2.397117000      0.332288000
H        4.405576000     -1.603319000      1.050840000
H        4.017246000     -3.248332000      0.607205000
H        5.707823000     -2.678734000      0.466397000
C        6.677916000     -1.067350000     -4.028795000
H        6.996965000     -0.021957000     -3.887790000
H        7.515261000     -1.712191000     -3.725885000
H        6.494264000     -1.213953000     -5.102690000
C        1.700453000     -1.106749000     -3.690544000
H        1.061417000     -1.999386000     -3.656077000
H        1.125376000     -0.304511000     -3.208697000
H        1.874201000     -0.832404000     -4.740127000
C       -4.488708000      2.369897000     -3.289620000
C        5.391227000      2.185966000     -2.011211000
C        1.267340000      4.968507000      3.451948000
F        5.375620000      2.020299000     -3.339483000
F        6.379906000      1.430058000     -1.523839000
F        5.726072000      3.461331000     -1.783974000
F        1.732972000      5.460825000      2.301198000
F        2.330077000      4.636549000      4.195234000
F        0.635780000      5.956888000      4.091082000
F       -4.955617000      1.331314000     -3.986721000
F       -5.520795000      2.916015000     -2.635391000
F       -4.070871000      3.280818000     -4.179116000
