# Supplementary material for: Difunctionalization of bicyclo[1.1.0]butanes enabled by merging C−C cleavage and ruthenium-catalysed remote C−H activation
Source: Nat Synth. 2025 Feb 17;4(5):655–63. doi: 10.1038/s44160-025-00745-3 (PMC12075002; doi:10.1038/s44160-025-00745-3)
Supplement: Supplementary file 2 — Cartesian coordinates for all the calculated structures. [file 44160_2025_745_MOESM2_ESM.zip › optimized structures (.xyz files)/int3.xyz]

111
symmetry c1
C        0.263704000     -2.250889000     -3.951034000
C        0.464198000     -3.314754000     -4.841355000
C       -0.320944000     -3.761918000     -2.261310000
C        0.262935000     -4.619047000     -4.414097000
H        0.782023000     -3.110219000     -5.863942000
C       -0.141476000     -4.853698000     -3.098279000
H       -0.644300000     -3.863325000     -1.222251000
H        0.419588000     -5.452165000     -5.103297000
H       -0.317416000     -5.862954000     -2.723831000
N       -0.118886000     -2.506383000     -2.675705000
Ru      -0.182988000     -0.874128000     -1.411901000
O       -1.496875000     -2.032637000      0.037883000
C       -2.493530000     -1.522420000     -0.554672000
C        0.240397000      0.051200000     -3.134217000
C        0.405242000     -0.831555000     -4.252391000
C        0.608299000     -0.353195000     -5.553912000
C        0.632234000      1.011702000     -5.807783000
C        0.421120000      1.898498000     -4.748290000
C        0.227449000      1.427292000     -3.452501000
O       -2.257078000     -0.775102000     -1.558781000
H        0.727175000     -1.053537000     -6.384792000
H        0.050233000      2.157235000     -2.662083000
H        0.790343000      1.382966000     -6.822465000
H        0.403391000      2.975981000     -4.935987000
C        2.817477000     -0.730238000      3.360361000
C        2.941055000      0.584721000      2.921203000
C        2.020955000      1.103566000      2.011796000
C        0.983372000      0.307644000      1.517794000
C        0.861200000     -1.014042000      1.976701000
C        1.766143000     -1.525156000      2.898103000
P       -0.129430000      0.831875000      0.141296000
C        0.442009000      2.566786000     -0.123120000
C       -0.230147000      3.668888000      0.414355000
C        0.257766000      4.960255000      0.223274000
C        1.430610000      5.162224000     -0.500523000
C        2.117712000      4.069741000     -1.032875000
C        1.621025000      2.785473000     -0.849397000
C       -1.759045000      1.106475000      0.940548000
C       -2.808567000      1.529174000      0.113309000
C       -4.095836000      1.663119000      0.620182000
C       -4.348343000      1.362575000      1.958388000
C       -3.309436000      0.950193000      2.791659000
C       -2.018189000      0.828739000      2.285529000
H       -1.209834000      0.502146000      2.942736000
H       -4.914053000      1.971318000     -0.032175000
H       -3.512118000      0.710134000      3.837159000
H       -1.142938000      3.523383000      0.994400000
H        2.162062000      1.942098000     -1.278253000
H       -0.271918000      5.813920000      0.649734000
H        3.041853000      4.223501000     -1.593446000
H        2.131073000      2.135824000      1.675986000
H        0.067374000     -1.648584000      1.573838000
H        3.765008000      1.204102000      3.279569000
H        1.674624000     -2.558098000      3.239368000
H       -2.619170000      1.723598000     -0.944475000
O        1.695834000     -1.488199000     -0.789744000
C        2.806619000     -1.005366000     -1.027895000
O        2.949075000     -0.113327000     -1.975909000
H        2.038542000      0.010668000     -2.373589000
C       -3.882503000     -1.694606000     -0.063982000
C       -4.977321000     -1.277711000     -0.862776000
C       -4.116529000     -2.191921000      1.243293000
C       -6.263334000     -1.331845000     -0.322613000
C       -5.424294000     -2.209576000      1.731512000
C       -6.511812000     -1.773669000      0.976068000
H       -7.103403000     -1.007054000     -0.943137000
H       -5.595755000     -2.573458000      2.748333000
C        3.976440000     -1.394922000     -0.223080000
C        4.006312000     -2.698802000      0.332069000
C        5.000364000     -0.464777000      0.075461000
C        5.063278000     -3.037090000      1.174796000
C        6.017788000     -0.856343000      0.946177000
C        6.070623000     -2.131278000      1.509831000
H        5.092520000     -4.045199000      1.596573000
H        6.797524000     -0.131944000      1.196272000
C        5.028727000      0.940258000     -0.455519000
H        5.104152000      0.962954000     -1.551057000
H        4.114497000      1.490025000     -0.187452000
H        5.883914000      1.484493000     -0.033566000
C        2.966883000     -3.746053000      0.048286000
H        2.036505000     -3.536636000      0.595708000
H        2.690835000     -3.787380000     -1.014599000
H        3.337722000     -4.733979000      0.353362000
C        7.149753000     -2.508070000      2.477705000
H        7.449586000     -3.559219000      2.357990000
H        8.040315000     -1.875071000      2.359920000
H        6.786593000     -2.384063000      3.510548000
C       -7.893159000     -1.745452000      1.556156000
H       -8.049858000     -2.568261000      2.268707000
H       -8.053203000     -0.801923000      2.102758000
H       -8.663028000     -1.810106000      0.774091000
C       -3.036873000     -2.699604000      2.156642000
H       -2.493345000     -3.543218000      1.710537000
H       -2.282025000     -1.927693000      2.357229000
H       -3.476759000     -3.020518000      3.111371000
C       -4.842405000     -0.777199000     -2.273153000
H       -4.363677000      0.211857000     -2.305029000
H       -4.203151000     -1.427841000     -2.884182000
H       -5.834640000     -0.705324000     -2.740458000
C        3.784582000     -1.279659000      4.369557000
C        1.941031000      6.554272000     -0.752071000
C       -5.730248000      1.525962000      2.524998000
F        1.495704000      7.420255000      0.161097000
F        1.551988000      7.006240000     -1.949365000
F        3.276872000      6.596411000     -0.733790000
F       -6.014836000      0.578025000      3.425706000
F       -6.672311000      1.477442000      1.578539000
F       -5.864646000      2.703324000      3.150033000
F        3.993185000     -2.590671000      4.201871000
F        3.335839000     -1.116224000      5.619628000
F        4.976065000     -0.672975000      4.301502000
