# Supplementary material for: Difunctionalization of bicyclo[1.1.0]butanes enabled by merging C−C cleavage and ruthenium-catalysed remote C−H activation
Source: Nat Synth. 2025 Feb 17;4(5):655–63. doi: 10.1038/s44160-025-00745-3 (PMC12075002; doi:10.1038/s44160-025-00745-3)
Supplement: Supplementary file 2 — Cartesian coordinates for all the calculated structures. [file 44160_2025_745_MOESM2_ESM.zip › optimized structures (.xyz files)/int4.xyz]

101
symmetry c1
C        0.820858000     -4.161154000     -0.445293000
C        0.873805000     -5.560751000     -0.423252000
C       -0.293844000     -4.160626000      1.612714000
C        0.330020000     -6.253691000      0.648720000
H        1.342498000     -6.098420000     -1.247365000
C       -0.267867000     -5.545639000      1.692120000
H       -0.763005000     -3.537898000      2.378430000
H        0.369204000     -7.345308000      0.671380000
H       -0.711378000     -6.052411000      2.549966000
N        0.238995000     -3.500238000      0.581239000
Ru       0.183866000     -1.437559000      0.383334000
O       -1.777934000     -1.387662000      1.696530000
C       -2.375952000     -1.564584000      0.602814000
C        1.205495000     -1.888178000     -1.268408000
C        1.353063000     -3.290744000     -1.488815000
C        1.961293000     -3.795528000     -2.645963000
C        2.428220000     -2.935647000     -3.631873000
C        2.278043000     -1.558770000     -3.448709000
C        1.686880000     -1.053910000     -2.292162000
O       -1.663738000     -1.733826000     -0.444265000
H        2.062499000     -4.874489000     -2.788076000
H        1.603433000      0.027099000     -2.193018000
H        2.890741000     -3.331759000     -4.538621000
H        2.629509000     -0.864660000     -4.217949000
C       -0.141255000      3.162152000      4.168607000
C        0.179946000      3.833590000      2.987246000
C        0.207721000      3.150578000      1.773710000
C       -0.082339000      1.782623000      1.729635000
C       -0.408171000      1.113115000      2.915624000
C       -0.436536000      1.803544000      4.126711000
P       -0.065111000      0.845292000      0.142834000
C        1.139655000      1.860500000     -0.804440000
C        0.814327000      2.537511000     -1.981838000
C        1.802705000      3.199661000     -2.710027000
C        3.116636000      3.206011000     -2.250831000
C        3.441558000      2.571701000     -1.049058000
C        2.462212000      1.894756000     -0.338155000
C       -1.686356000      1.266469000     -0.604011000
C       -2.018636000      0.661435000     -1.825417000
C       -3.289214000      0.819534000     -2.363370000
C       -4.249049000      1.563284000     -1.673798000
C       -3.927683000      2.170639000     -0.463144000
C       -2.646962000      2.028198000      0.065715000
H       -2.406815000      2.497507000      1.021269000
H       -3.551074000      0.331366000     -3.303782000
H       -4.684118000      2.740537000      0.078456000
H       -0.214210000      2.538476000     -2.347426000
H        2.731030000      1.375095000      0.584257000
H        1.549018000      3.713380000     -3.638674000
H        4.468381000      2.596181000     -0.679069000
H        0.454483000      3.693420000      0.859278000
H       -0.667255000      0.052646000      2.877196000
H       -0.695848000      1.273210000      5.045402000
H       -1.288152000      0.026472000     -2.332205000
Br       2.130407000     -1.057899000      1.874365000
H       -0.164840000      3.708006000      5.113799000
C        3.609240000     -2.494815000      1.808516000
F        3.054784000     -3.631416000      1.435472000
F        4.068820000     -2.600686000      3.036837000
C        4.703763000     -2.011959000      0.851914000
O        5.706602000     -1.493447000      1.253699000
O        4.359540000     -2.250827000     -0.390323000
C        5.275988000     -1.850483000     -1.424835000
C        5.247096000     -0.360926000     -1.659163000
H        4.225553000     -0.026980000     -1.881834000
H        5.883864000     -0.108054000     -2.519801000
H        5.625997000      0.183369000     -0.782957000
H        6.282424000     -2.195877000     -1.142904000
H        4.928236000     -2.404404000     -2.305292000
C       -5.620411000      1.739519000     -2.262258000
C        4.216527000      3.840069000     -3.054860000
C        0.549427000      5.290985000      3.031106000
C       -3.849690000     -1.487553000      0.452518000
C       -4.615297000     -0.754569000      1.390361000
C       -4.478532000     -2.062166000     -0.679650000
C       -5.978113000     -0.571367000      1.146044000
C       -5.847056000     -1.861674000     -0.859941000
C       -6.614117000     -1.103799000      0.025377000
H       -6.562896000      0.013363000      1.861810000
H       -6.329115000     -2.306492000     -1.734965000
C       -3.753960000     -2.893113000     -1.700896000
H       -3.125440000     -2.267129000     -2.350025000
H       -3.070184000     -3.616878000     -1.237693000
H       -4.477813000     -3.434257000     -2.326169000
C       -4.038055000     -0.140822000      2.633511000
H       -3.626488000     -0.906894000      3.304696000
H       -3.202286000      0.534204000      2.404199000
H       -4.812574000      0.426160000      3.168639000
C       -8.066173000     -0.846989000     -0.242517000
H       -8.177033000     -0.023735000     -0.966599000
H       -8.559674000     -1.731139000     -0.672116000
H       -8.603166000     -0.559204000      0.672320000
F        3.745348000      4.611373000     -4.035382000
F        4.992212000      2.904258000     -3.621376000
F        5.013380000      4.592145000     -2.291160000
F       -0.114277000      5.937727000      3.993792000
F        0.285020000      5.903507000      1.874101000
F        1.854204000      5.456520000      3.275262000
F       -6.540550000      1.978093000     -1.320768000
F       -6.014520000      0.660739000     -2.945813000
F       -5.657218000      2.772674000     -3.113414000
