# Supplementary material for: Difunctionalization of bicyclo[1.1.0]butanes enabled by merging C−C cleavage and ruthenium-catalysed remote C−H activation
Source: Nat Synth. 2025 Feb 17;4(5):655–63. doi: 10.1038/s44160-025-00745-3 (PMC12075002; doi:10.1038/s44160-025-00745-3)
Supplement: Supplementary file 2 — Cartesian coordinates for all the calculated structures. [file 44160_2025_745_MOESM2_ESM.zip › optimized structures (.xyz files)/int5.xyz]

88
symmetry c1
C       -0.591690000     -4.383788000     -1.482963000
C       -0.477896000     -5.600837000     -2.162800000
C        0.651781000     -3.310167000     -3.144993000
C        0.221936000     -5.650923000     -3.360724000
H       -0.940829000     -6.498460000     -1.752820000
C        0.802314000     -4.487239000     -3.864869000
H        1.080722000     -2.361090000     -3.475075000
H        0.314322000     -6.595187000     -3.902088000
H        1.360353000     -4.485003000     -4.801883000
N       -0.024617000     -3.270777000     -1.995177000
Ru      -0.362799000     -1.529518000     -0.932128000
O        1.574478000     -0.587192000     -1.747165000
C        2.160406000     -1.066966000     -0.736056000
C       -1.289103000     -2.820936000      0.262508000
C       -1.272970000     -4.162445000     -0.209697000
C       -1.853350000     -5.192641000      0.537471000
C       -2.437489000     -4.919966000      1.769916000
C       -2.432089000     -3.614352000      2.262610000
C       -1.863146000     -2.582041000      1.518219000
O        1.464592000     -1.816884000      0.026367000
H       -1.843802000     -6.219348000      0.164358000
H       -1.886489000     -1.572855000      1.928084000
H       -2.889776000     -5.726781000      2.350725000
H       -2.881061000     -3.394794000      3.234708000
C       -1.063092000      4.137832000     -2.714144000
C       -1.669228000      4.187940000     -1.459252000
C       -1.583680000      3.092481000     -0.605611000
C       -0.891930000      1.941696000     -0.999251000
C       -0.290297000      1.897102000     -2.262132000
C       -0.372516000      2.993807000     -3.113726000
P       -0.712531000      0.511666000      0.135401000
C       -2.156082000      0.726455000      1.242116000
C       -2.044607000      1.232641000      2.540185000
C       -3.175965000      1.350024000      3.345369000
C       -4.421469000      0.967831000      2.851774000
C       -4.541031000      0.476736000      1.549404000
C       -3.413662000      0.351799000      0.748106000
C        0.726852000      0.981910000      1.169215000
C        1.149475000      0.084295000      2.160633000
C        2.313564000      0.326906000      2.878262000
C        3.079615000      1.459842000      2.597823000
C        2.667095000      2.358747000      1.617935000
C        1.490011000      2.124035000      0.911504000
H        1.176733000      2.829455000      0.139980000
H        2.648550000     -0.382653000      3.636796000
H        3.274418000      3.237000000      1.393599000
H       -1.071041000      1.535922000      2.930490000
H       -3.498169000     -0.052830000     -0.265179000
H       -3.090047000      1.746578000      4.358547000
H       -5.519925000      0.186691000      1.163048000
H       -2.062322000      3.137930000      0.374784000
H        0.252699000      1.004021000     -2.572772000
H       -2.204394000      5.086689000     -1.147681000
H        0.103654000      2.959363000     -4.095162000
H        0.581385000     -0.829905000      2.346312000
Br      -2.263628000     -1.086513000     -2.452265000
C        3.551027000     -0.726649000     -0.363343000
C        4.168003000      0.424547000     -0.912830000
C        4.235033000     -1.500044000      0.609258000
C        5.427666000      0.798548000     -0.440200000
C        5.498660000     -1.084422000      1.027534000
C        6.108099000      0.069411000      0.533809000
H        5.893264000      1.697839000     -0.852856000
H        6.022516000     -1.682648000      1.778062000
C        3.683231000     -2.759284000      1.215397000
H        2.854064000     -2.542418000      1.903535000
H        3.267195000     -3.436496000      0.457637000
H        4.473320000     -3.284897000      1.769380000
C        7.436168000      0.521252000      1.060114000
H        7.301886000      1.055669000      2.014326000
H        8.104788000     -0.330727000      1.251801000
H        7.937151000      1.207270000      0.362815000
C        3.540060000      1.284233000     -1.971796000
H        3.344016000      0.713795000     -2.889837000
H        2.565879000      1.678865000     -1.652589000
H        4.200996000      2.128965000     -2.210290000
C       -1.195369000      5.301597000     -3.658241000
C       -5.636463000      1.033228000      3.736453000
C        4.328705000      1.733536000      3.387634000
F        4.940725000      0.606699000      3.763788000
F        5.210336000      2.457890000      2.689379000
F        4.057578000      2.420217000      4.504287000
F       -0.131488000      5.409538000     -4.459074000
F       -1.325882000      6.457800000     -3.000973000
F       -2.268613000      5.172696000     -4.444644000
F       -5.496758000      1.941475000      4.705526000
F       -5.866414000     -0.144202000      4.329612000
F       -6.734115000      1.344049000      3.043216000
