# Supplementary material for: Difunctionalization of bicyclo[1.1.0]butanes enabled by merging C−C cleavage and ruthenium-catalysed remote C−H activation
Source: Nat Synth. 2025 Feb 17;4(5):655–63. doi: 10.1038/s44160-025-00745-3 (PMC12075002; doi:10.1038/s44160-025-00745-3)
Supplement: Supplementary file 2 — Cartesian coordinates for all the calculated structures. [file 44160_2025_745_MOESM2_ESM.zip › optimized structures (.xyz files)/int6.xyz]

39
symmetry c1
C        0.419255000      0.766727000      0.486200000
C       -0.672997000     -0.172772000      0.471287000
O       -0.987799000     -0.864916000      1.420622000
O       -1.280937000     -0.213780000     -0.727708000
C       -2.397865000     -1.097086000     -0.855126000
C       -3.682713000     -0.434271000     -0.442949000
C       -4.431473000      0.290359000     -1.375899000
C       -5.608391000      0.932079000     -0.996927000
C       -6.048390000      0.855443000      0.323904000
C       -5.307458000      0.136518000      1.261259000
C       -4.130306000     -0.504435000      0.881331000
H       -3.535146000     -1.054798000      1.613396000
H       -5.649242000      0.073964000      2.297236000
H       -6.972588000      1.355996000      0.622907000
H       -6.186575000      1.491989000     -1.735927000
H       -4.087801000      0.349352000     -2.412550000
H       -2.211947000     -1.998121000     -0.253607000
H       -2.423890000     -1.366293000     -1.919191000
C        1.441217000      1.053563000      1.532488000
C        1.044033000      1.660179000     -0.533895000
H        0.497174000      2.606068000     -0.691548000
H        1.248102000      1.222366000     -1.524520000
H        2.549492000      2.832654000      0.684532000
H        1.080827000      1.719270000      2.336051000
H        1.924916000      0.185699000      2.007267000
C        2.247208000      1.804333000      0.438476000
C        3.508733000      1.101551000     -0.017162000
F        4.393880000      1.065316000      1.005038000
F        4.068275000      1.811526000     -1.018259000
C        3.269043000     -0.324518000     -0.546958000
O        3.061093000     -0.556067000     -1.705758000
O        3.275276000     -1.213963000      0.433286000
C        2.983782000     -2.573785000      0.074463000
C        1.496881000     -2.811295000     -0.041704000
H        3.500324000     -2.801742000     -0.869402000
H        3.429547000     -3.170634000      0.881089000
H        0.972845000     -2.552631000      0.889549000
H        1.309932000     -3.873435000     -0.259893000
H        1.070224000     -2.216997000     -0.862664000
