# Supplementary material for: Difunctionalization of bicyclo[1.1.0]butanes enabled by merging C−C cleavage and ruthenium-catalysed remote C−H activation
Source: Nat Synth. 2025 Feb 17;4(5):655–63. doi: 10.1038/s44160-025-00745-3 (PMC12075002; doi:10.1038/s44160-025-00745-3)
Supplement: Supplementary file 2 — Cartesian coordinates for all the calculated structures. [file 44160_2025_745_MOESM2_ESM.zip › optimized structures (.xyz files)/int7.xyz]

   39
scf done: -1118.452254
 C    -0.081867    -0.005952    -0.060997
 O    -0.142572    -1.150071     0.315806
 O    -0.866501     0.526290    -0.987614
 C    -1.844273    -0.334332    -1.591261
 C    -3.120108    -0.352543    -0.799448
 C    -4.092948     0.629928    -1.012294
 C    -5.265070     0.641491    -0.259910
 C    -5.475864    -0.333000     0.714935
 C    -4.511319    -1.315715     0.934121
 C    -3.338282    -1.325135     0.182664
 H    -2.570164    -2.080635     0.361645
 H    -4.673370    -2.080928     1.697032
 H    -6.396019    -0.327344     1.304257
 H    -6.019324     1.411831    -0.437298
 H    -3.929241     1.392315    -1.779176
 H    -1.416504    -1.341569    -1.685421
 H    -2.004752     0.091008    -2.589837
 C     1.295302     0.789106     1.955390
 C     0.716911     2.142482     2.210124
 C     0.399605     2.414820     0.776316
 H    -0.660826     2.562771     0.509341
 H     0.975383     3.226010     0.295976
 H     0.654754     2.760368     3.107428
 H     0.787432    -0.077816     2.412326
 H     2.376627     0.679080     2.145106
 C     0.937438     0.988993     0.456494
 C     2.140710     1.004828    -0.488130
 F     3.111758     1.788523     0.032110
 F     1.785931     1.536274    -1.670050
 C     2.682578    -0.410804    -0.740841
 O     2.381615    -1.050516    -1.708244
 O     3.435223    -0.815209     0.270014
 C     3.834152    -2.193898     0.270241
 C     2.800376    -3.038692     0.976500
 H     3.976470    -2.517330    -0.770649
 H     4.802931    -2.208410     0.787732
 H     2.676036    -2.715550     2.020445
 H     3.114378    -4.093227     0.974972
 H     1.824863    -2.960069     0.476046
