# Supplementary material for: Difunctionalization of bicyclo[1.1.0]butanes enabled by merging C−C cleavage and ruthenium-catalysed remote C−H activation
Source: Nat Synth. 2025 Feb 17;4(5):655–63. doi: 10.1038/s44160-025-00745-3 (PMC12075002; doi:10.1038/s44160-025-00745-3)
Supplement: Supplementary file 2 — Cartesian coordinates for all the calculated structures. [file 44160_2025_745_MOESM2_ESM.zip › optimized structures (.xyz files)/int8.xyz]

127
symmetry c1
C        1.739216000     -2.269839000     -2.258255000
C        2.701130000     -2.728015000     -3.157497000
C        0.331993000     -1.630298000     -4.001961000
C        2.446339000     -2.625546000     -4.519902000
H        3.636112000     -3.158928000     -2.797710000
C        1.244675000     -2.067552000     -4.953812000
H       -0.627178000     -1.179271000     -4.265660000
H        3.186774000     -2.981683000     -5.239371000
H        1.009713000     -1.972183000     -6.014705000
N        0.585045000     -1.735487000     -2.696378000
Ru      -0.726213000     -1.177475000     -1.195305000
O       -1.561610000      0.584583000     -2.511122000
C       -0.682829000      1.302309000     -1.967073000
C        0.581187000     -1.906770000     -0.099733000
C        1.835864000     -2.265280000     -0.794974000
C        2.996702000     -2.459911000     -0.132503000
C        3.128758000     -2.202484000      1.327499000
C        1.808596000     -2.151900000      2.015296000
C        0.645905000     -2.006513000      1.347803000
O        0.144429000      0.714521000     -1.189007000
H        3.911831000     -2.685870000     -0.687788000
H       -0.282032000     -1.955018000      1.914541000
H        3.777260000     -2.960295000      1.803566000
H        1.797850000     -2.208309000      3.107293000
C       -6.701430000     -0.416390000     -1.192263000
C       -6.450122000     -0.480580000      0.178376000
C       -5.138501000     -0.534598000      0.637703000
C       -4.068296000     -0.524630000     -0.265391000
C       -4.329833000     -0.471996000     -1.638322000
C       -5.642126000     -0.415739000     -2.098358000
P       -2.335061000     -0.523197000      0.348285000
C       -2.538386000     -1.435470000      1.926106000
C       -2.512536000     -0.816445000      3.178787000
C       -2.646906000     -1.577725000      4.338431000
C       -2.814660000     -2.958033000      4.247384000
C       -2.859051000     -3.579780000      2.996797000
C       -2.718298000     -2.823943000      1.839942000
C       -2.094573000      1.223853000      0.853270000
C       -0.866237000      1.584770000      1.427026000
C       -0.572901000      2.915442000      1.691749000
C       -1.497533000      3.907424000      1.354725000
C       -2.716488000      3.563462000      0.779172000
C       -3.016688000      2.224385000      0.537024000
H       -3.971772000      1.963862000      0.078224000
H        0.391525000      3.191075000      2.121005000
H       -3.427827000      4.342751000      0.502490000
H       -2.385981000      0.265544000      3.254170000
H       -2.729843000     -3.306296000      0.856537000
H       -2.629852000     -1.094947000      5.317239000
H       -3.002592000     -4.659883000      2.929471000
H       -4.950881000     -0.589806000      1.712014000
H       -3.503193000     -0.468661000     -2.347583000
H       -7.281270000     -0.497133000      0.885644000
H       -5.841866000     -0.383241000     -3.170769000
H       -0.120199000      0.814562000      1.637568000
Br      -2.113809000     -3.169667000     -1.809728000
C        3.903540000     -0.843311000      1.483311000
C        5.279103000     -1.058674000      0.895959000
O        6.109566000     -1.772527000      1.402759000
O        5.458913000     -0.407596000     -0.255494000
C        6.672328000     -0.649670000     -0.979271000
C        6.500349000     -1.763666000     -1.972850000
C        6.275913000     -1.479935000     -3.323013000
C        6.116989000     -2.510762000     -4.248014000
C        6.160923000     -3.838619000     -3.826369000
C        6.371223000     -4.131566000     -2.477708000
C        6.549199000     -3.101393000     -1.556695000
H        6.730581000     -3.325239000     -0.502574000
H        6.411275000     -5.170997000     -2.143795000
H        6.035803000     -4.648707000     -4.548838000
H        5.957881000     -2.273819000     -5.302664000
H        6.232198000     -0.439215000     -3.655123000
H        7.472967000     -0.879812000     -0.262751000
H        6.894140000      0.295363000     -1.491135000
C        3.953701000     -0.258570000      2.919226000
C        3.120859000      0.394124000      1.003740000
H        2.141085000      0.190272000      0.552766000
H        3.679236000      1.016298000      0.293949000
H        2.084093000      0.931240000      2.898312000
H        3.500251000     -0.881489000      3.699774000
H        4.964489000      0.014910000      3.243307000
C        3.089252000      0.927857000      2.449542000
C        3.642621000      2.319163000      2.668544000
F        3.928003000      2.499213000      3.979751000
F        2.705146000      3.232421000      2.328999000
C        4.896936000      2.636020000      1.833276000
O        4.900914000      3.359004000      0.878676000
O        5.943639000      1.961284000      2.290537000
C        7.173629000      2.117436000      1.572322000
C        8.177423000      1.159040000      2.155887000
H        6.977206000      1.928154000      0.505723000
H        7.496430000      3.166728000      1.659879000
H        8.356894000      1.378791000      3.218228000
H        9.133939000      1.250705000      1.620911000
H        7.829455000      0.118693000      2.072677000
C       -0.633816000      2.777469000     -2.109515000
C       -1.762286000      3.470127000     -2.616382000
C        0.495547000      3.508443000     -1.657483000
C       -1.748742000      4.866661000     -2.615872000
C        0.454207000      4.902232000     -1.696541000
C       -0.661147000      5.604887000     -2.151767000
H       -2.628109000      5.395968000     -2.993641000
H        1.325981000      5.457214000     -1.340158000
C        1.747570000      2.876300000     -1.123089000
H        1.565883000      2.444800000     -0.130760000
H        2.099988000      2.049278000     -1.753459000
H        2.544667000      3.624922000     -1.021675000
C       -2.996293000      2.793346000     -3.140975000
H       -2.767160000      2.131187000     -3.986577000
H       -3.463140000      2.150923000     -2.381568000
H       -3.728499000      3.546869000     -3.462941000
C       -0.692129000      7.102633000     -2.112782000
H        0.271666000      7.533033000     -2.422730000
H       -1.479895000      7.510088000     -2.761869000
H       -0.890417000      7.449253000     -1.085733000
C       -2.896403000     -3.790749000      5.497145000
C       -1.179058000      5.344797000      1.657250000
C       -8.116004000     -0.298968000     -1.688679000
F       -8.263092000     -0.833725000     -2.902886000
F       -8.493440000      0.983294000     -1.776390000
F       -8.980740000     -0.904945000     -0.870349000
F       -1.428664000      5.637321000      2.940198000
F       -1.910698000      6.185852000      0.916606000
F        0.106888000      5.628389000      1.438370000
F       -3.694948000     -4.847962000      5.334891000
F       -3.358821000     -3.086886000      6.533730000
F       -1.691343000     -4.258901000      5.846225000
