# Supplementary material for: Difunctionalization of bicyclo[1.1.0]butanes enabled by merging C−C cleavage and ruthenium-catalysed remote C−H activation
Source: Nat Synth. 2025 Feb 17;4(5):655–63. doi: 10.1038/s44160-025-00745-3 (PMC12075002; doi:10.1038/s44160-025-00745-3)
Supplement: Supplementary file 2 — Cartesian coordinates for all the calculated structures. [file 44160_2025_745_MOESM2_ESM.zip › optimized structures (.xyz files)/int9.xyz]

127
symmetry c1
C       -1.262682000     -1.762432000     -3.039393000
C       -1.864315000     -2.393178000     -4.128600000
C        0.757109000     -1.598029000     -4.192830000
C       -1.112542000     -2.628611000     -5.273618000
H       -2.913826000     -2.685189000     -4.083103000
C        0.222020000     -2.227749000     -5.309176000
H        1.793382000     -1.255660000     -4.145853000
H       -1.567720000     -3.117982000     -6.137483000
H        0.843657000     -2.391887000     -6.190279000
N        0.025714000     -1.378866000     -3.098280000
Ru       0.716565000     -0.398052000     -1.418049000
O        2.927716000     -1.060894000     -1.918857000
C        2.687485000     -2.073062000     -1.211554000
C       -1.020468000     -0.690978000     -0.817303000
C       -1.896935000     -1.423583000     -1.759411000
C       -3.175145000     -1.745442000     -1.459948000
C       -3.844595000     -1.314248000     -0.205804000
C       -2.922680000     -0.628048000      0.736234000
C       -1.625646000     -0.384170000      0.460573000
O        1.496768000     -2.210545000     -0.769696000
H       -3.793195000     -2.283217000     -2.185272000
H       -1.023084000      0.113856000      1.216924000
H       -4.239776000     -2.201292000      0.328892000
H       -3.335132000     -0.322705000      1.701687000
C        4.954059000      3.808993000     -0.685979000
C        4.299133000      3.892247000      0.543272000
C        3.299347000      2.977672000      0.855919000
C        2.948006000      1.971424000     -0.052809000
C        3.608589000      1.896192000     -1.283100000
C        4.610043000      2.810805000     -1.596021000
P        1.667757000      0.727557000      0.385434000
C        0.623726000      1.708257000      1.526643000
C        0.538291000      1.467427000      2.900250000
C       -0.332010000      2.220320000      3.688908000
C       -1.100462000      3.224960000      3.106118000
C       -0.994466000      3.490603000      1.738507000
C       -0.145386000      2.728823000      0.949564000
C        2.585621000     -0.428588000      1.476697000
C        1.897823000     -1.540716000      1.984771000
C        2.574333000     -2.523519000      2.694776000
C        3.954216000     -2.419752000      2.883218000
C        4.647029000     -1.320956000      2.383661000
C        3.962618000     -0.325186000      1.690152000
H        4.515479000      0.527812000      1.293493000
H        2.037309000     -3.394791000      3.074099000
H        5.727077000     -1.249764000      2.520093000
H        1.144662000      0.684868000      3.360985000
H       -0.084423000      2.912337000     -0.127712000
H       -0.407949000      2.028086000      4.760398000
H       -1.583695000      4.289787000      1.289060000
H        2.788586000      3.050566000      1.818476000
H        3.344153000      1.113073000     -1.992874000
H        4.574890000      4.670467000      1.257265000
H        5.126540000      2.745809000     -2.555138000
H        0.829810000     -1.656218000      1.787280000
Br       0.376834000      1.777344000     -2.638611000
C       -5.115594000     -0.484843000     -0.560331000
C       -4.708282000      0.621530000     -1.515642000
O       -5.015950000      0.661540000     -2.678810000
O       -3.930677000      1.509578000     -0.904171000
C       -3.279685000      2.497470000     -1.700209000
C       -3.204088000      3.798083000     -0.959930000
C       -4.073544000      4.103771000      0.089969000
C       -3.992599000      5.334902000      0.739420000
C       -3.042973000      6.275421000      0.343991000
C       -2.168966000      5.974030000     -0.701865000
C       -2.245225000      4.741598000     -1.346989000
H       -1.542429000      4.497316000     -2.148567000
H       -1.411247000      6.698837000     -1.008735000
H       -2.972340000      7.234962000      0.860871000
H       -4.663608000      5.551884000      1.573329000
H       -4.802471000      3.360058000      0.415783000
H       -3.834577000      2.606593000     -2.645049000
H       -2.268353000      2.129658000     -1.944261000
C       -6.306845000     -1.305420000     -1.097883000
C       -5.974460000     -0.035347000      0.649799000
H       -6.104377000      1.049527000      0.753784000
H       -5.630649000     -0.441709000      1.609327000
H       -7.999683000     -0.127188000     -0.264687000
H       -6.628196000     -1.002549000     -2.101682000
H       -6.144555000     -2.393861000     -1.099576000
C       -7.182947000     -0.787939000      0.061693000
C       -7.836257000     -1.828908000      0.944387000
F       -8.934452000     -2.311996000      0.328757000
F       -8.233859000     -1.255665000      2.103784000
C       -6.886616000     -2.984806000      1.305933000
O       -5.920593000     -2.821378000      2.005760000
O       -7.232299000     -4.119578000      0.727080000
C       -6.388169000     -5.257149000      0.954383000
C       -5.293388000     -5.338921000     -0.083256000
H       -5.973474000     -5.191989000      1.970393000
H       -7.063749000     -6.120658000      0.893843000
H       -5.715095000     -5.355440000     -1.099090000
H       -4.711051000     -6.260909000      0.061300000
H       -4.599589000     -4.489783000      0.000261000
C        3.728003000     -3.043434000     -0.793354000
C        5.094026000     -2.671551000     -0.834507000
C        3.355582000     -4.305474000     -0.265671000
C        6.043322000     -3.548044000     -0.303524000
C        4.350950000     -5.144714000      0.233903000
C        5.698119000     -4.781925000      0.245226000
H        7.095257000     -3.249394000     -0.320495000
H        4.058451000     -6.116194000      0.641812000
C        6.729610000     -5.681909000      0.855097000
H        6.539192000     -6.737207000      0.609677000
H        7.743458000     -5.424355000      0.518056000
H        6.709319000     -5.590859000      1.953034000
C        1.939320000     -4.805953000     -0.219917000
H        1.353519000     -4.271075000      0.540888000
H        1.411782000     -4.642929000     -1.169229000
H        1.929441000     -5.879399000      0.015663000
C        5.588077000     -1.372387000     -1.402664000
H        5.337133000     -1.277408000     -2.467777000
H        5.121522000     -0.507857000     -0.911199000
H        6.678065000     -1.300130000     -1.283669000
C        5.997838000      4.830094000     -1.045694000
C       -2.086967000      4.014510000      3.920557000
C        4.680245000     -3.480240000      3.661646000
F        6.659660000      5.259856000      0.033553000
F        5.451027000      5.905464000     -1.623189000
F        6.897671000      4.338744000     -1.901894000
F       -2.000920000      5.323376000      3.666944000
F       -3.346309000      3.647769000      3.644636000
F       -1.906300000      3.844888000      5.233134000
F        4.605829000     -3.255069000      4.979498000
F        5.979387000     -3.529883000      3.347348000
F        4.167582000     -4.696508000      3.448195000
