# Supplementary material for: Difunctionalization of bicyclo[1.1.0]butanes enabled by merging C−C cleavage and ruthenium-catalysed remote C−H activation
Source: Nat Synth. 2025 Feb 17;4(5):655–63. doi: 10.1038/s44160-025-00745-3 (PMC12075002; doi:10.1038/s44160-025-00745-3)
Supplement: Supplementary file 2 — Cartesian coordinates for all the calculated structures. [file 44160_2025_745_MOESM2_ESM.zip › optimized structures (.xyz files)/MesCOOH.xyz]

24
symmetry c1
O        2.694832000      1.001146000     -0.504390000
C        2.049931000      0.095646000     -0.032997000
O        2.659857000     -0.946766000      0.555458000
H        3.609703000     -0.775573000      0.461434000
C        0.564396000      0.019445000     -0.010966000
C       -0.160508000      1.234392000      0.041683000
C       -0.120983000     -1.215985000     -0.074698000
C       -1.554532000      1.181496000      0.061008000
C       -1.517644000     -1.204427000     -0.076720000
C       -2.255239000     -0.023638000      0.002368000
H       -2.111735000      2.121083000      0.115971000
H       -2.047134000     -2.159054000     -0.144272000
C        0.565372000     -2.551188000     -0.167373000
H        1.360756000     -2.558480000     -0.925375000
H        1.043364000     -2.821208000      0.785151000
H       -0.164103000     -3.331579000     -0.423430000
C       -3.754169000     -0.046568000      0.045727000
H       -4.157782000     -0.967432000     -0.398523000
H       -4.113743000      0.002142000      1.087242000
H       -4.185943000      0.813270000     -0.487073000
C        0.499078000      2.583140000      0.085664000
H        1.282807000      2.636940000      0.854637000
H        0.999839000      2.808336000     -0.866322000
H       -0.247743000      3.362637000      0.289843000
