# Supplementary material for: Difunctionalization of bicyclo[1.1.0]butanes enabled by merging C−C cleavage and ruthenium-catalysed remote C−H activation
Source: Nat Synth. 2025 Feb 17;4(5):655–63. doi: 10.1038/s44160-025-00745-3 (PMC12075002; doi:10.1038/s44160-025-00745-3)
Supplement: Supplementary file 2 — Cartesian coordinates for all the calculated structures. [file 44160_2025_745_MOESM2_ESM.zip › optimized structures (.xyz files)/TS1.xyz]

111
symmetry c1
C       -0.047879000     -2.368203000      3.867007000
C       -0.206950000     -3.454957000      4.737544000
C        0.193247000     -3.833735000      2.058628000
C       -0.162306000     -4.747778000      4.237592000
H       -0.376760000     -3.275357000      5.799324000
C        0.044279000     -4.947768000      2.870850000
H        0.367510000     -3.909753000      0.982971000
H       -0.290799000     -5.599985000      4.908943000
H        0.089150000     -5.948134000      2.438566000
N        0.144518000     -2.589360000      2.545573000
Ru       0.188614000     -0.922527000      1.332225000
O        1.481416000     -1.963514000     -0.084101000
C        2.502195000     -1.472898000      0.496954000
C       -0.080593000     -0.030250000      3.151567000
C       -0.050722000     -0.958543000      4.236789000
C        0.069910000     -0.528232000      5.563996000
C        0.183307000      0.823550000      5.860195000
C        0.196373000      1.747407000      4.812681000
C        0.064072000      1.327748000      3.492515000
O        2.280270000     -0.753660000      1.521147000
H        0.108377000     -1.260161000      6.374648000
H        0.078428000      2.080820000      2.705132000
H        0.281495000      1.155229000      6.895897000
H        0.311328000      2.813346000      5.027514000
C       -2.977032000     -0.643802000     -3.313312000
C       -3.101976000      0.645786000     -2.805988000
C       -2.141074000      1.142919000     -1.927254000
C       -1.061241000      0.348281000     -1.533779000
C       -0.938292000     -0.947256000     -2.060867000
C       -1.883625000     -1.434866000     -2.952938000
P        0.088544000      0.832465000     -0.180967000
C       -0.480282000      2.542075000      0.189050000
C        0.121547000      3.665538000     -0.387338000
C       -0.369570000      4.942492000     -0.125516000
C       -1.473944000      5.105628000      0.708471000
C       -2.083060000      3.991220000      1.287374000
C       -1.586780000      2.718148000      1.031691000
C        1.701507000      1.134843000     -0.999083000
C        2.754723000      1.577950000     -0.187216000
C        4.033483000      1.726515000     -0.710889000
C        4.273903000      1.420339000     -2.050157000
C        3.230745000      0.989014000     -2.868100000
C        1.947402000      0.853220000     -2.345639000
H        1.135023000      0.513705000     -2.991174000
H        4.854980000      2.051620000     -0.070923000
H        3.423663000      0.746092000     -3.914741000
H        0.982416000      3.548040000     -1.047925000
H       -2.064639000      1.852167000      1.493537000
H        0.109519000      5.815928000     -0.571217000
H       -2.940819000      4.117945000      1.950826000
H       -2.255181000      2.153076000     -1.531014000
H       -0.117935000     -1.587542000     -1.728061000
H       -3.960575000      1.259641000     -3.082399000
H       -1.793914000     -2.449948000     -3.344437000
H        2.576376000      1.778402000      0.871534000
O       -1.598656000     -1.612263000      0.623679000
C       -2.662547000     -1.063802000      1.029336000
O       -2.613644000     -0.211607000      1.962935000
H       -1.312666000     -0.208915000      2.212428000
C        3.872041000     -1.642476000     -0.035021000
C        4.986383000     -1.206070000      0.726214000
C        4.070279000     -2.156221000     -1.342339000
C        6.255483000     -1.256441000      0.147714000
C        5.362922000     -2.170779000     -1.868300000
C        6.468549000     -1.714749000     -1.151547000
H        7.110852000     -0.915070000      0.737427000
H        5.507628000     -2.548906000     -2.884034000
C       -3.918868000     -1.409147000      0.320512000
C       -4.050271000     -2.683625000     -0.282891000
C       -4.936929000     -0.441093000      0.160137000
C       -5.183630000     -2.946439000     -1.051625000
C       -6.037855000     -0.753980000     -0.639693000
C       -6.179556000     -1.992737000     -1.263855000
H       -5.284313000     -3.932446000     -1.513450000
H       -6.813292000      0.004322000     -0.779706000
C       -4.879741000      0.927573000      0.775089000
H       -4.778704000      0.878148000      1.867115000
H       -4.012715000      1.494882000      0.405859000
H       -5.786144000      1.494070000      0.522066000
C       -3.039300000     -3.785333000     -0.128692000
H       -2.153757000     -3.598619000     -0.753104000
H       -2.672139000     -3.871870000      0.903019000
H       -3.483013000     -4.745334000     -0.427173000
C       -7.343558000     -2.284353000     -2.161368000
H       -8.195672000     -1.623359000     -1.949248000
H       -7.055540000     -2.129711000     -3.213775000
H       -7.678544000     -3.327179000     -2.061958000
C        7.831373000     -1.683678000     -1.773141000
H        8.624882000     -1.713308000     -1.013081000
H        7.979563000     -2.524955000     -2.465661000
H        7.959622000     -0.754743000     -2.352103000
C        2.968067000     -2.684894000     -2.215616000
H        2.428774000     -3.510947000     -1.733162000
H        2.214558000     -1.913429000     -2.423948000
H        3.384676000     -3.037198000     -3.169508000
C        4.889712000     -0.688324000      2.133280000
H        4.388921000      0.289551000      2.169925000
H        4.288420000     -1.345102000      2.775574000
H        5.895911000     -0.586889000      2.563437000
C       -3.994544000     -1.176109000     -4.282091000
C       -2.045213000      6.475226000      0.954644000
C        5.647207000      1.598170000     -2.633690000
F       -1.142919000      7.436329000      0.744579000
F       -2.491419000      6.603095000      2.206996000
F       -3.080788000      6.720555000      0.143135000
F        5.927525000      0.655758000     -3.541738000
F        6.601169000      1.552756000     -1.699213000
F        5.763854000      2.778831000     -3.254821000
F       -4.197920000     -2.488121000     -4.122444000
F       -3.603301000     -0.997005000     -5.550001000
F       -5.178098000     -0.566719000     -4.149487000
