# Supplementary material for: Difunctionalization of bicyclo[1.1.0]butanes enabled by merging C−C cleavage and ruthenium-catalysed remote C−H activation
Source: Nat Synth. 2025 Feb 17;4(5):655–63. doi: 10.1038/s44160-025-00745-3 (PMC12075002; doi:10.1038/s44160-025-00745-3)
Supplement: Supplementary file 2 — Cartesian coordinates for all the calculated structures. [file 44160_2025_745_MOESM2_ESM.zip › optimized structures (.xyz files)/TS10-s1.xyz]

130
symmetry c1
C       -0.131247000     -1.300298000      2.684154000
C        0.348092000     -2.019599000      3.782464000
C       -2.053398000     -0.706645000      3.869207000
C       -0.412004000     -2.074324000      4.943830000
H        1.313464000     -2.523025000      3.724241000
C       -1.635496000     -1.406708000      4.993490000
H       -2.998511000     -0.160088000      3.835072000
H       -0.049850000     -2.631787000      5.810707000
H       -2.258919000     -1.421191000      5.888279000
N       -1.318216000     -0.664444000      2.756659000
Ru      -1.868419000      0.351995000      1.043798000
O       -4.123799000     -0.218726000      1.339792000
C       -3.866236000     -1.244155000      0.656941000
C       -0.092392000     -0.186808000      0.497206000
C        0.543973000     -1.118931000      1.400673000
C        1.683026000     -1.815594000      1.042943000
C        2.338043000     -1.549612000     -0.179611000
C        1.698425000     -0.684218000     -1.101422000
C        0.549195000     -0.007938000     -0.759028000
O       -2.646929000     -1.435280000      0.328988000
H        2.116088000     -2.553183000      1.723689000
H        0.116162000      0.667793000     -1.492261000
H        3.115629000     -2.227610000     -0.532462000
H        2.139229000     -0.528562000     -2.089776000
C       -5.760921000      4.819016000     -0.084663000
C       -4.919238000      4.907308000     -1.193047000
C       -3.953505000      3.928468000     -1.406116000
C       -3.821080000      2.858086000     -0.514627000
C       -4.661089000      2.783223000      0.602038000
C       -5.629402000      3.759444000      0.812828000
P       -2.594886000      1.527959000     -0.821663000
C       -1.337230000      2.404330000     -1.824239000
C       -1.141274000      2.170623000     -3.187454000
C       -0.053778000      2.743586000     -3.846681000
C        0.824853000      3.565095000     -3.145281000
C        0.598798000      3.847794000     -1.795452000
C       -0.471007000      3.264132000     -1.133094000
C       -3.471599000      0.436564000     -2.008451000
C       -2.819223000     -0.728459000     -2.439153000
C       -3.493875000     -1.669627000     -3.205850000
C       -4.836414000     -1.468356000     -3.531836000
C       -5.492426000     -0.314142000     -3.112864000
C       -4.809308000      0.638271000     -2.360464000
H       -5.334013000      1.535043000     -2.026793000
H       -2.987946000     -2.583587000     -3.521927000
H       -6.545091000     -0.165746000     -3.358442000
H       -1.819937000      1.512674000     -3.734404000
H       -0.622549000      3.434135000     -0.062331000
H        0.116918000      2.542631000     -4.905568000
H        1.280838000      4.511710000     -1.260016000
H       -3.294117000      4.005327000     -2.273312000
H       -4.554715000      1.955693000      1.303711000
H       -5.014308000      5.746223000     -1.884706000
H       -6.277668000      3.703616000      1.689093000
H       -1.787470000     -0.918769000     -2.135726000
Br      -1.618652000      2.496182000      2.298946000
C       -4.903637000     -2.168033000      0.139446000
C       -4.536383000     -3.448776000     -0.345155000
C       -6.248635000     -1.735520000      0.042399000
C       -5.514091000     -4.246615000     -0.939044000
C       -7.178531000     -2.572429000     -0.578630000
C       -6.835764000     -3.824793000     -1.085737000
H       -5.226414000     -5.233445000     -1.312170000
H       -8.212267000     -2.226979000     -0.668586000
C       -7.840889000     -4.680931000     -1.794697000
H       -8.870514000     -4.400864000     -1.531117000
H       -7.733221000     -4.565657000     -2.885290000
H       -7.699289000     -5.746420000     -1.561214000
C       -6.736509000     -0.411326000      0.555203000
H       -6.580393000     -0.316439000      1.638281000
H       -6.190809000      0.426980000      0.101060000
H       -7.806704000     -0.293837000      0.335237000
C       -3.146094000     -4.011088000     -0.248417000
H       -2.463831000     -3.511286000     -0.950567000
H       -2.706203000     -3.860715000      0.746446000
H       -3.160754000     -5.086405000     -0.474761000
C        4.039284000     -0.217743000      0.563280000
C        4.882801000      0.015020000     -0.672223000
C        5.025977000     -1.209640000      1.139999000
C        3.320321000      0.776201000      1.308704000
C        5.972237000     -0.895951000     -0.058757000
H        5.224595000      1.050320000     -0.814897000
H        4.472320000     -0.359470000     -1.620504000
H        5.439948000     -0.952065000      2.127067000
H        4.716599000     -2.264347000      1.173099000
C        2.855948000      1.958260000      0.695643000
C        3.017191000      0.563754000      2.670434000
C        7.204421000     -0.125161000      0.371517000
C        6.358133000     -2.089793000     -0.922919000
C        2.144312000      2.896532000      1.432508000
H        3.064232000      2.136351000     -0.362301000
C        2.295228000      1.500777000      3.395365000
H        3.354772000     -0.355293000      3.156101000
O        7.374099000      1.053004000      0.220658000
O        8.071290000     -0.937993000      0.981235000
F        7.037082000     -1.650267000     -1.999997000
F        5.230607000     -2.694753000     -1.383074000
C        7.147458000     -3.176988000     -0.173792000
C        1.858884000      2.673317000      2.778797000
H        1.794104000      3.812946000      0.954455000
H        2.057891000      1.314758000      4.445195000
C        9.287989000     -0.361371000      1.465356000
O        6.655722000     -3.801580000      0.726452000
O        8.365516000     -3.336045000     -0.649799000
H        1.271667000      3.401523000      3.339857000
H        9.628560000      0.396167000      0.744517000
H       10.005777000     -1.193533000      1.476042000
C        9.101810000      0.235514000      2.839818000
C        9.185565000     -4.288697000      0.033109000
H        8.397474000      1.078769000      2.803400000
H        8.721824000     -0.517012000      3.546590000
H       10.063524000      0.610993000      3.220098000
C       10.556795000     -4.249902000     -0.586007000
H        9.200292000     -4.029132000      1.103830000
H        8.717253000     -5.282156000     -0.050325000
H       10.512913000     -4.503136000     -1.655054000
H       11.215124000     -4.974415000     -0.085286000
H       11.004112000     -3.249741000     -0.488751000
C       -6.844160000      5.842066000      0.118193000
C        2.066306000      4.104302000     -3.797647000
C       -5.560921000     -2.481437000     -4.372398000
F       -7.988615000      5.457308000     -0.461988000
F       -6.516647000      7.024328000     -0.410448000
F       -7.108489000      6.035411000      1.412455000
F        3.152685000      3.445254000     -3.366327000
F        2.256238000      5.394090000     -3.508010000
F        2.033101000      3.985789000     -5.125738000
F       -5.379094000     -2.250406000     -5.679029000
F       -5.134343000     -3.725988000     -4.136681000
F       -6.880500000     -2.459371000     -4.153665000
