# Supplementary material for: Difunctionalization of bicyclo[1.1.0]butanes enabled by merging C−C cleavage and ruthenium-catalysed remote C−H activation
Source: Nat Synth. 2025 Feb 17;4(5):655–63. doi: 10.1038/s44160-025-00745-3 (PMC12075002; doi:10.1038/s44160-025-00745-3)
Supplement: Supplementary file 2 — Cartesian coordinates for all the calculated structures. [file 44160_2025_745_MOESM2_ESM.zip › optimized structures (.xyz files)/TS10-s2.xyz]

130
symmetry c1
C        0.032223000     -2.843841000      2.527421000
C        0.532000000     -3.743844000      3.470726000
C       -2.063225000     -2.873239000      3.556626000
C       -0.307572000     -4.214527000      4.471807000
H        1.574917000     -4.056847000      3.427674000
C       -1.631867000     -3.780669000      4.515212000
H       -3.081250000     -2.476724000      3.534833000
H        0.071271000     -4.913066000      5.221081000
H       -2.321327000     -4.126442000      5.286335000
N       -1.248486000     -2.425649000      2.599930000
Ru      -1.732437000     -0.902891000      1.284745000
O       -4.021001000     -1.315581000      1.511016000
C       -3.905587000     -2.050529000      0.493530000
C        0.022711000     -1.318638000      0.605768000
C        0.762502000     -2.272142000      1.396250000
C        2.059997000     -2.624832000      1.069345000
C        2.702079000     -2.049531000     -0.048704000
C        1.917440000     -1.272638000     -0.940922000
C        0.639198000     -0.892508000     -0.601860000
O       -2.726514000     -2.242716000      0.044523000
H        2.606656000     -3.342208000      1.685628000
H        0.095612000     -0.239328000     -1.283962000
H        3.651359000     -2.465444000     -0.390838000
H        2.360698000     -0.925289000     -1.876627000
C       -4.893429000      4.099048000      2.063451000
C       -4.090593000      4.468092000      0.984275000
C       -3.302217000      3.512630000      0.350762000
C       -3.310707000      2.183739000      0.789454000
C       -4.118226000      1.821720000      1.873610000
C       -4.909630000      2.776156000      2.504515000
P       -2.309768000      0.893455000     -0.051935000
C       -0.977558000      1.917322000     -0.788440000
C       -0.922048000      2.254993000     -2.143656000
C        0.120440000      3.044423000     -2.625496000
C        1.096247000      3.518096000     -1.748654000
C        1.040705000      3.189104000     -0.392935000
C        0.017935000      2.378116000      0.082384000
C       -3.373018000      0.410183000     -1.467028000
C       -2.924295000     -0.614633000     -2.312999000
C       -3.757143000     -1.130341000     -3.297814000
C       -5.056944000     -0.640788000     -3.435220000
C       -5.511274000      0.380304000     -2.604714000
C       -4.669399000      0.908348000     -1.629253000
H       -5.037400000      1.699673000     -0.974040000
H       -3.410862000     -1.942859000     -3.938826000
H       -6.531937000      0.752398000     -2.706652000
H       -1.691978000      1.896034000     -2.830359000
H       -0.014583000      2.086091000      1.136725000
H        0.172704000      3.294404000     -3.687139000
H        1.807272000      3.560532000      0.289928000
H       -2.674673000      3.810206000     -0.491821000
H       -4.129667000      0.787139000      2.218669000
H       -4.085927000      5.502750000      0.636612000
H       -5.541970000      2.489692000      3.346614000
H       -1.931314000     -1.044980000     -2.169741000
Br      -1.044108000      0.650402000      3.116736000
C       -5.062687000     -2.605584000     -0.248217000
C       -4.875031000     -3.672764000     -1.162595000
C       -6.339308000     -2.008022000     -0.112906000
C       -5.958223000     -4.094418000     -1.932757000
C       -7.380713000     -2.461400000     -0.926215000
C       -7.215037000     -3.494260000     -1.847177000
H       -5.809458000     -4.918819000     -2.635716000
H       -8.360413000     -1.984572000     -0.832895000
C       -8.335898000     -3.931144000     -2.740795000
H       -8.362901000     -5.025812000     -2.846496000
H       -9.311204000     -3.594522000     -2.362434000
H       -8.204620000     -3.506820000     -3.749056000
C       -6.641093000     -0.894591000      0.848383000
H       -6.470543000     -1.203611000      1.888530000
H       -5.988576000     -0.026247000      0.684312000
H       -7.686297000     -0.574409000      0.736764000
C       -3.568517000     -4.391778000     -1.346972000
H       -2.839546000     -3.763533000     -1.878372000
H       -3.095651000     -4.645982000     -0.389039000
H       -3.726336000     -5.313854000     -1.923632000
C        3.917267000     -0.320684000      0.865521000
C        4.574785000     -0.810085000      2.136610000
C        2.921553000      0.507170000      1.632563000
C        4.640966000      0.094180000     -0.312551000
C        3.812061000      0.321245000      2.892936000
H        5.672622000     -0.773876000      2.178431000
H        4.234656000     -1.797639000      2.478401000
H        2.763246000      1.540605000      1.304856000
H        1.938532000      0.025302000      1.767354000
C        5.870208000     -0.506939000     -0.651233000
C        4.132617000      1.094237000     -1.165541000
C        4.706094000      1.510181000      3.169215000
C        3.141323000     -0.134860000      4.178314000
C        6.562239000     -0.119926000     -1.792468000
H        6.283301000     -1.287298000     -0.006990000
C        4.827667000      1.480065000     -2.304877000
H        3.182722000      1.571851000     -0.921373000
O        4.956610000      1.939906000      4.264892000
O        5.185845000      2.013762000      2.034073000
F        4.059230000     -0.683214000      4.992704000
F        2.249112000     -1.121231000      3.889052000
C        2.378688000      0.952578000      4.954541000
C        6.045672000      0.875621000     -2.624762000
H        7.514590000     -0.596760000     -2.036783000
H        4.418607000      2.262043000     -2.947665000
C        6.116415000      3.094318000      2.115780000
O        2.158363000      0.884354000      6.127105000
O        1.980336000      1.916990000      4.138186000
H        6.591415000      1.181107000     -3.520316000
H        5.846253000      3.730662000      2.971307000
H        5.972223000      3.657627000      1.183513000
C        7.529459000      2.575961000      2.239578000
C        1.209639000      2.967204000      4.729628000
H        7.661536000      2.029960000      3.185138000
H        7.770523000      1.904788000      1.401747000
H        8.242402000      3.413856000      2.228124000
C        0.874319000      3.965771000      3.655164000
H        0.305129000      2.523399000      5.173530000
H        1.801355000      3.410740000      5.545667000
H        1.787309000      4.359826000      3.183216000
H        0.321223000      4.810238000      4.090938000
H        0.238370000      3.505739000      2.885851000
C       -5.703492000      5.141813000      2.783515000
C        2.187625000      4.412029000     -2.267646000
C       -5.953904000     -1.188029000     -4.509786000
F       -6.082502000      6.126170000      1.962405000
F       -5.003052000      5.705504000      3.773815000
F       -6.806650000      4.622347000      3.328193000
F        2.623930000      4.005371000     -3.468569000
F        3.243060000      4.437281000     -1.448366000
F        1.767938000      5.671428000     -2.413738000
F       -5.789232000     -0.528658000     -5.663612000
F       -5.706117000     -2.477173000     -4.761251000
F       -7.246013000     -1.082043000     -4.181924000
