# Supplementary material for: Difunctionalization of bicyclo[1.1.0]butanes enabled by merging C−C cleavage and ruthenium-catalysed remote C−H activation
Source: Nat Synth. 2025 Feb 17;4(5):655–63. doi: 10.1038/s44160-025-00745-3 (PMC12075002; doi:10.1038/s44160-025-00745-3)
Supplement: Supplementary file 2 — Cartesian coordinates for all the calculated structures. [file 44160_2025_745_MOESM2_ESM.zip › optimized structures (.xyz files)/TS10-s3.xyz]

130
symmetry c1
C        0.202718000     -3.039659000      2.060115000
C        0.678572000     -4.095290000      2.843036000
C       -1.820126000     -3.039490000      3.225584000
C       -0.136559000     -4.625626000      3.833979000
H        1.683606000     -4.484796000      2.681654000
C       -1.410542000     -4.093016000      4.031972000
H       -2.801920000     -2.569670000      3.321232000
H        0.221976000     -5.449895000      4.454736000
H       -2.079408000     -4.481002000      4.801220000
N       -1.030374000     -2.538472000      2.273428000
Ru      -1.523293000     -0.916293000      1.086948000
O       -3.802006000     -1.312090000      1.450523000
C       -3.756253000     -2.035386000      0.419520000
C        0.202621000     -1.289580000      0.328350000
C        0.926253000     -2.354478000      0.992020000
C        2.230826000     -2.642040000      0.665265000
C        2.937233000     -1.830512000     -0.259659000
C        2.174516000     -0.950345000     -1.077888000
C        0.856893000     -0.683380000     -0.780407000
O       -2.610741000     -2.217904000     -0.113025000
H        2.776033000     -3.423166000      1.198704000
H        0.321445000      0.042299000     -1.391700000
H        3.915272000     -2.169193000     -0.607995000
H        2.659974000     -0.427196000     -1.905390000
C       -4.782159000      3.989298000      2.176725000
C       -4.109088000      4.388548000      1.021945000
C       -3.321535000      3.473957000      0.330510000
C       -3.200528000      2.155281000      0.785395000
C       -3.869690000      1.766581000      1.950844000
C       -4.659173000      2.680724000      2.641771000
P       -2.211442000      0.923019000     -0.152932000
C       -0.995456000      2.016207000     -0.978582000
C       -1.029773000      2.301347000     -2.346185000
C       -0.072740000      3.143319000     -2.909148000
C        0.913688000      3.712164000     -2.105863000
C        0.943529000      3.441165000     -0.735719000
C        0.000322000      2.588910000     -0.175245000
C       -3.357240000      0.426168000     -1.498248000
C       -2.921468000     -0.548408000     -2.408250000
C       -3.792253000     -1.062769000     -3.359826000
C       -5.117661000     -0.625064000     -3.397907000
C       -5.560387000      0.342831000     -2.500884000
C       -4.680196000      0.871893000     -1.559701000
H       -5.038108000      1.623549000     -0.854282000
H       -3.453337000     -1.833478000     -4.054376000
H       -6.599907000      0.673264000     -2.524701000
H       -1.808681000      1.870847000     -2.978670000
H        0.029592000      2.356962000      0.894497000
H       -0.103838000      3.371408000     -3.976194000
H        1.715162000      3.892794000     -0.112562000
H       -2.792185000      3.795383000     -0.568930000
H       -3.775993000      0.743424000      2.314326000
H       -4.193966000      5.417928000      0.669116000
H       -5.172206000      2.376272000      3.555646000
H       -1.902095000     -0.935387000     -2.344327000
Br      -0.662925000      0.574895000      2.914110000
C       -4.961626000     -2.589645000     -0.240287000
C       -4.835855000     -3.630527000     -1.194555000
C       -6.230861000     -2.014946000      0.015068000
C       -5.972464000     -4.045848000     -1.887635000
C       -7.328751000     -2.461417000     -0.723985000
C       -7.224847000     -3.465120000     -1.685679000
H       -5.870816000     -4.848204000     -2.623584000
H       -8.303727000     -2.002292000     -0.537928000
C       -8.408089000     -3.889800000     -2.501317000
H       -8.379746000     -3.403525000     -3.489696000
H       -8.412188000     -4.976751000     -2.669942000
H       -9.355149000     -3.608932000     -2.019539000
C       -6.468450000     -0.933582000      1.029576000
H       -6.218112000     -1.272150000      2.044219000
H       -5.835491000     -0.054750000      0.846787000
H       -7.521786000     -0.621451000      1.006663000
C       -3.541359000     -4.329252000     -1.501065000
H       -2.860497000     -3.677007000     -2.066002000
H       -2.995012000     -4.608192000     -0.590222000
H       -3.735607000     -5.234419000     -2.093197000
C        3.972726000     -0.419714000      1.150157000
C        3.365906000      0.960190000      1.027437000
C        5.227246000      0.008348000      0.419813000
C        3.954849000     -1.172342000      2.386292000
C        4.768590000      1.485843000      0.608475000
H        2.938431000      1.391056000      1.941077000
H        2.635074000      1.058588000      0.212262000
H        6.194733000     -0.260787000      0.866327000
H        5.248955000     -0.254056000     -0.646904000
C        2.865050000     -1.042311000      3.270257000
C        4.961741000     -2.106369000      2.693371000
C        5.550878000      2.158471000      1.713321000
C        4.767370000      2.370794000     -0.627064000
C        2.785923000     -1.825728000      4.414845000
H        2.055472000     -0.341892000      3.047673000
C        4.879839000     -2.885000000      3.842661000
H        5.811123000     -2.228257000      2.016330000
O        6.377199000      3.016545000      1.525052000
O        5.254680000      1.648216000      2.900562000
F        4.035238000      3.470264000     -0.372205000
F        4.158643000      1.706595000     -1.647599000
C        6.143512000      2.822154000     -1.143049000
C        3.790633000     -2.750396000      4.707902000
H        1.923386000     -1.714863000      5.076238000
H        5.671732000     -3.603439000      4.068901000
C        5.959825000      2.149547000      4.040389000
O        6.378291000      3.918702000     -1.550892000
O        6.987426000      1.795232000     -1.132536000
H        3.728542000     -3.363438000      5.610260000
H        7.003237000      2.345013000      3.751706000
H        5.931987000      1.323877000      4.764301000
C        5.300709000      3.394214000      4.584738000
C        8.324229000      2.078359000     -1.551506000
H        5.352986000      4.213985000      3.854142000
H        4.246078000      3.202089000      4.831163000
H        5.814669000      3.719939000      5.501373000
C        9.137227000      0.821622000     -1.390905000
H        8.301841000      2.430175000     -2.595064000
H        8.710605000      2.906158000     -0.936635000
H        9.147751000      0.493863000     -0.340864000
H       10.175396000      1.002660000     -1.704751000
H        8.729272000      0.005794000     -2.005755000
C       -5.679312000      4.959764000      2.894143000
C        1.960863000      4.597326000     -2.729557000
C       -6.053817000     -1.171660000     -4.438432000
F       -6.931111000      4.902688000      2.420866000
F       -5.263912000      6.220821000      2.748290000
F       -5.744215000      4.702428000      4.202568000
F        2.998598000      3.885070000     -3.179024000
F        2.430737000      5.493546000     -1.864490000
F        1.466233000      5.266437000     -3.778849000
F       -5.953504000     -0.493861000     -5.588881000
F       -5.796239000     -2.452691000     -4.720623000
F       -7.331740000     -1.093542000     -4.050730000
