# Supplementary material for: Difunctionalization of bicyclo[1.1.0]butanes enabled by merging C−C cleavage and ruthenium-catalysed remote C−H activation
Source: Nat Synth. 2025 Feb 17;4(5):655–63. doi: 10.1038/s44160-025-00745-3 (PMC12075002; doi:10.1038/s44160-025-00745-3)
Supplement: Supplementary file 2 — Cartesian coordinates for all the calculated structures. [file 44160_2025_745_MOESM2_ESM.zip › optimized structures (.xyz files)/TS10-s4.xyz]

130
symmetry c1
C        0.954938000     -2.787113000      2.309545000
C        1.567995000     -3.817339000      3.026018000
C       -0.979444000     -2.992127000      3.601067000
C        0.870467000     -4.437716000      4.054205000
H        2.580503000     -4.130481000      2.773713000
C       -0.426616000     -4.021684000      4.351129000
H       -1.991542000     -2.617614000      3.770232000
H        1.336568000     -5.245607000      4.622530000
H       -1.006385000     -4.484402000      5.150645000
N       -0.301062000     -2.402762000      2.615343000
Ru      -1.048979000     -0.858559000      1.464177000
O       -3.222809000     -1.641751000      1.714873000
C       -3.027306000     -2.324694000      0.674649000
C        0.728097000     -0.928163000      0.720526000
C        1.532157000     -2.031745000      1.196982000
C        2.732752000     -2.363694000      0.594096000
C        3.162955000     -1.684018000     -0.569810000
C        2.486859000     -0.480092000     -0.920226000
C        1.300333000     -0.140418000     -0.317263000
O       -1.845915000     -2.313245000      0.186986000
H        3.317451000     -3.208071000      0.963572000
H        0.795455000      0.767483000     -0.642422000
H        4.177758000     -1.850297000     -0.938741000
H        2.888878000      0.145053000     -1.720305000
C       -5.544551000      3.129264000      2.124354000
C       -4.992042000      3.579598000      0.923588000
C       -3.919723000      2.898009000      0.361282000
C       -3.394974000      1.758482000      0.986378000
C       -3.944658000      1.323290000      2.194993000
C       -5.017422000      2.008219000      2.761162000
P       -2.006413000      0.842343000      0.208673000
C       -0.997101000      2.241634000     -0.418375000
C       -0.981026000      2.632572000     -1.760663000
C       -0.175206000      3.691740000     -2.172624000
C        0.612433000      4.367284000     -1.242686000
C        0.587984000      3.991876000      0.102500000
C       -0.210333000      2.932116000      0.514260000
C       -2.763117000      0.128769000     -1.303191000
C       -1.910851000     -0.555335000     -2.183839000
C       -2.426533000     -1.264079000     -3.256658000
C       -3.811426000     -1.332159000     -3.442813000
C       -4.666386000     -0.659097000     -2.577668000
C       -4.141257000      0.076564000     -1.514303000
H       -4.820508000      0.588068000     -0.830235000
H       -1.757964000     -1.798851000     -3.935613000
H       -5.746062000     -0.728884000     -2.714343000
H       -1.595859000      2.107287000     -2.494303000
H       -0.214049000      2.616649000      1.562754000
H       -0.163912000      3.998182000     -3.220139000
H        1.199196000      4.529147000      0.830108000
H       -3.483274000      3.261999000     -0.571747000
H       -3.533792000      0.446029000      2.693113000
H       -5.394845000      4.469908000      0.437184000
H       -5.439363000      1.670836000      3.709273000
H       -0.834434000     -0.555455000     -1.996979000
Br      -0.649137000      0.673702000      3.386036000
C       -4.122241000     -3.022327000     -0.044427000
C       -3.829227000     -3.958783000     -1.068061000
C       -5.469212000     -2.668795000      0.218645000
C       -4.877284000     -4.480580000     -1.825296000
C       -6.474772000     -3.212402000     -0.585731000
C       -6.205420000     -4.105653000     -1.620790000
H       -4.640867000     -5.198237000     -2.615399000
H       -7.511030000     -2.922675000     -0.389751000
C       -7.294998000     -4.642752000     -2.498748000
H       -8.291496000     -4.380955000     -2.116874000
H       -7.201817000     -4.231865000     -3.516862000
H       -7.235461000     -5.738535000     -2.584568000
C       -5.894270000     -1.720442000      1.302876000
H       -5.574390000     -2.070112000      2.293525000
H       -5.439191000     -0.727762000      1.183119000
H       -6.987494000     -1.609702000      1.296987000
C       -2.442793000     -4.428963000     -1.391372000
H       -1.880516000     -3.637933000     -1.905417000
H       -1.863802000     -4.677799000     -0.495105000
H       -2.484133000     -5.312532000     -2.043161000
C        2.400411000     -3.014734000     -2.222514000
C        1.069823000     -3.551143000     -1.759769000
C        3.064934000     -4.367137000     -2.075579000
C        2.588531000     -2.157429000     -3.372925000
C        1.642658000     -4.988847000     -1.912251000
H        0.198730000     -3.326104000     -2.384561000
H        0.818227000     -3.313101000     -0.715717000
H        3.652481000     -4.728597000     -2.931473000
H        3.659594000     -4.501796000     -1.161975000
C        1.543874000     -1.339913000     -3.845311000
C        3.836613000     -2.078094000     -4.020340000
C        1.183401000     -5.695752000     -3.169167000
C        1.443777000     -5.912352000     -0.719843000
C        1.738336000     -0.477859000     -4.916720000
H        0.571243000     -1.388086000     -3.355715000
C        4.030136000     -1.213202000     -5.091282000
H        4.665300000     -2.698883000     -3.669780000
O        1.111995000     -6.895105000     -3.277741000
O        0.898304000     -4.839408000     -4.140928000
F        0.133811000     -6.053130000     -0.469656000
F        2.002015000     -5.343394000      0.387986000
C        2.065701000     -7.314136000     -0.845601000
C        2.983511000     -0.407529000     -5.545135000
H        0.912184000      0.146632000     -5.265629000
H        5.006782000     -1.164336000     -5.578769000
C        0.433760000     -5.374618000     -5.385215000
O        1.533899000     -8.315719000     -0.471885000
O        3.294751000     -7.220499000     -1.340922000
H        3.137944000      0.271975000     -6.386207000
H        1.002089000     -6.289111000     -5.610230000
H        0.683340000     -4.602585000     -6.125518000
C       -1.050605000     -5.650651000     -5.339158000
C        3.977401000     -8.456259000     -1.564493000
H       -1.276545000     -6.433750000     -4.601297000
H       -1.619446000     -4.745711000     -5.080881000
H       -1.395469000     -6.000806000     -6.323487000
C        5.299356000     -8.145579000     -2.213975000
H        4.097855000     -8.974988000     -0.600217000
H        3.340281000     -9.091315000     -2.199560000
H        5.151274000     -7.632852000     -3.175822000
H        5.853741000     -9.076279000     -2.402355000
H        5.915894000     -7.502602000     -1.568605000
C       -6.741206000      3.834022000      2.701816000
C        1.531128000      5.469142000     -1.694029000
C       -4.345918000     -2.129026000     -4.597719000
F       -6.822415000      3.677051000      4.024349000
F       -7.879559000      3.360851000      2.178129000
F       -6.711739000      5.145593000      2.448861000
F        2.756785000      5.000835000     -1.958998000
F        1.665832000      6.413594000     -0.760454000
F        1.088013000      6.059284000     -2.808004000
F       -4.104158000     -1.521786000     -5.765844000
F       -3.765943000     -3.337238000     -4.670164000
F       -5.663793000     -2.322465000     -4.516934000
