# Supplementary material for: Difunctionalization of bicyclo[1.1.0]butanes enabled by merging C−C cleavage and ruthenium-catalysed remote C−H activation
Source: Nat Synth. 2025 Feb 17;4(5):655–63. doi: 10.1038/s44160-025-00745-3 (PMC12075002; doi:10.1038/s44160-025-00745-3)
Supplement: Supplementary file 2 — Cartesian coordinates for all the calculated structures. [file 44160_2025_745_MOESM2_ESM.zip › optimized structures (.xyz files)/TS10-s5.xyz]

130
symmetry c1
C        0.478103000     -3.045783000      2.446112000
C        0.865012000     -4.250104000      3.039597000
C       -1.387448000     -2.911440000      3.844538000
C        0.095580000     -4.774741000      4.070893000
H        1.759844000     -4.766311000      2.691136000
C       -1.044052000     -4.090932000      4.493722000
H       -2.282100000     -2.339338000      4.100910000
H        0.385210000     -5.714364000      4.546856000
H       -1.666975000     -4.466015000      5.306642000
N       -0.647597000     -2.419695000      2.850639000
Ru      -1.232165000     -0.888958000      1.585154000
O       -3.481194000     -1.484428000      1.812806000
C       -3.269465000     -2.350926000      0.927531000
C        0.592780000     -1.071101000      0.991663000
C        1.199987000     -2.318103000      1.402801000
C        2.392940000     -2.742085000      0.859047000
C        3.056395000     -1.959652000     -0.125488000
C        2.617653000     -0.618964000     -0.300160000
C        1.404378000     -0.209469000      0.205150000
O       -2.065013000     -2.489750000      0.518667000
H        2.821103000     -3.707144000      1.138389000
H        1.074499000      0.808090000      0.013602000
H        4.084453000     -2.224192000     -0.382914000
H        3.212563000      0.074282000     -0.898342000
C       -5.384380000      3.527509000      1.529249000
C       -4.722111000      3.788997000      0.328029000
C       -3.707034000      2.940311000     -0.097057000
C       -3.350749000      1.820824000      0.667846000
C       -4.015794000      1.568724000      1.870645000
C       -5.031454000      2.420650000      2.298041000
P       -2.050832000      0.674778000      0.069607000
C       -0.902392000      1.843444000     -0.746699000
C       -0.507927000      1.720013000     -2.081100000
C        0.478188000      2.555972000     -2.599636000
C        1.069655000      3.519509000     -1.786522000
C        0.660572000      3.667085000     -0.458861000
C       -0.320235000      2.832003000      0.061039000
C       -2.870476000     -0.208594000     -1.318147000
C       -2.148966000     -1.245998000     -1.926244000
C       -2.750229000     -2.072264000     -2.863627000
C       -4.092458000     -1.881846000     -3.195551000
C       -4.818903000     -0.850924000     -2.606202000
C       -4.207537000     -0.013863000     -1.673728000
H       -4.791286000      0.778350000     -1.202121000
H       -2.185385000     -2.886273000     -3.322440000
H       -5.871373000     -0.713384000     -2.858231000
H       -0.946672000      0.953795000     -2.721286000
H       -0.610303000      2.915825000      1.112446000
H        0.796486000      2.459867000     -3.638391000
H        1.121005000      4.429577000      0.172109000
H       -3.186426000      3.151343000     -1.034253000
H       -3.741205000      0.700981000      2.469424000
H       -5.004419000      4.654648000     -0.274149000
H       -5.552439000      2.219958000      3.235543000
H       -1.116948000     -1.427491000     -1.625233000
Br      -0.824145000      0.883018000      3.274574000
C       -4.358235000     -3.123831000      0.280732000
C       -4.066606000     -4.305338000     -0.442866000
C       -5.684400000     -2.626028000      0.309887000
C       -5.090584000     -4.935664000     -1.149128000
C       -6.664448000     -3.289584000     -0.432060000
C       -6.392131000     -4.434631000     -1.179272000
H       -4.857013000     -5.846705000     -1.706977000
H       -7.682932000     -2.891245000     -0.422442000
C       -7.450573000     -5.094841000     -2.009782000
H       -8.460396000     -4.815473000     -1.678007000
H       -7.348395000     -4.789488000     -3.063830000
H       -7.364403000     -6.190905000     -1.976205000
C       -6.103244000     -1.408359000      1.081670000
H       -5.942303000     -1.541568000      2.160105000
H       -5.514763000     -0.523707000      0.804438000
H       -7.166282000     -1.196023000      0.902228000
C       -2.702974000     -4.931365000     -0.490635000
H       -2.042528000     -4.374011000     -1.169698000
H       -2.206830000     -4.924263000      0.488654000
H       -2.776486000     -5.966234000     -0.853523000
C        2.432353000     -2.894661000     -2.063772000
C        3.474673000     -2.461028000     -3.071319000
C        1.366272000     -2.050081000     -2.727371000
C        2.226612000     -4.256316000     -1.620926000
C        2.333979000     -1.834585000     -3.928149000
H        4.057444000     -3.254346000     -3.559495000
H        4.166350000     -1.686465000     -2.708475000
H        0.425707000     -2.562254000     -2.969797000
H        1.144404000     -1.106132000     -2.208931000
C        3.281526000     -5.187687000     -1.610039000
C        0.980558000     -4.651196000     -1.095155000
C        1.969117000     -2.676605000     -5.128528000
C        2.631892000     -0.409355000     -4.371638000
C        3.097276000     -6.465528000     -1.093701000
H        4.258977000     -4.900387000     -2.004947000
C        0.801180000     -5.928315000     -0.577977000
H        0.156766000     -3.934747000     -1.060108000
O        1.825517000     -2.244782000     -6.244553000
O        1.808456000     -3.950628000     -4.789466000
F        3.830813000     -0.389946000     -4.974499000
F        2.731206000      0.391764000     -3.272230000
C        1.621889000      0.266720000     -5.314705000
C        1.857339000     -6.842402000     -0.573319000
H        3.927715000     -7.175820000     -1.095947000
H       -0.170189000     -6.211433000     -0.167394000
C        1.468207000     -4.879365000     -5.823651000
O        1.952005000      1.021435000     -6.179874000
O        0.367356000     -0.026083000     -4.982938000
H        1.714115000     -7.846117000     -0.166611000
H        0.775439000     -4.389610000     -6.523825000
H        0.942966000     -5.691321000     -5.302852000
C        2.702710000     -5.378961000     -6.535130000
C       -0.627886000      0.544153000     -5.847980000
H        3.206972000     -4.557559000     -7.064065000
H        3.407288000     -5.832163000     -5.822096000
H        2.425339000     -6.142567000     -7.276973000
C       -1.969330000     -0.042880000     -5.510656000
H       -0.609982000      1.639084000     -5.724125000
H       -0.333916000      0.332886000     -6.886985000
H       -1.965110000     -1.135430000     -5.624139000
H       -2.730354000      0.362227000     -6.192924000
H       -2.277115000      0.194754000     -4.482778000
C       -6.448085000      4.476438000      2.010063000
C        2.204222000      4.352266000     -2.316629000
C       -4.727430000     -2.762421000     -4.232573000
F       -5.916990000      5.510266000      2.670871000
F       -7.309798000      3.879307000      2.836652000
F       -7.149981000      4.982835000      0.990733000
F        2.221126000      5.569975000     -1.767292000
F        2.132102000      4.503903000     -3.640271000
F        3.384113000      3.782385000     -2.046027000
F       -4.458503000     -2.322415000     -5.472253000
F       -4.276330000     -4.018748000     -4.166462000
F       -6.057737000     -2.801816000     -4.115270000
