# Supplementary material for: Difunctionalization of bicyclo[1.1.0]butanes enabled by merging C−C cleavage and ruthenium-catalysed remote C−H activation
Source: Nat Synth. 2025 Feb 17;4(5):655–63. doi: 10.1038/s44160-025-00745-3 (PMC12075002; doi:10.1038/s44160-025-00745-3)
Supplement: Supplementary file 2 — Cartesian coordinates for all the calculated structures. [file 44160_2025_745_MOESM2_ESM.zip › optimized structures (.xyz files)/TS11-s1.xyz]

40
symmetry c1
C        0.503240000      0.328438000     -0.772173000
C       -0.818448000      0.267825000     -1.448387000
C        0.448744000     -0.933342000      0.005771000
H        1.014271000     -0.979495000      0.941319000
H        0.431362000     -1.881621000     -0.550728000
H       -1.134658000      0.531542000      0.802747000
H       -1.267717000      1.231237000     -1.705270000
H       -0.989170000     -0.539176000     -2.173972000
C       -0.819391000     -0.127764000     -0.007588000
C       -2.433026000     -1.611446000      0.302223000
F       -2.235620000     -1.945441000      1.559139000
F       -2.084316000     -2.572085000     -0.522209000
C       -3.586099000     -0.795520000     -0.074026000
O       -4.015601000     -0.742133000     -1.202015000
O       -3.981526000     -0.033287000      0.950934000
C       -4.956761000      0.968377000      0.653254000
C       -4.320924000      2.192641000      0.035248000
H       -5.716657000      0.539012000     -0.016691000
H       -5.423745000      1.198761000      1.620524000
H       -3.534686000      2.602812000      0.686381000
H       -5.080717000      2.973185000     -0.120490000
H       -3.879914000      1.947748000     -0.941336000
C        1.142881000      1.615047000     -0.426369000
O        0.548665000      2.668895000     -0.585194000
N        2.410388000      1.563929000      0.120806000
C        3.242799000      0.421951000      0.082653000
C        2.957567000      2.789135000      0.670173000
C        3.940491000      0.025481000      1.229628000
C        3.416837000     -0.299548000     -1.104989000
H        3.982645000      2.945071000      0.303936000
H        2.974473000      2.773546000      1.772627000
H        2.315812000      3.615367000      0.341476000
C        4.776523000     -1.087933000      1.193855000
H        3.816483000      0.586064000      2.158165000
C        4.239305000     -1.421631000     -1.129113000
H        2.900167000      0.026952000     -2.009283000
C        4.923108000     -1.822237000      0.018496000
H        5.311362000     -1.388026000      2.098094000
H        4.359611000     -1.978879000     -2.061163000
H        5.574418000     -2.698520000     -0.006077000
