# Supplementary material for: Difunctionalization of bicyclo[1.1.0]butanes enabled by merging C−C cleavage and ruthenium-catalysed remote C−H activation
Source: Nat Synth. 2025 Feb 17;4(5):655–63. doi: 10.1038/s44160-025-00745-3 (PMC12075002; doi:10.1038/s44160-025-00745-3)
Supplement: Supplementary file 2 — Cartesian coordinates for all the calculated structures. [file 44160_2025_745_MOESM2_ESM.zip › optimized structures (.xyz files)/TS11-s2.xyz]

40
symmetry c1
C       -0.450905000     -0.882383000     -0.741275000
C        0.832332000     -1.300719000     -1.360641000
C        0.061784000      0.019611000      0.319342000
H       -0.530543000      0.127615000      1.232673000
H        0.549838000      0.952151000      0.004032000
H        0.715179000     -2.128253000      0.764741000
H        0.838108000     -2.288625000     -1.829712000
H        1.428912000     -0.532949000     -1.872246000
C        0.844109000     -1.247138000      0.133525000
C        2.948804000     -1.045070000      0.779659000
F        3.535327000     -1.894260000     -0.037214000
F        2.889736000     -1.510163000      2.007978000
C        3.214269000      0.388842000      0.632971000
O        3.035696000      1.192291000      1.516156000
O        3.567299000      0.681181000     -0.625074000
C        3.803060000      2.059740000     -0.915843000
C        2.523043000      2.809805000     -1.205866000
H        4.337193000      2.515106000     -0.068360000
H        4.467733000      2.048555000     -1.790533000
H        1.958447000      2.330370000     -2.019635000
H        2.756553000      3.840365000     -1.513066000
H        1.889286000      2.858509000     -0.309304000
C       -1.634771000     -1.766314000     -0.722614000
O       -1.564451000     -2.914960000     -1.127095000
N       -2.799635000     -1.245146000     -0.191574000
C       -3.016867000      0.133495000      0.032090000
C       -3.901510000     -2.157582000      0.043744000
C       -3.589668000      0.567337000      1.233352000
C       -2.703810000      1.077632000     -0.953962000
H       -4.833086000     -1.743905000     -0.369144000
H       -4.048273000     -2.355572000      1.118485000
H       -3.661186000     -3.103013000     -0.457273000
C       -3.818795000      1.923429000      1.453207000
H       -3.843185000     -0.161876000      2.005196000
C       -2.918270000      2.432489000     -0.720666000
H       -2.288989000      0.738758000     -1.904995000
C       -3.475902000      2.863192000      0.482921000
H       -4.261344000      2.247607000      2.398060000
H       -2.662243000      3.158083000     -1.496437000
H       -3.650299000      3.926608000      0.660109000
