# Supplementary material for: Difunctionalization of bicyclo[1.1.0]butanes enabled by merging C−C cleavage and ruthenium-catalysed remote C−H activation
Source: Nat Synth. 2025 Feb 17;4(5):655–63. doi: 10.1038/s44160-025-00745-3 (PMC12075002; doi:10.1038/s44160-025-00745-3)
Supplement: Supplementary file 2 — Cartesian coordinates for all the calculated structures. [file 44160_2025_745_MOESM2_ESM.zip › optimized structures (.xyz files)/TS11-s3.xyz]

40
symmetry c1
C        0.495307000     -1.481941000      0.546945000
C       -0.641525000     -2.318839000      1.008648000
C       -0.142751000     -0.143389000      0.595495000
H        0.223380000      0.620635000     -0.095298000
H       -0.439604000      0.253432000      1.576939000
H       -1.159235000     -1.415485000     -1.031029000
H       -0.653376000     -3.350479000      0.645977000
H       -0.993747000     -2.174306000      2.039552000
C       -0.996739000     -1.241104000      0.034050000
C       -3.099401000     -0.710199000      0.481221000
F       -3.050463000     -0.557185000      1.787930000
F       -3.722391000     -1.811638000      0.138320000
C       -3.268397000      0.460587000     -0.378539000
O       -3.593380000      0.386354000     -1.539859000
O       -2.891807000      1.577055000      0.256825000
C       -2.849987000      2.768887000     -0.529007000
C       -1.542560000      2.897847000     -1.277035000
H       -3.700665000      2.765663000     -1.226458000
H       -2.983047000      3.586518000      0.192674000
H       -0.686481000      2.897162000     -0.585955000
H       -1.526209000      3.842084000     -1.841963000
H       -1.425284000      2.072308000     -1.993823000
C        1.523030000     -2.006319000     -0.376477000
O        1.439997000     -3.139726000     -0.819113000
N        2.542970000     -1.149431000     -0.746792000
C        2.828709000      0.071382000     -0.093802000
C        3.428941000     -1.574807000     -1.812702000
C        3.021393000      1.238512000     -0.842326000
C        2.952978000      0.125404000      1.299614000
H        4.478219000     -1.436273000     -1.513563000
H        3.249860000     -1.013066000     -2.744529000
H        3.233770000     -2.637325000     -2.001162000
C        3.304837000      2.443524000     -0.203789000
H        2.931892000      1.202848000     -1.929873000
C        3.219255000      1.335597000      1.932917000
H        2.831526000     -0.790258000      1.881306000
C        3.395316000      2.500296000      1.186159000
H        3.448372000      3.347862000     -0.799986000
H        3.304724000      1.364952000      3.021743000
H        3.611879000      3.447057000      1.685673000
