# Supplementary material for: Difunctionalization of bicyclo[1.1.0]butanes enabled by merging C−C cleavage and ruthenium-catalysed remote C−H activation
Source: Nat Synth. 2025 Feb 17;4(5):655–63. doi: 10.1038/s44160-025-00745-3 (PMC12075002; doi:10.1038/s44160-025-00745-3)
Supplement: Supplementary file 2 — Cartesian coordinates for all the calculated structures. [file 44160_2025_745_MOESM2_ESM.zip › optimized structures (.xyz files)/TS12-s1.xyz]

40
symmetry c1
C       -0.234912000      0.587974000      1.079301000
O       -1.261974000      1.110345000      1.489344000
C       -1.063040000     -1.631276000      2.031366000
C        0.352554000     -1.588756000      2.450646000
C        0.998882000     -1.854970000      1.149126000
H        2.007374000     -1.479427000      0.969842000
H        0.819900000     -2.844326000      0.701332000
H        0.759562000     -0.937432000      3.225450000
H       -1.786035000     -1.007310000      2.563715000
H       -1.458373000     -2.598090000      1.692952000
C       -0.188727000     -0.917933000      1.022801000
C       -1.034316000     -1.340295000     -0.884362000
F       -1.775802000     -2.405084000     -0.624952000
F        0.012943000     -1.683156000     -1.615837000
C       -1.726463000     -0.107636000     -1.295066000
O       -1.161596000      0.792426000     -1.878809000
O       -2.963552000     -0.076076000     -0.818984000
C       -3.646220000      1.180836000     -0.829243000
C       -4.468161000      1.279554000      0.429469000
H       -2.898682000      1.983574000     -0.897821000
H       -4.269812000      1.219157000     -1.737655000
H       -5.184732000      0.447976000      0.501024000
H       -5.033041000      2.223743000      0.435523000
H       -3.802903000      1.256768000      1.303690000
N        0.821318000      1.338930000      0.651303000
C        2.028445000      0.836801000      0.087292000
C        0.659893000      2.780274000      0.600401000
C        3.182471000      0.785359000      0.875118000
C        2.076005000      0.459796000     -1.255004000
H        0.520438000      3.114488000     -0.440840000
H        1.551705000      3.273159000      1.014565000
H       -0.225405000      3.050690000      1.186730000
C        4.374337000      0.313291000      0.331857000
H        3.127655000      1.101158000      1.919824000
C        3.270961000     -0.017424000     -1.791257000
H        1.166116000      0.530909000     -1.854235000
C        4.417041000     -0.096559000     -1.001652000
H        5.272534000      0.261306000      0.951618000
H        3.304418000     -0.329778000     -2.837583000
H        5.350285000     -0.472692000     -1.427308000
