# Supplementary material for: Difunctionalization of bicyclo[1.1.0]butanes enabled by merging C−C cleavage and ruthenium-catalysed remote C−H activation
Source: Nat Synth. 2025 Feb 17;4(5):655–63. doi: 10.1038/s44160-025-00745-3 (PMC12075002; doi:10.1038/s44160-025-00745-3)
Supplement: Supplementary file 2 — Cartesian coordinates for all the calculated structures. [file 44160_2025_745_MOESM2_ESM.zip › optimized structures (.xyz files)/TS12-s2.xyz]

40
symmetry c1
C       -0.821970000     -1.927749000     -0.128205000
O       -0.730021000     -3.102772000     -0.435507000
C        0.963287000     -2.326096000      1.659670000
C       -0.099926000     -1.602730000      2.385179000
C        0.104453000     -0.253667000      1.814310000
H       -0.736919000      0.440006000      1.777997000
H        1.059316000      0.233011000      2.066705000
H       -1.066484000     -2.021035000      2.670150000
H        0.811630000     -3.382771000      1.423735000
H        2.003254000     -2.048424000      1.882002000
C        0.240233000     -1.339314000      0.764621000
C        1.667836000     -0.934565000     -0.752315000
F        1.006650000     -0.645106000     -1.869027000
F        2.267459000     -2.101127000     -0.859837000
C        2.477772000      0.132131000     -0.145765000
O        3.356502000     -0.085525000      0.655664000
O        2.029989000      1.348559000     -0.471342000
C        2.679101000      2.435214000      0.188614000
C        2.033686000      3.717887000     -0.263138000
H        2.595257000      2.293847000      1.278452000
H        3.753752000      2.405784000     -0.052040000
H        2.099752000      3.827544000     -1.355631000
H        2.541322000      4.575788000      0.201089000
H        0.973981000      3.745745000      0.026956000
N       -1.831208000     -1.135956000     -0.614420000
C       -2.074572000      0.222521000     -0.272179000
C       -2.781849000     -1.729604000     -1.535404000
C       -3.097630000      0.522411000      0.634370000
C       -1.356264000      1.256697000     -0.874889000
H       -2.823583000     -1.143224000     -2.466437000
H       -3.793609000     -1.761666000     -1.098920000
H       -2.449678000     -2.751407000     -1.752451000
C       -3.382232000      1.846046000      0.958053000
H       -3.656393000     -0.296532000      1.093773000
C       -1.648652000      2.580525000     -0.550577000
H       -0.559559000      1.016317000     -1.578094000
C       -2.655288000      2.879414000      0.365969000
H       -4.174710000      2.072494000      1.675154000
H       -1.086292000      3.386301000     -1.027418000
H       -2.879228000      3.919176000      0.615277000
