# Supplementary material for: Difunctionalization of bicyclo[1.1.0]butanes enabled by merging C−C cleavage and ruthenium-catalysed remote C−H activation
Source: Nat Synth. 2025 Feb 17;4(5):655–63. doi: 10.1038/s44160-025-00745-3 (PMC12075002; doi:10.1038/s44160-025-00745-3)
Supplement: Supplementary file 2 — Cartesian coordinates for all the calculated structures. [file 44160_2025_745_MOESM2_ESM.zip › optimized structures (.xyz files)/TS12-s3.xyz]

40
symmetry c1
C       -0.107603000     -0.521361000      1.325118000
O       -0.843404000     -0.652060000      2.285104000
C       -0.341169000     -3.022366000      0.825577000
C        1.105523000     -2.795996000      0.643534000
C        1.076464000     -2.047108000     -0.630919000
H        1.889640000     -1.356628000     -0.856452000
H        0.709110000     -2.588839000     -1.513957000
H        1.825796000     -2.636496000      1.447040000
H       -0.743397000     -3.079437000      1.840798000
H       -0.842881000     -3.678650000      0.099986000
C       -0.035941000     -1.630147000      0.312153000
C       -1.759418000     -1.183382000     -0.815486000
F       -2.728346000     -1.629335000     -0.039536000
F       -1.576631000     -1.993492000     -1.846833000
C       -1.758554000      0.249709000     -1.148602000
O       -1.145262000      0.712695000     -2.084125000
O       -2.419152000      0.962380000     -0.236487000
C       -2.362220000      2.377924000     -0.384447000
C       -3.237976000      2.992307000      0.675388000
H       -1.313152000      2.702927000     -0.289345000
H       -2.690029000      2.646715000     -1.401204000
H       -4.277937000      2.651721000      0.568075000
H       -3.220785000      4.088559000      0.589439000
H       -2.890974000      2.716651000      1.681740000
N        0.555312000      0.662206000      1.089803000
C        1.764579000      0.758370000      0.339631000
C        0.313474000      1.740148000      2.030240000
C        2.963152000      0.338164000      0.925014000
C        1.767909000      1.298939000     -0.947463000
H        0.480135000      2.701837000      1.525358000
H        0.983379000      1.684042000      2.906285000
H       -0.720337000      1.670749000      2.388986000
C        4.156877000      0.423554000      0.212554000
H        2.947175000     -0.067890000      1.939708000
C        2.965840000      1.385267000     -1.654742000
H        0.823149000      1.593261000     -1.408073000
C        4.158485000      0.945427000     -1.081062000
H        5.088957000      0.081408000      0.668301000
H        2.962838000      1.789737000     -2.669487000
H        5.092939000      1.009529000     -1.643351000
