# Supplementary material for: Difunctionalization of bicyclo[1.1.0]butanes enabled by merging C−C cleavage and ruthenium-catalysed remote C−H activation
Source: Nat Synth. 2025 Feb 17;4(5):655–63. doi: 10.1038/s44160-025-00745-3 (PMC12075002; doi:10.1038/s44160-025-00745-3)
Supplement: Supplementary file 2 — Cartesian coordinates for all the calculated structures. [file 44160_2025_745_MOESM2_ESM.zip › optimized structures (.xyz files)/TS12-s4.xyz]

40
symmetry c1
C        0.669417000      1.635007000      0.319186000
O        0.231608000      2.770645000      0.330017000
C       -1.273711000      0.967528000      1.816396000
C       -0.102358000      0.372242000      2.490079000
C        0.152757000     -0.752686000      1.567008000
H        1.162805000     -1.157360000      1.487381000
H       -0.628835000     -1.524052000      1.499561000
H        0.664469000      0.927877000      3.031635000
H       -1.433335000      2.046651000      1.888478000
H       -2.192862000      0.365813000      1.806211000
C       -0.215802000      0.523035000      0.829836000
C       -1.101558000     -0.089745000     -1.016162000
F       -0.771561000     -1.374066000     -1.081910000
F       -0.488847000      0.592033000     -1.974037000
C       -2.540992000      0.212756000     -0.876969000
O       -3.048201000      1.249120000     -1.217907000
O       -3.169366000     -0.774065000     -0.225009000
C       -4.543844000     -0.538216000      0.076512000
C       -5.066207000     -1.731916000      0.831523000
H       -4.626470000      0.392976000      0.661022000
H       -5.092170000     -0.370611000     -0.864264000
H       -4.965449000     -2.649006000      0.232965000
H       -6.130046000     -1.589837000      1.071017000
H       -4.516991000     -1.874899000      1.773920000
N        1.917012000      1.351430000     -0.175574000
C        2.556121000      0.082120000     -0.141311000
C        2.699109000      2.438750000     -0.730991000
C        3.474559000     -0.195487000      0.876836000
C        2.316692000     -0.865615000     -1.137382000
H        3.011565000      2.194819000     -1.758306000
H        3.602871000      2.627439000     -0.128292000
H        2.073076000      3.338592000     -0.735555000
C        4.116364000     -1.430079000      0.921958000
H        3.662329000      0.560961000      1.642722000
C        2.955816000     -2.102994000     -1.085217000
H        1.615308000     -0.629532000     -1.937232000
C        3.850839000     -2.389672000     -0.055874000
H        4.823031000     -1.647096000      1.726379000
H        2.751234000     -2.848826000     -1.856719000
H        4.348517000     -3.361386000     -0.017783000
