# Supplementary material for: Difunctionalization of bicyclo[1.1.0]butanes enabled by merging C−C cleavage and ruthenium-catalysed remote C−H activation
Source: Nat Synth. 2025 Feb 17;4(5):655–63. doi: 10.1038/s44160-025-00745-3 (PMC12075002; doi:10.1038/s44160-025-00745-3)
Supplement: Supplementary file 2 — Cartesian coordinates for all the calculated structures. [file 44160_2025_745_MOESM2_ESM.zip › optimized structures (.xyz files)/TS13-s1.xyz]

128
symmetry c1
C        1.242100000      0.478417000     -3.292662000
C        1.937911000      0.576441000     -4.500714000
C       -0.646561000     -0.319108000     -4.411537000
C        1.308792000      0.207354000     -5.683093000
H        2.962531000      0.948504000     -4.510176000
C       -0.007897000     -0.249307000     -5.643001000
H       -1.677615000     -0.663952000     -4.301440000
H        1.842662000      0.276845000     -6.633553000
H       -0.537049000     -0.548935000     -6.548359000
N       -0.033446000      0.036779000     -3.281386000
Ru      -0.868335000     -0.179737000     -1.398564000
O       -3.031359000     -0.048153000     -2.233771000
C       -2.971283000      1.188386000     -1.993251000
C        0.804988000      0.646048000     -0.886959000
C        1.741135000      0.842669000     -1.967003000
C        2.989638000      1.391881000     -1.745478000
C        3.391228000      1.769709000     -0.438015000
C        2.397305000      1.782238000      0.577003000
C        1.164118000      1.212920000      0.363931000
O       -1.847411000      1.645986000     -1.597503000
H        3.693663000      1.530529000     -2.568633000
H        0.451110000      1.205178000      1.186408000
H        4.254671000      2.428622000     -0.337078000
H        2.626452000      2.227881000      1.547851000
C       -4.378609000     -4.420949000      0.951835000
C       -3.665478000     -3.994568000      2.070728000
C       -2.878107000     -2.848675000      1.994510000
C       -2.797702000     -2.126859000      0.800568000
C       -3.503207000     -2.570553000     -0.324981000
C       -4.294396000     -3.710534000     -0.246678000
P       -1.816039000     -0.583716000      0.684815000
C       -0.678320000     -0.708985000      2.111349000
C       -0.902460000     -0.043378000      3.321018000
C        0.063972000     -0.076751000      4.324061000
C        1.252347000     -0.777832000      4.117464000
C        1.470090000     -1.461887000      2.920268000
C        0.507853000     -1.428812000      1.919725000
C       -3.034900000      0.704862000      1.159490000
C       -2.622644000      2.045301000      1.149580000
C       -3.541727000      3.067673000      1.348059000
C       -4.889428000      2.762387000      1.542902000
C       -5.309186000      1.434757000      1.564528000
C       -4.383954000      0.410412000      1.380611000
H       -4.723101000     -0.626852000      1.389121000
H       -3.218795000      4.109559000      1.316610000
H       -6.364880000      1.198817000      1.708407000
H       -1.822589000      0.524864000      3.474347000
H        0.714109000     -1.914833000      0.962860000
H       -0.098293000      0.457740000      5.261585000
H        2.410872000     -1.979834000      2.730277000
H       -2.316115000     -2.522785000      2.872099000
H       -3.426288000     -2.019561000     -1.263710000
H       -3.719006000     -4.563578000      3.000452000
H       -4.837106000     -4.059821000     -1.126946000
H       -1.580350000      2.294175000      0.942476000
Br      -0.236282000     -2.577529000     -1.540996000
C        4.798694000      0.114096000      0.212278000
C        4.044736000     -1.004178000     -0.378008000
O        3.107937000     -1.473937000      0.256659000
C        4.910012000      0.311977000      1.699726000
C        6.137631000      0.785536000     -0.018194000
H        6.237288000      1.501782000     -0.847952000
H        6.959915000      0.059848000     -0.106647000
H        5.675628000      2.371015000      1.468524000
H        4.024829000      0.634071000      2.264201000
H        5.295292000     -0.601788000      2.186419000
C        6.034521000      1.333823000      1.422611000
C        7.270454000      1.246901000      2.280212000
F        8.185062000      2.159141000      1.863048000
F        7.841524000      0.030785000      2.171609000
C        6.967302000      1.491805000      3.767135000
O        7.205277000      0.707054000      4.638814000
O        6.384731000      2.675815000      3.917835000
C        5.974821000      3.031596000      5.245693000
C        4.633693000      2.425449000      5.582312000
H        6.749303000      2.699005000      5.952344000
H        5.940983000      4.129321000      5.241049000
H        3.865760000      2.736214000      4.857999000
H        4.312235000      2.754019000      6.581761000
H        4.688029000      1.329247000      5.587152000
C       -4.143236000      2.092463000     -2.055681000
C       -5.453093000      1.556722000     -1.994548000
C       -3.955417000      3.497517000     -2.086557000
C       -6.534331000      2.437481000     -1.919965000
C       -5.076171000      4.325437000     -2.028844000
C       -6.373282000      3.822024000     -1.926775000
H       -7.542779000      2.020013000     -1.852755000
H       -4.926946000      5.408472000     -2.054447000
C       -2.609444000      4.157901000     -2.189033000
H       -2.047088000      4.066227000     -1.248853000
H       -1.976663000      3.693984000     -2.957282000
H       -2.732733000      5.224430000     -2.423570000
C       -5.752942000      0.085525000     -1.987252000
H       -5.385771000     -0.405751000     -2.898381000
H       -5.257788000     -0.424827000     -1.150070000
H       -6.836492000     -0.076672000     -1.904167000
C       -7.547707000      4.743015000     -1.793563000
H       -8.482695000      4.255463000     -2.103611000
H       -7.667478000      5.052900000     -0.742940000
H       -7.414976000      5.655599000     -2.392803000
C        2.306615000     -0.816575000      5.187165000
C       -5.883900000      3.864728000      1.774648000
C       -5.277316000     -5.623070000      1.043378000
F       -5.317772000     -6.299833000     -0.106995000
F       -6.536117000     -5.265368000      1.330488000
F       -4.883253000     -6.468724000      1.998682000
F       -5.999352000      4.151661000      3.077432000
F       -7.104909000      3.532982000      1.340433000
F       -5.531015000      4.996988000      1.157839000
F        2.166393000      0.182663000      6.066337000
F        3.538150000     -0.713028000      4.663849000
F        2.274650000     -1.958350000      5.877919000
N        4.332258000     -1.418092000     -1.658427000
C        3.417691000     -2.339100000     -2.306659000
H        3.326383000     -2.084350000     -3.372429000
H        3.769144000     -3.381658000     -2.224904000
H        2.431620000     -2.263458000     -1.832423000
C        5.613202000     -1.261826000     -2.244527000
C        5.766409000     -0.547247000     -3.436211000
C        6.730466000     -1.872404000     -1.665191000
C        7.023729000     -0.414237000     -4.019733000
H        4.887393000     -0.097734000     -3.900945000
C        7.989570000     -1.729031000     -2.243334000
H        6.600038000     -2.455315000     -0.750127000
C        8.140080000     -0.996934000     -3.420196000
H        7.134068000      0.152841000     -4.947045000
H        8.857115000     -2.198956000     -1.774416000
H        9.126871000     -0.886965000     -3.875253000
