# Supplementary material for: Difunctionalization of bicyclo[1.1.0]butanes enabled by merging C−C cleavage and ruthenium-catalysed remote C−H activation
Source: Nat Synth. 2025 Feb 17;4(5):655–63. doi: 10.1038/s44160-025-00745-3 (PMC12075002; doi:10.1038/s44160-025-00745-3)
Supplement: Supplementary file 2 — Cartesian coordinates for all the calculated structures. [file 44160_2025_745_MOESM2_ESM.zip › optimized structures (.xyz files)/TS13-s2.xyz]

128
symmetry c1
C        1.288826000      1.178020000     -3.008641000
C        2.088092000      1.476023000     -4.116532000
C       -0.230565000      0.037105000     -4.364934000
C        1.695363000      1.033419000     -5.373689000
H        3.020787000      2.029140000     -3.999809000
C        0.515591000      0.302924000     -5.506095000
H       -1.165383000     -0.527324000     -4.392423000
H        2.316413000      1.251413000     -6.245200000
H        0.176622000     -0.065544000     -6.475057000
N        0.154227000      0.464226000     -3.161526000
Ru      -0.895534000      0.111910000     -1.415633000
O       -2.909064000      0.100620000     -2.585179000
C       -2.936878000      1.347474000     -2.401638000
C        0.647525000      0.983202000     -0.644151000
C        1.577538000      1.508494000     -1.614046000
C        2.684792000      2.240987000     -1.227716000
C        3.043997000      2.333645000      0.136172000
C        2.101253000      1.883949000      1.102208000
C        0.945698000      1.240480000      0.719165000
O       -1.917940000      1.872618000     -1.839349000
H        3.331741000      2.703126000     -1.976206000
H        0.255775000      0.904174000      1.491811000
H        3.831160000      3.019622000      0.455259000
H        2.315985000      2.042275000      2.161699000
C       -4.937679000     -4.052703000      0.159815000
C       -4.717869000     -3.446040000      1.397659000
C       -3.890279000     -2.332494000      1.482052000
C       -3.280658000     -1.811464000      0.332778000
C       -3.504734000     -2.426600000     -0.902249000
C       -4.332941000     -3.542786000     -0.987221000
P       -2.233408000     -0.306622000      0.442315000
C       -1.504318000     -0.535467000      2.110196000
C       -1.776562000      0.304460000      3.194119000
C       -1.142279000      0.096021000      4.416893000
C       -0.241693000     -0.958185000      4.562677000
C        0.015513000     -1.815639000      3.491293000
C       -0.610234000     -1.602560000      2.269376000
C       -3.459027000      1.039641000      0.667127000
C       -2.976398000      2.352505000      0.778645000
C       -3.857241000      3.425048000      0.810241000
C       -5.231376000      3.199895000      0.700156000
C       -5.720438000      1.902257000      0.584698000
C       -4.836419000      0.825352000      0.576882000
H       -5.228057000     -0.187990000      0.475849000
H       -3.476594000      4.445478000      0.883322000
H       -6.792907000      1.731251000      0.482054000
H       -2.484500000      1.128606000      3.087705000
H       -0.396321000     -2.254449000      1.416974000
H       -1.355049000      0.751947000      5.263190000
H        0.716370000     -2.643619000      3.610231000
H       -3.719441000     -1.864091000      2.454005000
H       -3.036675000     -2.026305000     -1.800722000
H       -5.198323000     -3.843516000      2.293609000
H       -4.509511000     -4.017790000     -1.953620000
H       -1.899629000      2.536925000      0.800944000
Br       0.020179000     -2.207640000     -1.365882000
C        4.702520000      0.793335000      0.213299000
C        4.913558000      0.979060000      1.663488000
O        5.397165000      2.034392000      2.057439000
C        5.645568000      1.341220000     -0.830248000
C        4.306834000     -0.363076000     -0.673571000
H        3.230559000     -0.565551000     -0.803455000
H        4.791731000     -1.310536000     -0.390040000
H        4.309434000      0.832648000     -2.518672000
H        5.604069000      2.415458000     -1.067522000
H        6.692098000      1.090510000     -0.585470000
C        5.017678000      0.351684000     -1.836979000
C        5.942635000     -0.460779000     -2.694067000
F        5.254475000     -1.477423000     -3.276022000
F        6.930909000     -1.020752000     -1.964914000
C        6.528677000      0.380546000     -3.842274000
O        5.886012000      1.236430000     -4.394847000
O        7.764253000      0.031617000     -4.140381000
C        8.384630000      0.707359000     -5.242860000
C        7.990405000      0.084068000     -6.560638000
H        8.105652000      1.770819000     -5.205047000
H        9.461885000      0.610681000     -5.053696000
H        8.229270000     -0.989320000     -6.573426000
H        8.538745000      0.569871000     -7.381426000
H        6.914506000      0.211184000     -6.746248000
C       -4.115121000      2.189027000     -2.712315000
C       -5.384310000      1.584940000     -2.889796000
C       -3.994179000      3.601694000     -2.739690000
C       -6.502623000      2.408520000     -3.037563000
C       -5.145998000      4.369994000     -2.906735000
C       -6.412670000      3.799669000     -3.036672000
H       -7.483201000      1.939311000     -3.157455000
H       -5.048582000      5.458885000     -2.924056000
C       -2.686725000      4.330686000     -2.610674000
H       -2.297068000      4.271554000     -1.584860000
H       -1.905951000      3.895953000     -3.248948000
H       -2.820058000      5.388148000     -2.877975000
C       -5.607331000      0.100065000     -2.913663000
H       -5.057559000     -0.376141000     -3.736900000
H       -5.242358000     -0.384585000     -1.997946000
H       -6.678518000     -0.117185000     -3.026714000
C       -7.633775000      4.661564000     -3.145023000
H       -8.491460000      4.102606000     -3.544680000
H       -7.916413000      5.042781000     -2.150508000
H       -7.455039000      5.533407000     -3.791593000
C        0.493004000     -1.138927000      5.861636000
C       -6.179314000      4.365222000      0.745148000
C       -5.791537000     -5.288509000      0.078945000
F       -5.075909000     -6.392139000      0.320177000
F       -6.343356000     -5.432083000     -1.128378000
F       -6.782184000     -5.260625000      0.976157000
F       -6.437887000      4.733800000      2.005990000
F       -7.353857000      4.076644000      0.174052000
F       -5.680958000      5.437964000      0.123026000
F        0.845615000     -2.408700000      6.062709000
F       -0.241041000     -0.747542000      6.905593000
F        1.620572000     -0.409265000      5.885906000
N        4.495900000      0.002290000      2.534939000
C        4.600676000      0.251422000      3.958107000
H        3.670385000     -0.050511000      4.461057000
H        5.437900000     -0.309123000      4.407711000
H        4.782197000      1.323205000      4.103230000
C        4.209843000     -1.336456000      2.139734000
C        2.935516000     -1.701605000      1.707327000
C        5.228226000     -2.294010000      2.188379000
C        2.690497000     -3.007463000      1.285783000
H        2.152459000     -0.944916000      1.656036000
C        4.976960000     -3.601773000      1.782265000
H        6.224020000     -1.996605000      2.525675000
C        3.708138000     -3.958362000      1.323841000
H        1.706022000     -3.269145000      0.891369000
H        5.779548000     -4.342469000      1.809137000
H        3.514718000     -4.978500000      0.984729000
