# Supplementary material for: Difunctionalization of bicyclo[1.1.0]butanes enabled by merging C−C cleavage and ruthenium-catalysed remote C−H activation
Source: Nat Synth. 2025 Feb 17;4(5):655–63. doi: 10.1038/s44160-025-00745-3 (PMC12075002; doi:10.1038/s44160-025-00745-3)
Supplement: Supplementary file 2 — Cartesian coordinates for all the calculated structures. [file 44160_2025_745_MOESM2_ESM.zip › optimized structures (.xyz files)/TS13-s3.xyz]

128
symmetry c1
C        1.121730000      0.115722000     -3.273958000
C        1.805159000      0.078281000     -4.492381000
C       -0.802833000     -0.734109000     -4.286779000
C        1.146559000     -0.379229000     -5.626775000
H        2.846896000      0.396352000     -4.542998000
C       -0.182720000     -0.789273000     -5.528362000
H       -1.838730000     -1.045101000     -4.131638000
H        1.669562000     -0.419316000     -6.584866000
H       -0.733735000     -1.154649000     -6.395794000
N       -0.161868000     -0.295586000     -3.201676000
Ru      -0.953938000     -0.361917000     -1.286977000
O       -3.128285000     -0.130899000     -2.069303000
C       -2.978965000      1.109814000     -1.900316000
C        0.773974000      0.404018000     -0.863250000
C        1.657008000      0.572155000     -1.991631000
C        2.896760000      1.169751000     -1.854185000
C        3.356272000      1.595983000     -0.583867000
C        2.435005000      1.573533000      0.496648000
C        1.203509000      0.973123000      0.362698000
O       -1.814512000      1.510120000     -1.563226000
H        3.560331000      1.299024000     -2.712451000
H        0.549719000      0.945483000      1.232064000
H        4.201078000      2.283926000     -0.545332000
H        2.721951000      2.007247000      1.456383000
C       -4.759411000     -4.161535000      1.366110000
C       -4.021935000     -3.707336000      2.458339000
C       -3.136722000     -2.644556000      2.301387000
C       -2.981872000     -2.033119000      1.053392000
C       -3.715275000     -2.503857000     -0.042338000
C       -4.603506000     -3.561647000      0.115965000
P       -1.869725000     -0.592057000      0.835565000
C       -0.712612000     -0.779222000      2.243849000
C       -0.765809000      0.028887000      3.383122000
C        0.206577000     -0.094393000      4.374518000
C        1.226181000     -1.033573000      4.231942000
C        1.271211000     -1.860607000      3.107123000
C        0.307606000     -1.732698000      2.115179000
C       -2.949601000      0.823186000      1.281426000
C       -2.424005000      2.119878000      1.182225000
C       -3.244483000      3.227679000      1.352882000
C       -4.605618000      3.052335000      1.606163000
C       -5.137335000      1.769843000      1.713053000
C       -4.310595000      0.660101000      1.558453000
H       -4.737817000     -0.341275000      1.633439000
H       -2.834839000      4.234213000      1.253056000
H       -6.203875000      1.635540000      1.900552000
H       -1.557812000      0.772998000      3.492070000
H        0.358651000     -2.362460000      1.221454000
H        0.176167000      0.548466000      5.256033000
H        2.074118000     -2.589170000      2.986152000
H       -2.558071000     -2.296658000      3.159548000
H       -3.587178000     -2.037155000     -1.019896000
H       -4.133911000     -4.190347000      3.430552000
H       -5.168341000     -3.932685000     -0.741154000
H       -1.372899000      2.265360000      0.926361000
Br      -0.469799000     -2.794256000     -1.316320000
C        4.825662000     -0.080124000     -0.074562000
C        6.024387000      0.757640000     -0.286546000
O        6.513326000      0.801826000     -1.407796000
C        4.539949000     -1.223507000     -1.010690000
C        4.247179000     -0.839584000      1.102943000
H        3.525029000     -0.326899000      1.753489000
H        5.028818000     -1.274557000      1.743078000
H        2.604571000     -1.757646000     -0.087869000
H        4.040447000     -1.016735000     -1.966807000
H        5.462835000     -1.787330000     -1.228533000
C        3.682097000     -1.868914000      0.099060000
C        3.971357000     -3.324957000      0.375562000
F        3.133937000     -3.804250000      1.335364000
F        5.229045000     -3.483529000      0.836368000
C        3.828832000     -4.152181000     -0.909581000
O        4.766430000     -4.547285000     -1.545398000
O        2.554795000     -4.262753000     -1.231890000
C        2.241817000     -4.817423000     -2.515580000
C        2.389637000     -3.777393000     -3.601413000
H        2.894572000     -5.685009000     -2.693182000
H        1.200589000     -5.151307000     -2.422468000
H        1.749212000     -2.910531000     -3.382960000
H        2.079814000     -4.201805000     -4.568168000
H        3.435509000     -3.449717000     -3.691864000
C       -4.088971000      2.087423000     -1.974859000
C       -5.428175000      1.647203000     -1.837839000
C       -3.808310000      3.472685000     -2.089966000
C       -6.444154000      2.603375000     -1.773115000
C       -4.867743000      4.377776000     -2.038001000
C       -6.190802000      3.971122000     -1.861799000
H       -7.475012000      2.260799000     -1.647663000
H       -4.647283000      5.445025000     -2.128557000
C       -2.425909000      4.031401000     -2.276539000
H       -1.835712000      3.952038000     -1.352471000
H       -1.855726000      3.483654000     -3.038576000
H       -2.485755000      5.089498000     -2.567055000
C       -5.824787000      0.202519000     -1.738742000
H       -5.529036000     -0.359246000     -2.635066000
H       -5.330532000     -0.297236000     -0.894607000
H       -6.912380000      0.119375000     -1.606632000
C       -7.293681000      4.978109000     -1.739939000
H       -7.320415000      5.387757000     -0.717427000
H       -7.145847000      5.822936000     -2.428586000
H       -8.276347000      4.530412000     -1.944156000
C        2.263695000     -1.197613000      5.306926000
C       -5.491335000      4.249464000      1.808720000
C       -5.760297000     -5.270474000      1.541403000
F       -6.982857000     -4.782985000      1.789631000
F       -5.442782000     -6.070791000      2.561809000
F       -5.856995000     -6.027165000      0.445696000
F       -5.515771000      4.624812000      3.093640000
F       -6.755739000      3.999051000      1.452264000
F       -5.075219000      5.305941000      1.103620000
F        3.459290000     -1.505538000      4.793792000
F        1.939917000     -2.175120000      6.158364000
F        2.411315000     -0.080751000      6.031655000
N        6.530671000      1.502696000      0.753803000
C        7.685741000      2.343114000      0.517389000
H        7.453787000      3.399546000      0.730080000
H        8.527974000      2.039562000      1.159983000
H        7.969642000      2.233728000     -0.536399000
C        5.999736000      1.498240000      2.073048000
C        5.109158000      2.498859000      2.469330000
C        6.405631000      0.531683000      2.997252000
C        4.590653000      2.503768000      3.762990000
H        4.824161000      3.271199000      1.751029000
C        5.882109000      0.534321000      4.287214000
H        7.121905000     -0.231884000      2.685053000
C        4.967931000      1.515098000      4.670043000
H        3.884662000      3.282016000      4.062663000
H        6.178928000     -0.241742000      4.995602000
H        4.544832000      1.503295000      5.675993000
