# Supplementary material for: Difunctionalization of bicyclo[1.1.0]butanes enabled by merging C−C cleavage and ruthenium-catalysed remote C−H activation
Source: Nat Synth. 2025 Feb 17;4(5):655–63. doi: 10.1038/s44160-025-00745-3 (PMC12075002; doi:10.1038/s44160-025-00745-3)
Supplement: Supplementary file 2 — Cartesian coordinates for all the calculated structures. [file 44160_2025_745_MOESM2_ESM.zip › optimized structures (.xyz files)/TS13-s4.xyz]

128
symmetry c1
C        1.124974000      0.249155000     -3.290309000
C        1.767062000      0.287208000     -4.531340000
C       -0.845743000     -0.498828000     -4.295868000
C        1.064024000     -0.077805000     -5.672421000
H        2.811475000      0.592015000     -4.595762000
C       -0.267166000     -0.477119000     -5.558207000
H       -1.882017000     -0.801203000     -4.127315000
H        1.553511000     -0.053402000     -6.648735000
H       -0.852566000     -0.772194000     -6.429848000
N       -0.162928000     -0.144043000     -3.205632000
Ru      -0.915855000     -0.267047000     -1.282789000
O       -3.078309000     -0.096319000     -2.081928000
C       -2.969561000      1.151434000     -1.921703000
C        0.828098000      0.486491000     -0.865447000
C        1.705000000      0.616186000     -1.999637000
C        2.993889000      1.097849000     -1.859920000
C        3.485968000      1.484966000     -0.591863000
C        2.582498000      1.500672000      0.500805000
C        1.303619000      1.003669000      0.363859000
O       -1.827203000      1.584381000     -1.552991000
H        3.644607000      1.193949000     -2.731841000
H        0.650899000      1.012020000      1.234679000
H        4.367885000      2.124961000     -0.558016000
H        2.913261000      1.879040000      1.470351000
C       -4.496228000     -4.338940000      1.184139000
C       -3.786952000     -3.888831000      2.295769000
C       -2.986633000     -2.753742000      2.194450000
C       -2.888583000     -2.064959000      0.982258000
C       -3.591734000     -2.533111000     -0.135482000
C       -4.395649000     -3.661986000     -0.032289000
P       -1.877764000     -0.541287000      0.825097000
C       -0.833391000     -0.599090000      2.325202000
C       -1.184136000      0.068918000      3.503882000
C       -0.332447000      0.035905000      4.604396000
C        0.876610000     -0.654861000      4.524369000
C        1.228175000     -1.332714000      3.356922000
C        0.369833000     -1.312483000      2.263562000
C       -3.086444000      0.790963000      1.189570000
C       -2.631187000      2.117064000      1.171721000
C       -3.525061000      3.170203000      1.316235000
C       -4.888293000      2.909111000      1.464781000
C       -5.349953000      1.595719000      1.491878000
C       -4.450437000      0.540326000      1.361764000
H       -4.819985000     -0.486449000      1.378686000
H       -3.168969000      4.201219000      1.282902000
H       -6.417125000      1.395024000      1.599761000
H       -2.122665000      0.623816000      3.562785000
H        0.651498000     -1.818816000      1.336785000
H       -0.605245000      0.553450000      5.525972000
H        2.196064000     -1.828109000      3.277257000
H       -2.429201000     -2.411156000      3.068220000
H       -3.505889000     -2.008524000     -1.088147000
H       -3.853415000     -4.430662000      3.240762000
H       -4.935870000     -4.028839000     -0.906952000
H       -1.571803000      2.327247000      1.010290000
Br      -0.291735000     -2.677557000     -1.327014000
C        5.042261000     -0.071873000      0.019645000
C        4.216787000     -1.172093000      0.557920000
O        3.853347000     -1.083200000      1.727086000
C        5.863457000      0.780732000      0.955173000
C        6.069899000      0.068498000     -1.084291000
H        5.722589000      0.313510000     -2.098776000
H        6.722803000     -0.812043000     -1.166192000
H        6.526306000      2.198979000     -0.625315000
H        5.358300000      1.581968000      1.516195000
H        6.408170000      0.159740000      1.686369000
C        6.737568000      1.186247000     -0.254713000
C        8.231979000      1.081271000     -0.078373000
F        8.851303000      1.348303000     -1.254697000
F        8.582481000     -0.168868000      0.283668000
C        8.745599000      2.046655000      0.999295000
O        9.187051000      1.697440000      2.056096000
O        8.572203000      3.301253000      0.600350000
C        8.926879000      4.331278000      1.531916000
C        7.806108000      4.591661000      2.510573000
H        9.848020000      4.032213000      2.053195000
H        9.136508000      5.210728000      0.908514000
H        6.876613000      4.854546000      1.983922000
H        8.073604000      5.428700000      3.172525000
H        7.623550000      3.707712000      3.138227000
C       -4.104946000      2.091435000     -2.054240000
C       -5.434703000      1.601814000     -2.028601000
C       -3.867826000      3.488373000     -2.120564000
C       -6.486407000      2.520255000     -2.019440000
C       -4.960962000      4.354300000     -2.126262000
C       -6.277336000      3.897906000     -2.057031000
H       -7.510563000      2.139168000     -1.979702000
H       -4.773693000      5.430466000     -2.176108000
C       -2.498446000      4.102282000     -2.195513000
H       -1.963097000      4.003857000     -1.240562000
H       -1.862658000      3.607600000     -2.941805000
H       -2.580468000      5.169068000     -2.446063000
C       -5.789047000      0.142924000     -1.996901000
H       -5.401308000     -0.386034000     -2.877998000
H       -5.350197000     -0.363369000     -1.126596000
H       -6.880620000      0.023088000     -1.959591000
C       -7.422957000      4.861072000     -1.989876000
H       -8.361919000      4.398978000     -2.325797000
H       -7.571539000      5.197723000     -0.951194000
H       -7.235301000      5.755165000     -2.602063000
C        1.839099000     -0.608533000      5.679493000
C       -5.855156000      4.045359000      1.644341000
C       -5.407623000     -5.529362000      1.300652000
F       -5.438639000     -6.240833000      0.171009000
F       -6.666545000     -5.151417000      1.558881000
F       -5.034280000     -6.348493000      2.286715000
F       -5.996023000      4.366247000      2.936382000
F       -7.073844000      3.739481000      1.184842000
F       -5.452380000      5.151781000      1.011448000
F        2.597125000     -1.703650000      5.739529000
F        1.199136000     -0.493499000      6.848941000
F        2.663525000      0.440820000      5.581487000
N        3.875574000     -2.246172000     -0.221414000
C        3.081642000     -3.314031000      0.360694000
H        3.004885000     -3.136526000      1.438824000
H        2.073117000     -3.342826000     -0.079863000
H        3.574255000     -4.282243000      0.183513000
C        4.284649000     -2.453721000     -1.567627000
C        3.354215000     -2.317384000     -2.600472000
C        5.575887000     -2.906355000     -1.854404000
C        3.732515000     -2.576601000     -3.915929000
H        2.327527000     -2.037783000     -2.356075000
C        5.955320000     -3.150648000     -3.172320000
H        6.277480000     -3.068100000     -1.032605000
C        5.036026000     -2.978079000     -4.206807000
H        2.994825000     -2.472191000     -4.714829000
H        6.970419000     -3.490770000     -3.390007000
H        5.331496000     -3.178844000     -5.239336000
