# Supplementary material for: Difunctionalization of bicyclo[1.1.0]butanes enabled by merging C−C cleavage and ruthenium-catalysed remote C−H activation
Source: Nat Synth. 2025 Feb 17;4(5):655–63. doi: 10.1038/s44160-025-00745-3 (PMC12075002; doi:10.1038/s44160-025-00745-3)
Supplement: Supplementary file 2 — Cartesian coordinates for all the calculated structures. [file 44160_2025_745_MOESM2_ESM.zip › optimized structures (.xyz files)/TS13-s5.xyz]

128
symmetry c1
C        1.596236000     -0.221671000     -2.978649000
C        2.419858000     -0.217393000     -4.107724000
C       -0.226707000     -0.900353000     -4.269677000
C        1.881220000     -0.551439000     -5.344469000
H        3.477603000      0.030293000     -4.010233000
C        0.531190000     -0.888700000     -5.433823000
H       -1.285330000     -1.170800000     -4.258201000
H        2.513586000     -0.555019000     -6.235115000
H        0.070881000     -1.156674000     -6.385577000
N        0.300380000     -0.579278000     -3.087030000
Ru      -0.717084000     -0.736986000     -1.292306000
O       -2.774394000     -0.344287000     -2.322601000
C       -2.585962000      0.874155000     -2.061290000
C        0.983237000     -0.122856000     -0.606419000
C        1.980827000      0.143890000     -1.615231000
C        3.186325000      0.743289000     -1.301170000
C        3.451362000      1.188282000      0.018547000
C        2.532709000      0.818014000      1.035527000
C        1.330172000      0.221037000      0.724771000
O       -1.448244000      1.192042000     -1.573595000
H        3.932477000      0.936617000     -2.075261000
H        0.642867000     -0.009711000      1.536690000
H        4.463882000      1.493963000      0.290416000
H        2.772499000      1.035232000      2.079161000
C       -5.179477000     -4.338004000      0.512564000
C       -4.664089000     -3.929733000      1.742542000
C       -3.679781000     -2.947716000      1.787213000
C       -3.204172000     -2.366215000      0.605924000
C       -3.716772000     -2.791463000     -0.624492000
C       -4.702750000     -3.772040000     -0.669193000
P       -1.951122000     -1.025822000      0.657846000
C       -1.090235000     -1.399770000      2.233571000
C       -1.304700000     -0.664364000      3.403159000
C       -0.587568000     -0.962291000      4.560003000
C        0.340834000     -2.001495000      4.551908000
C        0.543387000     -2.753750000      3.392361000
C       -0.165808000     -2.453582000      2.235979000
C       -2.947008000      0.462066000      1.052379000
C       -2.276858000      1.692119000      1.123482000
C       -2.983077000      2.870532000      1.319371000
C       -4.373954000      2.829936000      1.430141000
C       -5.052951000      1.617112000      1.355201000
C       -4.338792000      0.434136000      1.173440000
H       -4.875704000     -0.514006000      1.111174000
H       -2.451404000      3.820558000      1.367079000
H       -6.141201000      1.595128000      1.428339000
H       -2.033455000      0.148918000      3.412188000
H        0.006971000     -3.022477000      1.316675000
H       -0.754595000     -0.388623000      5.473609000
H        1.263765000     -3.573912000      3.393612000
H       -3.275890000     -2.638663000      2.753519000
H       -3.345078000     -2.348996000     -1.548510000
H       -5.026477000     -4.387218000      2.664822000
H       -5.094259000     -4.107532000     -1.631100000
H       -1.194372000      1.730457000      0.987106000
Br      -0.278487000     -3.183506000     -1.394108000
C        3.063750000      3.404500000     -0.209221000
C        4.314143000      3.662124000     -0.951329000
O        5.378771000      3.610984000     -0.347817000
C        2.867739000      3.874967000      1.211802000
C        1.590967000      3.511559000     -0.520125000
H        1.101557000      2.606092000     -0.917548000
H        1.316559000      4.346307000     -1.179728000
H        0.851786000      2.970234000      1.494320000
H        3.282001000      3.262922000      2.025238000
H        3.233006000      4.904667000      1.354564000
C        1.339876000      3.805631000      0.974677000
C        0.557334000      5.066568000      1.260442000
F       -0.610382000      5.044286000      0.564589000
F        1.230275000      6.161120000      0.852420000
C        0.259513000      5.194545000      2.759109000
O        0.989370000      5.742270000      3.534822000
O       -0.856098000      4.539644000      3.051022000
C       -1.236095000      4.417429000      4.426480000
C       -0.622196000      3.178931000      5.034817000
H       -0.926181000      5.326667000      4.961478000
H       -2.333276000      4.363471000      4.405740000
H       -0.896223000      2.284350000      4.455841000
H       -0.980606000      3.047691000      6.066622000
H        0.474408000      3.258491000      5.064089000
C       -3.639802000      1.908359000     -2.184054000
C       -5.004351000      1.526345000     -2.200095000
C       -3.290945000      3.281876000     -2.177259000
C       -5.978996000      2.524769000     -2.145869000
C       -4.310092000      4.233457000     -2.139738000
C       -5.659034000      3.881394000     -2.098288000
H       -7.030971000      2.225727000     -2.138417000
H       -4.034616000      5.291525000     -2.128085000
C       -1.875527000      3.778671000     -2.214294000
H       -1.255233000      3.226712000     -2.931308000
H       -1.855970000      4.846144000     -2.473914000
H       -1.388998000      3.658856000     -1.238001000
C       -5.470959000      0.100320000     -2.251119000
H       -5.108903000     -0.410832000     -3.153331000
H       -5.087638000     -0.484285000     -1.403790000
H       -6.568968000      0.062811000     -2.234183000
C       -6.725130000      4.927430000     -1.974631000
H       -7.687800000      4.575121000     -2.371545000
H       -6.877931000      5.187697000     -0.914622000
H       -6.447485000      5.851534000     -2.502006000
C        1.166865000     -2.280012000      5.777853000
C       -5.116684000      4.109611000      1.685172000
C       -6.284821000     -5.356911000      0.463826000
F       -7.486922000     -4.767395000      0.499803000
F       -6.230465000     -6.197715000      1.500004000
F       -6.239444000     -6.085142000     -0.653762000
F       -5.035030000      4.463656000      2.978910000
F       -6.416583000      4.007483000      1.389984000
F       -4.621693000      5.128296000      0.978339000
F        1.460762000     -3.576558000      5.891499000
F        0.536731000     -1.905679000      6.894845000
F        2.327367000     -1.614359000      5.739273000
N        4.268256000      3.869837000     -2.312752000
C        5.518913000      4.009997000     -3.030089000
H        5.472148000      3.454017000     -3.978891000
H        5.736652000      5.067035000     -3.260308000
H        6.323577000      3.617115000     -2.396958000
C        3.092783000      4.272809000     -3.006764000
C        2.387079000      3.357765000     -3.787981000
C        2.654905000      5.597910000     -2.926261000
C        1.233184000      3.753000000     -4.459902000
H        2.733851000      2.326738000     -3.847712000
C        1.498077000      5.991235000     -3.595401000
H        3.212877000      6.307412000     -2.310595000
C        0.784468000      5.069334000     -4.361452000
H        0.677166000      3.022631000     -5.052623000
H        1.148566000      7.022817000     -3.512943000
H       -0.127245000      5.376683000     -4.878328000
