# Supplementary material for: Difunctionalization of bicyclo[1.1.0]butanes enabled by merging C−C cleavage and ruthenium-catalysed remote C−H activation
Source: Nat Synth. 2025 Feb 17;4(5):655–63. doi: 10.1038/s44160-025-00745-3 (PMC12075002; doi:10.1038/s44160-025-00745-3)
Supplement: Supplementary file 2 — Cartesian coordinates for all the calculated structures. [file 44160_2025_745_MOESM2_ESM.zip › optimized structures (.xyz files)/TS13-s6.xyz]

128
symmetry c1
C        1.768099000      0.103187000     -2.961714000
C        2.526839000      0.253424000     -4.125442000
C        0.053980000     -0.923997000     -4.169734000
C        2.020545000     -0.214835000     -5.331724000
H        3.510256000      0.721798000     -4.080639000
C        0.764145000     -0.819137000     -5.359237000
H       -0.939922000     -1.374017000     -4.116289000
H        2.607849000     -0.115108000     -6.247514000
H        0.335515000     -1.205866000     -6.284594000
N        0.547371000     -0.469163000     -3.017143000
Ru      -0.450157000     -0.554175000     -1.205372000
O       -2.480660000     -0.226068000     -2.253517000
C       -2.296649000      1.012153000     -2.101806000
C        1.248373000      0.108856000     -0.562260000
C        2.157174000      0.505645000     -1.609902000
C        3.292614000      1.246202000     -1.333015000
C        3.534716000      1.718550000     -0.021459000
C        2.755968000      1.174402000      1.035439000
C        1.641294000      0.416346000      0.765786000
O       -1.166474000      1.366798000     -1.619280000
H        3.985423000      1.525592000     -2.129800000
H        1.049047000      0.048962000      1.601563000
H        4.498414000      2.179074000      0.199356000
H        3.014721000      1.409741000      2.070290000
C       -5.338857000     -3.411417000      0.885610000
C       -4.927764000     -2.754033000      2.047183000
C       -3.811639000     -1.927714000      2.011817000
C       -3.100364000     -1.744242000      0.818087000
C       -3.510249000     -2.416424000     -0.335796000
C       -4.627809000     -3.247677000     -0.300708000
P       -1.653769000     -0.613220000      0.781909000
C       -0.841372000     -1.068778000      2.364158000
C       -0.958776000     -0.301662000      3.527557000
C       -0.313970000     -0.698897000      4.696629000
C        0.446162000     -1.866811000      4.708515000
C        0.553820000     -2.645530000      3.554281000
C       -0.084551000     -2.248462000      2.385828000
C       -2.390475000      1.033165000      1.099503000
C       -1.530740000      2.114947000      1.349155000
C       -2.031865000      3.406401000      1.419298000
C       -3.394034000      3.637563000      1.199457000
C       -4.253879000      2.572873000      0.951974000
C       -3.753599000      1.272329000      0.910761000
H       -4.433164000      0.445370000      0.697562000
H       -1.337045000      4.228018000      1.606897000
H       -5.311362000      2.757894000      0.760023000
H       -1.549327000      0.616475000      3.524647000
H        0.014308000     -2.844436000      1.473108000
H       -0.407395000     -0.100006000      5.604363000
H        1.141073000     -3.565561000      3.569537000
H       -3.489211000     -1.422985000      2.925444000
H       -2.955711000     -2.288431000     -1.264546000
H       -5.476503000     -2.898598000      2.979641000
H       -4.941275000     -3.777462000     -1.201750000
H       -0.452533000      1.979324000      1.460585000
Br      -0.072807000     -3.010195000     -1.196870000
C        2.643752000      3.818044000     -0.117741000
C        2.397342000      4.045977000      1.318186000
O        1.278223000      3.828087000      1.772103000
C        1.488690000      3.704547000     -1.067250000
C        3.498117000      4.514818000     -1.158667000
H        4.532456000      4.169642000     -1.310808000
H        3.530839000      5.605039000     -1.006198000
H        2.749957000      3.260511000     -2.823825000
H        0.960503000      2.742165000     -1.151014000
H        0.736039000      4.476398000     -0.841736000
C        2.440121000      4.114422000     -2.211601000
C        2.007834000      5.206228000     -3.152146000
F        3.099024000      5.640532000     -3.846696000
F        1.527386000      6.266731000     -2.473776000
C        0.961687000      4.807973000     -4.210360000
O        0.075255000      5.526312000     -4.571749000
O        1.228297000      3.598921000     -4.691229000
C        0.425553000      3.132992000     -5.785653000
C       -0.881027000      2.533907000     -5.325357000
H        0.258076000      3.973632000     -6.475524000
H        1.056794000      2.382376000     -6.279580000
H       -0.710555000      1.776872000     -4.546874000
H       -1.381418000      2.045619000     -6.174746000
H       -1.556227000      3.302967000     -4.927924000
C       -3.353655000      2.017959000     -2.361373000
C       -4.692661000      1.591322000     -2.552322000
C       -3.060883000      3.405835000     -2.305043000
C       -5.699809000      2.557239000     -2.629507000
C       -4.106612000      4.321395000     -2.411212000
C       -5.436559000      3.923197000     -2.546656000
H       -6.733009000      2.221861000     -2.756208000
H       -3.869906000      5.387008000     -2.356140000
C       -1.687787000      3.966320000     -2.092419000
H       -1.397772000      3.852701000     -1.039938000
H       -0.927089000      3.433456000     -2.670333000
H       -1.663843000      5.032373000     -2.353388000
C       -5.115341000      0.152807000     -2.647597000
H       -4.597847000     -0.370986000     -3.462223000
H       -4.867784000     -0.407256000     -1.734813000
H       -6.199857000      0.092545000     -2.813635000
C       -6.536085000      4.940810000     -2.577634000
H       -6.610002000      5.448723000     -1.602455000
H       -6.339580000      5.718185000     -3.331945000
H       -7.510087000      4.483091000     -2.799066000
C        1.196058000     -2.262226000      5.950552000
C       -3.902263000      5.051111000      1.214011000
C       -6.580321000     -4.259990000      0.911864000
F       -6.740298000     -4.864894000      2.092267000
F       -6.557626000     -5.205876000     -0.029416000
F       -7.676321000     -3.520062000      0.700283000
F       -3.831217000      5.588561000      2.436912000
F       -5.176352000      5.136745000      0.816946000
F       -3.179088000      5.837178000      0.405629000
F        2.439544000     -1.764793000      5.945017000
F        1.305516000     -3.587881000      6.061990000
F        0.598766000     -1.809254000      7.056255000
N        3.433411000      4.442117000      2.130888000
C        3.192745000      4.613345000      3.548574000
H        3.896752000      4.004454000      4.137969000
H        3.316240000      5.667697000      3.845898000
H        2.163782000      4.295609000      3.755525000
C        4.731131000      4.779116000      1.656363000
C        5.766804000      3.842649000      1.718445000
C        4.993942000      6.067396000      1.183095000
C        7.042072000      4.177824000      1.267525000
H        5.563927000      2.849861000      2.126918000
C        6.268540000      6.400719000      0.731428000
H        4.183993000      6.800281000      1.163949000
C        7.292422000      5.454642000      0.766305000
H        7.844603000      3.437920000      1.310536000
H        6.463270000      7.405700000      0.350270000
H        8.291348000      5.716348000      0.410236000
