# Supplementary material for: Difunctionalization of bicyclo[1.1.0]butanes enabled by merging C−C cleavage and ruthenium-catalysed remote C−H activation
Source: Nat Synth. 2025 Feb 17;4(5):655–63. doi: 10.1038/s44160-025-00745-3 (PMC12075002; doi:10.1038/s44160-025-00745-3)
Supplement: Supplementary file 2 — Cartesian coordinates for all the calculated structures. [file 44160_2025_745_MOESM2_ESM.zip › optimized structures (.xyz files)/TS14-s1.xyz]

128
symmetry c1
C        1.362271000      1.178164000      3.387939000
C        1.860821000      1.481297000      4.657356000
C       -0.177235000      2.927730000      3.534942000
C        1.317915000      2.547768000      5.362212000
H        2.662695000      0.879945000      5.085369000
C        0.287954000      3.294869000      4.790935000
H       -0.997684000      3.449378000      3.037199000
H        1.696750000      2.797550000      6.355847000
H       -0.158739000      4.143555000      5.310222000
N        0.347120000      1.898189000      2.869092000
Ru      -0.438855000      1.109135000      1.128420000
O       -2.615830000      1.548765000      1.901671000
C       -2.532616000      0.444001000      2.498810000
C        1.189100000      0.060093000      1.207763000
C        1.845256000      0.130364000      2.489846000
C        2.869268000     -0.734783000      2.818277000
C        3.276593000     -1.748862000      1.913464000
C        2.781686000     -1.687496000      0.585386000
C        1.746242000     -0.837500000      0.260760000
O       -1.417637000     -0.174295000      2.428299000
H        3.343874000     -0.683675000      3.800322000
H        1.361946000     -0.853610000     -0.755557000
H        4.204000000     -2.289730000      2.103640000
H        3.184324000     -2.356795000     -0.177581000
C       -4.302541000      3.112448000     -3.039581000
C       -3.774411000      1.997323000     -3.690313000
C       -2.918675000      1.139976000     -3.006239000
C       -2.584388000      1.391080000     -1.670147000
C       -3.109509000      2.517422000     -1.027773000
C       -3.967631000      3.373276000     -1.711253000
P       -1.516636000      0.225448000     -0.741915000
C       -0.517446000     -0.531527000     -2.071443000
C       -0.532764000     -1.902960000     -2.332357000
C        0.385089000     -2.456663000     -3.221733000
C        1.302670000     -1.633930000     -3.870260000
C        1.293072000     -0.253378000     -3.648331000
C        0.392539000      0.297394000     -2.745905000
C       -2.694729000     -1.091943000     -0.240964000
C       -2.211223000     -2.112299000      0.588341000
C       -3.074987000     -3.052626000      1.133070000
C       -4.440722000     -2.979635000      0.856263000
C       -4.932861000     -1.977196000      0.023223000
C       -4.062192000     -1.038669000     -0.525299000
H       -4.459277000     -0.246134000     -1.161878000
H       -2.690488000     -3.820357000      1.806796000
H       -6.002990000     -1.914770000     -0.181088000
H       -1.232723000     -2.568169000     -1.826639000
H        0.419678000      1.368839000     -2.525680000
H        0.386159000     -3.535442000     -3.382146000
H        2.007600000      0.387326000     -4.168244000
H       -2.503947000      0.270110000     -3.520430000
H       -2.848616000      2.718681000      0.011206000
H       -4.026678000      1.804670000     -4.734622000
H       -4.369047000      4.256487000     -1.211373000
H       -1.153734000     -2.137921000      0.848917000
Br       0.322352000      3.066645000     -0.190888000
C        2.202608000     -3.551375000      2.741969000
C        2.275106000     -3.212289000      4.178610000
O        1.340596000     -2.615737000      4.697959000
C        0.843516000     -3.620081000      2.096332000
C        2.697295000     -4.762888000      1.966615000
H        3.165114000     -5.576172000      2.533722000
H        3.367844000     -4.506028000      1.131643000
H        0.765864000     -5.825176000      2.061664000
H       -0.003389000     -3.583891000      2.794555000
H        0.702405000     -2.851602000      1.319577000
C        1.236958000     -4.997597000      1.515860000
C        1.017769000     -5.249808000      0.047266000
F        1.639608000     -6.408982000     -0.301388000
F        1.563552000     -4.270471000     -0.703295000
C       -0.453187000     -5.395524000     -0.385757000
O       -0.905273000     -4.910487000     -1.385642000
O       -1.118626000     -6.155511000      0.466820000
C       -2.473687000     -6.484079000      0.118644000
C       -3.099647000     -7.194062000      1.287336000
H       -3.006430000     -5.558386000     -0.141202000
H       -2.448813000     -7.112080000     -0.786008000
H       -2.548160000     -8.112432000      1.535486000
H       -4.136432000     -7.461576000      1.040953000
H       -3.125149000     -6.547874000      2.176578000
C       -3.669481000     -0.211430000      3.184737000
C       -4.996471000      0.151470000      2.850180000
C       -3.429245000     -1.265284000      4.102874000
C       -6.049098000     -0.585375000      3.397548000
C       -4.523919000     -1.950359000      4.630832000
C       -5.839116000     -1.644806000      4.279245000
H       -7.072773000     -0.317579000      3.121188000
H       -4.337712000     -2.762071000      5.339749000
C       -6.984263000     -2.453061000      4.810200000
H       -6.805797000     -2.773291000      5.847122000
H       -7.927857000     -1.890235000      4.777396000
H       -7.119976000     -3.362774000      4.203061000
C       -2.059435000     -1.685330000      4.554778000
H       -1.509080000     -2.207515000      3.760924000
H       -1.422076000     -0.832224000      4.820927000
H       -2.134441000     -2.353805000      5.423226000
C       -5.340317000      1.283204000      1.925035000
H       -4.984009000      2.244633000      2.319786000
H       -4.860913000      1.170267000      0.943362000
H       -6.428698000      1.336424000      1.783093000
C       -5.273928000      4.007825000     -3.758158000
C       -5.377711000     -4.008529000      1.418615000
C        2.356461000     -2.241008000     -4.753340000
F        3.454884000     -2.549329000     -4.050473000
F        2.736074000     -1.403788000     -5.723071000
F        1.934016000     -3.367086000     -5.332769000
F       -5.211133000      5.265725000     -3.315902000
F       -6.535467000      3.592867000     -3.582325000
F       -5.049740000      4.028182000     -5.074758000
F       -6.605437000     -3.522930000      1.612816000
F       -5.505466000     -5.056415000      0.582881000
F       -4.947268000     -4.503164000      2.584164000
N        3.417836000     -3.500138000      4.899909000
C        3.475911000     -3.101294000      6.291175000
H        2.598131000     -2.477381000      6.498956000
H        3.460806000     -3.977452000      6.961291000
H        4.399552000     -2.534723000      6.489983000
C        4.496557000     -4.301392000      4.434665000
C        5.593971000     -3.719885000      3.796677000
C        4.493030000     -5.679400000      4.676752000
C        6.652006000     -4.514390000      3.356370000
H        5.616924000     -2.637432000      3.655175000
C        5.552526000     -6.471030000      4.242728000
H        3.639087000     -6.123269000      5.194341000
C        6.630140000     -5.890558000      3.572736000
H        7.500376000     -4.052669000      2.846116000
H        5.535925000     -7.548192000      4.423964000
H        7.458510000     -6.512398000      3.226169000
