# Supplementary material for: Difunctionalization of bicyclo[1.1.0]butanes enabled by merging C−C cleavage and ruthenium-catalysed remote C−H activation
Source: Nat Synth. 2025 Feb 17;4(5):655–63. doi: 10.1038/s44160-025-00745-3 (PMC12075002; doi:10.1038/s44160-025-00745-3)
Supplement: Supplementary file 2 — Cartesian coordinates for all the calculated structures. [file 44160_2025_745_MOESM2_ESM.zip › optimized structures (.xyz files)/TS14-s2.xyz]

128
symmetry c1
C        1.029625000      0.989328000      3.208391000
C        1.640294000      1.441146000      4.382288000
C       -0.692601000      2.544430000      3.465014000
C        1.050050000      2.472440000      5.101648000
H        2.572693000      0.988039000      4.720196000
C       -0.138364000      3.037043000      4.639303000
H       -1.622666000      2.933538000      3.044231000
H        1.516350000      2.837214000      6.019620000
H       -0.631373000      3.849349000      5.174631000
N       -0.118385000      1.553379000      2.780680000
Ru      -0.843790000      0.805095000      0.993900000
O       -3.023089000      1.359788000      1.611651000
C       -3.093811000      0.203555000      2.109180000
C        0.730266000     -0.306837000      1.141858000
C        1.519420000     -0.068425000      2.326560000
C        2.653843000     -0.806220000      2.596529000
C        3.111015000     -1.795163000      1.688848000
C        2.262468000     -2.138377000      0.605972000
C        1.135800000     -1.394202000      0.325192000
O       -2.026073000     -0.495689000      2.102426000
H        3.237115000     -0.626723000      3.501682000
H        0.554089000     -1.653627000     -0.558650000
H        3.886290000     -2.486189000      2.025665000
H        2.531680000     -2.969350000     -0.048232000
C       -4.160632000      3.261058000     -3.356465000
C       -3.667572000      2.138220000     -4.021728000
C       -2.932210000      1.187951000     -3.321421000
C       -2.686598000      1.348801000     -1.952199000
C       -3.182222000      2.478904000     -1.293650000
C       -3.919388000      3.429267000     -1.993813000
P       -1.768084000      0.067318000     -1.008068000
C       -0.709469000     -0.632963000     -2.329524000
C       -0.933433000     -1.887110000     -2.905830000
C       -0.097723000     -2.348105000     -3.920245000
C        0.955323000     -1.552635000     -4.370016000
C        1.174704000     -0.295072000     -3.806691000
C        0.353085000      0.159693000     -2.782903000
C       -3.048076000     -1.213750000     -0.711548000
C       -2.684488000     -2.358216000      0.013861000
C       -3.645503000     -3.286729000      0.391269000
C       -4.986819000     -3.070043000      0.068738000
C       -5.358520000     -1.938656000     -0.651561000
C       -4.390489000     -1.018259000     -1.046915000
H       -4.691996000     -0.129606000     -1.603671000
H       -3.359713000     -4.167141000      0.969660000
H       -6.408804000     -1.765373000     -0.890518000
H       -1.765179000     -2.508104000     -2.566968000
H        0.534180000      1.136399000     -2.322925000
H       -0.274039000     -3.326880000     -4.370881000
H        2.003456000      0.319573000     -4.156828000
H       -2.546615000      0.313329000     -3.849555000
H       -2.999517000      2.608644000     -0.227175000
H       -3.863138000      2.005655000     -5.087356000
H       -4.309744000      4.306572000     -1.475208000
H       -1.645980000     -2.504287000      0.318752000
Br       0.165666000      2.775876000     -0.152753000
C        4.839998000     -0.775838000      0.669528000
C        5.470283000     -0.395994000      1.951776000
O        5.971599000     -1.278556000      2.639865000
C        5.445610000     -1.866220000     -0.184489000
C        4.363188000      0.001104000     -0.538612000
H        4.636753000      1.058112000     -0.618517000
H        3.272342000     -0.075787000     -0.690736000
H        6.094013000     -0.513716000     -1.812308000
H        6.496336000     -2.099847000      0.040582000
H        4.891127000     -2.816793000     -0.206119000
C        5.176832000     -0.976669000     -1.420524000
C        4.447106000     -1.586244000     -2.591067000
F        4.200135000     -0.620663000     -3.508471000
F        3.248543000     -2.079638000     -2.200931000
C        5.220694000     -2.745905000     -3.230292000
O        5.180055000     -3.859904000     -2.785792000
O        5.947916000     -2.334434000     -4.253909000
C        6.676597000     -3.334189000     -4.978019000
C        5.804056000     -3.971977000     -6.033087000
H        7.523603000     -2.794429000     -5.422502000
H        7.057104000     -4.080922000     -4.265469000
H        4.975312000     -4.526691000     -5.571711000
H        6.398217000     -4.674960000     -6.635736000
H        5.380922000     -3.208086000     -6.701381000
C       -4.354524000     -0.399337000      2.599586000
C       -5.599147000      0.131894000      2.181099000
C       -4.318234000     -1.562351000      3.410038000
C       -6.769143000     -0.539678000      2.542561000
C       -5.521624000     -2.178252000      3.752415000
C       -6.757273000     -1.699412000      3.315996000
H       -7.727470000     -0.137101000      2.202651000
H       -5.489309000     -3.075772000      4.376119000
C       -8.023057000     -2.430020000      3.647018000
H       -8.008981000     -2.813464000      4.677910000
H       -8.906298000     -1.787104000      3.527103000
H       -8.146247000     -3.295313000      2.975983000
C       -3.050984000     -2.173085000      3.938126000
H       -2.482058000     -2.666012000      3.137272000
H       -2.372965000     -1.420163000      4.361615000
H       -3.287952000     -2.916479000      4.711895000
C       -5.738315000      1.374466000      1.349577000
H       -5.325893000      2.252323000      1.865268000
H       -5.183147000      1.298016000      0.404737000
H       -6.797555000      1.558182000      1.122327000
C       -4.911149000      4.314816000     -4.123497000
C       -6.021657000     -4.084569000      0.466348000
C        1.869840000     -2.084467000     -5.438903000
F        1.189061000     -2.751977000     -6.376685000
F        2.766512000     -2.950109000     -4.934247000
F        2.555914000     -1.119043000     -6.046882000
F       -5.586055000      3.790140000     -5.151082000
F       -4.082403000      5.235257000     -4.627901000
F       -5.789479000      4.958506000     -3.349754000
F       -7.241509000     -3.543334000      0.558818000
F       -6.101618000     -5.075942000     -0.429907000
F       -5.741332000     -4.649780000      1.644681000
N        5.391052000      0.902273000      2.402523000
C        5.876637000      1.194270000      3.734503000
H        5.921515000      0.256155000      4.301403000
H        6.888525000      1.635016000      3.714573000
H        5.201318000      1.911859000      4.225287000
C        5.170494000      2.026410000      1.555052000
C        3.905887000      2.604399000      1.445285000
C        6.246311000      2.561098000      0.839151000
C        3.708694000      3.691351000      0.596078000
H        3.065873000      2.174944000      1.990632000
C        6.047436000      3.648159000     -0.008375000
H        7.232762000      2.101265000      0.938456000
C        4.776754000      4.211527000     -0.133199000
H        2.703672000      4.105317000      0.490969000
H        6.886574000      4.053812000     -0.578587000
H        4.617334000      5.057383000     -0.805891000
