# Supplementary material for: Difunctionalization of bicyclo[1.1.0]butanes enabled by merging C−C cleavage and ruthenium-catalysed remote C−H activation
Source: Nat Synth. 2025 Feb 17;4(5):655–63. doi: 10.1038/s44160-025-00745-3 (PMC12075002; doi:10.1038/s44160-025-00745-3)
Supplement: Supplementary file 2 — Cartesian coordinates for all the calculated structures. [file 44160_2025_745_MOESM2_ESM.zip › optimized structures (.xyz files)/TS14-s3.xyz]

128
symmetry c1
C        1.176184000      1.582188000      2.809401000
C        1.937501000      2.244718000      3.775307000
C       -0.606819000      3.047027000      3.158431000
C        1.389337000      3.332008000      4.444148000
H        2.954785000      1.914817000      3.988308000
C        0.091630000      3.739904000      4.138849000
H       -1.621991000      3.315837000      2.856996000
H        1.973890000      3.863786000      5.198277000
H       -0.373612000      4.589061000      4.640865000
N       -0.071603000      2.004698000      2.521318000
Ru      -0.965860000      1.052300000      0.913291000
O       -3.104201000      1.515825000      1.703938000
C       -3.063719000      0.385123000      2.259948000
C        0.661167000     -0.003842000      1.008383000
C        1.580742000      0.406546000      2.037905000
C        2.715839000     -0.330406000      2.327265000
C        3.022600000     -1.500668000      1.594676000
C        2.074146000     -1.975123000      0.654660000
C        0.957124000     -1.226432000      0.350182000
O       -1.958773000     -0.250103000      2.201483000
H        3.385120000     -0.020225000      3.133717000
H        0.284150000     -1.602675000     -0.418275000
H        3.756464000     -2.198578000      1.997736000
H        2.275237000     -2.910169000      0.127542000
C       -4.637717000      3.020567000     -3.402327000
C       -4.023969000      1.943407000     -4.040703000
C       -3.208238000      1.082058000     -3.313167000
C       -3.001317000      1.291553000     -1.945877000
C       -3.615833000      2.378039000     -1.312859000
C       -4.435203000      3.235744000     -2.038877000
P       -1.982869000      0.130450000     -0.956968000
C       -0.892572000     -0.601936000     -2.230029000
C       -1.029867000     -1.907994000     -2.708521000
C       -0.094607000     -2.426046000     -3.604837000
C        0.963953000     -1.629495000     -4.036247000
C        1.083921000     -0.313981000     -3.584819000
C        0.169052000      0.197141000     -2.676583000
C       -3.185906000     -1.185176000     -0.518591000
C       -2.750890000     -2.246609000      0.288693000
C       -3.658557000     -3.176113000      0.780485000
C       -5.016753000     -3.044273000      0.487905000
C       -5.459562000     -1.998294000     -0.317531000
C       -4.546351000     -1.077479000     -0.824342000
H       -4.903999000     -0.254580000     -1.445402000
H       -3.316818000     -3.987669000      1.425105000
H       -6.523272000     -1.890682000     -0.535756000
H       -1.856069000     -2.535186000     -2.366175000
H        0.303164000      1.213553000     -2.294481000
H       -0.184266000     -3.453645000     -3.960960000
H        1.904885000      0.322607000     -3.915279000
H       -2.728322000      0.241124000     -3.818193000
H       -3.454183000      2.545611000     -0.247258000
H       -4.188316000      1.775487000     -5.106536000
H       -4.919052000      4.078503000     -1.542039000
H       -1.699399000     -2.322662000      0.571381000
Br      -0.290670000      3.030256000     -0.414079000
C        4.636505000     -0.782325000      0.139980000
C        5.261838000     -2.115745000      0.061678000
O        4.828346000     -2.935310000     -0.737905000
C        3.929093000     -0.227098000     -1.066564000
C        5.216762000      0.576861000      0.485464000
H        6.272219000      0.650216000      0.770815000
H        4.608758000      1.105106000      1.236759000
H        5.696377000      0.980249000     -1.625858000
H        3.974969000     -0.837224000     -1.979009000
H        2.874584000      0.027283000     -0.864661000
C        4.835750000      1.017604000     -0.943229000
C        4.179078000      2.370178000     -1.090962000
F        5.057982000      3.344093000     -0.755855000
F        3.123486000      2.476250000     -0.264675000
C        3.699404000      2.559351000     -2.535154000
O        2.582395000      2.314132000     -2.898097000
O        4.708218000      2.918070000     -3.315235000
C        4.458874000      2.964856000     -4.726435000
C        4.761702000      1.630924000     -5.367923000
H        3.413968000      3.264390000     -4.890738000
H        5.122313000      3.754194000     -5.104692000
H        5.804155000      1.333213000     -5.182238000
H        4.612047000      1.696120000     -6.455895000
H        4.102253000      0.837811000     -4.986437000
C       -4.242613000     -0.267565000      2.876828000
C       -5.548078000      0.147772000      2.518425000
C       -4.066764000     -1.368054000      3.753460000
C       -6.639058000     -0.573714000      3.008673000
C       -5.195813000     -2.036850000      4.224976000
C       -6.490373000     -1.671831000      3.853973000
H       -7.644973000     -0.261879000      2.714087000
H       -5.055675000     -2.884845000      4.901116000
C       -7.674658000     -2.458791000      4.327079000
H       -7.562393000     -2.762618000      5.378351000
H       -8.607731000     -1.886589000      4.228264000
H       -7.782211000     -3.377625000      3.728654000
C       -2.724364000     -1.858157000      4.218030000
H       -2.185003000     -2.369467000      3.408056000
H       -2.069098000     -1.035965000      4.535036000
H       -2.850715000     -2.558474000      5.055503000
C       -5.832696000      1.315597000      1.618743000
H       -5.440373000      2.252184000      2.037296000
H       -5.349575000      1.199879000      0.638909000
H       -6.915999000      1.417029000      1.465264000
C       -5.480350000      3.981609000     -4.194558000
C       -5.998381000     -4.056274000      1.007433000
C        1.986364000     -2.152261000     -5.004782000
F        3.230605000     -1.825786000     -4.621513000
F        1.816427000     -1.631861000     -6.226491000
F        1.938445000     -3.478722000     -5.127188000
F       -6.043530000      3.390048000     -5.252816000
F       -4.753331000      5.004043000     -4.657568000
F       -6.462867000      4.503051000     -3.453801000
F       -7.217316000     -3.529599000      1.170562000
F       -6.130080000     -5.086884000      0.162687000
F       -5.619302000     -4.565552000      2.183852000
N        6.286362000     -2.444568000      0.931372000
C        6.869093000     -3.767869000      0.843255000
H        6.272178000     -4.348375000      0.129613000
H        7.912796000     -3.726587000      0.489311000
H        6.858167000     -4.259470000      1.828780000
C        6.890400000     -1.543920000      1.848143000
C        6.273128000     -1.231587000      3.061613000
C        8.138627000     -0.985645000      1.550235000
C        6.871330000     -0.331692000      3.942337000
H        5.320560000     -1.699722000      3.313884000
C        8.739338000     -0.095117000      2.435311000
H        8.620270000     -1.238420000      0.602782000
C        8.101633000      0.242745000      3.629606000
H        6.375859000     -0.086202000      4.884777000
H        9.707319000      0.346451000      2.187359000
H        8.569367000      0.948088000      4.320036000
