# Supplementary material for: Difunctionalization of bicyclo[1.1.0]butanes enabled by merging C−C cleavage and ruthenium-catalysed remote C−H activation
Source: Nat Synth. 2025 Feb 17;4(5):655–63. doi: 10.1038/s44160-025-00745-3 (PMC12075002; doi:10.1038/s44160-025-00745-3)
Supplement: Supplementary file 2 — Cartesian coordinates for all the calculated structures. [file 44160_2025_745_MOESM2_ESM.zip › optimized structures (.xyz files)/TS14-s4.xyz]

128
symmetry c1
C        1.440252000      0.974943000      3.057512000
C        2.106311000      1.471568000      4.178782000
C       -0.290046000      2.512278000      3.359054000
C        1.545435000      2.522836000      4.890315000
H        3.068712000      1.055877000      4.471401000
C        0.325973000      3.055607000      4.478261000
H       -1.248025000      2.874441000      2.978789000
H        2.064614000      2.933219000      5.758818000
H       -0.143423000      3.885613000      5.007659000
N        0.257160000      1.502447000      2.680797000
Ru      -0.555736000      0.698778000      0.958248000
O       -2.682900000      1.427243000      1.561402000
C       -2.824417000      0.307638000      2.124403000
C        0.985840000     -0.458435000      1.114201000
C        1.890604000     -0.110357000      2.184658000
C        3.101732000     -0.761135000      2.336501000
C        3.504478000     -1.749149000      1.409523000
C        2.535615000     -2.239880000      0.493402000
C        1.324668000     -1.602237000      0.347020000
O       -1.806716000     -0.462054000      2.145404000
H        3.784227000     -0.477724000      3.138115000
H        0.629577000     -1.978683000     -0.401430000
H        4.387242000     -2.346024000      1.637688000
H        2.777956000     -3.094482000     -0.142294000
C       -3.522510000      3.258740000     -3.556660000
C       -3.033409000      2.111581000     -4.179679000
C       -2.426740000      1.116215000     -3.418871000
C       -2.303767000      1.260976000     -2.033203000
C       -2.786477000      2.421613000     -1.416478000
C       -3.396340000      3.413994000     -2.175826000
P       -1.552618000     -0.061081000     -1.004355000
C       -0.557559000     -0.980894000     -2.233828000
C       -0.955509000     -2.213706000     -2.761639000
C       -0.116381000     -2.900199000     -3.635533000
C        1.118354000     -2.353300000     -3.984920000
C        1.508959000     -1.111806000     -3.482893000
C        0.673980000     -0.428531000     -2.608057000
C       -2.977241000     -1.163547000     -0.656351000
C       -2.756758000     -2.288790000      0.151019000
C       -3.821455000     -3.081756000      0.559494000
C       -5.122428000     -2.747317000      0.179852000
C       -5.352066000     -1.635555000     -0.626534000
C       -4.281742000     -0.851117000     -1.049039000
H       -4.470131000      0.023266000     -1.674399000
H       -3.647655000     -3.944831000      1.204344000
H       -6.371284000     -1.370776000     -0.912497000
H       -1.918603000     -2.646433000     -2.483695000
H        0.991544000      0.526966000     -2.180168000
H       -0.422767000     -3.864288000     -4.046236000
H        2.486433000     -0.703849000     -3.734557000
H       -2.039202000      0.223419000     -3.913818000
H       -2.685041000      2.543595000     -0.337564000
H       -3.119167000      2.000288000     -5.261983000
H       -3.763751000      4.321442000     -1.693158000
H       -1.746612000     -2.522318000      0.493954000
Br       0.581027000      2.513394000     -0.321632000
C        4.834639000     -0.551328000     -0.019957000
C        4.875274000     -1.521212000     -1.135376000
O        4.116555000     -1.370553000     -2.084654000
C        4.143473000      0.769180000     -0.215218000
C        5.965909000      0.077100000      0.775215000
H        6.979058000     -0.088686000      0.388546000
H        5.974595000     -0.175521000      1.846486000
H        5.943866000      2.031217000     -0.269491000
H        3.967611000      1.033854000     -1.266428000
H        3.179351000      0.889064000      0.310304000
C        5.352085000      1.461867000      0.458840000
C        5.126639000      2.387192000      1.629860000
F        6.295997000      3.017304000      1.929469000
F        4.776186000      1.699680000      2.742094000
C        4.063789000      3.479929000      1.415571000
O        3.326910000      3.859436000      2.280393000
O        4.128033000      3.940133000      0.179124000
C        3.204682000      4.978937000     -0.181564000
C        3.097417000      5.004217000     -1.681981000
H        2.238492000      4.761379000      0.296124000
H        3.587573000      5.928237000      0.227325000
H        4.076414000      5.181431000     -2.151375000
H        2.412965000      5.807226000     -1.991694000
H        2.691881000      4.050399000     -2.050113000
C       -4.116490000     -0.175828000      2.663556000
C       -5.327346000      0.424701000      2.239108000
C       -4.149790000     -1.294970000      3.533697000
C       -6.535869000     -0.138794000      2.654513000
C       -5.387955000     -1.800559000      3.928715000
C       -6.593750000     -1.254010000      3.488620000
H       -7.468670000      0.315186000      2.308656000
H       -5.409087000     -2.664050000      4.599354000
C       -7.903440000     -1.870500000      3.875910000
H       -8.734369000     -1.159207000      3.768292000
H       -8.119915000     -2.735326000      3.228280000
H       -7.887263000     -2.233065000      4.914185000
C       -2.920543000     -1.971460000      4.071566000
H       -2.404257000     -2.543912000      3.287911000
H       -2.181021000     -1.251118000      4.445840000
H       -3.196449000     -2.656588000      4.885289000
C       -5.393636000      1.632831000      1.349806000
H       -4.905703000      2.501013000      1.813311000
H       -4.869059000      1.468273000      0.398991000
H       -6.441624000      1.883837000      1.134988000
C       -4.228336000      4.312509000     -4.364278000
C       -6.273619000     -3.614246000      0.605211000
C        2.057672000     -3.142126000     -4.852598000
F        2.782029000     -4.009197000     -4.124150000
F        2.919447000     -2.362957000     -5.503901000
F        1.398894000     -3.868873000     -5.762243000
F       -3.825116000      4.317669000     -5.637540000
F       -4.023487000      5.535814000     -3.868996000
F       -5.552490000      4.111135000     -4.372763000
F       -7.413062000     -2.919537000      0.698206000
F       -6.490985000     -4.601765000     -0.272757000
F       -6.055985000     -4.191273000      1.791197000
N        5.712634000     -2.614472000     -1.070890000
C        5.680619000     -3.576249000     -2.156356000
H        4.767584000     -3.414341000     -2.740405000
H        6.553927000     -3.463076000     -2.821544000
H        5.688747000     -4.598549000     -1.749367000
C        6.741760000     -2.801051000     -0.106746000
C        6.523002000     -3.597813000      1.019690000
C        8.011997000     -2.258190000     -0.326145000
C        7.546071000     -3.803825000      1.944078000
H        5.546319000     -4.066278000      1.158889000
C        9.034270000     -2.466330000      0.595838000
H        8.183909000     -1.662574000     -1.226043000
C        8.800231000     -3.232449000      1.737778000
H        7.362331000     -4.419843000      2.827333000
H       10.019816000     -2.028298000      0.422031000
H        9.601177000     -3.393068000      2.462884000
