# Supplementary material for: Difunctionalization of bicyclo[1.1.0]butanes enabled by merging C−C cleavage and ruthenium-catalysed remote C−H activation
Source: Nat Synth. 2025 Feb 17;4(5):655–63. doi: 10.1038/s44160-025-00745-3 (PMC12075002; doi:10.1038/s44160-025-00745-3)
Supplement: Supplementary file 2 — Cartesian coordinates for all the calculated structures. [file 44160_2025_745_MOESM2_ESM.zip › optimized structures (.xyz files)/TS14-s5.xyz]

128
symmetry c1
C        1.443943000      1.129805000      3.243165000
C        2.065493000      1.470763000      4.446530000
C       -0.170535000      2.785566000      3.558552000
C        1.545763000      2.513797000      5.201748000
H        2.920169000      0.899259000      4.806991000
C        0.416122000      3.194446000      4.748874000
H       -1.075347000      3.248890000      3.159068000
H        2.017462000      2.789430000      6.147507000
H       -0.018185000      4.020978000      5.312734000
N        0.334034000      1.780625000      2.841000000
Ru      -0.572962000      1.000672000      1.157831000
O       -2.693873000      1.550548000      1.987074000
C       -2.668425000      0.431778000      2.565026000
C        1.025857000     -0.092008000      1.153107000
C        1.865782000      0.081353000      2.313014000
C        2.999120000     -0.687275000      2.504789000
C        3.354471000     -1.705698000      1.584955000
C        2.600892000     -1.798675000      0.382329000
C        1.448286000     -1.067066000      0.213142000
O       -1.583885000     -0.238330000      2.485951000
H        3.627013000     -0.522189000      3.382949000
H        0.872191000     -1.220537000     -0.694159000
H        4.357796000     -2.135120000      1.630380000
H        2.920264000     -2.493371000     -0.397052000
C       -4.561007000      3.147118000     -2.841815000
C       -4.147434000      1.983410000     -3.491043000
C       -3.289413000      1.100751000     -2.843987000
C       -2.842778000      1.370202000     -1.544366000
C       -3.257911000      2.541423000     -0.902470000
C       -4.117214000      3.424421000     -1.549681000
P       -1.760029000      0.177481000     -0.669512000
C       -0.856917000     -0.604119000     -2.061203000
C       -1.106377000     -1.919621000     -2.464100000
C       -0.253092000     -2.551617000     -3.363619000
C        0.851597000     -1.865776000     -3.867175000
C        1.059969000     -0.525954000     -3.533686000
C        0.206993000      0.105541000     -2.635179000
C       -2.915623000     -1.138466000     -0.123931000
C       -2.372290000     -2.188290000      0.631548000
C       -3.198515000     -3.153801000      1.186246000
C       -4.579779000     -3.078270000      0.999691000
C       -5.131152000     -2.040205000      0.253778000
C       -4.298625000     -1.073622000     -0.309287000
H       -4.736367000     -0.255550000     -0.884285000
H       -2.769713000     -3.958779000      1.784603000
H       -6.212309000     -1.977307000      0.122905000
H       -1.954444000     -2.464806000     -2.046216000
H        0.403482000      1.134909000     -2.318018000
H       -0.433061000     -3.587594000     -3.659191000
H        1.913062000      0.012664000     -3.949610000
H       -2.964996000      0.193549000     -3.358681000
H       -2.914647000      2.754975000      0.109429000
H       -4.500341000      1.767070000     -4.501017000
H       -4.444920000      4.334521000     -1.044446000
H       -1.295632000     -2.234456000      0.808447000
Br       0.227181000      2.925526000     -0.195700000
C        2.688395000     -3.597836000      2.554542000
C        3.390649000     -4.456064000      1.578440000
O        4.608497000     -4.556639000      1.679817000
C        3.197320000     -3.528329000      3.973649000
C        1.252446000     -3.385833000      2.985700000
H        0.490974000     -4.096190000      2.644192000
H        0.892109000     -2.366698000      2.760754000
H        1.455596000     -4.512905000      4.883606000
H        3.815301000     -4.384140000      4.282875000
H        3.749714000     -2.609931000      4.224341000
C        1.724719000     -3.538520000      4.453902000
C        1.292301000     -2.495985000      5.470713000
F        0.198199000     -2.927227000      6.146223000
F        0.958883000     -1.330938000      4.884487000
C        2.419085000     -2.197218000      6.470843000
O        3.066141000     -1.185384000      6.465408000
O        2.612500000     -3.231198000      7.269717000
C        3.690582000     -3.125026000      8.208561000
C        3.782855000     -4.425467000      8.959791000
H        4.614339000     -2.893943000      7.655017000
H        3.490017000     -2.271311000      8.874787000
H        2.847439000     -4.636053000      9.497986000
H        4.600514000     -4.375769000      9.693192000
H        3.984512000     -5.261814000      8.274795000
C       -3.849764000     -0.175338000      3.221775000
C       -5.149292000      0.287857000      2.899851000
C       -3.688714000     -1.282034000      4.093077000
C       -6.251195000     -0.403030000      3.408799000
C       -4.828303000     -1.918533000      4.584769000
C       -6.118093000     -1.515393000      4.238864000
H       -7.253120000     -0.054317000      3.142783000
H       -4.698881000     -2.772946000      5.254573000
C       -7.316357000     -2.274586000      4.722891000
H       -7.176891000     -2.634115000      5.752944000
H       -8.227386000     -1.660558000      4.689121000
H       -7.486336000     -3.158779000      4.087116000
C       -2.354189000     -1.809156000      4.534192000
H       -1.848439000     -2.345890000      3.718755000
H       -1.663426000     -1.009881000      4.828973000
H       -2.478412000     -2.498140000      5.380189000
C       -5.418351000      1.475814000      2.021842000
H       -4.979589000      2.392348000      2.438837000
H       -4.968037000      1.359244000      1.026656000
H       -6.501475000      1.618573000      1.903695000
C       -5.448562000      4.126838000     -3.559581000
C       -5.447814000     -4.164963000      1.565196000
C        1.861849000     -2.617134000     -4.686829000
F        2.684281000     -3.318779000     -3.885610000
F        2.623834000     -1.808631000     -5.420514000
F        1.283752000     -3.495790000     -5.509028000
F       -4.732489000      5.011770000     -4.260755000
F       -6.208874000      4.820854000     -2.708761000
F       -6.264519000      3.511800000     -4.421768000
F       -6.728914000     -3.797109000      1.653531000
F       -5.406075000     -5.263278000      0.792509000
F       -5.050427000     -4.543976000      2.783509000
N        2.715743000     -5.004556000      0.507876000
C        3.493451000     -5.551072000     -0.588684000
H        4.541352000     -5.268617000     -0.435019000
H        3.422694000     -6.650825000     -0.618658000
H        3.134960000     -5.151741000     -1.550563000
C        1.332691000     -5.311875000      0.507067000
C        0.485887000     -4.756388000     -0.456730000
C        0.820461000     -6.235733000      1.424064000
C       -0.859398000     -5.113071000     -0.488089000
H        0.885366000     -4.038838000     -1.176241000
C       -0.531619000     -6.572333000      1.402533000
H        1.495683000     -6.683013000      2.157619000
C       -1.375650000     -6.014791000      0.442806000
H       -1.519171000     -4.672387000     -1.237960000
H       -0.924964000     -7.285556000      2.130637000
H       -2.436192000     -6.276513000      0.419539000
