# Supplementary material for: Difunctionalization of bicyclo[1.1.0]butanes enabled by merging C−C cleavage and ruthenium-catalysed remote C−H activation
Source: Nat Synth. 2025 Feb 17;4(5):655–63. doi: 10.1038/s44160-025-00745-3 (PMC12075002; doi:10.1038/s44160-025-00745-3)
Supplement: Supplementary file 2 — Cartesian coordinates for all the calculated structures. [file 44160_2025_745_MOESM2_ESM.zip › optimized structures (.xyz files)/TS14-s6.xyz]

128
symmetry c1
C        1.164345000      1.962585000      1.932255000
C        1.949995000      2.730942000      2.795992000
C       -0.514526000      3.583334000      1.943816000
C        1.458141000      3.948856000      3.247783000
H        2.951657000      2.391239000      3.058831000
C        0.202421000      4.384097000      2.823141000
H       -1.496112000      3.867185000      1.557909000
H        2.059534000      4.566237000      3.918913000
H       -0.213361000      5.337273000      3.152117000
N       -0.037093000      2.412599000      1.518117000
Ru      -1.009367000      1.159523000      0.190258000
O       -3.073134000      1.707924000      1.117422000
C       -2.879741000      0.757791000      1.922158000
C        0.672281000      0.207901000      0.286811000
C        1.544788000      0.687042000      1.331412000
C        2.660774000     -0.023236000      1.724097000
C        3.108504000     -1.130929000      0.961987000
C        2.256796000     -1.617743000     -0.069029000
C        1.078775000     -0.974897000     -0.383975000
O       -1.747783000      0.170308000      1.861314000
H        3.264893000      0.314217000      2.566737000
H        0.451301000     -1.387369000     -1.174614000
H        3.825595000     -1.825360000      1.396849000
H        2.540225000     -2.528710000     -0.602501000
C       -5.669675000      1.907019000     -3.546665000
C       -5.257187000      0.627627000     -3.923361000
C       -4.217240000      0.009880000     -3.239049000
C       -3.583598000      0.659483000     -2.170711000
C       -3.995352000      1.944917000     -1.808605000
C       -5.036140000      2.565454000     -2.495100000
P       -2.243677000     -0.187611000     -1.240136000
C       -1.447270000     -1.102688000     -2.616963000
C       -1.500855000     -2.491410000     -2.753522000
C       -0.897446000     -3.112508000     -3.847284000
C       -0.257553000     -2.343329000     -4.815063000
C       -0.210951000     -0.951215000     -4.688802000
C       -0.788740000     -0.333780000     -3.588766000
C       -3.145814000     -1.469481000     -0.287048000
C       -2.398255000     -2.316780000      0.545526000
C       -3.036848000     -3.199298000      1.405324000
C       -4.432474000     -3.223697000      1.467789000
C       -5.183368000     -2.384127000      0.651477000
C       -4.540731000     -1.515483000     -0.228624000
H       -5.138408000     -0.852264000     -0.855615000
H       -2.450465000     -3.847128000      2.059713000
H       -6.272171000     -2.392392000      0.715627000
H       -2.019967000     -3.097801000     -2.008461000
H       -0.736170000      0.753646000     -3.475059000
H       -0.937793000     -4.197572000     -3.954111000
H        0.278393000     -0.345875000     -5.454763000
H       -3.893741000     -0.987842000     -3.544385000
H       -3.503053000      2.460801000     -0.985483000
H       -5.743823000      0.120837000     -4.758721000
H       -5.348667000      3.572824000     -2.215268000
H       -1.307351000     -2.255099000      0.549726000
Br      -0.540312000      2.777398000     -1.649469000
C        4.916223000     -0.193139000      0.003986000
C        4.478167000      1.221696000      0.014635000
O        4.639173000      1.870946000      1.044262000
C        6.033638000     -0.625007000      0.926587000
C        5.381715000     -1.128477000     -1.098732000
H        5.756631000     -0.627996000     -2.001360000
H        4.659275000     -1.890053000     -1.427023000
H        7.518079000     -1.448189000     -0.527301000
H        6.746813000      0.186182000      1.138126000
H        5.744562000     -1.064892000      1.895004000
C        6.500216000     -1.630282000     -0.155828000
C        6.428352000     -3.093072000      0.210850000
F        6.777262000     -3.849905000     -0.853282000
F        5.165842000     -3.447869000      0.549546000
C        7.333363000     -3.409430000      1.408444000
O        6.926446000     -3.505347000      2.532634000
O        8.599790000     -3.476301000      1.026634000
C        9.578745000     -3.665312000      2.057114000
C        9.950763000     -2.352682000      2.705111000
H        9.178821000     -4.374768000      2.796279000
H       10.435146000     -4.124198000      1.545467000
H       10.312114000     -1.632543000      1.956170000
H       10.752136000     -2.513382000      3.441564000
H        9.088371000     -1.918830000      3.231075000
C       -3.921143000      0.238280000      2.838128000
C       -5.283908000      0.541958000      2.598940000
C       -3.566596000     -0.640938000      3.892824000
C       -6.256324000     -0.081264000      3.384382000
C       -4.582799000     -1.220363000      4.652206000
C       -5.933828000     -0.974345000      4.405081000
H       -7.308346000      0.142895000      3.186540000
H       -4.305205000     -1.900660000      5.461838000
C       -6.996765000     -1.669412000      5.200735000
H       -7.106381000     -2.710595000      4.856961000
H       -6.740862000     -1.703378000      6.270194000
H       -7.972905000     -1.176172000      5.093087000
C       -2.148924000     -0.981873000      4.255211000
H       -1.691605000     -1.636129000      3.500109000
H       -1.508203000     -0.091222000      4.301866000
H       -2.123927000     -1.492665000      5.227754000
C       -5.754350000      1.487078000      1.530960000
H       -5.353899000      2.498526000      1.683241000
H       -5.410652000      1.182571000      0.532918000
H       -6.852170000      1.533682000      1.527168000
C       -6.831736000      2.551631000     -4.251244000
C       -5.111233000     -4.188907000      2.398369000
C        0.400727000     -2.987431000     -6.003228000
F       -0.008067000     -2.433934000     -7.147718000
F        0.153033000     -4.295107000     -6.072141000
F        1.735030000     -2.838236000     -5.958416000
F       -6.768824000      3.883587000     -4.199774000
F       -7.994954000      2.190251000     -3.694782000
F       -6.887884000      2.196483000     -5.537921000
F       -6.373853000     -3.832390000      2.657594000
F       -5.151661000     -5.421091000      1.876198000
F       -4.470925000     -4.285975000      3.567670000
N        3.823035000      1.742838000     -1.070516000
C        3.249261000      3.072251000     -0.971489000
H        3.159358000      3.330290000      0.089574000
H        3.890624000      3.823707000     -1.463761000
H        2.254176000      3.081371000     -1.438339000
C        3.978953000      1.215233000     -2.384245000
C        3.027665000      0.360553000     -2.938110000
C        5.109847000      1.573379000     -3.126285000
C        3.245885000     -0.191388000     -4.199693000
H        2.135393000      0.119651000     -2.360930000
C        5.315045000      1.036305000     -4.394333000
H        5.837363000      2.259633000     -2.685477000
C        4.388432000      0.139041000     -4.926206000
H        2.526480000     -0.898527000     -4.613948000
H        6.206183000      1.309664000     -4.964303000
H        4.553835000     -0.302327000     -5.911711000
