# Supplementary material for: Difunctionalization of bicyclo[1.1.0]butanes enabled by merging C−C cleavage and ruthenium-catalysed remote C−H activation
Source: Nat Synth. 2025 Feb 17;4(5):655–63. doi: 10.1038/s44160-025-00745-3 (PMC12075002; doi:10.1038/s44160-025-00745-3)
Supplement: Supplementary file 2 — Cartesian coordinates for all the calculated structures. [file 44160_2025_745_MOESM2_ESM.zip › optimized structures (.xyz files)/TS2oss.xyz]

101
symmetry c1
C        2.734829000     -2.127660000     -0.846354000
C        3.926417000     -2.859353000     -0.871023000
C        2.003189000     -3.341125000      1.012985000
C        4.140085000     -3.852111000      0.075993000
H        4.681849000     -2.642532000     -1.626184000
C        3.161707000     -4.105982000      1.036578000
H        1.190015000     -3.483999000      1.728881000
H        5.069002000     -4.426932000      0.066532000
H        3.289980000     -4.878948000      1.795194000
N        1.807924000     -2.386454000      0.101369000
Ru       0.153710000     -1.134597000      0.083134000
O       -1.155899000     -2.770142000      1.066043000
C       -1.448320000     -3.131242000     -0.107806000
C        1.128256000     -0.395715000     -1.488442000
C        2.351981000     -1.064412000     -1.774436000
C        3.109227000     -0.738346000     -2.904453000
C        2.657935000      0.227450000     -3.796942000
C        1.442871000      0.869796000     -3.552634000
C        0.699873000      0.568384000     -2.412691000
O       -0.846273000     -2.536105000     -1.061310000
H        4.049781000     -1.256049000     -3.106953000
H       -0.229988000      1.111459000     -2.242670000
H        3.242234000      0.467360000     -4.688214000
H        1.071923000      1.620173000     -4.256267000
C       -3.474229000      0.854693000      4.399190000
C       -3.745586000      1.785319000      3.395649000
C       -3.207815000      1.608898000      2.125290000
C       -2.395283000      0.502937000      1.845378000
C       -2.123554000     -0.421711000      2.859980000
C       -2.661668000     -0.245758000      4.131706000
P       -1.711448000      0.228884000      0.158999000
C       -1.627202000      1.958529000     -0.443277000
C       -2.444761000      2.459578000     -1.459196000
C       -2.311283000      3.783261000     -1.876864000
C       -1.375883000      4.614136000     -1.264426000
C       -0.574400000      4.126242000     -0.229390000
C       -0.688795000      2.802099000      0.168485000
C       -3.127394000     -0.516567000     -0.737666000
C       -2.933821000     -0.898807000     -2.073590000
C       -3.914670000     -1.612962000     -2.749297000
C       -5.090529000     -1.975415000     -2.089344000
C       -5.293985000     -1.598725000     -0.764798000
C       -4.318352000     -0.864723000     -0.094412000
H       -4.481208000     -0.583570000      0.947314000
H       -3.751789000     -1.925177000     -3.782380000
H       -6.208054000     -1.894987000     -0.248058000
H       -3.190670000      1.816955000     -1.931579000
H       -0.041886000      2.417932000      0.961301000
H       -2.945555000      4.173793000     -2.674480000
H        0.149363000      4.777792000      0.263639000
H       -3.419458000      2.345348000      1.347235000
H       -1.498490000     -1.289680000      2.646627000
H       -4.370564000      2.653700000      3.611944000
H       -2.440373000     -0.964943000      4.922228000
H       -1.988921000     -0.673866000     -2.572983000
Br       1.245302000      0.171203000      1.830092000
C        3.415193000      1.170802000      1.342131000
F        4.081097000      0.156339000      0.838654000
F        3.795169000      1.430703000      2.569007000
C        3.282618000      2.382627000      0.477785000
O        3.057657000      3.473925000      0.935398000
O        3.451682000      2.077058000     -0.798471000
C        3.600003000      3.153819000     -1.733719000
C        2.338885000      3.941077000     -1.991176000
H        1.500134000      3.273987000     -2.228279000
H        2.497235000      4.610755000     -2.849549000
H        2.071526000      4.553180000     -1.123139000
H        4.403032000      3.813897000     -1.366782000
H        3.946180000      2.649656000     -2.645067000
C       -2.507551000     -4.117092000     -0.422328000
C       -2.557449000     -4.717947000     -1.705349000
C       -3.526227000     -4.384881000      0.524126000
C       -3.637398000     -5.543516000     -2.016753000
C       -4.591076000     -5.206010000      0.147250000
C       -4.675737000     -5.787138000     -1.117212000
H       -3.672859000     -6.004891000     -3.007494000
H       -5.385816000     -5.395902000      0.874121000
C       -3.540074000     -3.817461000      1.914257000
H       -2.661530000     -4.139928000      2.489367000
H       -3.504601000     -2.719458000      1.906142000
H       -4.449851000     -4.135533000      2.441943000
C       -5.855290000     -6.621634000     -1.514561000
H       -6.395633000     -7.004687000     -0.637504000
H       -6.563282000     -6.017829000     -2.104873000
H       -5.552992000     -7.476032000     -2.137793000
C       -1.500700000     -4.526801000     -2.756308000
H       -1.549710000     -3.519076000     -3.192489000
H       -0.486266000     -4.621715000     -2.346501000
H       -1.632495000     -5.265740000     -3.558882000
C       -1.177682000      6.024116000     -1.746097000
C       -4.100266000      1.015738000      5.757528000
C       -6.153552000     -2.740695000     -2.826154000
F       -4.286709000      2.301311000      6.067021000
F       -3.349907000      0.470679000      6.717379000
F       -0.959305000      6.865286000     -0.733249000
F       -2.232809000      6.473618000     -2.429080000
F       -0.115808000      6.110367000     -2.561102000
F       -5.299115000      0.421687000      5.810216000
F       -6.963307000     -1.918896000     -3.505537000
F       -6.925707000     -3.448617000     -1.994200000
F       -5.631979000     -3.592200000     -3.714431000
