# Supplementary material for: Difunctionalization of bicyclo[1.1.0]butanes enabled by merging C−C cleavage and ruthenium-catalysed remote C−H activation
Source: Nat Synth. 2025 Feb 17;4(5):655–63. doi: 10.1038/s44160-025-00745-3 (PMC12075002; doi:10.1038/s44160-025-00745-3)
Supplement: Supplementary file 2 — Cartesian coordinates for all the calculated structures. [file 44160_2025_745_MOESM2_ESM.zip › optimized structures (.xyz files)/TS3-s1.xyz]

39

C       -0.815289000      2.314237000     -0.188687000
C        0.612429000      2.079797000     -0.409033000
O        1.485557000      2.572523000      0.265118000
O        0.818726000      1.298363000     -1.475283000
C        2.179713000      0.968518000     -1.765418000
C        2.701029000     -0.127092000     -0.878657000
C        2.223895000     -1.432994000     -1.029009000
C        2.673121000     -2.447262000     -0.188651000
C        3.607522000     -2.166771000      0.808568000
C        4.083241000     -0.866409000      0.967337000
C        3.625878000      0.150096000      0.130876000
H        3.969553000      1.177336000      0.272202000
H        4.807256000     -0.639388000      1.753590000
H        3.961841000     -2.963718000      1.467216000
H        2.288687000     -3.462836000     -0.310402000
H        1.469201000     -1.648175000     -1.788127000
H        2.798111000      1.872486000     -1.669165000
H        2.163160000      0.649046000     -2.815905000
C       -1.491141000      2.923309000      0.982524000
C       -2.034945000      1.851804000     -0.905787000
H       -1.931385000      0.983447000     -1.567378000
H       -2.697628000      2.637537000     -1.307709000
H       -2.774444000      0.973922000      1.148943000
H       -0.934622000      2.957647000      1.926793000
H       -2.097718000      3.826549000      0.795274000
C       -2.082769000      1.601401000      0.573206000
C       -0.961495000     -0.180283000      1.172938000
F       -1.383785000     -0.223410000      2.427040000
F        0.338965000     -0.030551000      1.123398000
C       -1.541088000     -1.154678000      0.230280000
O       -1.000783000     -1.528123000     -0.782644000
O       -2.791562000     -1.454472000      0.597902000
C       -3.541084000     -2.283409000     -0.293953000
C       -4.164362000     -1.482132000     -1.413201000
H       -2.877253000     -3.065244000     -0.691876000
H       -4.305495000     -2.753053000      0.339842000
H       -4.787251000     -0.667329000     -1.015153000
H       -4.802613000     -2.133821000     -2.028559000
H       -3.389453000     -1.053884000     -2.064282000
