# Supplementary material for: Difunctionalization of bicyclo[1.1.0]butanes enabled by merging C−C cleavage and ruthenium-catalysed remote C−H activation
Source: Nat Synth. 2025 Feb 17;4(5):655–63. doi: 10.1038/s44160-025-00745-3 (PMC12075002; doi:10.1038/s44160-025-00745-3)
Supplement: Supplementary file 2 — Cartesian coordinates for all the calculated structures. [file 44160_2025_745_MOESM2_ESM.zip › optimized structures (.xyz files)/TS3-s2.xyz]

   39
scf done: -1118.389681
 C    -0.442658    -2.484039    -0.429693
 C     0.973502    -2.382778    -0.782097
 O     1.389323    -2.010693    -1.852053
 O     1.772089    -2.666954     0.269163
 C     3.086427    -2.126770     0.179141
 C     3.050506    -0.628653     0.340737
 C     2.339158    -0.060977     1.405254
 C     2.263020     1.321892     1.551522
 C     2.910350     2.155259     0.638667
 C     3.618781     1.598540    -0.424887
 C     3.678856     0.213883    -0.578133
 H     4.206924    -0.220347    -1.430667
 H     4.115966     2.246619    -1.150484
 H     2.856608     3.240682     0.753369
 H     1.693712     1.750159     2.379732
 H     1.835042    -0.713231     2.123388
 H     3.546820    -2.402567    -0.780183
 H     3.644374    -2.604120     0.997182
 C    -1.466834    -1.656111    -1.116068
 C    -0.994653    -2.470101     0.952686
 H    -0.284023    -2.576216     1.776327
 H    -1.958504    -2.973314     1.108316
 H    -0.295228    -0.374919     0.385547
 H    -1.129704    -1.097385    -1.993832
 H    -2.488184    -2.052620    -1.185140
 C    -1.038843    -1.160095     0.232822
 C    -2.613761     0.118777     1.142853
 F    -2.172222     0.172512     2.379886
 F    -3.716663    -0.579787     1.040531
 C    -2.437894     1.259414     0.243501
 O    -3.114257     1.437701    -0.740369
 O    -1.344333     1.951867     0.581203
 C    -0.873636     2.905420    -0.376221
 C    -0.143483     2.234172    -1.517105
 H    -1.728218     3.493836    -0.742694
 H    -0.206521     3.563182     0.197226
 H     0.695008     1.624269    -1.149700
 H     0.264852     2.996698    -2.197379
 H    -0.828664     1.598527    -2.095359
