# Supplementary material for: Difunctionalization of bicyclo[1.1.0]butanes enabled by merging C−C cleavage and ruthenium-catalysed remote C−H activation
Source: Nat Synth. 2025 Feb 17;4(5):655–63. doi: 10.1038/s44160-025-00745-3 (PMC12075002; doi:10.1038/s44160-025-00745-3)
Supplement: Supplementary file 2 — Cartesian coordinates for all the calculated structures. [file 44160_2025_745_MOESM2_ESM.zip › optimized structures (.xyz files)/TS3-s3.xyz]

   39
scf done: -1118.388806
 C     0.080810    -2.356776     0.681976
 C    -1.314153    -2.062792     1.015220
 O    -1.689093    -1.613387     2.069192
 O    -2.129573    -2.281785    -0.038937
 C    -3.351949    -1.549736    -0.012379
 C    -3.079812    -0.085112    -0.238800
 C    -2.213573     0.306069    -1.267286
 C    -1.879561     1.645641    -1.448104
 C    -2.433823     2.616070    -0.612394
 C    -3.309787     2.237906     0.403290
 C    -3.619984     0.892296     0.597628
 H    -4.271992     0.594287     1.422684
 H    -3.736687     2.993742     1.066815
 H    -2.172320     3.668097    -0.747945
 H    -1.169071     1.929294    -2.228318
 H    -1.782066    -0.456621    -1.920891
 H    -3.869737    -1.706233     0.944715
 H    -3.955806    -1.981357    -0.823370
 C     1.217370    -1.692600     1.365067
 C     0.638203    -2.466098    -0.691572
 H    -0.078203    -2.479975    -1.516686
 H     1.513327    -3.114520    -0.832635
 H     0.299268    -0.257558    -0.172274
 H     0.968338    -1.065146     2.225815
 H     2.158143    -2.252357     1.454138
 C     0.887489    -1.162143    -0.000404
 C     2.741978    -0.253173    -0.822574
 F     3.604664    -1.237725    -0.706175
 F     2.949350     0.695139     0.056960
 C     2.249033     0.138428    -2.142080
 O     1.649441     1.169457    -2.342162
 O     2.437795    -0.840189    -3.032852
 C     1.868585    -0.638356    -4.327653
 C     0.415795    -1.052514    -4.367599
 H     1.982756     0.419645    -4.606153
 H     2.480344    -1.252984    -5.001993
 H     0.297230    -2.106403    -4.075650
 H     0.018138    -0.931693    -5.386310
 H    -0.184154    -0.424896    -3.693308
