# Supplementary material for: Difunctionalization of bicyclo[1.1.0]butanes enabled by merging C−C cleavage and ruthenium-catalysed remote C−H activation
Source: Nat Synth. 2025 Feb 17;4(5):655–63. doi: 10.1038/s44160-025-00745-3 (PMC12075002; doi:10.1038/s44160-025-00745-3)
Supplement: Supplementary file 2 — Cartesian coordinates for all the calculated structures. [file 44160_2025_745_MOESM2_ESM.zip › optimized structures (.xyz files)/TS3-s4.xyz]

39
symmetry c1
C        0.194652000     -1.493359000     -0.453831000
C       -1.180271000     -1.822876000     -0.080773000
O       -1.505522000     -2.269832000      0.995391000
O       -2.037984000     -1.554741000     -1.077831000
C       -3.429944000     -1.699552000     -0.781490000
C       -3.989865000     -0.440016000     -0.181766000
C       -4.488394000      0.572776000     -1.007704000
C       -4.969857000      1.760938000     -0.462592000
C       -4.955498000      1.948801000      0.918937000
C       -4.459224000      0.945263000      1.750302000
C       -3.978074000     -0.242866000      1.204251000
H       -3.573483000     -1.027362000      1.847700000
H       -4.447795000      1.088270000      2.833551000
H       -5.334315000      2.879262000      1.348802000
H       -5.360152000      2.543032000     -1.118246000
H       -4.500715000      0.425906000     -2.091481000
H       -3.564692000     -2.553907000     -0.103867000
H       -3.904485000     -1.917863000     -1.747031000
C        1.282273000     -1.302359000      0.534351000
C        0.638781000     -0.554901000     -1.513876000
H       -0.138663000     -0.107278000     -2.138846000
H        1.577187000     -0.781257000     -2.038744000
H        0.075201000      0.630474000      0.368007000
H        1.026708000     -1.476292000      1.583790000
H        2.286660000     -1.636373000      0.244069000
C        0.790088000     -0.042085000     -0.111011000
C        2.304084000      1.568860000     -0.210476000
F        2.068129000      2.252296000      0.889244000
F        1.872538000      2.198919000     -1.279127000
C        3.566503000      0.834684000     -0.344698000
O        3.971424000      0.417709000     -1.404607000
O        4.127771000      0.614142000      0.845472000
C        5.355320000     -0.119074000      0.847567000
C        5.131430000     -1.612946000      0.808418000
H        5.963639000      0.206681000     -0.009547000
H        5.856555000      0.186112000      1.776242000
H        4.486662000     -1.937983000      1.638226000
H        6.095692000     -2.135207000      0.899305000
H        4.672461000     -1.913117000     -0.144041000
