# Supplementary material for: Difunctionalization of bicyclo[1.1.0]butanes enabled by merging C−C cleavage and ruthenium-catalysed remote C−H activation
Source: Nat Synth. 2025 Feb 17;4(5):655–63. doi: 10.1038/s44160-025-00745-3 (PMC12075002; doi:10.1038/s44160-025-00745-3)
Supplement: Supplementary file 2 — Cartesian coordinates for all the calculated structures. [file 44160_2025_745_MOESM2_ESM.zip › optimized structures (.xyz files)/TS3-s5.xyz]

39
symmetry c1
C        0.251553000     -1.489595000      0.263699000
C       -1.167787000     -1.764001000      0.485409000
O       -1.663279000     -1.954462000      1.572279000
O       -1.854127000     -1.764882000     -0.668364000
C       -3.276952000     -1.874157000     -0.566262000
C       -3.910878000     -0.525064000     -0.372439000
C       -4.251717000      0.258800000     -1.479677000
C       -4.799154000      1.528371000     -1.309274000
C       -5.010250000      2.028453000     -0.024924000
C       -4.672567000      1.254749000      1.084936000
C       -4.124937000     -0.014948000      0.913578000
H       -3.842831000     -0.620399000      1.777865000
H       -4.837737000      1.642805000      2.092966000
H       -5.441078000      3.023398000      0.111082000
H       -5.064309000      2.129656000     -2.182204000
H       -4.087077000     -0.133004000     -2.487491000
H       -3.525562000     -2.550709000      0.263018000
H       -3.595636000     -2.323839000     -1.515658000
C        1.168610000     -1.033042000      1.334452000
C        0.860056000     -0.814606000     -0.910041000
H        0.194023000     -0.552730000     -1.736579000
H        1.858751000     -1.147099000     -1.223155000
H        0.017113000      0.766538000      0.505581000
H        0.743387000     -0.956121000      2.339474000
H        2.211273000     -1.375927000      1.301130000
C        0.795756000      0.020341000      0.333156000
C        2.349722000      1.596163000      0.389909000
F        2.469889000      1.766604000      1.688900000
F        1.717012000      2.596731000     -0.178796000
C        3.462797000      1.007652000     -0.363032000
O        3.595105000      1.133694000     -1.555944000
O        4.222552000      0.244080000      0.429720000
C        5.312172000     -0.437540000     -0.196171000
C        4.874389000     -1.723384000     -0.858891000
H        5.780100000      0.238609000     -0.927339000
H        6.023706000     -0.627928000      0.618815000
H        4.364393000     -2.385720000     -0.143404000
H        5.752583000     -2.257613000     -1.251523000
H        4.199893000     -1.516530000     -1.701606000
