# Supplementary material for: Difunctionalization of bicyclo[1.1.0]butanes enabled by merging C−C cleavage and ruthenium-catalysed remote C−H activation
Source: Nat Synth. 2025 Feb 17;4(5):655–63. doi: 10.1038/s44160-025-00745-3 (PMC12075002; doi:10.1038/s44160-025-00745-3)
Supplement: Supplementary file 2 — Cartesian coordinates for all the calculated structures. [file 44160_2025_745_MOESM2_ESM.zip › optimized structures (.xyz files)/TS4-s1.xyz]

39

C       -0.577006000     -0.986349000     -1.175907000
O       -0.350098000     -0.064837000     -1.921635000
O        0.282181000     -1.965571000     -0.895997000
C        1.598265000     -1.843228000     -1.455809000
C        2.485578000     -0.978339000     -0.607290000
C        3.155332000     -1.525615000      0.491268000
C        3.938072000     -0.722199000      1.316322000
C        4.058712000      0.641025000      1.048784000
C        3.395433000      1.194087000     -0.045415000
C        2.611455000      0.389624000     -0.868465000
H        2.068629000      0.821560000     -1.711228000
H        3.486089000      2.262378000     -0.257066000
H        4.672060000      1.273411000      1.695284000
H        4.457002000     -1.160863000      2.171966000
H        3.057052000     -2.593791000      0.704385000
H        1.514290000     -1.442548000     -2.475484000
H        1.975570000     -2.873171000     -1.496079000
C       -3.180937000     -0.668586000     -1.092413000
C       -3.395802000     -1.294630000      0.230350000
C       -2.486189000     -2.461329000      0.057219000
H       -2.001324000     -2.882777000      0.946178000
H       -2.803527000     -3.234269000     -0.665256000
H       -3.698113000     -0.792174000      1.147503000
H       -3.281364000      0.420018000     -1.170111000
H       -3.567194000     -1.206076000     -1.977202000
C       -1.889122000     -1.205548000     -0.516437000
C       -1.102159000     -0.091658000      1.243352000
F        0.198005000     -0.301076000      1.305226000
F       -1.704285000     -0.675773000      2.267990000
C       -1.553707000      1.277828000      0.932184000
O       -2.706186000      1.623644000      1.063398000
O       -0.575825000      1.991785000      0.390722000
C       -0.917663000      3.223010000     -0.246473000
C       -0.030979000      3.385904000     -1.454571000
H       -1.985797000      3.200753000     -0.509007000
H       -0.774720000      4.035627000      0.484654000
H        1.028994000      3.406272000     -1.161349000
H       -0.265645000      4.327930000     -1.971870000
H       -0.181739000      2.545195000     -2.146373000
