# Supplementary material for: Difunctionalization of bicyclo[1.1.0]butanes enabled by merging C−C cleavage and ruthenium-catalysed remote C−H activation
Source: Nat Synth. 2025 Feb 17;4(5):655–63. doi: 10.1038/s44160-025-00745-3 (PMC12075002; doi:10.1038/s44160-025-00745-3)
Supplement: Supplementary file 2 — Cartesian coordinates for all the calculated structures. [file 44160_2025_745_MOESM2_ESM.zip › optimized structures (.xyz files)/TS4-s2.xyz]

39
symmetry c1
C        0.018206000     -0.623452000     -0.580897000
O       -0.299149000     -0.687135000     -1.741645000
O       -0.399660000      0.324946000      0.267856000
C       -1.361478000      1.256729000     -0.239998000
C       -2.759256000      0.728468000     -0.088163000
C       -3.461323000      0.931075000      1.104708000
C       -4.742407000      0.410108000      1.270829000
C       -5.334603000     -0.321778000      0.242181000
C       -4.641660000     -0.529794000     -0.949841000
C       -3.359957000     -0.008869000     -1.115176000
H       -2.804451000     -0.181566000     -2.039623000
H       -5.103271000     -1.101671000     -1.758394000
H       -6.340492000     -0.729192000      0.369447000
H       -5.282548000      0.578162000      2.205596000
H       -2.997570000      1.506069000      1.911312000
H       -1.127402000      1.470137000     -1.292024000
H       -1.218496000      2.164272000      0.360700000
C        1.081595000     -2.967851000     -0.468964000
C        0.112967000     -2.890125000      0.647519000
C        0.822790000     -1.947982000      1.544679000
H        0.225631000     -1.289555000      2.181628000
H        1.761443000     -2.283799000      2.005925000
H       -0.971270000     -2.939542000      0.531384000
H        0.691955000     -3.129956000     -1.478711000
H        2.052209000     -3.443651000     -0.272089000
C        0.937236000     -1.574751000      0.088417000
C        2.812039000     -0.637522000     -0.201161000
F        2.960431000     -0.612730000     -1.510406000
F        3.598490000     -1.544403000      0.350850000
C        2.704909000      0.634411000      0.527099000
O        2.837121000      0.717868000      1.724393000
O        2.316585000      1.625264000     -0.279354000
C        1.981396000      2.849887000      0.368174000
C        1.541228000      3.830016000     -0.687036000
H        1.191390000      2.649293000      1.110392000
H        2.858406000      3.212268000      0.927843000
H        2.344577000      4.006732000     -1.416804000
H        1.277871000      4.791447000     -0.222537000
H        0.662450000      3.455805000     -1.232269000
