# Supplementary material for: Difunctionalization of bicyclo[1.1.0]butanes enabled by merging C−C cleavage and ruthenium-catalysed remote C−H activation
Source: Nat Synth. 2025 Feb 17;4(5):655–63. doi: 10.1038/s44160-025-00745-3 (PMC12075002; doi:10.1038/s44160-025-00745-3)
Supplement: Supplementary file 2 — Cartesian coordinates for all the calculated structures. [file 44160_2025_745_MOESM2_ESM.zip › optimized structures (.xyz files)/TS4-s3.xyz]

39
symmetry c1
C       -0.076195000     -0.501111000     -0.571032000
O       -0.392421000     -0.669925000     -1.721264000
O       -0.436235000      0.561174000      0.163097000
C       -1.424066000      1.422184000     -0.415882000
C       -2.803314000      0.865615000     -0.203701000
C       -3.462692000      1.076468000      1.012442000
C       -4.721027000      0.525531000      1.241664000
C       -5.334077000     -0.244409000      0.253351000
C       -4.684134000     -0.460628000     -0.960938000
C       -3.423837000      0.089164000     -1.188607000
H       -2.900494000     -0.093056000     -2.129694000
H       -5.161457000     -1.063124000     -1.737472000
H       -6.322586000     -0.675255000      0.430042000
H       -5.227921000      0.700264000      2.193684000
H       -2.982690000      1.681644000      1.786844000
H       -1.204491000      1.554712000     -1.484170000
H       -1.301986000      2.378941000      0.106462000
C        0.689935000     -2.915001000     -0.134268000
C       -0.221077000     -2.541899000      0.971146000
C        0.638368000     -1.590358000      1.711359000
H        0.155411000     -0.773334000      2.254119000
H        1.540415000     -1.981609000      2.200412000
H       -1.305793000     -2.457130000      0.880118000
H        0.247500000     -3.165149000     -1.103482000
H        1.592780000     -3.487748000      0.116846000
C        0.750857000     -1.448264000      0.213623000
C        2.735338000     -0.861584000     -0.240626000
F        2.835358000     -1.038749000     -1.542350000
F        3.375815000     -1.813157000      0.419258000
C        2.915626000      0.493245000      0.304384000
O        3.084032000      0.701702000      1.482120000
O        2.777719000      1.425399000     -0.642455000
C        2.889922000      2.783901000     -0.216079000
C        1.553867000      3.349112000      0.203414000
H        3.613597000      2.836303000      0.610493000
H        3.298030000      3.320167000     -1.084144000
H        0.835032000      3.310239000     -0.627501000
H        1.671719000      4.399730000      0.508889000
H        1.146665000      2.782951000      1.052912000
