# Supplementary material for: Difunctionalization of bicyclo[1.1.0]butanes enabled by merging C−C cleavage and ruthenium-catalysed remote C−H activation
Source: Nat Synth. 2025 Feb 17;4(5):655–63. doi: 10.1038/s44160-025-00745-3 (PMC12075002; doi:10.1038/s44160-025-00745-3)
Supplement: Supplementary file 2 — Cartesian coordinates for all the calculated structures. [file 44160_2025_745_MOESM2_ESM.zip › optimized structures (.xyz files)/TS4-s4.xyz]

   39
scf done: -1118.388591
 C     0.208385     0.342904     0.307880
 O     0.348885    -0.759927     0.781877
 O    -0.637184     0.649852    -0.669620
 C    -1.386871    -0.429986    -1.244228
 C    -2.686581    -0.642819    -0.522226
 C    -3.837720     0.039987    -0.928213
 C    -5.040715    -0.127011    -0.245546
 C    -5.103586    -0.981415     0.854304
 C    -3.960843    -1.666303     1.266784
 C    -2.758504    -1.498314     0.583610
 H    -1.855483    -2.019417     0.909009
 H    -4.006983    -2.338775     2.126852
 H    -6.046627    -1.116223     1.389661
 H    -5.933864     0.409162    -0.575262
 H    -3.789605     0.707980    -1.792906
 H    -0.761105    -1.332141    -1.230548
 H    -1.558055    -0.123461    -2.283641
 C     1.728852     1.523314     2.035067
 C     0.436017     2.245403     2.073263
 C     0.481670     2.926197     0.757625
 H    -0.462509     3.116209     0.238797
 H     1.236815     3.713216     0.616856
 H    -0.473053     1.863192     2.540597
 H     1.796178     0.563045     2.555770
 H     2.651176     2.119640     2.059422
 C     1.019240     1.518107     0.709569
 C     2.424695     1.544124    -0.877454
 F     3.324714     2.378557    -0.382944
 F     1.745036     2.108769    -1.852630
 C     2.810075     0.140061    -1.082405
 O     2.206016    -0.597705    -1.825014
 O     3.797017    -0.206298    -0.254291
 C     4.113719    -1.598890    -0.163397
 C     3.430938    -2.216984     1.034045
 H     3.808323    -2.091584    -1.097365
 H     5.208917    -1.642807    -0.077014
 H     3.748616    -1.721684     1.963941
 H     3.692428    -3.283637     1.106038
 H     2.338954    -2.123633     0.947740
