# Supplementary material for: Difunctionalization of bicyclo[1.1.0]butanes enabled by merging C−C cleavage and ruthenium-catalysed remote C−H activation
Source: Nat Synth. 2025 Feb 17;4(5):655–63. doi: 10.1038/s44160-025-00745-3 (PMC12075002; doi:10.1038/s44160-025-00745-3)
Supplement: Supplementary file 2 — Cartesian coordinates for all the calculated structures. [file 44160_2025_745_MOESM2_ESM.zip › optimized structures (.xyz files)/TS4-s5.xyz]

39
symmetry c1
C       -0.556762000     -0.390311000      0.568882000
O       -0.912474000     -0.736992000      1.666846000
O       -1.172889000     -0.716347000     -0.570323000
C       -2.382824000     -1.474784000     -0.453909000
C       -3.571962000     -0.572762000     -0.281517000
C       -4.249320000     -0.078476000     -1.401037000
C       -5.328055000      0.790322000     -1.251682000
C       -5.739873000      1.175481000      0.023512000
C       -5.070057000      0.688525000      1.145536000
C       -3.991419000     -0.180520000      0.995340000
H       -3.452755000     -0.555012000      1.868682000
H       -5.391610000      0.986095000      2.146558000
H       -6.587417000      1.854764000      0.143115000
H       -5.851863000      1.166090000     -2.133898000
H       -3.927847000     -0.381749000     -2.401508000
H       -2.284768000     -2.171147000      0.390047000
H       -2.450530000     -2.040660000     -1.391733000
C        1.191612000      1.284029000      1.420835000
C        0.273783000      2.043420000      0.539975000
C        0.679317000      1.495773000     -0.776300000
H       -0.075953000      1.427085000     -1.564663000
H        1.687554000      1.737173000     -1.141672000
H       -0.746781000      2.324976000      0.805822000
H        0.853738000      1.032180000      2.430664000
H        2.263206000      1.518066000      1.350568000
C        0.648054000      0.439262000      0.301074000
C        1.938937000     -1.120748000     -0.358199000
F        1.834905000     -1.017120000     -1.671529000
F        1.403704000     -2.247305000      0.072734000
C        3.229090000     -0.761190000      0.256526000
O        3.606802000     -1.179244000      1.321258000
O        3.847515000      0.184130000     -0.462508000
C        5.051364000      0.703957000      0.100259000
C        5.568303000      1.779703000     -0.817910000
H        4.837678000      1.087412000      1.111681000
H        5.773242000     -0.119522000      0.221071000
H        5.764626000      1.376811000     -1.822132000
H        6.506713000      2.193774000     -0.421474000
H        4.842537000      2.601018000     -0.912472000
