# Supplementary material for: Difunctionalization of bicyclo[1.1.0]butanes enabled by merging C−C cleavage and ruthenium-catalysed remote C−H activation
Source: Nat Synth. 2025 Feb 17;4(5):655–63. doi: 10.1038/s44160-025-00745-3 (PMC12075002; doi:10.1038/s44160-025-00745-3)
Supplement: Supplementary file 2 — Cartesian coordinates for all the calculated structures. [file 44160_2025_745_MOESM2_ESM.zip › optimized structures (.xyz files)/TS5-s1.xyz]

127
symmetry c1
C        0.691048000      0.193170000     -4.059595000
C        1.140444000      0.121820000     -5.380038000
C       -1.215361000     -1.040440000     -4.603612000
C        0.374067000     -0.551739000     -6.323169000
H        2.083026000      0.591332000     -5.662638000
C       -0.828435000     -1.140029000     -5.934017000
H       -2.138578000     -1.483912000     -4.222261000
H        0.713672000     -0.618303000     -7.359152000
H       -1.458378000     -1.676152000     -6.644875000
N       -0.471981000     -0.393501000     -3.704917000
Ru      -0.846119000     -0.386656000     -1.670136000
O       -3.086327000     -0.917428000     -1.993107000
C       -3.309617000      0.323586000     -1.953070000
C        0.646289000      0.837096000     -1.693393000
C        1.344275000      0.895608000     -2.954274000
C        2.530337000      1.595283000     -3.079683000
C        3.068179000      2.295373000     -1.973173000
C        2.258559000      2.447977000     -0.817477000
C        1.110214000      1.701157000     -0.669815000
O       -2.292936000      1.092913000     -1.903103000
H        3.073526000      1.605247000     -4.027382000
H        0.565754000      1.768947000      0.272044000
H        3.916904000      2.964115000     -2.131436000
H        2.586991000      3.106622000     -0.013131000
C       -2.808955000     -4.681225000      1.998492000
C       -2.158031000     -3.849401000      2.909565000
C       -1.671723000     -2.614661000      2.492580000
C       -1.831546000     -2.203043000      1.164269000
C       -2.474328000     -3.048567000      0.253655000
C       -2.963230000     -4.282371000      0.671410000
P       -1.252835000     -0.551324000      0.612068000
C        0.112777000     -0.240105000      1.796638000
C        0.035659000      0.706918000      2.822278000
C        1.113639000      0.889108000      3.685589000
C        2.268094000      0.121429000      3.530269000
C        2.348173000     -0.832728000      2.515207000
C        1.274511000     -1.009396000      1.649999000
C       -2.615844000      0.554977000      1.148564000
C       -2.532180000      1.918700000      0.831036000
C       -3.604168000      2.767161000      1.076651000
C       -4.782913000      2.257432000      1.623066000
C       -4.876804000      0.906145000      1.944924000
C       -3.794453000      0.060543000      1.715713000
H       -3.881473000     -0.999067000      1.961243000
H       -3.540362000      3.823128000      0.808566000
H       -5.803937000      0.507680000      2.359888000
H       -0.867933000      1.306440000      2.951775000
H        1.336550000     -1.748276000      0.845133000
H        1.053095000      1.630390000      4.485103000
H        3.254948000     -1.430151000      2.391860000
H       -1.157552000     -1.971040000      3.209429000
H       -2.595448000     -2.737128000     -0.784204000
H       -2.023449000     -4.172358000      3.943423000
H       -3.455701000     -4.944101000     -0.043143000
H       -1.637880000      2.312703000      0.344913000
Br       0.515345000     -2.472494000     -1.599238000
C        4.523398000      0.723349000     -1.149898000
C        5.196854000      1.665606000     -0.265135000
O        6.103035000      2.394319000     -0.616817000
O        4.687841000      1.653656000      0.978303000
C        5.149605000      2.670280000      1.875927000
C        4.297847000      3.899660000      1.735947000
C        3.116600000      4.021994000      2.475858000
C        2.261422000      5.102253000      2.269645000
C        2.581702000      6.074477000      1.322257000
C        3.763699000      5.966623000      0.589919000
C        4.618495000      4.885179000      0.794930000
H        5.533757000      4.780289000      0.207844000
H        4.020193000      6.729260000     -0.149290000
H        1.910418000      6.920623000      1.157169000
H        1.339919000      5.186040000      2.850942000
H        2.867114000      3.255896000      3.212560000
H        6.204343000      2.887822000      1.661034000
H        5.058886000      2.234549000      2.877019000
C        5.219536000     -0.008235000     -2.270985000
C        3.681542000     -0.458079000     -0.782892000
H        2.604050000     -0.363146000     -0.994418000
H        3.779396000     -0.794062000      0.256686000
H        3.776629000     -1.697646000     -2.634957000
H        4.997386000      0.338652000     -3.290665000
H        6.313617000     -0.058719000     -2.161059000
C        4.431068000     -1.277470000     -1.856704000
C        5.243983000     -2.438068000     -1.327740000
F        6.108552000     -2.861132000     -2.279967000
F        4.412080000     -3.460352000     -1.045933000
C        6.017337000     -2.128553000     -0.031284000
O        5.550052000     -2.311490000      1.060358000
O        7.211749000     -1.617897000     -0.281647000
C        8.035021000     -1.307998000      0.854406000
C        7.680092000      0.026146000      1.464900000
H        7.929733000     -2.121002000      1.587801000
H        9.058391000     -1.313999000      0.456471000
H        7.750521000      0.833755000      0.721903000
H        8.377273000      0.249600000      2.286387000
H        6.662082000      0.006575000      1.877714000
C       -4.668374000      0.906281000     -1.863751000
C       -5.746436000      0.113922000     -1.399419000
C       -4.872616000      2.279132000     -2.153732000
C       -6.985812000      0.724625000     -1.193915000
C       -6.138031000      2.826809000     -1.947065000
C       -7.205190000      2.076829000     -1.451039000
H       -7.811350000      0.114537000     -0.816944000
H       -6.291893000      3.885629000     -2.172977000
C       -3.800185000      3.186956000     -2.686435000
H       -3.058942000      3.426613000     -1.910831000
H       -3.232426000      2.723718000     -3.504349000
H       -4.247482000      4.123349000     -3.047897000
C       -5.633301000     -1.352157000     -1.095249000
H       -5.355339000     -1.928161000     -1.988330000
H       -4.849421000     -1.556133000     -0.353228000
H       -6.589565000     -1.731017000     -0.708865000
C       -8.531703000      2.718468000     -1.178709000
H       -8.806731000      3.426992000     -1.974013000
H       -9.332489000      1.971564000     -1.086475000
H       -8.492254000      3.283925000     -0.233941000
C        3.409990000      0.286843000      4.492661000
C       -5.937584000      3.177566000      1.903573000
C       -3.386920000     -5.990677000      2.461030000
F       -2.693432000     -6.506761000      3.478746000
F       -3.408762000     -6.897218000      1.481900000
F       -4.648867000     -5.838484000      2.883697000
F       -5.834883000      3.730788000      3.118503000
F       -7.108604000      2.532837000      1.866783000
F       -6.002602000      4.182310000      1.024382000
F        4.579947000     -0.056632000      3.947110000
F        3.248948000     -0.459103000      5.587827000
F        3.525603000      1.560968000      4.906233000
