# Supplementary material for: Difunctionalization of bicyclo[1.1.0]butanes enabled by merging C−C cleavage and ruthenium-catalysed remote C−H activation
Source: Nat Synth. 2025 Feb 17;4(5):655–63. doi: 10.1038/s44160-025-00745-3 (PMC12075002; doi:10.1038/s44160-025-00745-3)
Supplement: Supplementary file 2 — Cartesian coordinates for all the calculated structures. [file 44160_2025_745_MOESM2_ESM.zip › optimized structures (.xyz files)/TS5-s2.xyz]

127
symmetry c1
C        0.960742000      0.577430000     -3.598201000
C        1.464655000      0.664965000     -4.898390000
C       -0.796892000     -0.773001000     -4.330958000
C        0.801497000      0.010536000     -5.928408000
H        2.371126000      1.238363000     -5.093500000
C       -0.351902000     -0.720419000     -5.645254000
H       -1.689956000     -1.327308000     -4.032459000
H        1.184254000      0.067578000     -6.949864000
H       -0.899741000     -1.249056000     -6.426263000
N       -0.153744000     -0.140288000     -3.347776000
Ru      -0.686862000     -0.262899000     -1.352523000
O       -2.872919000     -0.834207000     -1.905334000
C       -3.125499000      0.401190000     -1.875473000
C        0.797847000      0.959894000     -1.178990000
C        1.524892000      1.204905000     -2.404255000
C        2.681613000      1.959180000     -2.414592000
C        3.208108000      2.469749000     -1.203726000
C        2.397297000      2.407737000     -0.037648000
C        1.244175000      1.656599000     -0.026225000
O       -2.136813000      1.189081000     -1.700264000
H        3.256875000      2.105610000     -3.331003000
H        0.675509000      1.590333000      0.899535000
H        4.004096000      3.215929000     -1.246781000
H        2.719758000      2.930146000      0.866434000
C       -2.979615000     -4.744926000      1.916541000
C       -2.484845000     -3.920611000      2.927350000
C       -1.982610000     -2.663291000      2.608575000
C       -1.970135000     -2.221725000      1.280055000
C       -2.457223000     -3.059061000      0.270862000
C       -2.962195000     -4.315738000      0.590107000
P       -1.368801000     -0.541195000      0.859801000
C       -0.162238000     -0.230762000      2.202899000
C       -0.311713000      0.785831000      3.149576000
C        0.726090000      1.074512000      4.035136000
C        1.906200000      0.336317000      3.985392000
C        2.039025000     -0.721416000      3.081898000
C        1.010847000     -0.998901000      2.190902000
C       -2.807156000      0.523798000      1.263425000
C       -2.705378000      1.898821000      1.005008000
C       -3.810286000      2.727283000      1.153906000
C       -5.037222000      2.186050000      1.541074000
C       -5.149192000      0.823122000      1.802589000
C       -4.035922000     -0.003165000      1.671631000
H       -4.135545000     -1.071943000      1.867909000
H       -3.730673000      3.793105000      0.933096000
H       -6.112795000      0.401103000      2.092148000
H       -1.230987000      1.373935000      3.186059000
H        1.120660000     -1.799743000      1.452729000
H        0.619416000      1.881075000      4.762457000
H        2.959326000     -1.309547000      3.057440000
H       -1.591596000     -2.023948000      3.403116000
H       -2.444213000     -2.723275000     -0.766089000
H       -2.484752000     -4.266658000      3.962500000
H       -3.332661000     -4.971239000     -0.199858000
H       -1.764154000      2.316765000      0.641956000
Br       0.688362000     -2.336083000     -1.224426000
C        4.682332000      0.784629000     -0.801855000
C        5.715942000      1.511232000     -1.525625000
O        5.881450000      1.454690000     -2.727165000
O        6.439532000      2.301237000     -0.711798000
C        7.250041000      3.290038000     -1.351080000
C        6.389035000      4.441999000     -1.789119000
C        5.909453000      5.352141000     -0.839562000
C        5.025361000      6.362114000     -1.210129000
C        4.611844000      6.473605000     -2.537936000
C        5.088652000      5.575079000     -3.490952000
C        5.969946000      4.561413000     -3.118117000
H        6.322627000      3.835148000     -3.853377000
H        4.766901000      5.659885000     -4.531700000
H        3.916847000      7.264505000     -2.829859000
H        4.657265000      7.066878000     -0.460772000
H        6.227713000      5.259460000      0.202606000
H        7.780806000      2.840833000     -2.201933000
H        7.975253000      3.597979000     -0.586924000
C        4.127370000     -0.537969000     -1.240150000
C        4.665987000      0.406949000      0.660103000
H        3.962418000      0.960393000      1.297206000
H        5.652155000      0.431237000      1.149118000
H        3.145065000     -1.239361000      0.603659000
H        3.103249000     -0.526561000     -1.650206000
H        4.762581000     -1.092179000     -1.946959000
C        4.148746000     -0.989785000      0.235495000
C        5.026676000     -2.161050000      0.601070000
F        4.571246000     -3.279131000     -0.000857000
F        4.947275000     -2.358649000      1.941612000
C        6.514249000     -1.960702000      0.264719000
O        7.302932000     -1.504715000      1.045848000
O        6.775792000     -2.304697000     -0.987225000
C        8.126627000     -2.125818000     -1.437264000
C        8.395471000     -0.698349000     -1.850746000
H        8.805393000     -2.441351000     -0.631225000
H        8.226936000     -2.819359000     -2.282673000
H        7.699198000     -0.368094000     -2.634657000
H        9.421709000     -0.615089000     -2.239186000
H        8.302284000     -0.020890000     -0.989766000
C       -4.497983000      0.953975000     -1.934956000
C       -5.605354000      0.125140000     -1.629076000
C       -4.698717000      2.330903000     -2.207268000
C       -6.874327000      0.704037000     -1.556085000
C       -5.992450000      2.846355000     -2.137177000
C       -7.093055000      2.059783000     -1.795477000
H       -7.724530000      0.065339000     -1.300958000
H       -6.143172000      3.908707000     -2.347920000
C       -3.593077000      3.276996000     -2.582041000
H       -2.951721000      3.503795000     -1.718558000
H       -2.924452000      2.853101000     -3.343080000
H       -4.017335000      4.216631000     -2.962394000
C       -5.496025000     -1.348199000     -1.360803000
H       -5.102692000     -1.887720000     -2.233160000
H       -4.799063000     -1.563510000     -0.539687000
H       -6.482450000     -1.757586000     -1.102621000
C       -8.457108000      2.665220000     -1.660751000
H       -8.635686000      3.431529000     -2.429272000
H       -9.247660000      1.905502000     -1.736364000
H       -8.558081000      3.154244000     -0.678493000
C        3.078903000      0.709415000      4.848768000
C       -6.229316000      3.084604000      1.715177000
C       -3.577097000     -6.080606000      2.265682000
F       -3.015045000     -6.604692000      3.357708000
F       -3.437433000     -6.961601000      1.273092000
F       -4.888933000     -5.972202000      2.513297000
F       -6.269390000      3.607192000      2.947042000
F       -7.379505000      2.426690000      1.533249000
F       -6.212263000      4.110837000      0.858991000
F        3.985736000      1.401066000      4.140348000
F        3.699580000     -0.364824000      5.334660000
F        2.719722000      1.476629000      5.880580000
