# Supplementary material for: Difunctionalization of bicyclo[1.1.0]butanes enabled by merging C−C cleavage and ruthenium-catalysed remote C−H activation
Source: Nat Synth. 2025 Feb 17;4(5):655–63. doi: 10.1038/s44160-025-00745-3 (PMC12075002; doi:10.1038/s44160-025-00745-3)
Supplement: Supplementary file 2 — Cartesian coordinates for all the calculated structures. [file 44160_2025_745_MOESM2_ESM.zip › optimized structures (.xyz files)/TS5-s3.xyz]

127
symmetry c1
C        0.647754435      0.221703420     -3.688723010
C        1.115894153      0.224984458     -5.004710394
C       -1.179039379     -1.096314249     -4.295806300
C        0.393858629     -0.451698351     -5.978995314
H        2.041900321      0.744406090     -5.251273434
C       -0.777558634     -1.120871212     -5.624982810
H       -2.079989689     -1.603543028     -3.942582209
H        0.746612983     -0.462635754     -7.012891869
H       -1.370490510     -1.664564326     -6.361543370
N       -0.479792789     -0.442913382     -3.365990443
Ru      -0.923310422     -0.476255432     -1.343543071
O       -3.163988725     -0.893171468     -1.781871601
C       -3.327602120      0.357538458     -1.764846010
C        0.631357145      0.683347936     -1.277140366
C        1.272261746      0.892047963     -2.549731227
C        2.392425670      1.690564476     -2.673446611
C        2.991096000      2.264950000     -1.527017000
C        2.291857414      2.187527015     -0.295969026
C        1.160853493      1.405153507     -0.177254632
O       -2.278592482      1.075201608     -1.652085603
H        2.857168894      1.852730019     -3.647338770
H        0.676659240      1.339294958      0.796149640
H        3.776788949      3.012106424     -1.658393895
H        2.669787114      2.727223870      0.576079247
C       -3.349873716     -4.709676188      2.143535650
C       -2.722829207     -3.914584384      3.102733617
C       -2.148201079     -2.704309673      2.728117114
C       -2.195265462     -2.280785763      1.394838663
C       -2.815200969     -3.089977565      0.436505686
C       -3.392414098     -4.298992279      0.811623187
P       -1.498298302     -0.656904843      0.901633917
C       -0.207421042     -0.409096297      2.176245962
C       -0.296958641      0.560369229      3.178862244
C        0.765673149      0.754684275      4.060024913
C        1.910055526     -0.032642226      3.950976272
C        1.986925095     -1.033565801      2.979101929
C        0.937874315     -1.212862827      2.086855299
C       -2.835645241      0.515249107      1.352572861
C       -2.646172276      1.875798573      1.068604071
C       -3.680312788      2.784345998      1.253247031
C       -4.924562243      2.338931979      1.702852762
C       -5.123053217      0.991244505      1.990210558
C       -4.079339728      0.084428057      1.823214614
H       -4.246371699     -0.971541308      2.041839872
H       -3.533950789      3.838856389      1.013083743
H       -6.100395556      0.644445724      2.329323780
H       -1.192941943      1.178020832      3.268717964
H        1.010658570     -1.968835668      1.298563303
H        0.702926906      1.519372136      4.836328934
H        2.877931379     -1.658650427      2.904392191
H       -1.653426248     -2.089046614      3.482651648
H       -2.848652704     -2.768946073     -0.604673895
H       -2.676545465     -4.247029869      4.141282197
H       -3.867126928     -4.932746337      0.060571652
H       -1.693683844      2.219287448      0.659551812
Br       0.297486081     -2.639693226     -1.234362597
C        4.657897000      0.755204000     -1.182395000
C        5.214687271      0.834985899     -2.523375843
O        4.983705868      0.050191677     -3.418120409
O        5.996888391      1.923242440     -2.679982435
C        6.425523726      2.187774387     -4.014268377
C        5.290812790      2.714538518     -4.850885654
C        4.704864570      3.945765148     -4.535460665
C        3.606416771      4.412944440     -5.253100903
C        3.089036170      3.657894076     -6.305961138
C        3.675143376      2.436074426     -6.635014141
C        4.763726190      1.962242156     -5.903921880
H        5.199043600      0.986969697     -6.132213042
H        3.276351118      1.843252352     -7.462057764
H        2.228527541      4.023646517     -6.870997541
H        3.152795398      5.372035951     -4.992804694
H        5.110194824      4.538878217     -3.710843050
H        6.843784872      1.273590620     -4.459114605
H        7.222489088      2.936037302     -3.908196498
C        4.027647406     -0.468375960     -0.592138411
C        5.302725822      1.172359682      0.116709555
H        5.006623656      2.147025370      0.532240536
H        6.403857789      1.142859327      0.098004159
H        3.867775379      0.217579143      1.525735808
H        2.925113350     -0.516117678     -0.624732901
H        4.401428574     -1.413374680     -1.013306536
C        4.624090318     -0.054658164      0.776444213
C        5.543703901     -1.048838468      1.449049445
F        4.837805003     -2.161441778      1.781327973
F        6.018842553     -0.516189961      2.591779056
C        6.753015654     -1.451729072      0.587369446
O        7.795879877     -0.858075332      0.622162227
O        6.464650309     -2.466032137     -0.210867714
C        7.482748977     -2.874406777     -1.136861455
C        7.522343656     -1.978100542     -2.352153800
H        8.449122662     -2.879406307     -0.611325711
H        7.212093324     -3.905131077     -1.400812614
H        6.543450020     -1.927290969     -2.850129594
H        8.258817600     -2.366888800     -3.071416201
H        7.827396324     -0.958933232     -2.073927669
C       -4.658748307      1.006291068     -1.769773813
C       -5.806741571      0.263904191     -1.398900385
C       -4.773266348      2.390695445     -2.054393966
C       -7.025931932      0.934011649     -1.275260011
C       -6.021798690      2.999292895     -1.931498719
C       -7.158137012      2.298937970     -1.525269215
H       -7.906491160      0.361747946     -0.970310988
H       -6.105838721      4.067098187     -2.151635288
C       -3.622102028      3.249926424     -2.495406221
H       -2.925829169      3.439917436     -1.666285037
H       -3.022496860      2.769665735     -3.280086131
H       -3.996061826      4.213071853     -2.869775321
C       -5.790858505     -1.209997218     -1.112579491
H       -5.470877185     -1.787101855     -1.990770905
H       -5.079519472     -1.463512156     -0.314937927
H       -6.792695800     -1.545025953     -0.810255283
C       -8.467027469      3.003565307     -1.336399909
H       -8.633303676      3.760714383     -2.116752033
H       -9.311791245      2.300678071     -1.347894027
H       -8.479475894      3.523746902     -0.365126174
C        3.100989299      0.238628863      4.828569220
C       -6.038791817      3.324375337      1.917141728
C       -4.022893872     -5.990289982      2.555207923
F       -3.437387105     -6.537339349      3.623469899
F       -4.008236321     -6.895936563      1.574830635
F       -5.306206354     -5.779923828      2.876014549
F       -5.984230578      3.862504586      3.141793575
F       -7.241097489      2.750738152      1.796892329
F       -5.986428981      4.336927609      1.046165257
F        3.964849861      1.058464011      4.211198532
F        3.762333239     -0.877421374      5.129092474
F        2.752226625      0.830165106      5.974400618
