# Supplementary material for: Difunctionalization of bicyclo[1.1.0]butanes enabled by merging C−C cleavage and ruthenium-catalysed remote C−H activation
Source: Nat Synth. 2025 Feb 17;4(5):655–63. doi: 10.1038/s44160-025-00745-3 (PMC12075002; doi:10.1038/s44160-025-00745-3)
Supplement: Supplementary file 2 — Cartesian coordinates for all the calculated structures. [file 44160_2025_745_MOESM2_ESM.zip › optimized structures (.xyz files)/TS5-s4.xyz]

127
symmetry c1
C        1.062963000      0.471836000     -4.169480000
C        1.285115000      0.719434000     -5.526290000
C       -0.717480000     -0.948145000     -4.683344000
C        0.472991000      0.104055000     -6.471230000
H        2.093494000      1.382369000     -5.836206000
C       -0.545585000     -0.747867000     -6.047368000
H       -1.501448000     -1.591603000     -4.277632000
H        0.635759000      0.286338000     -7.535791000
H       -1.201514000     -1.251987000     -6.758045000
N        0.064744000     -0.350177000     -3.784039000
Ru      -0.175036000     -0.512874000     -1.734685000
O       -2.458833000     -0.748612000     -1.988447000
C       -2.533423000      0.508572000     -1.954474000
C        1.464774000      0.514916000     -1.748770000
C        1.826657000      1.023013000     -3.048685000
C        2.809099000      1.987369000     -3.193342000
C        3.428917000      2.548309000     -2.051900000
C        3.223698000      1.914243000     -0.797097000
C        2.256845000      0.946287000     -0.655484000
O       -1.427352000      1.149741000     -1.904433000
H        3.072105000      2.370394000     -4.182199000
H        2.108162000      0.502458000      0.327696000
H        4.289006000      3.210050000     -2.174116000
H        3.809396000      2.230676000      0.067202000
C       -3.499060000     -3.857627000      2.023938000
C       -3.011439000     -2.905027000      2.921909000
C       -2.126450000     -1.931275000      2.477677000
C       -1.730914000     -1.890390000      1.133401000
C       -2.210924000     -2.855858000      0.245892000
C       -3.091881000     -3.838683000      0.692533000
P       -0.570372000     -0.590739000      0.554015000
C        0.779991000     -0.807842000      1.780771000
C        0.856227000     -0.054921000      2.958432000
C        1.863724000     -0.305226000      3.884637000
C        2.805341000     -1.304752000      3.635937000
C        2.736371000     -2.056241000      2.463116000
C        1.726535000     -1.810726000      1.538297000
C       -1.378968000      0.980574000      1.039090000
C       -0.624984000      2.163177000      0.976224000
C       -1.240849000      3.398011000      1.108863000
C       -2.627896000      3.469564000      1.275501000
C       -3.383078000      2.304480000      1.354013000
C       -2.757557000      1.063207000      1.244741000
H       -3.364974000      0.157631000      1.283838000
H       -0.622354000      4.295828000      1.053701000
H       -4.466445000      2.359420000      1.467824000
H        0.126662000      0.733174000      3.155840000
H        1.672707000     -2.392610000      0.612584000
H        1.911438000      0.273164000      4.809999000
H        3.471437000     -2.839984000      2.273598000
H       -1.740496000     -1.195288000      3.186904000
H       -1.894741000     -2.840161000     -0.797018000
H       -3.317904000     -2.934923000      3.969098000
H       -3.460627000     -4.595535000     -0.001708000
H        0.450229000      2.141416000      0.789301000
Br       0.749223000     -2.816616000     -1.848850000
C        2.161580000      4.426640000     -1.843213000
C        2.532325000      4.769504000     -0.478620000
O        1.833611000      4.549648000      0.491422000
O        3.748106000      5.331978000     -0.402801000
C        4.269743000      5.540735000      0.914517000
C        4.793633000      4.252780000      1.484936000
C        5.989311000      3.711782000      0.998103000
C        6.435722000      2.468490000      1.439748000
C        5.692452000      1.754660000      2.380204000
C        4.507023000      2.292564000      2.879374000
C        4.056970000      3.533056000      2.431076000
H        3.108868000      3.939502000      2.789091000
H        3.927992000      1.730218000      3.613502000
H        6.031764000      0.777799000      2.730102000
H        7.367532000      2.053121000      1.048862000
H        6.568930000      4.268062000      0.255925000
H        3.485459000      5.967367000      1.555040000
H        5.073617000      6.276239000      0.780940000
C        0.758690000      4.098431000     -2.253311000
C        2.453305000      5.181851000     -3.118239000
H        3.316289000      4.854244000     -3.718085000
H        2.547672000      6.269876000     -2.970843000
H        1.111176000      3.993154000     -4.445776000
H        0.463669000      3.037071000     -2.261964000
H        0.006002000      4.633803000     -1.655297000
C        1.062129000      4.733240000     -3.632700000
C        0.147386000      5.827394000     -4.135136000
F       -1.042789000      5.294205000     -4.494813000
F        0.693553000      6.378908000     -5.240931000
C       -0.069344000      6.957440000     -3.114159000
O        0.672978000      7.897880000     -3.030854000
O       -1.107082000      6.717098000     -2.331920000
C       -1.350689000      7.648468000     -1.265087000
C       -0.418943000      7.415448000     -0.099903000
H       -1.246563000      8.668523000     -1.663299000
H       -2.394758000      7.468624000     -0.983299000
H       -0.484479000      6.378861000      0.256394000
H       -0.698278000      8.076668000      0.733461000
H        0.622889000      7.630144000     -0.375593000
C       -3.819889000      1.238174000     -1.852915000
C       -4.977968000      0.553132000     -1.408326000
C       -3.865978000      2.639135000     -2.065134000
C       -6.126179000      1.297575000     -1.121234000
C       -5.046135000      3.323738000     -1.780258000
C       -6.179420000      2.681312000     -1.279680000
H       -7.011140000      0.769075000     -0.755683000
H       -5.068723000      4.405592000     -1.935585000
C       -2.702825000      3.444180000     -2.558899000
H       -1.953391000      3.551452000     -1.764552000
H       -2.188238000      2.968682000     -3.403246000
H       -3.026546000      4.447428000     -2.861712000
C       -5.046444000     -0.931887000     -1.193463000
H       -4.816878000     -1.484021000     -2.114649000
H       -4.308475000     -1.278271000     -0.456647000
H       -6.049228000     -1.215550000     -0.845444000
C       -7.402077000      3.468903000     -0.915834000
H       -7.182514000      4.154163000     -0.080911000
H       -7.743254000      4.088895000     -1.759393000
H       -8.232135000      2.816461000     -0.611659000
C        3.905777000     -1.538876000      4.633019000
C       -3.291645000      4.815467000      1.300009000
C       -4.504782000     -4.873399000      2.491999000
F       -4.467928000     -5.986414000      1.757085000
F       -5.751036000     -4.389795000      2.413537000
F       -4.300253000     -5.219997000      3.765980000
F       -2.680590000      5.658132000      2.139994000
F       -4.575252000      4.747864000      1.656394000
F       -3.252455000      5.398923000      0.086992000
F        4.846347000     -0.580249000      4.556075000
F        4.520400000     -2.704748000      4.441447000
F        3.444717000     -1.519179000      5.885937000
