# Supplementary material for: Difunctionalization of bicyclo[1.1.0]butanes enabled by merging C−C cleavage and ruthenium-catalysed remote C−H activation
Source: Nat Synth. 2025 Feb 17;4(5):655–63. doi: 10.1038/s44160-025-00745-3 (PMC12075002; doi:10.1038/s44160-025-00745-3)
Supplement: Supplementary file 2 — Cartesian coordinates for all the calculated structures. [file 44160_2025_745_MOESM2_ESM.zip › optimized structures (.xyz files)/TS5-s5.xyz]

127
symmetry c1
C        2.119186000      0.891712000     -3.311259000
C        2.697734000      1.165823000     -4.552209000
C        0.484206000     -0.434145000     -4.316687000
C        2.136802000      0.610580000     -5.694876000
H        3.576634000      1.806220000     -4.622885000
C        1.010458000     -0.203513000     -5.581298000
H       -0.399854000     -1.053993000     -4.151072000
H        2.580945000      0.815994000     -6.671312000
H        0.541882000     -0.657454000     -6.455401000
N        1.030473000      0.101800000     -3.223992000
Ru       0.329267000     -0.215565000     -1.302058000
O       -1.831779000     -0.437051000     -2.079535000
C       -1.956198000      0.808308000     -1.915169000
C        1.862529000      0.895419000     -0.867873000
C        2.568059000      1.402327000     -2.016530000
C        3.572230000      2.344162000     -1.893747000
C        3.869216000      2.914852000     -0.633305000
C        3.267283000      2.344363000      0.517050000
C        2.274810000      1.392785000      0.394955000
O       -0.904760000      1.443895000     -1.563315000
H        4.096239000      2.710154000     -2.778004000
H        1.814830000      1.004150000      1.302083000
H        4.752260000      3.548948000     -0.524208000
H        3.573261000      2.680962000      1.510528000
C       -2.798065000     -4.704243000      1.173012000
C       -2.295666000     -4.082320000      2.315973000
C       -1.608793000     -2.878167000      2.201741000
C       -1.418698000     -2.286799000      0.947182000
C       -1.914978000     -2.923447000     -0.195486000
C       -2.604369000     -4.126659000     -0.081079000
P       -0.569949000     -0.666177000      0.794585000
C        0.514834000     -0.690080000      2.271326000
C        0.243709000      0.049331000      3.426126000
C        1.125662000      0.011423000      4.504447000
C        2.276497000     -0.770956000      4.432590000
C        2.543064000     -1.526069000      3.287769000
C        1.668927000     -1.484268000      2.209182000
C       -1.892003000      0.532458000      1.215905000
C       -1.572899000      1.898644000      1.212889000
C       -2.563379000      2.856696000      1.382958000
C       -3.893147000      2.455961000      1.533219000
C       -4.222803000      1.103857000      1.535951000
C       -3.223478000      0.144724000      1.385441000
H       -3.491022000     -0.913214000      1.380803000
H       -2.310846000      3.918006000      1.356841000
H       -5.264625000      0.797193000      1.639163000
H       -0.658488000      0.661404000      3.487370000
H        1.883652000     -2.055439000      1.300187000
H        0.913792000      0.586746000      5.407505000
H        3.440354000     -2.145902000      3.239926000
H       -1.213070000     -2.400466000      3.100418000
H       -1.765550000     -2.471795000     -1.175908000
H       -2.434331000     -4.545185000      3.294654000
H       -2.982853000     -4.625008000     -0.975189000
H       -0.541554000      2.213847000      1.039006000
Br       1.402142000     -2.453488000     -1.364390000
C        2.644644000      4.813206000     -0.854159000
C        3.422340000      5.416870000     -1.925467000
O        4.475303000      6.002590000     -1.770730000
O        2.837739000      5.238967000     -3.127600000
C        3.500152000      5.771132000     -4.274359000
C        4.283586000      4.713096000     -4.998634000
C        3.835430000      4.203455000     -6.220018000
C        4.557510000      3.211659000     -6.883917000
C        5.725886000      2.703734000     -6.318949000
C        6.180278000      3.205643000     -5.097704000
C        5.470724000      4.212170000     -4.447026000
H        5.831630000      4.624285000     -3.500847000
H        7.100819000      2.817159000     -4.655881000
H        6.288627000      1.920616000     -6.832269000
H        4.203090000      2.831803000     -7.845354000
H        2.910063000      4.588593000     -6.656886000
H        4.158490000      6.591422000     -3.953427000
H        2.705150000      6.168716000     -4.919488000
C        2.494322000      5.428053000      0.516044000
C        1.206698000      4.394033000     -0.927160000
H        1.026679000      3.307099000     -0.904462000
H        0.650330000      4.788546000     -1.790271000
H        0.620741000      4.442115000      1.241997000
H        3.009963000      4.910414000      1.337096000
H        2.752554000      6.494855000      0.565354000
C        0.981195000      5.099228000      0.436207000
C        0.042271000      6.286251000      0.408252000
F        0.268434000      7.080425000      1.480954000
F       -1.234545000      5.847304000      0.495554000
C        0.141266000      7.129371000     -0.876719000
O       -0.689900000      7.132408000     -1.739601000
O        1.287925000      7.791360000     -0.910769000
C        1.559755000      8.546271000     -2.099685000
C        2.921725000      9.170521000     -1.953871000
H        1.500892000      7.860829000     -2.960159000
H        0.762701000      9.295351000     -2.226140000
H        2.950671000      9.847500000     -1.087761000
H        3.158331000      9.756184000     -2.854259000
H        3.697110000      8.401366000     -1.823716000
C       -3.252763000      1.514410000     -2.016427000
C       -4.461685000      0.774510000     -1.975823000
C       -3.294553000      2.931990000     -2.062451000
C       -5.671442000      1.470410000     -1.934647000
C       -4.534985000      3.568722000     -2.034273000
C       -5.735169000      2.863233000     -1.950364000
H       -6.601035000      0.896358000     -1.886341000
H       -4.558019000      4.661198000     -2.063686000
C       -2.075228000      3.802811000     -2.134262000
H       -1.535447000      3.787478000     -1.179449000
H       -1.360722000      3.455019000     -2.892387000
H       -2.353224000      4.843623000     -2.345397000
C       -4.526408000     -0.725759000     -1.953330000
H       -4.053785000     -1.164899000     -2.842189000
H       -3.986836000     -1.144416000     -1.092587000
H       -5.573652000     -1.054922000     -1.905139000
C       -7.043859000      3.585770000     -1.848811000
H       -7.064968000      4.473513000     -2.497862000
H       -7.888881000      2.936655000     -2.118112000
H       -7.203401000      3.931471000     -0.814689000
C        3.263650000     -0.763199000      5.567651000
C       -4.961700000      3.494211000      1.734020000
C       -3.590943000     -5.976075000      1.300119000
F       -3.477352000     -6.742639000      0.213383000
F       -4.894820000     -5.718260000      1.464463000
F       -3.200132000     -6.700633000      2.351796000
F       -5.042840000      3.864152000      3.018355000
F       -6.170559000      3.039466000      1.382698000
F       -4.724805000      4.599805000      1.025138000
F        3.874358000     -1.942705000      5.698739000
F        2.677550000     -0.476489000      6.732839000
F        4.218420000      0.154400000      5.370995000
