# Supplementary material for: Difunctionalization of bicyclo[1.1.0]butanes enabled by merging C−C cleavage and ruthenium-catalysed remote C−H activation
Source: Nat Synth. 2025 Feb 17;4(5):655–63. doi: 10.1038/s44160-025-00745-3 (PMC12075002; doi:10.1038/s44160-025-00745-3)
Supplement: Supplementary file 2 — Cartesian coordinates for all the calculated structures. [file 44160_2025_745_MOESM2_ESM.zip › optimized structures (.xyz files)/TS6-s1.xyz]

127
symmetry c1
C       -0.725136000     -1.466834000     -2.600668000
C       -1.316703000     -2.174764000     -3.649397000
C        1.075817000     -0.877682000     -3.963374000
C       -0.670454000     -2.232344000     -4.877188000
H       -2.287879000     -2.647457000     -3.505240000
C        0.549541000     -1.576918000     -5.041442000
H        2.021070000     -0.333582000     -4.021838000
H       -1.122131000     -2.776919000     -5.709390000
H        1.083683000     -1.593085000     -5.992192000
N        0.449623000     -0.832526000     -2.786378000
Ru       1.153681000      0.187251000     -1.130924000
O        3.336708000     -0.396328000     -1.644567000
C        3.145851000     -1.438250000     -0.961365000
C       -0.590831000     -0.325837000     -0.432482000
C       -1.283167000     -1.276405000     -1.263713000
C       -2.402040000     -1.951514000     -0.809804000
C       -2.989241000     -1.609294000      0.427864000
C       -2.320298000     -0.673412000      1.257142000
C       -1.162555000     -0.052809000      0.834121000
O        1.964770000     -1.622917000     -0.512480000
H       -2.881320000     -2.708432000     -1.434929000
H       -0.687510000      0.668350000      1.497043000
H       -3.739844000     -2.257575000      0.881521000
H       -2.736417000     -0.437825000      2.239651000
C        5.270114000      4.514139000     -0.366467000
C        4.629154000      4.551849000      0.872478000
C        3.659155000      3.603235000      1.176857000
C        3.324804000      2.608040000      0.249669000
C        3.970490000      2.578658000     -0.990365000
C        4.941941000      3.527844000     -1.295088000
P        2.087694000      1.320779000      0.677113000
C        1.009065000      2.243428000      1.832204000
C        0.930091000      1.969278000      3.200342000
C        0.037386000      2.677665000      4.003590000
C       -0.762408000      3.671040000      3.442691000
C       -0.663981000      3.970932000      2.082093000
C        0.210446000      3.253510000      1.278069000
C        3.039138000      0.168859000      1.740539000
C        2.377896000     -0.960179000      2.247156000
C        3.083931000     -1.938430000      2.934308000
C        4.465048000     -1.813083000      3.099841000
C        5.130767000     -0.697351000      2.600958000
C        4.417654000      0.294191000      1.930724000
H        4.948598000      1.161466000      1.534946000
H        2.568101000     -2.822357000      3.313774000
H        6.211610000     -0.609251000      2.719815000
H        1.559363000      1.195653000      3.644758000
H        0.266333000      3.467330000      0.206563000
H       -0.031763000      2.460269000      5.070792000
H       -1.278025000      4.760640000      1.648108000
H        3.158183000      3.639923000      2.146697000
H        3.718475000      1.804736000     -1.714703000
H        4.892760000      5.321461000      1.600248000
H        5.447857000      3.499121000     -2.261587000
H        1.308174000     -1.091502000      2.068049000
Br       0.690008000      2.331153000     -2.307503000
C       -4.821869000     -0.477610000     -0.337368000
C       -4.091502000      0.464533000     -1.175992000
O       -3.819028000      0.258800000     -2.339103000
O       -3.726658000      1.559978000     -0.498920000
C       -2.910078000      2.494418000     -1.186671000
C       -2.984745000      3.834548000     -0.519456000
C       -3.818185000      4.078952000      0.574062000
C       -3.865331000      5.345400000      1.157860000
C       -3.076463000      6.379318000      0.658622000
C       -2.234218000      6.138088000     -0.429297000
C       -2.188315000      4.875322000     -1.014141000
H       -1.519691000      4.685641000     -1.858706000
H       -1.604335000      6.939573000     -0.822713000
H       -3.106984000      7.367651000      1.122645000
H       -4.510133000      5.517668000      2.022381000
H       -4.421701000      3.264427000      0.975876000
H       -3.233760000      2.556191000     -2.237642000
H       -1.871150000      2.123989000     -1.204388000
C       -5.783979000     -1.490309000     -0.901249000
C       -5.698762000     -0.172892000      0.850857000
H       -5.965694000      0.886107000      0.980699000
H       -5.329710000     -0.557354000      1.814039000
H       -7.632101000     -0.490815000     -0.187848000
H       -6.093315000     -1.303461000     -1.939942000
H       -5.455928000     -2.542215000     -0.840140000
C       -6.785113000     -1.070728000      0.207034000
C       -7.398347000     -2.162374000      1.054700000
F       -8.397559000     -2.752883000      0.367019000
F       -7.934209000     -1.619143000      2.171794000
C       -6.375250000     -3.219334000      1.504590000
O       -5.494337000     -2.961137000      2.283392000
O       -6.560814000     -4.383046000      0.910309000
C       -5.641960000     -5.439119000      1.225634000
C       -4.463608000     -5.437624000      0.280601000
H       -5.318528000     -5.325480000      2.270125000
H       -6.233611000     -6.359059000      1.127927000
H       -4.799243000     -5.494947000     -0.765451000
H       -3.823806000     -6.309309000      0.483080000
H       -3.848248000     -4.535687000      0.409138000
C        4.224314000     -2.378934000     -0.583435000
C        5.577395000     -1.965347000     -0.653559000
C        3.901264000     -3.657861000     -0.062962000
C        6.564519000     -2.818767000     -0.156092000
C        4.933266000     -4.471436000      0.403622000
C        6.268794000     -4.068067000      0.387388000
H        7.606581000     -2.489367000     -0.195803000
H        4.679997000     -5.455732000      0.806766000
C        7.341023000     -4.942223000      0.963249000
H        7.165857000     -6.002464000      0.728525000
H        8.336483000     -4.663259000      0.590326000
H        7.356488000     -4.846596000      2.060945000
C        2.502430000     -4.202183000      0.007440000
H        1.914678000     -3.691436000      0.783062000
H        1.950996000     -4.049141000     -0.929874000
H        2.530788000     -5.276868000      0.235127000
C        6.018120000     -0.645748000     -1.218190000
H        5.729431000     -0.541917000     -2.272915000
H        5.546771000      0.198945000     -0.697397000
H        7.109194000     -0.546552000     -1.134479000
C        6.281465000      5.571489000     -0.715445000
C       -1.776100000      4.400436000      4.280452000
C        5.221824000     -2.870238000      3.853513000
F        6.946488000      5.992297000      0.365013000
F        5.697656000      6.644668000     -1.259059000
F        7.181363000      5.124502000     -1.595339000
F       -1.824918000      5.699963000      3.977919000
F       -3.007621000      3.908184000      4.089486000
F       -1.511797000      4.298705000      5.586365000
F        5.161589000     -2.664393000      5.174907000
F        6.517204000     -2.890595000      3.520385000
F        4.728982000     -4.092494000      3.629559000
