# Supplementary material for: Difunctionalization of bicyclo[1.1.0]butanes enabled by merging C−C cleavage and ruthenium-catalysed remote C−H activation
Source: Nat Synth. 2025 Feb 17;4(5):655–63. doi: 10.1038/s44160-025-00745-3 (PMC12075002; doi:10.1038/s44160-025-00745-3)
Supplement: Supplementary file 2 — Cartesian coordinates for all the calculated structures. [file 44160_2025_745_MOESM2_ESM.zip › optimized structures (.xyz files)/TS6-s2.xyz]

127
symmetry c1
C       -0.960391000     -1.730449000     -2.680001000
C       -1.529902000     -2.424649000     -3.750605000
C        0.899666000     -1.186558000     -3.979274000
C       -0.851227000     -2.487937000     -4.959012000
H       -2.503658000     -2.900247000     -3.636218000
C        0.386474000     -1.857869000     -5.079878000
H        1.865797000     -0.677342000     -3.998035000
H       -1.292325000     -3.012730000     -5.808418000
H        0.946554000     -1.875912000     -6.015354000
N        0.238767000     -1.132721000     -2.820750000
Ru       0.938977000     -0.161547000     -1.133420000
O        3.127034000     -0.478038000     -1.840480000
C        3.096661000     -1.573918000     -1.216332000
C       -0.740077000     -0.815870000     -0.409229000
C       -1.541053000     -1.557161000     -1.349409000
C       -2.779909000     -2.054899000     -0.996141000
C       -3.322802000     -1.795754000      0.286826000
C       -2.474144000     -1.221581000      1.264574000
C       -1.234082000     -0.724512000      0.915296000
O        1.980188000     -1.909743000     -0.697578000
H       -3.384951000     -2.612024000     -1.714841000
H       -0.644296000     -0.225566000      1.683890000
H       -4.229456000     -2.325326000      0.588023000
H       -2.825250000     -1.098681000      2.290506000
C        4.535745000      4.583476000     -0.456871000
C        3.977853000      4.507554000      0.819054000
C        3.165242000      3.429585000      1.155137000
C        2.903984000      2.419744000      0.221382000
C        3.457698000      2.510461000     -1.060446000
C        4.272149000      3.587320000     -1.396177000
P        1.883388000      0.960445000      0.676105000
C        0.848562000      1.665361000      2.012718000
C        1.074155000      1.393966000      3.365508000
C        0.268484000      1.979927000      4.338127000
C       -0.755754000      2.846087000      3.961494000
C       -0.984342000      3.123975000      2.613369000
C       -0.188982000      2.530930000      1.640929000
C        3.082219000     -0.114006000      1.556470000
C        2.627492000     -1.348252000      2.043834000
C        3.518901000     -2.256677000      2.599091000
C        4.880418000     -1.950841000      2.652604000
C        5.342089000     -0.728578000      2.172680000
C        4.443826000      0.189738000      1.633770000
H        4.814469000      1.143019000      1.253427000
H        3.163419000     -3.222692000      2.962021000
H        6.408006000     -0.498016000      2.204260000
H        1.880996000      0.722552000      3.665385000
H       -0.375455000      2.726983000      0.580340000
H        0.436398000      1.757556000      5.393744000
H       -1.807507000      3.777020000      2.323245000
H        2.726678000      3.381537000      2.153907000
H        3.254950000      1.732029000     -1.795428000
H        4.171711000      5.297148000      1.547206000
H        4.694769000      3.658793000     -2.399878000
H        1.571733000     -1.613632000      1.953785000
Br       0.077116000      1.994510000     -2.036237000
C       -4.699546000     -0.032938000     -0.139622000
C       -5.184413000     -0.530677000     -1.423385000
O       -6.068854000     -1.348591000     -1.556772000
O       -4.499419000     -0.007460000     -2.452819000
C       -4.824843000     -0.480786000     -3.743801000
C       -3.741058000     -0.111978000     -4.715890000
C       -2.635555000      0.652345000     -4.337362000
C       -1.647328000      0.969393000     -5.268683000
C       -1.753644000      0.527266000     -6.585131000
C       -2.853845000     -0.240963000     -6.968164000
C       -3.840774000     -0.558323000     -6.038333000
H       -4.702016000     -1.160079000     -6.345064000
H       -2.946380000     -0.592804000     -7.998800000
H       -0.978889000      0.777464000     -7.314056000
H       -0.787872000      1.558374000     -4.939333000
H       -2.528110000      0.992060000     -3.306272000
H       -5.793544000     -0.051317000     -4.054718000
H       -4.975789000     -1.573125000     -3.706514000
C       -5.641258000      0.171540000      1.020233000
C       -4.017818000      1.291200000      0.077625000
H       -3.823499000      1.906087000     -0.810635000
H       -3.086823000      1.201796000      0.660353000
H       -5.967336000      2.251039000      0.393983000
H       -6.695327000     -0.083704000      0.843925000
H       -5.307819000     -0.326962000      1.945424000
C       -5.231146000      1.665875000      0.964952000
C       -5.009133000      2.437165000      2.248735000
F       -6.186835000      2.923506000      2.687857000
F       -4.204410000      3.500731000      1.994057000
C       -4.342979000      1.601378000      3.353356000
O       -3.243387000      1.131027000      3.217528000
O       -5.120763000      1.447704000      4.404526000
C       -4.601744000      0.668867000      5.492777000
C       -4.845980000     -0.805458000      5.274734000
H       -3.532292000      0.891912000      5.606937000
H       -5.139236000      1.040414000      6.375000000
H       -5.914963000     -1.007678000      5.113209000
H       -4.518556000     -1.372152000      6.158935000
H       -4.279452000     -1.176644000      4.408474000
C        4.293453000     -2.414357000     -0.987091000
C        5.586968000     -1.857342000     -1.143009000
C        4.148506000     -3.747212000     -0.524716000
C        6.695055000     -2.627792000     -0.784132000
C        5.294557000     -4.471534000     -0.198148000
C        6.576040000     -3.929383000     -0.299313000
H        7.691060000     -2.188535000     -0.888734000
H        5.178286000     -5.498005000      0.160215000
C        7.777792000     -4.715246000      0.129041000
H        7.685617000     -5.775723000     -0.147874000
H        8.701718000     -4.318602000     -0.314706000
H        7.887604000     -4.669479000      1.224540000
C        2.823932000     -4.440462000     -0.374541000
H        2.255446000     -4.036193000      0.474714000
H        2.180931000     -4.299867000     -1.253605000
H        2.981089000     -5.516198000     -0.214536000
C        5.843326000     -0.471622000     -1.661668000
H        5.455518000     -0.345463000     -2.681643000
H        5.337413000      0.292350000     -1.055884000
H        6.922379000     -0.264279000     -1.661436000
C        5.461015000      5.716880000     -0.804903000
C       -1.592965000      3.494581000      5.027018000
C        5.840077000     -2.928168000      3.270615000
F        5.406703000      6.020912000     -2.103617000
F        6.733746000      5.404284000     -0.528195000
F        5.171553000      6.823486000     -0.115648000
F       -1.826196000      2.653947000      6.048613000
F       -0.988047000      4.567705000      5.545234000
F       -2.780971000      3.896186000      4.567103000
F        5.902755000     -2.775142000      4.599378000
F        7.082936000     -2.771952000      2.801503000
F        5.479841000     -4.195124000      3.043664000
