# Supplementary material for: Difunctionalization of bicyclo[1.1.0]butanes enabled by merging C−C cleavage and ruthenium-catalysed remote C−H activation
Source: Nat Synth. 2025 Feb 17;4(5):655–63. doi: 10.1038/s44160-025-00745-3 (PMC12075002; doi:10.1038/s44160-025-00745-3)
Supplement: Supplementary file 2 — Cartesian coordinates for all the calculated structures. [file 44160_2025_745_MOESM2_ESM.zip › optimized structures (.xyz files)/TS6-s3.xyz]

127
symmetry c1
C       -1.210119000     -2.355936000     -2.417800000
C       -1.734811000     -3.141387000     -3.448193000
C        0.839190000     -2.201690000     -3.531099000
C       -0.932774000     -3.456874000     -4.535825000
H       -2.767855000     -3.481161000     -3.399629000
C        0.378724000     -2.981768000     -4.583407000
H        1.851999000     -1.792979000     -3.496146000
H       -1.330294000     -4.067865000     -5.349317000
H        1.039108000     -3.208724000     -5.421413000
N        0.061476000     -1.907556000     -2.486053000
Ru       0.634375000     -0.688424000     -0.916435000
O        2.873961000     -0.976458000     -1.452072000
C        2.865838000     -1.955027000     -0.654589000
C       -1.084563000     -1.264834000     -0.226890000
C       -1.895316000     -1.967630000     -1.186578000
C       -3.223501000     -2.256726000     -0.923132000
C       -3.799487000     -1.882090000      0.309124000
C       -2.947741000     -1.407520000      1.338314000
C       -1.633284000     -1.091739000      1.064937000
O        1.739837000     -2.273795000     -0.145865000
H       -3.842604000     -2.741562000     -1.679832000
H       -1.021677000     -0.678008000      1.865570000
H       -4.802157000     -2.231138000      0.562834000
H       -3.350607000     -1.244908000      2.339768000
C        3.620857000      4.470219000     -0.844976000
C        2.895266000      4.567834000      0.340947000
C        2.203171000      3.460003000      0.822599000
C        2.229886000      2.250905000      0.121158000
C        2.949437000      2.164527000     -1.077367000
C        3.645187000      3.269135000     -1.554978000
P        1.369594000      0.758901000      0.753715000
C        0.181402000      1.471896000      1.950110000
C        0.423052000      1.481900000      3.328302000
C       -0.530305000      1.999381000      4.199597000
C       -1.728274000      2.507324000      3.696048000
C       -1.975281000      2.505140000      2.323132000
C       -1.019845000      1.991714000      1.452170000
C        2.643306000     -0.028175000      1.814435000
C        2.310678000     -1.223504000      2.467902000
C        3.272968000     -1.927842000      3.179973000
C        4.584558000     -1.452978000      3.231995000
C        4.924283000     -0.264287000      2.591282000
C        3.954567000      0.449253000      1.891141000
H        4.229406000      1.377071000      1.386397000
H        3.014590000     -2.867481000      3.671094000
H        5.952767000      0.098742000      2.625499000
H        1.355607000      1.077258000      3.726221000
H       -1.213077000      1.964384000      0.375664000
H       -0.344122000      2.000794000      5.275665000
H       -2.934692000      2.855759000      1.942817000
H        1.632094000      3.545535000      1.749101000
H        2.964210000      1.226531000     -1.634091000
H        2.864259000      5.513579000      0.884684000
H        4.198523000      3.201597000     -2.493414000
H        1.297833000     -1.623898000      2.388093000
Br      -0.293360000      1.245870000     -2.189384000
C       -4.862131000      0.097076000     -0.321371000
C       -5.328988000      0.415536000      1.022134000
O       -4.842349000      1.268211000      1.734144000
O       -6.352933000     -0.368418000      1.408071000
C       -6.739178000     -0.258937000      2.781676000
C       -5.743153000     -0.948549000      3.672797000
C       -5.667236000     -2.346013000      3.686909000
C       -4.686320000     -2.993653000      4.433917000
C       -3.772519000     -2.247835000      5.179513000
C       -3.847829000     -0.855627000      5.179862000
C       -4.827643000     -0.209392000      4.427888000
H       -4.869566000      0.880263000      4.399180000
H       -3.136308000     -0.261313000      5.756504000
H       -3.000114000     -2.755023000      5.762682000
H       -4.632743000     -4.084865000      4.434438000
H       -6.379329000     -2.930911000      3.097625000
H       -7.723606000     -0.742540000      2.831616000
H       -6.838068000      0.801590000      3.052335000
C       -3.977976000      1.038056000     -1.082120000
C       -5.754423000     -0.154639000     -1.512618000
H       -6.838449000     -0.162756000     -1.333530000
H       -5.468872000     -1.042553000     -2.094674000
H       -5.767878000      1.999911000     -1.902151000
H       -3.680353000      1.959368000     -0.565282000
H       -3.068759000      0.556361000     -1.488536000
C       -5.131026000      1.128027000     -2.114956000
C       -4.838958000      1.205536000     -3.595581000
F       -4.497295000      2.470273000     -3.909491000
F       -5.976670000      0.911864000     -4.281731000
C       -3.763590000      0.227351000     -4.093854000
O       -3.832226000     -0.955317000     -3.866671000
O       -2.828050000      0.824365000     -4.790362000
C       -1.760487000      0.003925000     -5.283226000
C       -0.814415000      0.882516000     -6.052894000
H       -1.262846000     -0.453008000     -4.416933000
H       -2.193988000     -0.801712000     -5.896632000
H       -1.319523000      1.372878000     -6.897822000
H        0.013515000      0.274154000     -6.445634000
H       -0.391499000      1.653362000     -5.392905000
C        4.091485000     -2.668796000     -0.230748000
C        5.359616000     -2.062226000     -0.409682000
C        3.993166000     -3.918531000      0.432614000
C        6.485442000     -2.695622000      0.120865000
C        5.156461000     -4.509759000      0.924402000
C        6.410352000     -3.911292000      0.798799000
H        7.459944000     -2.214920000     -0.001680000
H        5.076188000     -5.472983000      1.435752000
C        7.627269000     -4.541470000      1.404503000
H        7.691296000     -4.286162000      2.474535000
H        7.593651000     -5.638155000      1.329392000
H        8.549803000     -4.187146000      0.923511000
C        2.701275000     -4.659347000      0.632458000
H        2.064874000     -4.159960000      1.376697000
H        2.101430000     -4.702132000     -0.286375000
H        2.906371000     -5.683574000      0.973641000
C        5.570350000     -0.760860000     -1.128802000
H        5.241090000     -0.820475000     -2.175069000
H        4.986540000      0.052954000     -0.678038000
H        6.634070000     -0.486640000     -1.104092000
C        4.417646000      5.645383000     -1.340880000
C       -2.728122000      3.087738000      4.656734000
C        5.622819000     -2.200371000      4.020458000
F        3.914432000      6.805141000     -0.911667000
F        4.457621000      5.688220000     -2.674854000
F        5.685649000      5.584704000     -0.913448000
F       -2.340640000      4.289442000      5.097763000
F       -3.934793000      3.234119000      4.110485000
F       -2.871606000      2.309909000      5.742627000
F        5.653744000     -1.792104000      5.295151000
F        6.851538000     -2.018104000      3.524040000
F        5.387270000     -3.515953000      4.040017000
