# Supplementary material for: Difunctionalization of bicyclo[1.1.0]butanes enabled by merging C−C cleavage and ruthenium-catalysed remote C−H activation
Source: Nat Synth. 2025 Feb 17;4(5):655–63. doi: 10.1038/s44160-025-00745-3 (PMC12075002; doi:10.1038/s44160-025-00745-3)
Supplement: Supplementary file 2 — Cartesian coordinates for all the calculated structures. [file 44160_2025_745_MOESM2_ESM.zip › optimized structures (.xyz files)/TS6-s4.xyz]

127
symmetry c1
C       -1.171549000     -1.743944000     -1.988289000
C       -2.022639000     -2.416440000     -2.868500000
C        0.514134000     -1.693754000     -3.602191000
C       -1.577564000     -2.716166000     -4.148176000
H       -3.024922000     -2.699422000     -2.548688000
C       -0.287670000     -2.346758000     -4.527250000
H        1.536343000     -1.379237000     -3.825808000
H       -2.231572000     -3.242936000     -4.845474000
H        0.098864000     -2.564918000     -5.523447000
N        0.076299000     -1.406802000     -2.374428000
Ru       1.163201000     -0.307816000     -0.998052000
O        3.209090000     -0.889136000     -1.916893000
C        3.237734000     -1.851243000     -1.103719000
C       -0.458449000     -0.570235000      0.041233000
C       -1.486756000     -1.329930000     -0.620555000
C       -2.678882000     -1.631382000      0.015226000
C       -2.899413000     -1.240925000      1.359356000
C       -1.931214000     -0.418540000      1.985190000
C       -0.737496000     -0.140134000      1.360810000
O        2.167891000     -2.066600000     -0.435645000
H       -3.453039000     -2.205508000     -0.498157000
H       -0.005025000      0.446213000      1.906231000
H       -3.913282000     -1.297119000      1.760344000
H       -2.108270000     -0.037361000      2.992965000
C        5.399222000      4.005117000     -1.396256000
C        5.100278000      4.070435000     -0.033937000
C        4.197281000      3.169002000      0.516596000
C        3.593531000      2.189889000     -0.284052000
C        3.894719000      2.134573000     -1.647432000
C        4.797176000      3.039943000     -2.200427000
P        2.434527000      0.984233000      0.468271000
C        1.567621000      2.046583000      1.689517000
C        1.758107000      1.927755000      3.069562000
C        0.941884000      2.632071000      3.952247000
C       -0.060608000      3.463587000      3.456396000
C       -0.215220000      3.632984000      2.078521000
C        0.594661000      2.928050000      1.197844000
C        3.509197000     -0.089380000      1.491446000
C        2.888410000     -1.104103000      2.238019000
C        3.655551000     -2.021128000      2.941555000
C        5.050292000     -1.960407000      2.875217000
C        5.674384000     -0.968252000      2.125545000
C        4.903666000     -0.030446000      1.440588000
H        5.399270000      0.737539000      0.844141000
H        3.163959000     -2.813057000      3.509789000
H        6.762490000     -0.938373000      2.057497000
H        2.523551000      1.256497000      3.463662000
H        0.439768000      3.016160000      0.118114000
H        1.077692000      2.524038000      5.029926000
H       -0.988646000      4.300217000      1.693729000
H        3.960533000      3.228645000      1.581490000
H        3.426122000      1.377931000     -2.275700000
H        5.577013000      4.825206000      0.594237000
H        5.034683000      2.991495000     -3.264360000
H        1.800596000     -1.212966000      2.242795000
Br       0.434709000      1.716847000     -2.238529000
C       -2.554030000     -3.151803000      2.556797000
C       -1.267431000     -3.474378000      1.959329000
O       -0.194211000     -3.105870000      2.389688000
O       -1.411119000     -4.202546000      0.841438000
C       -0.232354000     -4.449454000      0.095367000
C       -0.590915000     -5.029317000     -1.240161000
C       -1.838855000     -5.610980000     -1.480303000
C       -2.126892000     -6.176658000     -2.721493000
C       -1.169395000     -6.175620000     -3.734421000
C        0.075542000     -5.591946000     -3.501898000
C        0.358798000     -5.014726000     -2.267414000
H        1.323164000     -4.527865000     -2.102249000
H        0.828880000     -5.572283000     -4.293005000
H       -1.393305000     -6.626439000     -4.704244000
H       -3.106879000     -6.628085000     -2.895936000
H       -2.586392000     -5.611410000     -0.685512000
H        0.405582000     -5.150576000      0.660566000
H        0.347460000     -3.520149000     -0.015470000
C       -2.734309000     -2.834978000      4.018582000
C       -3.820740000     -3.970178000      2.487928000
H       -3.692098000     -5.003768000      2.134256000
H       -4.647580000     -3.511343000      1.924345000
H       -3.752194000     -4.730095000      4.571065000
H       -1.884336000     -3.113098000      4.658776000
H       -2.988334000     -1.787348000      4.250185000
C       -3.949394000     -3.797610000      4.022258000
C       -5.256530000     -3.272379000      4.570923000
F       -5.212194000     -3.295346000      5.918886000
F       -6.266500000     -4.085054000      4.180314000
C       -5.601411000     -1.853886000      4.081014000
O       -5.875147000     -1.629985000      2.929775000
O       -5.529279000     -0.958693000      5.045122000
C       -5.845032000      0.404347000      4.714890000
C       -4.628088000      1.158195000      4.236549000
H       -6.640589000      0.404415000      3.955896000
H       -6.237770000      0.825371000      5.649862000
H       -3.806340000      1.094094000      4.964499000
H       -4.874350000      2.222273000      4.107727000
H       -4.279165000      0.778308000      3.266518000
C        4.475265000     -2.624532000     -0.827577000
C        5.721317000     -2.132768000     -1.295922000
C        4.447233000     -3.786909000     -0.011431000
C        6.893726000     -2.785760000     -0.905476000
C        5.651266000     -4.398416000      0.335266000
C        6.888755000     -3.909900000     -0.083715000
H        7.849954000     -2.392227000     -1.261321000
H        5.617681000     -5.286816000      0.970900000
C        8.160002000     -4.573672000      0.350590000
H        8.302397000     -4.452124000      1.435934000
H        8.134777000     -5.655041000      0.145782000
H        9.035540000     -4.147598000     -0.158427000
C        3.188894000     -4.434682000      0.486494000
H        2.573848000     -3.752190000      1.084016000
H        2.561438000     -4.763557000     -0.353696000
H        3.437070000     -5.318775000      1.089194000
C        5.880341000     -0.925501000     -2.174953000
H        5.311081000     -1.020470000     -3.108757000
H        5.500410000     -0.016609000     -1.688413000
H        6.942251000     -0.776101000     -2.414365000
C        6.337701000      5.014530000     -1.999010000
C       -1.030528000      4.113690000      4.401924000
C        5.862394000     -2.964014000      3.643439000
F        7.305074000      5.357769000     -1.142335000
F        5.695384000      6.138293000     -2.334445000
F        6.923533000      4.549285000     -3.104916000
F       -2.104447000      3.328620000      4.598961000
F       -0.489553000      4.336899000      5.601242000
F       -1.482928000      5.277876000      3.934523000
F        5.913054000     -2.658357000      4.945351000
F        7.125312000     -3.030774000      3.207548000
F        5.341266000     -4.193278000      3.556121000
