# Supplementary material for: Difunctionalization of bicyclo[1.1.0]butanes enabled by merging C−C cleavage and ruthenium-catalysed remote C−H activation
Source: Nat Synth. 2025 Feb 17;4(5):655–63. doi: 10.1038/s44160-025-00745-3 (PMC12075002; doi:10.1038/s44160-025-00745-3)
Supplement: Supplementary file 2 — Cartesian coordinates for all the calculated structures. [file 44160_2025_745_MOESM2_ESM.zip › optimized structures (.xyz files)/TS6-s5.xyz]

127
symmetry c1
C       -1.357008000     -1.146613000     -2.139147000
C       -2.208795000     -1.803464000     -3.029640000
C        0.246804000     -0.884864000     -3.814971000
C       -1.801283000     -2.000156000     -4.341943000
H       -3.187041000     -2.144077000     -2.693111000
C       -0.549350000     -1.538082000     -4.746289000
H        1.238652000     -0.497417000     -4.058382000
H       -2.458419000     -2.508576000     -5.051341000
H       -0.192750000     -1.672126000     -5.768189000
N       -0.157015000     -0.697671000     -2.557375000
Ru       0.979624000      0.236782000     -1.109105000
O        2.940565000     -0.546182000     -2.064570000
C        2.791174000     -1.581079000     -1.359327000
C       -0.663940000      0.008370000     -0.091970000
C       -1.639867000     -0.828351000     -0.739961000
C       -2.772729000     -1.261756000     -0.069993000
C       -3.006321000     -0.875700000      1.269929000
C       -2.159888000      0.116350000      1.830540000
C       -0.996426000      0.488946000      1.195784000
O        1.709474000     -1.665112000     -0.684543000
H       -3.490522000     -1.917141000     -0.567526000
H       -0.336710000      1.192109000      1.695555000
H       -3.981650000     -1.066612000      1.723572000
H       -2.410519000      0.544394000      2.803695000
C        5.667745000      4.047236000     -1.239772000
C        5.334432000      4.101680000      0.114074000
C        4.341213000      3.266501000      0.613721000
C        3.676395000      2.370018000     -0.232546000
C        4.007313000      2.331138000     -1.590721000
C        5.001718000      3.166850000     -2.090864000
P        2.410704000      1.229399000      0.444525000
C        1.743212000      2.199406000      1.848320000
C        1.991780000      1.842051000      3.176557000
C        1.337875000      2.497443000      4.214122000
C        0.431329000      3.515706000      3.925840000
C        0.222794000      3.921449000      2.605524000
C        0.878993000      3.267716000      1.567716000
C        3.401213000     -0.069251000      1.277107000
C        2.696444000     -1.112248000      1.896925000
C        3.378793000     -2.176697000      2.465795000
C        4.773528000     -2.221715000      2.403619000
C        5.481670000     -1.198142000      1.781763000
C        4.794882000     -0.120245000      1.224643000
H        5.354314000      0.678738000      0.734913000
H        2.830150000     -2.993510000      2.939218000
H        6.569730000     -1.246445000      1.721875000
H        2.676031000      1.027747000      3.416056000
H        0.680174000      3.546415000      0.528075000
H        1.520862000      2.193838000      5.246053000
H       -0.473666000      4.732855000      2.387903000
H        4.077985000      3.318459000      1.672568000
H        3.487800000      1.642048000     -2.255728000
H        5.845669000      4.804682000      0.774222000
H        5.252253000      3.140990000     -3.152697000
H        1.604192000     -1.094756000      1.912549000
Br       0.474093000      2.448938000     -2.111138000
C       -2.270743000     -2.656022000      2.464874000
C       -2.385380000     -2.000840000      3.763794000
O       -3.418273000     -1.883718000      4.385161000
O       -1.211871000     -1.480910000      4.173116000
C       -1.245526000     -0.677499000      5.336744000
C        0.145876000     -0.447397000      5.850241000
C        1.258970000     -1.066346000      5.280074000
C        2.539913000     -0.820868000      5.776479000
C        2.718344000      0.046238000      6.852387000
C        1.607908000      0.663649000      7.432442000
C        0.331374000      0.419653000      6.933571000
H       -0.531125000      0.923135000      7.379362000
H        1.738403000      1.347590000      8.274355000
H        3.720375000      0.239668000      7.241973000
H        3.401194000     -1.313721000      5.317952000
H        1.114131000     -1.739303000      4.435160000
H       -1.880045000     -1.158839000      6.098503000
H       -1.720607000      0.291259000      5.097979000
C       -3.085365000     -3.879605000      2.126340000
C       -1.008824000     -3.245490000      1.891865000
H       -0.090978000     -3.135164000      2.484201000
H       -0.805958000     -2.920855000      0.857375000
H       -1.465967000     -5.152381000      2.879597000
H       -3.777622000     -4.240950000      2.899050000
H       -3.635933000     -3.792212000      1.174756000
C       -1.732825000     -4.613542000      1.957670000
C       -1.573893000     -5.627113000      0.848778000
F       -2.290024000     -6.728203000      1.159992000
F       -0.275192000     -6.000307000      0.766538000
C       -1.988214000     -5.108767000     -0.538487000
O       -1.334443000     -4.302214000     -1.142088000
O       -3.133225000     -5.641334000     -0.934964000
C       -3.656720000     -5.261112000     -2.212095000
C       -4.930493000     -4.471953000     -2.031089000
H       -2.888262000     -4.691317000     -2.753688000
H       -3.846570000     -6.201928000     -2.748698000
H       -5.673626000     -5.047426000     -1.460750000
H       -5.364523000     -4.224674000     -3.011289000
H       -4.744199000     -3.530374000     -1.493032000
C        3.838833000     -2.614508000     -1.200765000
C        5.180599000     -2.315567000     -1.546513000
C        3.521954000     -3.863816000     -0.609818000
C        6.174369000     -3.246587000     -1.237424000
C        4.558019000     -4.758382000     -0.339540000
C        5.892292000     -4.465118000     -0.620853000
H        7.210851000     -3.005413000     -1.489802000
H        4.308633000     -5.718280000      0.120637000
C        6.983747000     -5.422292000     -0.248203000
H        6.683671000     -6.465041000     -0.428691000
H        7.907509000     -5.224089000     -0.809758000
H        7.217906000     -5.330055000      0.824786000
C        2.128495000     -4.294440000     -0.258113000
H        1.762001000     -3.759757000      0.629248000
H        1.398688000     -4.078254000     -1.048371000
H        2.108323000     -5.370367000     -0.042929000
C        5.609356000     -1.040293000     -2.213393000
H        5.112810000     -0.905092000     -3.183686000
H        5.340088000     -0.156633000     -1.618763000
H        6.697641000     -1.043506000     -2.365216000
C        6.781333000      4.908519000     -1.769469000
C       -0.367175000      4.106383000      5.052892000
C        5.497197000     -3.355003000      3.071176000
F        6.612858000      5.200690000     -3.060719000
F        7.964586000      4.291311000     -1.656983000
F        6.876857000      6.060801000     -1.100682000
F       -0.950977000      5.255831000      4.714843000
F       -1.343800000      3.264378000      5.435939000
F        0.386906000      4.332731000      6.131770000
F        5.594736000     -3.146595000      4.394354000
F        6.741139000     -3.504885000      2.607141000
F        4.861889000     -4.518959000      2.912140000
