# Supplementary material for: Difunctionalization of bicyclo[1.1.0]butanes enabled by merging C−C cleavage and ruthenium-catalysed remote C−H activation
Source: Nat Synth. 2025 Feb 17;4(5):655–63. doi: 10.1038/s44160-025-00745-3 (PMC12075002; doi:10.1038/s44160-025-00745-3)
Supplement: Supplementary file 2 — Cartesian coordinates for all the calculated structures. [file 44160_2025_745_MOESM2_ESM.zip › optimized structures (.xyz files)/TS7-s1.xyz]

42
symmetry c1
C        0.098886000     -1.118562000     -0.081882000
C        0.008316000      0.222783000     -0.690025000
O       -0.199395000      0.416224000     -1.861578000
O        0.147753000      1.189901000      0.225286000
C       -0.058955000      2.527126000     -0.233784000
H        0.386331000      2.628359000     -1.234643000
H        0.498865000      3.158061000      0.472542000
C       -0.603672000     -2.275720000     -0.727095000
C       -0.254953000     -1.442136000      1.342188000
H       -0.323789000     -0.599479000      2.035288000
H        0.250678000     -2.323415000      1.757130000
H       -0.952463000     -2.118269000     -1.751756000
H       -0.154479000     -3.260912000     -0.544952000
C       -1.371882000     -1.653458000      0.383371000
C        2.290922000     -1.556953000     -0.297895000
F        2.490228000     -1.516600000     -1.594263000
F        2.281546000     -2.790856000      0.159059000
C        2.861076000     -0.530394000      0.572823000
O        2.919120000     -0.645337000      1.774508000
O        3.172159000      0.568997000     -0.117597000
C        3.518685000      1.710091000      0.663738000
C        3.823364000      2.844005000     -0.279131000
H        2.676488000      1.940647000      1.336300000
H        4.380840000      1.460367000      1.302350000
H        4.661357000      2.587405000     -0.943362000
H        4.096257000      3.744413000      0.290346000
H        2.951097000      3.080255000     -0.905723000
C       -2.602435000     -0.879309000      0.303239000
C       -3.322614000     -0.769689000     -0.899967000
C       -3.082035000     -0.195117000      1.434679000
C       -4.466315000      0.017478000     -0.971038000
H       -2.977518000     -1.299870000     -1.788840000
C       -4.230300000      0.585366000      1.359838000
H       -2.549800000     -0.287346000      2.383370000
C       -4.925096000      0.701166000      0.155740000
H       -5.007646000      0.096377000     -1.916723000
H       -4.588738000      1.106115000      2.251038000
H       -5.826650000      1.315097000      0.097191000
C       -1.528537000      2.878287000     -0.252641000
H       -2.072135000      2.235577000     -0.959791000
H       -1.976568000      2.750352000      0.743331000
H       -1.661920000      3.925307000     -0.564166000
