# Supplementary material for: Difunctionalization of bicyclo[1.1.0]butanes enabled by merging C−C cleavage and ruthenium-catalysed remote C−H activation
Source: Nat Synth. 2025 Feb 17;4(5):655–63. doi: 10.1038/s44160-025-00745-3 (PMC12075002; doi:10.1038/s44160-025-00745-3)
Supplement: Supplementary file 2 — Cartesian coordinates for all the calculated structures. [file 44160_2025_745_MOESM2_ESM.zip › optimized structures (.xyz files)/TS7-s2.xyz]

42
symmetry c1
C       -0.241270000     -1.015434000     -0.022579000
C        0.097352000      0.014128000      0.980574000
O        0.456848000     -0.241514000      2.102569000
O       -0.006056000      1.250033000      0.481414000
C        0.407669000      2.315014000      1.339930000
H        0.083702000      2.087006000      2.365812000
H       -0.140998000      3.197420000      0.980924000
C        0.397369000     -2.369731000      0.077762000
C       -0.094075000     -0.845547000     -1.509532000
H       -0.004298000      0.178862000     -1.882423000
H       -0.749145000     -1.485086000     -2.115210000
H        0.881718000     -2.605211000      1.030001000
H       -0.182726000     -3.195782000     -0.352911000
C        1.097264000     -1.456814000     -0.863302000
C       -2.424253000     -1.325492000      0.451538000
F       -2.483831000     -1.235056000      1.760757000
F       -2.548324000     -2.568333000      0.038461000
C       -3.058524000     -0.299370000     -0.378656000
O       -3.302962000     -0.466917000     -1.551294000
O       -3.218438000      0.840990000      0.294525000
C       -3.714354000      1.952136000     -0.454303000
C       -2.641947000      2.596037000     -1.303138000
H       -4.554845000      1.612492000     -1.078770000
H       -4.096702000      2.646245000      0.306496000
H       -1.775066000      2.879610000     -0.691032000
H       -3.044009000      3.498393000     -1.787864000
H       -2.305032000      1.904685000     -2.087644000
C        2.409996000     -0.846667000     -0.716786000
C        3.277946000     -1.217989000      0.326239000
C        2.828338000      0.156660000     -1.609723000
C        4.507575000     -0.588477000      0.481728000
H        2.981354000     -2.001246000      1.025372000
C        4.062141000      0.778183000     -1.453659000
H        2.179108000      0.441382000     -2.439926000
C        4.905737000      0.413844000     -0.403996000
H        5.164337000     -0.885309000      1.302779000
H        4.370438000      1.552580000     -2.160167000
H        5.874607000      0.903062000     -0.281204000
C        1.902606000      2.523774000      1.271535000
H        2.435560000      1.631851000      1.630796000
H        2.225892000      2.725791000      0.240075000
H        2.192952000      3.377477000      1.902424000
