# Supplementary material for: Difunctionalization of bicyclo[1.1.0]butanes enabled by merging C−C cleavage and ruthenium-catalysed remote C−H activation
Source: Nat Synth. 2025 Feb 17;4(5):655–63. doi: 10.1038/s44160-025-00745-3 (PMC12075002; doi:10.1038/s44160-025-00745-3)
Supplement: Supplementary file 2 — Cartesian coordinates for all the calculated structures. [file 44160_2025_745_MOESM2_ESM.zip › optimized structures (.xyz files)/TS7-s3.xyz]

42

C        0.278816000     -0.585363000     -0.658030000
C       -0.009233000     -0.096058000      0.703934000
O        0.128836000      1.057434000      1.037329000
O       -0.459971000     -1.065364000      1.494939000
C       -0.830754000     -0.683197000      2.822726000
H       -0.092666000      0.041609000      3.195808000
H       -0.751658000     -1.607545000      3.410966000
C        0.212830000      0.349824000     -1.825428000
C       -0.402668000     -1.758315000     -1.305211000
H       -0.944954000     -2.437575000     -0.641700000
H        0.177250000     -2.259312000     -2.092116000
H        0.184269000      1.417404000     -1.589772000
H        0.858008000      0.090494000     -2.674642000
C       -1.027053000     -0.447843000     -1.625261000
C        2.402909000     -1.291678000     -0.422432000
F        2.683471000     -1.491176000     -1.695309000
F        2.239709000     -2.422737000      0.220297000
C        3.036487000     -0.187079000      0.298461000
O        3.089921000     -0.144062000      1.504206000
O        3.419517000      0.771797000     -0.549106000
C        3.840165000      2.014126000      0.022575000
C        2.710996000      3.017294000     -0.009463000
H        4.182571000      1.830482000      1.050838000
H        4.695445000      2.341058000     -0.586356000
H        2.385716000      3.206372000     -1.043824000
H        3.044820000      3.971986000      0.424704000
H        1.849661000      2.646584000      0.564750000
C       -2.334791000      0.018903000     -1.186102000
C       -2.620637000      1.391441000     -1.074858000
C       -3.334282000     -0.903362000     -0.827878000
C       -3.853617000      1.821585000     -0.598015000
H       -1.865890000      2.126903000     -1.357222000
C       -4.567722000     -0.467895000     -0.356465000
H       -3.140514000     -1.972866000     -0.929649000
C       -4.832249000      0.896201000     -0.233238000
H       -4.053839000      2.892098000     -0.511490000
H       -5.331806000     -1.200420000     -0.085500000
H       -5.801081000      1.237751000      0.137984000
C       -2.230544000     -0.114555000      2.857149000
H       -2.288967000      0.809770000      2.264889000
H       -2.957583000     -0.832460000      2.449935000
H       -2.515752000      0.120262000      3.893781000
