# Supplementary material for: Difunctionalization of bicyclo[1.1.0]butanes enabled by merging C−C cleavage and ruthenium-catalysed remote C−H activation
Source: Nat Synth. 2025 Feb 17;4(5):655–63. doi: 10.1038/s44160-025-00745-3 (PMC12075002; doi:10.1038/s44160-025-00745-3)
Supplement: Supplementary file 2 — Cartesian coordinates for all the calculated structures. [file 44160_2025_745_MOESM2_ESM.zip › optimized structures (.xyz files)/TS7-s4.xyz]

42
symmetry c1
C       -0.330307000      0.048286000      0.017005000
C        0.569195000      1.123312000      0.490197000
O        0.880785000      1.274750000      1.644879000
O        1.008548000      1.874115000     -0.522531000
C        1.974419000      2.876208000     -0.197037000
H        1.697348000      3.333814000      0.764030000
H        1.878732000      3.628053000     -0.992586000
C       -0.462023000     -1.194831000      0.842625000
C       -0.209202000     -0.623371000     -1.323988000
H        0.364221000     -0.093086000     -2.089500000
H       -1.137187000     -1.080938000     -1.691687000
H       -0.106483000     -1.128794000      1.874786000
H       -1.402813000     -1.746291000      0.725148000
C        0.541720000     -1.321777000     -0.247858000
C       -2.203381000      1.283712000     -0.135033000
F       -2.134346000      1.636217000     -1.402315000
F       -1.983474000      2.301571000      0.666078000
C       -3.245798000      0.338718000      0.278901000
O       -3.648536000      0.238847000      1.411643000
O       -3.607605000     -0.446782000     -0.746119000
C       -4.617244000     -1.420257000     -0.474334000
C       -4.051391000     -2.678670000      0.142546000
H       -5.373308000     -0.970719000      0.186837000
H       -5.075861000     -1.624348000     -1.451693000
H       -3.266943000     -3.114936000     -0.494063000
H       -4.849286000     -3.427263000      0.260384000
H       -3.634088000     -2.468423000      1.137260000
C        1.988009000     -1.426975000     -0.131910000
C        2.611926000     -1.598496000      1.117204000
C        2.799093000     -1.329062000     -1.277232000
C        3.997740000     -1.645984000      1.215104000
H        2.004475000     -1.684738000      2.019157000
C        4.184421000     -1.383483000     -1.174251000
H        2.332423000     -1.218284000     -2.257962000
C        4.791495000     -1.536314000      0.072487000
H        4.464135000     -1.771081000      2.195077000
H        4.796941000     -1.308580000     -2.075948000
H        5.880039000     -1.577635000      0.153193000
C        3.368551000      2.295122000     -0.141710000
H        3.444381000      1.541732000      0.655529000
H        3.634428000      1.816281000     -1.095402000
H        4.100342000      3.090877000      0.064317000
