# Supplementary material for: Difunctionalization of bicyclo[1.1.0]butanes enabled by merging C−C cleavage and ruthenium-catalysed remote C−H activation
Source: Nat Synth. 2025 Feb 17;4(5):655–63. doi: 10.1038/s44160-025-00745-3 (PMC12075002; doi:10.1038/s44160-025-00745-3)
Supplement: Supplementary file 2 — Cartesian coordinates for all the calculated structures. [file 44160_2025_745_MOESM2_ESM.zip › optimized structures (.xyz files)/TS8-s1.xyz]

42
symmetry c1
C        1.693378000     -1.847067000     -0.287124000
C        2.797738000     -0.941880000     -0.606463000
O        3.045810000     -0.551301000     -1.723874000
O        3.464806000     -0.563490000      0.492734000
C        4.462135000      0.441995000      0.314617000
H        4.999747000      0.246988000     -0.625192000
H        5.154521000      0.306999000      1.157447000
C        0.519917000     -1.993105000     -1.176432000
C        1.031745000     -1.990973000      1.031145000
H        1.498917000     -1.476648000      1.875526000
H        0.608478000     -2.974248000      1.274949000
H        0.578387000     -1.490860000     -2.145421000
H        0.017612000     -2.967388000     -1.205576000
C        0.240186000     -1.158460000      0.049818000
C       -1.838776000     -1.673916000      0.599935000
F       -1.899542000     -1.384810000      1.882443000
F       -1.818778000     -2.975425000      0.403305000
C       -2.598669000     -0.868334000     -0.364735000
O       -2.729062000     -1.191505000     -1.521300000
O       -2.993634000      0.282140000      0.172549000
C       -3.549681000      1.240120000     -0.728470000
C       -3.752307000      2.523808000      0.030770000
H       -2.858217000      1.367161000     -1.576111000
H       -4.493088000      0.840068000     -1.134088000
H       -4.433604000      2.375455000      0.881332000
H       -4.186107000      3.287021000     -0.631684000
H       -2.791517000      2.897654000      0.412823000
C        0.181536000      0.317607000      0.087057000
C        0.084748000      1.071280000     -1.090717000
C        0.199517000      0.988210000      1.317304000
C        0.038341000      2.461920000     -1.036692000
H        0.048218000      0.568137000     -2.057797000
C        0.149556000      2.377829000      1.368187000
H        0.235553000      0.411891000      2.243319000
C        0.074912000      3.121860000      0.191189000
H       -0.025755000      3.034325000     -1.965112000
H        0.164505000      2.883638000      2.336489000
H        0.038885000      4.212996000      0.230541000
C        3.851164000      1.824826000      0.312047000
H        3.162251000      1.942240000     -0.536694000
H        3.289504000      2.008973000      1.239475000
H        4.640595000      2.586645000      0.224557000
