# Supplementary material for: Difunctionalization of bicyclo[1.1.0]butanes enabled by merging C−C cleavage and ruthenium-catalysed remote C−H activation
Source: Nat Synth. 2025 Feb 17;4(5):655–63. doi: 10.1038/s44160-025-00745-3 (PMC12075002; doi:10.1038/s44160-025-00745-3)
Supplement: Supplementary file 2 — Cartesian coordinates for all the calculated structures. [file 44160_2025_745_MOESM2_ESM.zip › optimized structures (.xyz files)/TS8-s2.xyz]

42
symmetry c1
C       -1.370941000     -1.848159000     -0.634543000
C       -2.673051000     -1.200430000     -0.478651000
O       -3.413054000     -1.394409000      0.457641000
O       -2.927894000     -0.343428000     -1.478358000
C       -4.130176000      0.418154000     -1.365983000
H       -4.925075000     -0.231491000     -0.970299000
H       -4.381920000      0.702921000     -2.397333000
C       -0.635600000     -2.408139000      0.519091000
C       -0.230660000     -1.369877000     -1.452019000
H       -0.419005000     -0.521014000     -2.114075000
H        0.438001000     -2.129339000     -1.876124000
H       -1.165979000     -2.403379000      1.475921000
H       -0.018712000     -3.299687000      0.345865000
C       -0.058182000     -1.102406000      0.021228000
C        2.088225000     -1.434388000      0.462473000
F        2.375027000     -2.358476000     -0.436176000
F        2.063493000     -1.940047000      1.674197000
C        2.693541000     -0.100551000      0.326048000
O        2.956258000      0.610734000      1.261652000
O        2.796702000      0.236700000     -0.962223000
C        3.238129000      1.569893000     -1.219008000
C        3.091889000      1.830526000     -2.694799000
H        2.637155000      2.263232000     -0.609501000
H        4.283665000      1.669494000     -0.884791000
H        3.684590000      1.114608000     -3.282699000
H        3.439150000      2.846072000     -2.934252000
H        2.040621000      1.743214000     -3.007630000
C       -0.263302000      0.211697000      0.662865000
C       -0.467868000      0.302837000      2.044955000
C       -0.207396000      1.392773000     -0.089827000
C       -0.638175000      1.542342000      2.654045000
H       -0.476360000     -0.604651000      2.650770000
C       -0.373230000      2.631185000      0.522851000
H       -0.029497000      1.342489000     -1.165195000
C       -0.593610000      2.711426000      1.896796000
H       -0.796542000      1.594815000      3.733500000
H       -0.329308000      3.542189000     -0.079150000
H       -0.719864000      3.683733000      2.378097000
C       -3.939348000      1.631772000     -0.485185000
H       -3.682291000      1.329413000      0.539940000
H       -3.134036000      2.275328000     -0.867655000
H       -4.868839000      2.220046000     -0.449298000
