# Supplementary material for: Difunctionalization of bicyclo[1.1.0]butanes enabled by merging C−C cleavage and ruthenium-catalysed remote C−H activation
Source: Nat Synth. 2025 Feb 17;4(5):655–63. doi: 10.1038/s44160-025-00745-3 (PMC12075002; doi:10.1038/s44160-025-00745-3)
Supplement: Supplementary file 2 — Cartesian coordinates for all the calculated structures. [file 44160_2025_745_MOESM2_ESM.zip › optimized structures (.xyz files)/TS8-s3.xyz]

42
symmetry c1
C       -1.263297000     -1.898929000     -0.506938000
C       -2.603137000     -1.316309000     -0.433775000
O       -3.359952000     -1.484700000      0.493791000
O       -2.874339000     -0.551020000     -1.501135000
C       -4.125141000      0.137257000     -1.483031000
H       -4.891447000     -0.532852000     -1.065612000
H       -4.356705000      0.330013000     -2.540089000
C       -0.536396000     -2.343291000      0.700782000
C       -0.125830000     -1.419034000     -1.326303000
H       -0.336816000     -0.628019000     -2.050417000
H        0.594778000     -2.168020000     -1.678592000
H       -1.095936000     -2.298954000      1.639982000
H        0.128083000     -3.211442000      0.605053000
C       -0.011399000     -1.044563000      0.129854000
C        2.136247000     -1.252345000      0.634160000
F        2.402625000     -2.398923000      0.034318000
F        2.088286000     -1.395994000      1.938526000
C        2.790765000     -0.035554000      0.132309000
O        3.021843000      0.927491000      0.818549000
O        3.005756000     -0.129541000     -1.184797000
C        3.635287000      0.992950000     -1.806519000
C        2.642186000      2.070223000     -2.174559000
H        4.403721000      1.389173000     -1.125860000
H        4.127845000      0.577656000     -2.696556000
H        1.855060000      1.671357000     -2.832078000
H        3.156052000      2.882552000     -2.710359000
H        2.176896000      2.491101000     -1.272549000
C       -0.299479000      0.291786000      0.688412000
C       -0.515335000      0.452629000      2.062897000
C       -0.337049000      1.424122000     -0.135522000
C       -0.783012000      1.710589000      2.594294000
H       -0.457936000     -0.413754000      2.723511000
C       -0.601170000      2.681424000      0.398548000
H       -0.158493000      1.322022000     -1.206461000
C       -0.829029000      2.830079000      1.765394000
H       -0.949167000      1.817242000      3.668632000
H       -0.626799000      3.553225000     -0.259772000
H       -1.032983000      3.817589000      2.185248000
C       -4.043828000      1.420945000     -0.689104000
H       -3.806063000      1.211062000      0.363367000
H       -3.267577000      2.086949000     -1.092546000
H       -5.009479000      1.947631000     -0.727155000
