# Supplementary material for: Difunctionalization of bicyclo[1.1.0]butanes enabled by merging C−C cleavage and ruthenium-catalysed remote C−H activation
Source: Nat Synth. 2025 Feb 17;4(5):655–63. doi: 10.1038/s44160-025-00745-3 (PMC12075002; doi:10.1038/s44160-025-00745-3)
Supplement: Supplementary file 2 — Cartesian coordinates for all the calculated structures. [file 44160_2025_745_MOESM2_ESM.zip › optimized structures (.xyz files)/TS8-s4.xyz]

42
symmetry c1
C       -0.547831000     -1.819252000     -0.298630000
C       -1.904506000     -1.948348000      0.230778000
O       -2.153836000     -2.132733000      1.400515000
O       -2.830258000     -1.797809000     -0.725835000
C       -4.190057000     -1.766625000     -0.292611000
H       -4.325432000     -2.511220000      0.505896000
H       -4.774493000     -2.074003000     -1.171225000
C        0.585948000     -1.423998000      0.563954000
C       -0.146687000     -1.136779000     -1.551962000
H       -0.951826000     -0.824261000     -2.222619000
H        0.751001000     -1.510629000     -2.061761000
H        0.385514000     -1.366587000      1.637495000
H        1.564858000     -1.851402000      0.310985000
C        0.119511000     -0.293705000     -0.324356000
C        1.830317000      0.974259000     -0.931197000
F        1.803703000      2.022398000     -0.139642000
F        1.468317000      1.282527000     -2.158684000
C        2.936591000      0.019195000     -0.797079000
O        3.207688000     -0.802460000     -1.641319000
O        3.492327000      0.093165000      0.412128000
C        4.490325000     -0.884836000      0.705014000
C        4.954233000     -0.664558000      2.120234000
H        4.060312000     -1.889800000      0.561440000
H        5.311781000     -0.784881000     -0.022278000
H        5.377778000      0.342926000      2.241860000
H        5.728923000     -1.400165000      2.380684000
H        4.119999000     -0.774838000      2.828355000
C       -0.767650000      0.805763000      0.112203000
C       -0.932373000      1.115755000      1.468426000
C       -1.446808000      1.575971000     -0.842165000
C       -1.781055000      2.146995000      1.859474000
H       -0.395166000      0.544760000      2.226886000
C       -2.289449000      2.611071000     -0.448390000
H       -1.300682000      1.370122000     -1.903880000
C       -2.465683000      2.897168000      0.904324000
H       -1.904639000      2.368863000      2.921986000
H       -2.810004000      3.201329000     -1.206238000
H       -3.127876000      3.708939000      1.213764000
C       -4.582991000     -0.386370000      0.182258000
H       -3.984938000     -0.092486000      1.056779000
H       -4.426339000      0.361665000     -0.608308000
H       -5.645337000     -0.374216000      0.469557000
