# Supplementary material for: Difunctionalization of bicyclo[1.1.0]butanes enabled by merging C−C cleavage and ruthenium-catalysed remote C−H activation
Source: Nat Synth. 2025 Feb 17;4(5):655–63. doi: 10.1038/s44160-025-00745-3 (PMC12075002; doi:10.1038/s44160-025-00745-3)
Supplement: Supplementary file 2 — Cartesian coordinates for all the calculated structures. [file 44160_2025_745_MOESM2_ESM.zip › optimized structures (.xyz files)/TS9-s1.xyz]

130
symmetry c1
C       -0.095341000     -0.496362000     -3.792593000
C       -0.409705000     -0.860714000     -5.105172000
C        2.024977000      0.217090000     -4.459481000
C        0.536235000     -0.675109000     -6.105480000
H       -1.390583000     -1.278216000     -5.335015000
C        1.776342000     -0.124478000     -5.782577000
H        2.974091000      0.647102000     -4.131933000
H        0.305614000     -0.953954000     -7.136177000
H        2.542391000      0.042525000     -6.540732000
N        1.112225000      0.029699000     -3.504953000
Ru       1.409187000      0.450115000     -1.504443000
O        3.654106000     -0.197241000     -1.671117000
C        3.255006000     -1.359259000     -1.397033000
C       -0.456998000     -0.018461000     -1.406934000
C       -0.973982000     -0.596270000     -2.628936000
C       -2.194227000     -1.240508000     -2.667485000
C       -3.050430000     -1.227282000     -1.542364000
C       -2.544287000     -0.701958000     -0.322566000
C       -1.311827000     -0.092832000     -0.270988000
O        1.994138000     -1.535832000     -1.302861000
H       -2.534011000     -1.755206000     -3.568851000
H       -0.983023000      0.334342000      0.675155000
H       -3.879129000     -1.934752000     -1.506020000
H       -3.161093000     -0.749046000      0.578877000
C        5.411823000      3.823339000      1.470927000
C        4.501667000      3.553544000      2.493930000
C        3.436956000      2.690669000      2.259853000
C        3.274089000      2.086317000      1.006436000
C        4.188994000      2.364685000     -0.013523000
C        5.255549000      3.228473000      0.220383000
P        1.901740000      0.897811000      0.716926000
C        0.631570000      1.589736000      1.843604000
C        0.236978000      0.972880000      3.033319000
C       -0.745365000      1.556215000      3.832973000
C       -1.316144000      2.768276000      3.453848000
C       -0.907807000      3.399167000      2.275888000
C        0.048795000      2.807314000      1.464063000
C        2.490862000     -0.618310000      1.567738000
C        1.663946000     -1.751650000      1.536805000
C        2.118261000     -2.966989000      2.029986000
C        3.416590000     -3.072164000      2.534768000
C        4.246195000     -1.955579000      2.567431000
C        3.780606000     -0.731011000      2.092495000
H        4.441409000      0.137036000      2.112449000
H        1.476688000     -3.849243000      1.989862000
H        5.264884000     -2.044331000      2.947378000
H        0.693271000      0.029789000      3.340938000
H        0.345244000      3.277537000      0.521010000
H       -1.060647000      1.071989000      4.758514000
H       -1.347698000      4.356408000      1.990904000
H        2.726864000      2.486172000      3.064165000
H        4.071201000      1.895921000     -0.989819000
H        4.629665000      4.015680000      3.474507000
H        5.970788000      3.438729000     -0.576559000
H        0.670890000     -1.688433000      1.085668000
Br       1.340286000      2.883603000     -2.044275000
C        4.168747000     -2.483873000     -1.084441000
C        3.680727000     -3.814844000     -1.072152000
C        5.507031000     -2.218934000     -0.703865000
C        4.529783000     -4.836677000     -0.647512000
C        6.303829000     -3.282202000     -0.273122000
C        5.836657000     -4.594672000     -0.223375000
H        4.148216000     -5.861325000     -0.636797000
H        7.331349000     -3.071322000      0.036564000
C        6.694120000     -5.709671000      0.294006000
H        6.423340000     -5.941691000      1.336729000
H        6.556390000     -6.629675000     -0.293106000
H        7.760316000     -5.443394000      0.277494000
C        6.122233000     -0.849152000     -0.716736000
H        6.121996000     -0.417052000     -1.726572000
H        5.558277000     -0.141618000     -0.093619000
H        7.156269000     -0.897744000     -0.348022000
C        2.293538000     -4.199163000     -1.503603000
H        1.543856000     -3.874399000     -0.768535000
H        2.006466000     -3.719842000     -2.449039000
H        2.226781000     -5.289924000     -1.619996000
C       -4.532201000      0.385248000     -2.179527000
C       -4.878155000      0.080250000     -3.621593000
C       -5.835161000     -0.208112000     -1.689013000
C       -3.874051000      1.569375000     -1.700738000
C       -6.055489000     -0.780709000     -3.118878000
H       -4.153365000     -0.449269000     -4.253228000
H       -5.216262000      0.985015000     -4.150063000
H       -5.822460000     -0.939201000     -0.866887000
H       -6.587791000      0.557676000     -1.443386000
C       -2.893576000      2.203832000     -2.487855000
C       -4.159141000      2.092301000     -0.423974000
C       -5.771836000     -2.264824000     -3.240685000
C       -7.406378000     -0.457747000     -3.750582000
C       -2.238924000      3.338415000     -2.022603000
H       -2.645356000      1.797436000     -3.470775000
C       -3.509814000      3.230317000      0.033038000
H       -4.907884000      1.603433000      0.204347000
O       -4.893038000     -2.751455000     -3.902641000
O       -6.624839000     -2.970298000     -2.497834000
F       -7.395179000     -0.851677000     -5.040316000
F       -7.596826000      0.880099000     -3.737240000
C       -8.587489000     -1.084875000     -2.990817000
C       -2.552087000      3.858339000     -0.767633000
H       -1.466410000      3.807940000     -2.633436000
H       -3.747137000      3.623912000      1.023671000
C       -6.498990000     -4.396133000     -2.523909000
O       -8.906253000     -0.704421000     -1.898560000
O       -9.162527000     -2.057574000     -3.671797000
H       -2.039159000      4.755368000     -0.412497000
H       -6.260223000     -4.708863000     -3.550925000
H       -7.498383000     -4.767961000     -2.258987000
C       -5.450210000     -4.872803000     -1.547375000
C      -10.214669000     -2.755467000     -2.998904000
H       -4.452926000     -4.515923000     -1.841625000
H       -5.671201000     -4.518177000     -0.529758000
H       -5.425577000     -5.972533000     -1.529892000
C      -10.653538000     -3.895035000     -3.878650000
H       -9.834697000     -3.098566000     -2.023221000
H      -11.032864000     -2.047310000     -2.793681000
H      -11.018080000     -3.525765000     -4.847997000
H      -11.467078000     -4.452592000     -3.392521000
H       -9.821663000     -4.589606000     -4.067397000
C       -2.396734000      3.406903000      4.279962000
C        6.533467000      4.796481000      1.708903000
C        3.895263000     -4.389450000      3.075920000
F        6.152466000      6.053111000      1.455224000
F        7.586770000      4.539529000      0.928901000
F        6.952946000      4.763738000      2.978044000
F       -3.579838000      3.367173000      3.645809000
F       -2.560857000      2.799456000      5.455911000
F       -2.134073000      4.694397000      4.520346000
F        3.475495000     -4.581297000      4.333282000
F        5.230185000     -4.468937000      3.094089000
F        3.439895000     -5.420109000      2.356344000
