# Supplementary material for: Difunctionalization of bicyclo[1.1.0]butanes enabled by merging C−C cleavage and ruthenium-catalysed remote C−H activation
Source: Nat Synth. 2025 Feb 17;4(5):655–63. doi: 10.1038/s44160-025-00745-3 (PMC12075002; doi:10.1038/s44160-025-00745-3)
Supplement: Supplementary file 2 — Cartesian coordinates for all the calculated structures. [file 44160_2025_745_MOESM2_ESM.zip › optimized structures (.xyz files)/TS9-s2.xyz]

130
symmetry c1
C       -0.285595000     -2.982053000     -3.360166000
C       -0.609337000     -3.759623000     -4.474622000
C        1.869229000     -2.626343000     -4.188958000
C        0.347982000     -3.966881000     -5.457760000
H       -1.612032000     -4.171056000     -4.577066000
C        1.613522000     -3.396833000     -5.315095000
H        2.832288000     -2.142219000     -4.009368000
H        0.107053000     -4.567640000     -6.337633000
H        2.392480000     -3.538699000     -6.065425000
N        0.941439000     -2.432609000     -3.249174000
Ru       1.173203000     -1.161002000     -1.636932000
O        3.510676000     -1.275031000     -1.800511000
C        3.435640000     -2.219958000     -0.970169000
C       -0.562788000     -1.860552000     -1.194701000
C       -1.154875000     -2.685159000     -2.222143000
C       -2.449946000     -3.155815000     -2.107598000
C       -3.233537000     -2.838358000     -0.975792000
C       -2.590941000     -2.216199000      0.126845000
C       -1.315522000     -1.714684000      0.003394000
O        2.269232000     -2.622301000     -0.645214000
H       -2.888650000     -3.751725000     -2.909630000
H       -0.883974000     -1.178583000      0.848254000
H       -4.182851000     -3.354684000     -0.823939000
H       -3.143692000     -2.079693000      1.058866000
C        3.898288000      4.137900000     -1.117607000
C        3.048008000      4.183887000     -0.012632000
C        2.312349000      3.057200000      0.339895000
C        2.419807000      1.878099000     -0.407072000
C        3.266163000      1.844032000     -1.520475000
C        4.004278000      2.970060000     -1.871857000
P        1.499982000      0.362405000      0.074644000
C        0.053255000      1.098484000      0.929594000
C       -0.128786000      1.045184000      2.314599000
C       -1.260363000      1.614467000      2.894292000
C       -2.203026000      2.257140000      2.092451000
C       -2.021354000      2.321694000      0.709468000
C       -0.903801000      1.734897000      0.128002000
C        2.537864000     -0.327229000      1.422892000
C        2.147615000     -1.544927000      1.999860000
C        2.973995000     -2.190061000      2.910879000
C        4.212727000     -1.636322000      3.238999000
C        4.609786000     -0.427478000      2.674115000
C        3.771509000      0.227807000      1.775517000
H        4.096390000      1.168881000      1.328822000
H        2.673960000     -3.146989000      3.341481000
H        5.584378000     -0.004122000      2.921903000
H        0.612861000      0.552529000      2.947066000
H       -0.766856000      1.762281000     -0.958035000
H       -1.408682000      1.559850000      3.974719000
H       -2.761946000      2.826315000      0.085834000
H        1.644267000      3.102360000      1.202595000
H        3.349309000      0.930372000     -2.109561000
H        2.955087000      5.104535000      0.566274000
H        4.656831000      2.943033000     -2.746204000
H        1.208993000     -2.014500000      1.698895000
Br       0.326911000      0.657022000     -3.140016000
C        4.617554000     -2.804340000     -0.291816000
C        4.515295000     -4.059364000      0.359327000
C        5.822301000     -2.064360000     -0.213863000
C        5.606482000     -4.526053000      1.091483000
C        6.873826000     -2.575352000      0.550820000
C        6.788536000     -3.795687000      1.218788000
H        5.523523000     -5.494945000      1.591756000
H        7.795824000     -1.991910000      0.625164000
C        7.912909000     -4.299162000      2.072199000
H        7.694516000     -4.112116000      3.135835000
H        8.055191000     -5.383374000      1.952103000
H        8.860315000     -3.795907000      1.833505000
C        6.034537000     -0.743422000     -0.895823000
H        5.952557000     -0.837124000     -1.987242000
H        5.274817000     -0.005909000     -0.603671000
H        7.027377000     -0.345298000     -0.644266000
C        3.293126000     -4.931542000      0.299140000
H        2.476337000     -4.515035000      0.905571000
H        2.891599000     -5.013642000     -0.719636000
H        3.531809000     -5.937486000      0.671759000
C       -4.468614000     -1.027365000     -1.690427000
C       -3.432827000     -0.038020000     -2.143741000
C       -4.921072000     -1.306864000     -3.106435000
C       -5.343252000     -0.893216000     -0.550950000
C       -4.025266000     -0.139321000     -3.584690000
H       -2.384102000     -0.379036000     -2.093063000
H       -3.478675000      0.963720000     -1.694973000
H       -4.576981000     -2.252899000     -3.544215000
H       -5.996139000     -1.188489000     -3.297714000
C       -4.996609000     -0.077359000      0.545155000
C       -6.557102000     -1.608261000     -0.493513000
C       -3.030761000     -0.534566000     -4.656854000
C       -4.791342000      1.129825000     -3.941354000
C       -5.830157000      0.017075000      1.652678000
H       -4.060820000      0.483901000      0.520195000
C       -7.387020000     -1.512171000      0.616041000
H       -6.845187000     -2.244659000     -1.334109000
O       -2.723810000     -1.673957000     -4.897127000
O       -2.534267000      0.525215000     -5.279344000
F       -4.034138000      2.222313000     -3.754254000
F       -5.863404000      1.260586000     -3.112077000
C       -5.339920000      1.086313000     -5.376210000
C       -7.027562000     -0.700576000      1.694495000
H       -5.546626000      0.657593000      2.489758000
H       -8.325194000     -2.071659000      0.641874000
C       -1.535695000      0.295328000     -6.279321000
O       -5.628434000      0.051211000     -5.916790000
O       -5.477702000      2.288926000     -5.892825000
H       -7.681859000     -0.623774000      2.565823000
H       -0.878710000     -0.515028000     -5.933734000
H       -0.952466000      1.224863000     -6.306442000
C       -2.167551000     -0.020167000     -7.614400000
C       -6.006380000      2.351932000     -7.222162000
H       -2.757069000     -0.946143000     -7.557943000
H       -2.827691000      0.797389000     -7.941773000
H       -1.385250000     -0.153244000     -8.376725000
C       -6.031522000      3.796245000     -7.643826000
H       -5.372641000      1.734450000     -7.878494000
H       -7.009654000      1.897068000     -7.223137000
H       -6.666427000      4.390826000     -6.971246000
H       -6.432573000      3.881300000     -8.664141000
H       -5.019334000      4.225651000     -7.631425000
C       -3.394247000      2.911308000      2.734622000
C        4.737065000      5.336270000     -1.466545000
C        5.099575000     -2.327004000      4.236225000
F        5.917638000      5.301686000     -0.834824000
F        4.140141000      6.478718000     -1.115884000
F        4.995407000      5.398190000     -2.774865000
F       -4.382630000      3.115950000      1.861087000
F       -3.888733000      2.157859000      3.728408000
F       -3.080372000      4.095648000      3.266870000
F        4.793284000     -1.969422000      5.489989000
F        6.389234000     -2.025874000      4.049758000
F        4.983308000     -3.657144000      4.173980000
