# Supplementary material for: Difunctionalization of bicyclo[1.1.0]butanes enabled by merging C−C cleavage and ruthenium-catalysed remote C−H activation
Source: Nat Synth. 2025 Feb 17;4(5):655–63. doi: 10.1038/s44160-025-00745-3 (PMC12075002; doi:10.1038/s44160-025-00745-3)
Supplement: Supplementary file 2 — Cartesian coordinates for all the calculated structures. [file 44160_2025_745_MOESM2_ESM.zip › optimized structures (.xyz files)/TS9-s3.xyz]

130
symmetry c1
C       -0.114025000     -1.184176000     -3.949554000
C       -0.273332000     -1.381818000     -5.323625000
C        2.059899000     -0.398605000     -4.277415000
C        0.778909000     -1.081543000     -6.178211000
H       -1.221856000     -1.749118000     -5.714954000
C        1.971152000     -0.585968000     -5.650365000
H        2.957035000     -0.006967000     -3.792205000
H        0.668272000     -1.227316000     -7.255147000
H        2.819631000     -0.337501000     -6.289093000
N        1.043450000     -0.691184000     -3.463600000
Ru       1.025699000     -0.286336000     -1.433570000
O        3.367168000     -0.433311000     -1.347270000
C        3.195112000     -1.645142000     -1.048569000
C       -0.707614000     -1.084523000     -1.564736000
C       -1.109369000     -1.444615000     -2.912742000
C       -2.349888000     -1.977315000     -3.172790000
C       -3.316602000     -2.103631000     -2.139274000
C       -2.840918000     -1.998095000     -0.798581000
C       -1.597995000     -1.480730000     -0.525051000
O        1.999365000     -2.088938000     -1.076966000
H       -2.643043000     -2.216526000     -4.196964000
H       -1.298130000     -1.362023000      0.516647000
H       -4.215141000     -2.694307000     -2.324056000
H       -3.500448000     -2.298204000      0.016598000
C        3.562080000      4.136440000      1.654047000
C        2.515093000      3.793557000      2.507793000
C        1.759224000      2.652582000      2.254019000
C        2.041636000      1.846800000      1.145838000
C        3.085466000      2.207572000      0.284807000
C        3.844042000      3.344308000      0.541084000
P        1.100905000      0.301504000      0.805524000
C       -0.427320000      0.622132000      1.770691000
C       -0.582611000      0.172105000      3.084705000
C       -1.698139000      0.552703000      3.827902000
C       -2.663593000      1.378197000      3.254432000
C       -2.536649000      1.802375000      1.927924000
C       -1.419127000      1.425969000      1.190279000
C        2.005211000     -0.943280000      1.808602000
C        1.572808000     -2.276177000      1.752290000
C        2.304844000     -3.281074000      2.371414000
C        3.490075000     -2.967200000      3.038808000
C        3.926435000     -1.646721000      3.105345000
C        3.182145000     -0.637992000      2.498347000
H        3.535907000      0.393292000      2.546702000
H        1.975453000     -4.319504000      2.306455000
H        4.859470000     -1.406014000      3.617312000
H        0.183041000     -0.458139000      3.542216000
H       -1.293416000      1.771122000      0.158966000
H       -1.804460000      0.225574000      4.863614000
H       -3.314112000      2.424972000      1.479294000
H        0.938177000      2.398795000      2.926634000
H        3.305810000      1.590787000     -0.586894000
H        2.283985000      4.424424000      3.367875000
H        4.651357000      3.624582000     -0.137870000
H        0.678485000     -2.535139000      1.182117000
Br       0.428778000      2.073997000     -2.018286000
C        4.285303000     -2.533799000     -0.579497000
C        4.101342000     -3.939508000     -0.569031000
C        5.476075000     -1.974065000     -0.055524000
C        5.095847000     -4.742107000     -0.010648000
C        6.427059000     -2.828444000      0.507216000
C        6.257506000     -4.211248000      0.550709000
H        4.949968000     -5.825895000     -0.005169000
H        7.336406000     -2.390853000      0.928577000
C        7.269595000     -5.100784000      1.206541000
H        6.943984000     -5.355392000      2.227982000
H        7.393355000     -6.045028000      0.656140000
H        8.250783000     -4.611539000      1.283131000
C        5.774883000     -0.502485000     -0.052791000
H        5.806908000     -0.096440000     -1.072857000
H        4.998125000      0.070025000      0.472098000
H        6.740289000     -0.315819000      0.437742000
C        2.892620000     -4.626981000     -1.138725000
H        2.009261000     -4.472742000     -0.502924000
H        2.617450000     -4.232342000     -2.125814000
H        3.081490000     -5.706180000     -1.224773000
C       -4.496099000     -0.210041000     -2.448000000
C       -5.944838000     -0.616683000     -2.260125000
C       -4.465989000      0.508098000     -1.119190000
C       -3.928069000      0.320200000     -3.666592000
C       -5.891007000     -0.047184000     -0.823486000
H       -6.197645000     -1.685387000     -2.297950000
H       -6.625491000     -0.059216000     -2.920589000
H       -3.680806000      0.250522000     -0.395531000
H       -4.470279000      1.601400000     -1.235690000
C       -4.446719000     -0.034473000     -4.926450000
C       -2.785772000      1.140563000     -3.613723000
C       -5.929163000     -1.138221000      0.226320000
C       -6.940602000      1.014806000     -0.525929000
C       -3.837681000      0.414767000     -6.092104000
H       -5.331025000     -0.674759000     -4.984742000
C       -2.175323000      1.582838000     -4.781653000
H       -2.347387000      1.415820000     -2.651369000
O       -5.992034000     -2.316821000     -0.010056000
O       -5.863274000     -0.625533000      1.451612000
F       -8.148253000      0.422888000     -0.430589000
F       -7.003074000      1.884218000     -1.566256000
C       -6.646123000      1.880778000      0.715561000
C       -2.697907000      1.222228000     -6.024019000
H       -4.254279000      0.138169000     -7.063922000
H       -1.275288000      2.197452000     -4.706846000
C       -5.903120000     -1.539525000      2.554923000
O       -5.622221000      2.503719000      0.812368000
O       -7.655345000      1.893604000      1.558329000
H       -2.219590000      1.571773000     -6.942094000
H       -6.612743000     -2.344480000      2.315260000
H       -6.296478000     -0.945791000      3.388576000
C       -4.532727000     -2.089609000      2.870333000
C       -7.566215000      2.743225000      2.712031000
H       -4.180809000     -2.760393000      2.074174000
H       -3.806684000     -1.274539000      2.998759000
H       -4.571047000     -2.668820000      3.804962000
C       -8.156972000      2.019699000      3.893237000
H       -6.516262000      3.018076000      2.873082000
H       -8.130587000      3.659084000      2.475324000
H       -9.190168000      1.703260000      3.689714000
H       -8.164301000      2.685247000      4.768940000
H       -7.558657000      1.133043000      4.144871000
C       -3.856898000      1.807947000      4.059670000
C        4.418355000      5.334701000      1.956784000
C        4.272472000     -4.050967000      3.725151000
F        4.876146000      5.911573000      0.843244000
F        5.487469000      4.993425000      2.688546000
F        3.750666000      6.261261000      2.649474000
F       -4.948022000      1.076620000      3.764104000
F       -3.652280000      1.671611000      5.371811000
F       -4.179568000      3.082605000      3.831502000
F        3.839058000     -4.245628000      4.977549000
F        5.573519000     -3.752000000      3.806426000
F        4.167001000     -5.223677000      3.092607000
