# Supplementary material for: Difunctionalization of bicyclo[1.1.0]butanes enabled by merging C−C cleavage and ruthenium-catalysed remote C−H activation
Source: Nat Synth. 2025 Feb 17;4(5):655–63. doi: 10.1038/s44160-025-00745-3 (PMC12075002; doi:10.1038/s44160-025-00745-3)
Supplement: Supplementary file 2 — Cartesian coordinates for all the calculated structures. [file 44160_2025_745_MOESM2_ESM.zip › optimized structures (.xyz files)/TS9-s4.xyz]

130
symmetry c1
C       -0.063692000     -0.127686000     -3.984507000
C       -0.353268000     -0.128909000     -5.349000000
C        2.224603000     -0.061476000     -4.429662000
C        0.690727000     -0.114159000     -6.263791000
H       -1.391041000     -0.136735000     -5.682572000
C        2.005368000     -0.097197000     -5.800538000
H        3.225099000     -0.015410000     -3.993366000
H        0.482117000     -0.116473000     -7.335981000
H        2.852737000     -0.090882000     -6.487133000
N        1.213981000     -0.068528000     -3.559298000
Ru       1.428097000      0.301217000     -1.530263000
O        3.550247000     -0.642122000     -1.497717000
C        2.998064000     -1.720130000     -1.146888000
C       -0.484346000      0.113522000     -1.579721000
C       -1.024564000     -0.202029000     -2.884216000
C       -2.325828000     -0.641657000     -3.040877000
C       -3.134877000     -0.899180000     -1.905028000
C       -2.681322000     -0.410123000     -0.645413000
C       -1.396177000      0.046385000     -0.489266000
O        1.721878000     -1.735101000     -1.126263000
H       -2.717227000     -0.874892000     -4.034353000
H       -1.074888000      0.366780000      0.500957000
H       -4.202048000     -1.086074000     -2.044026000
H       -3.347784000     -0.465587000      0.217936000
C        5.555221000      3.475447000      1.442547000
C        4.520058000      3.468585000      2.377072000
C        3.380771000      2.705990000      2.141047000
C        3.265746000      1.946549000      0.971476000
C        4.302670000      1.970108000      0.032201000
C        5.444169000      2.729446000      0.269713000
P        1.797635000      0.878092000      0.683859000
C        0.504227000      1.772634000      1.627743000
C        0.143473000      1.438422000      2.937003000
C       -0.853349000      2.155625000      3.594865000
C       -1.487415000      3.214859000      2.948487000
C       -1.118725000      3.565335000      1.647950000
C       -0.130464000      2.846114000      0.987531000
C        2.182808000     -0.590527000      1.715258000
C        1.172797000     -1.532073000      1.962417000
C        1.466346000     -2.724387000      2.608774000
C        2.782372000     -3.009817000      2.982966000
C        3.792791000     -2.085645000      2.738674000
C        3.490668000     -0.876601000      2.114760000
H        4.290121000     -0.159570000      1.920587000
H        0.679766000     -3.459963000      2.790483000
H        4.821913000     -2.316557000      3.016791000
H        0.639885000      0.613480000      3.451767000
H        0.152673000      3.105833000     -0.037566000
H       -1.133424000      1.895309000      4.617138000
H       -1.608879000      4.403244000      1.148707000
H        2.572268000      2.712459000      2.874772000
H        4.216885000      1.386654000     -0.884285000
H        4.601819000      4.067457000      3.285855000
H        6.247339000      2.751679000     -0.468972000
H        0.151480000     -1.340193000      1.625023000
Br       1.678251000      2.691835000     -2.192697000
C        3.768653000     -2.901299000     -0.686014000
C        3.103365000     -4.105733000     -0.332820000
C        5.171732000     -2.799635000     -0.506844000
C        3.849600000     -5.157692000      0.198659000
C        5.861026000     -3.884380000      0.042029000
C        5.225198000     -5.067423000      0.412212000
H        3.326647000     -6.076224000      0.477693000
H        6.941289000     -3.794428000      0.186683000
C        5.976807000     -6.198308000      1.045654000
H        5.705431000     -7.163952000      0.592998000
H        7.063835000     -6.066408000      0.954627000
H        5.731321000     -6.261384000      2.118015000
C        5.980477000     -1.580927000     -0.850519000
H        5.854243000     -1.289038000     -1.901339000
H        5.666054000     -0.707024000     -0.262458000
H        7.044825000     -1.772523000     -0.655620000
C        1.627046000     -4.326228000     -0.479362000
H        1.067095000     -3.672328000      0.200502000
H        1.267864000     -4.082251000     -1.483466000
H        1.375381000     -5.371770000     -0.254475000
C       -2.853350000     -3.108765000     -1.610098000
C       -3.568498000     -3.739628000     -2.788224000
C       -1.490836000     -3.443668000     -2.164186000
C       -3.228129000     -3.247736000     -0.221103000
C       -2.184241000     -4.025130000     -3.421157000
H       -4.221434000     -3.101454000     -3.400409000
H       -4.127494000     -4.650362000     -2.523377000
H       -0.785299000     -2.620399000     -2.350831000
H       -0.967560000     -4.208329000     -1.575212000
C       -4.574825000     -3.385768000      0.162493000
C       -2.245837000     -3.180230000      0.786646000
C       -1.860228000     -3.342618000     -4.729882000
C       -1.918836000     -5.518781000     -3.647730000
C       -4.926919000     -3.443304000      1.506158000
H       -5.350089000     -3.441158000     -0.606373000
C       -2.602353000     -3.238459000      2.128153000
H       -1.197401000     -3.074886000      0.499048000
O       -0.734072000     -3.076067000     -5.064627000
O       -2.935739000     -3.158742000     -5.489709000
F       -2.834565000     -6.005474000     -4.504776000
F       -2.061410000     -6.186971000     -2.481276000
C       -0.520059000     -5.794803000     -4.237141000
C       -3.943812000     -3.365901000      2.495188000
H       -5.976985000     -3.550234000      1.788344000
H       -1.830841000     -3.182321000      2.900387000
C       -2.710641000     -2.867822000     -6.875848000
O       -0.353565000     -6.136438000     -5.373601000
O        0.414379000     -5.564561000     -3.333865000
H       -4.222526000     -3.409810000      3.550352000
H       -1.821937000     -2.226860000     -6.964814000
H       -3.597440000     -2.304085000     -7.196378000
C       -2.543369000     -4.153156000     -7.651893000
C        1.786934000     -5.602292000     -3.764257000
H       -1.672604000     -4.718556000     -7.288495000
H       -3.433358000     -4.789874000     -7.545751000
H       -2.396465000     -3.932522000     -8.719688000
C        2.237756000     -4.242210000     -4.242185000
H        2.348452000     -5.928566000     -2.878568000
H        1.881344000     -6.361510000     -4.553549000
H        1.663821000     -3.923282000     -5.122058000
H        3.305223000     -4.284028000     -4.505081000
H        2.105556000     -3.482111000     -3.458575000
C       -2.606339000      3.952486000      3.631391000
C        6.813201000      4.250686000      1.721867000
C        3.079283000     -4.308710000      3.676991000
F        6.580086000      5.313363000      2.496466000
F        7.388574000      4.685018000      0.598314000
F        7.717050000      3.493266000      2.357424000
F       -2.499151000      3.894985000      4.961738000
F       -2.634236000      5.240350000      3.281483000
F       -3.796882000      3.432002000      3.309970000
F        2.724264000     -4.266191000      4.966771000
F        4.379389000     -4.615636000      3.637180000
F        2.406592000     -5.325888000      3.125783000
