# Supplementary material for: Difunctionalization of bicyclo[1.1.0]butanes enabled by merging C−C cleavage and ruthenium-catalysed remote C−H activation
Source: Nat Synth. 2025 Feb 17;4(5):655–63. doi: 10.1038/s44160-025-00745-3 (PMC12075002; doi:10.1038/s44160-025-00745-3)
Supplement: Supplementary file 2 — Cartesian coordinates for all the calculated structures. [file 44160_2025_745_MOESM2_ESM.zip › optimized structures (.xyz files)/TS9-s5.xyz]

130
symmetry c1
C        0.102962000     -0.555778000     -3.957017000
C       -0.062388000     -1.030019000     -5.261332000
C        2.346030000     -0.068140000     -4.377284000
C        1.018902000     -1.004627000     -6.133084000
H       -1.029617000     -1.415506000     -5.584385000
C        2.245697000     -0.511327000     -5.689603000
H        3.278017000      0.313424000     -3.954595000
H        0.905585000     -1.367827000     -7.157061000
H        3.116494000     -0.471680000     -6.345136000
N        1.302065000     -0.098304000     -3.547198000
Ru       1.385180000      0.451452000     -1.556716000
O        3.590770000     -0.271961000     -1.440136000
C        3.131658000     -1.408371000     -1.145673000
C       -0.509746000      0.102498000     -1.663060000
C       -0.921279000     -0.499010000     -2.914441000
C       -2.188226000     -1.009022000     -3.089755000
C       -3.106703000     -1.050105000     -2.007780000
C       -2.784582000     -0.296725000     -0.847892000
C       -1.519207000      0.220710000     -0.668429000
O        1.861453000     -1.541063000     -1.165354000
H       -2.477938000     -1.465610000     -4.037616000
H       -1.293065000      0.730435000      0.266080000
H       -4.150464000     -1.295419000     -2.217067000
H       -3.538147000     -0.167241000     -0.067412000
C        5.160252000      3.991964000      1.500956000
C        4.142179000      3.837016000      2.442044000
C        3.087804000      2.968321000      2.181488000
C        3.040185000      2.249087000      0.981186000
C        4.059690000      2.418418000      0.038723000
C        5.116584000      3.285432000      0.299971000
P        1.687509000      1.043727000      0.671938000
C        0.324066000      1.803234000      1.632986000
C       -0.142655000      1.288058000      2.843065000
C       -1.203961000      1.906021000      3.502993000
C       -1.798147000      3.038318000      2.954267000
C       -1.327839000      3.566006000      1.746871000
C       -0.272462000      2.951759000      1.087994000
C        2.214871000     -0.403940000      1.665829000
C        1.337715000     -1.493235000      1.758724000
C        1.737911000     -2.670811000      2.374921000
C        3.037572000     -2.784487000      2.874620000
C        3.918556000     -1.710207000      2.784696000
C        3.504905000     -0.519799000      2.189744000
H        4.202734000      0.316273000      2.121082000
H        1.040325000     -3.507622000      2.444791000
H        4.935866000     -1.806654000      3.166332000
H        0.305679000      0.390617000      3.271095000
H        0.084880000      3.341976000      0.129113000
H       -1.574690000      1.497288000      4.444029000
H       -1.797632000      4.452445000      1.315207000
H        2.292420000      2.854636000      2.921144000
H        4.028215000      1.864860000     -0.898969000
H        4.170909000      4.402630000      3.375102000
H        5.905582000      3.421619000     -0.441642000
H        0.325840000     -1.425536000      1.358596000
Br       1.412627000      2.843035000     -2.247097000
C        3.985671000     -2.535229000     -0.704083000
C        3.439817000     -3.837605000     -0.571113000
C        5.331545000     -2.295173000     -0.329758000
C        4.235441000     -4.849233000     -0.034361000
C        6.073829000     -3.346235000      0.213266000
C        5.546763000     -4.625138000      0.384909000
H        3.805552000     -5.848640000      0.073229000
H        7.106693000     -3.152252000      0.515968000
C        6.344957000     -5.720701000      1.023546000
H        6.187026000     -6.683245000      0.514864000
H        7.420831000     -5.496505000      1.017494000
H        6.034720000     -5.849280000      2.073099000
C        6.015584000     -0.964973000     -0.465361000
H        6.025425000     -0.620101000     -1.508063000
H        5.496025000     -0.178537000      0.099074000
H        7.050064000     -1.037082000     -0.101767000
C        2.041060000     -4.204148000     -0.977484000
H        1.306336000     -3.746742000     -0.301212000
H        1.795984000     -3.836585000     -1.983140000
H        1.915775000     -5.295480000     -0.952183000
C       -2.802652000     -3.158830000     -1.349727000
C       -1.661375000     -3.110418000     -0.365603000
C       -3.840155000     -3.340747000     -0.260788000
C       -2.765480000     -3.853252000     -2.617106000
C       -2.691209000     -3.268114000      0.781091000
H       -1.073414000     -2.180960000     -0.327702000
H       -0.962565000     -3.954411000     -0.453334000
H       -4.598526000     -2.553741000     -0.144665000
H       -4.355426000     -4.312919000     -0.279264000
C       -1.536383000     -4.055510000     -3.276652000
C       -3.947099000     -4.273463000     -3.254970000
C       -2.749685000     -2.128565000      1.777917000
C       -2.488262000     -4.577364000      1.546658000
C       -1.495981000     -4.648789000     -4.532306000
H       -0.610475000     -3.727701000     -2.797984000
C       -3.901564000     -4.867247000     -4.511592000
H       -4.908850000     -4.127752000     -2.756022000
O       -1.798285000     -1.499982000      2.158447000
O       -3.995912000     -1.937440000      2.211240000
F       -1.311655000     -4.536812000      2.208790000
F       -2.422894000     -5.600521000      0.673191000
C       -3.644303000     -4.862231000      2.517804000
C       -2.677658000     -5.054389000     -5.157772000
H       -0.533974000     -4.797985000     -5.028743000
H       -4.827770000     -5.190467000     -4.992756000
C       -4.197044000     -0.955826000      3.234982000
O       -4.672732000     -5.365064000      2.161923000
O       -3.367837000     -4.431293000      3.735341000
H       -2.644609000     -5.522390000     -6.144297000
H       -3.310178000     -0.943867000      3.885649000
H       -5.059172000     -1.324252000      3.808199000
C       -4.467246000      0.409718000      2.653056000
C       -4.423304000     -4.532026000      4.697689000
H       -3.588141000      0.793524000      2.116756000
H       -5.323965000      0.382876000      1.963742000
H       -4.700225000      1.119428000      3.459302000
C       -3.942272000     -3.911904000      5.981685000
H       -5.312614000     -4.024954000      4.290355000
H       -4.685502000     -5.594516000      4.819770000
H       -3.046366000     -4.427894000      6.355562000
H       -4.727484000     -3.981557000      6.748181000
H       -3.692324000     -2.850556000      5.838180000
C       -2.960148000      3.706704000      3.632493000
C        6.330479000      4.885768000      1.805327000
C        3.457544000     -4.057613000      3.551864000
F        7.304880000      4.212225000      2.431001000
F        5.985199000      5.901290000      2.601786000
F        6.863283000      5.403089000      0.696004000
F       -2.667359000      4.954969000      4.003595000
F       -4.020127000      3.781735000      2.816228000
F       -3.354169000      3.045264000      4.727970000
F        3.012906000     -4.109232000      4.814383000
F        4.788962000     -4.185233000      3.602991000
F        2.974287000     -5.137554000      2.929362000
