# Supplementary material for: Difunctionalization of bicyclo[1.1.0]butanes enabled by merging C−C cleavage and ruthenium-catalysed remote C−H activation
Source: Nat Synth. 2025 Feb 17;4(5):655–63. doi: 10.1038/s44160-025-00745-3 (PMC12075002; doi:10.1038/s44160-025-00745-3)
Supplement: Supplementary file 3 — Crystallographic data for compound 4 (CCDC 2344922). [file 44160_2025_745_MOESM3_ESM.cif]

data_mo_2157_cg_0m
loop_
_audit_author_name
_audit_author_email
_audit_author_address
'Chen, S.' shan.chen@chemie.uni-goettingen.de
;
Georg-August-Universitaet Goettingen
Institut fuer Organische und Biomolekulare Chemie 
Tammannstrasse 2
Goettingen
D-37077
Germany
;
'Golz, C.' 'cgolz@gwdg.de '
;
Georg-August-Universitaet Goettingen
Institut fuer Organische und Biomolekulare Chemie 
Tammannstrasse 2
Goettingen
D-37077
Germany
;
'Ackermann, L.' Lutz.Ackermann@chemie.uni-goettingen.de
;
Georg-August-Universitaet Goettingen
Institut fuer Organische und Biomolekulare Chemie 
Tammannstrasse 2
Goettingen
D-37077
Germany
;

_audit_creation_method
;FinalCif V130 by Daniel Kratzert, Freiburg 2023, 
https://dkratzert.de/finalcif.html
;
_audit_contact_author_address
;Georg-August-Universitaet Goettingen
Institut fuer Organische und Biomolekulare Chemie 
Tammannstrasse 2
Goettingen
D-37077
Germany
;
_audit_contact_author_email       cgolz@gwdg.de
_audit_contact_author_name        'Golz, C.'
_audit_contact_author_phone       '+49(551) 39-21750'
_audit_creation_date              2023-11-21
_publ_contact_author_id_orcid     ''
_publ_section_references
;
Dolomanov, O.V., Bourhis, L.J., Gildea, R.J, Howard, J.A.K. & Puschmann, H.
 (2009), J. Appl. Cryst. 42, 339-341.

Sheldrick, G.M. (2008). Acta Cryst. A64, 112-122.

Sheldrick, G.M. (2015). Acta Cryst. A71, 3-8.
;
_diffrn_source_power              0.0695
_exptl_crystal_colour_primary     colourless
_olex2_refinement_description
;
1. Fixed Uiso
 At 1.2 times of:
  All C(H) groups, All C(H,H) groups
 At 1.5 times of:
  All C(H,H,H) groups
2. Restrained distances
 O3A-C14 \\sim O3B-C14
 with sigma of 0.02
 O3A-C26A \\sim O3B-C26B
 with sigma of 0.02
 C26A-C27A \\sim C26B-C27B
 with sigma of 0.02
 O3A-C27A \\sim O3B-C27B
 with sigma of 0.04
 C14-C26A \\sim C14-C26B
 with sigma of 0.04
3. Others
 Sof(O3B)=Sof(C26B)=Sof(H26C)=Sof(H26D)=Sof(C27B)=Sof(H27D)=Sof(H27E)=
 Sof(H27F)=1-FVAR(1)
 Sof(O3A)=Sof(C26A)=Sof(H26A)=Sof(H26B)=Sof(C27A)=Sof(H27A)=Sof(H27B)=
 Sof(H27C)=FVAR(1)
4.a Ternary CH refined with riding coordinates:
 C11(H11)
4.b Secondary CH2 refined with riding coordinates:
 C10(H10A,H10B), C12(H12A,H12B), C19(H19A,H19B), C26A(H26A,H26B), C26B(H26C,
 H26D)
4.c Aromatic/amide H refined with riding coordinates:
 C1(H1), C2(H2), C3(H3), C4(H4), C7(H7), C16(H16), C17(H17), C18(H18),
 C21(H21), C22(H22), C23(H23), C24(H24), C25(H25)
4.d Idealised Me refined as rotating group:
 C27A(H27A,H27B,H27C), C27B(H27D,H27E,H27F)
;
_olex2_submission_special_instructions 'No special instructions were received'
_shelx_SHELXL_version_number      '2018/3'
_chemical_name_systematic         ?
_chemical_name_common             ?
_chemical_formula_sum             'C27 H25 F2 N O4'
_chemical_formula_moiety          'C27 H25 F2 N O4'
_chemical_formula_weight          465.48
_chemical_melting_point           ?
_space_group_crystal_system       'orthorhombic'
_space_group_IT_number            61
_space_group_name_H-M_alt         'P b c a'
_space_group_name_Hall            '-P 2ac 2ab'
_shelx_space_group_comment
;
The symmetry employed for this shelxl refinement is uniquely defined
by the following loop, which should always be used as a source of
symmetry information in preference to the above space-group names.
They are only intended as comments.
;

loop_
_space_group_symop_operation_xyz
'x, y, z'
'-x+1/2, -y, z+1/2'
'-x, y+1/2, -z+1/2'
'x+1/2, -y+1/2, -z'
'-x, -y, -z'
'x-1/2, y, -z-1/2'
'x, -y-1/2, z-1/2'
'-x-1/2, y-1/2, z'

_cell_length_a                    8.3511(5)
_cell_length_b                    18.8360(12)
_cell_length_c                    28.8201(19)
_cell_angle_alpha                 90
_cell_angle_beta                  90
_cell_angle_gamma                 90
_cell_volume                      4533.4(5)
_cell_formula_units_Z             8
_cell_measurement_temperature     100.00
_cell_measurement_reflns_used     9783
_cell_measurement_theta_min       2.275
_cell_measurement_theta_max       28.668
_exptl_crystal_description        plate
_exptl_crystal_colour             colourless
_exptl_crystal_recrystallization_method 'from a mixture of dichloromethane and hexane.'
_exptl_crystal_density_meas       ?
_exptl_crystal_density_method     ?
_exptl_crystal_density_diffrn     1.364
_exptl_crystal_F_000              1952
_exptl_crystal_size_max           0.64
_exptl_crystal_size_mid           0.528
_exptl_crystal_size_min           0.052
_exptl_absorpt_coefficient_mu     0.102
_exptl_absorpt_correction_type    numerical
_exptl_absorpt_correction_T_min   0.9291
_exptl_absorpt_correction_T_max   1.0000
_exptl_absorpt_process_details
;
SADABS-2016/2 (Bruker,2016/2) was used for absorption correction.
wR2(int) was 0.1675 before and 0.0532 after correction.
The Ratio of minimum to maximum transmission is 0.9291.
The \l/2 correction factor is Not present.
;
_exptl_absorpt_special_details    ?
_shelx_estimated_absorpt_T_min    0.938
_shelx_estimated_absorpt_T_max    0.995
_exptl_transmission_factor_min    ?
_exptl_transmission_factor_max    ?
_exptl_special_details            ?
_diffrn_ambient_temperature       100.00
_diffrn_ambient_environment       N~2~
_diffrn_radiation_type            MoK\a
_diffrn_radiation_wavelength      0.71073
_diffrn_radiation_monochromator   'mirror optics'
_diffrn_measurement_ambient_temperature_device_make 'Oxford Cryostream 800'
_diffrn_radiation_probe           x-ray
_diffrn_source                    'microfocus sealed X-ray tube'
_diffrn_source_type               'Incoatec I\ms'
_diffrn_source_voltage            50.0
_diffrn_source_current            1.39
_diffrn_detector                  CPAD
_diffrn_detector_type             'Bruker PHOTON III'
_diffrn_detector_area_resol_mean  7.41
_diffrn_measurement_device        'four-circle diffractometer'
_diffrn_measurement_device_type   'Bruker D8 VENTURE dual wavelength Mo/Ag'
_diffrn_measurement_method        '\w and \f scans'
_diffrn_measurement_specimen_support 'MiTeGen micromount'
_diffrn_reflns_number             97486
_diffrn_reflns_av_unetI/netI      0.0139
_diffrn_reflns_av_R_equivalents   0.0422
_diffrn_reflns_theta_min          2.162
_diffrn_reflns_theta_max          28.707
_diffrn_reflns_theta_full         25.242
_diffrn_reflns_limit_h_min        -11
_diffrn_reflns_limit_h_max        11
_diffrn_reflns_limit_k_min        -25
_diffrn_reflns_limit_k_max        25
_diffrn_reflns_limit_l_min        -38
_diffrn_reflns_limit_l_max        36
_diffrn_standards_number          0
_diffrn_measured_fraction_theta_max 0.999
_diffrn_measured_fraction_theta_full 1.000
_diffrn_reflns_Laue_measured_fraction_max 0.999
_diffrn_reflns_Laue_measured_fraction_full 1.000
_diffrn_reflns_point_group_measured_fraction_max 0.999
_diffrn_reflns_point_group_measured_fraction_full 1.000
_reflns_number_total              5855
_reflns_number_gt                 4947
_reflns_threshold_expression      'I > 2\s(I)'
_reflns_Friedel_coverage          0.000
_reflns_Friedel_fraction_max      .
_reflns_Friedel_fraction_full     .
_reflns_special_details
;
 Reflections were merged by SHELXL according to the crystal
 class for the calculation of statistics and refinement.
 
 _reflns_Friedel_fraction is defined as the number of unique
 Friedel pairs measured divided by the number that would be
 possible theoretically, ignoring centric projections and
 systematic absences.
;
_computing_data_collection        'Bruker BIS 8.5.0.27 Release/2023-03-20 and APEX4 2022.10-1'
_computing_cell_refinement        'SAINT V8.40B (?, 2016)'
_computing_data_reduction         'SAINT V8.40B (?, 2016)'
_computing_structure_solution     'SHELXT 2018/2 (Sheldrick, 2018)'
_computing_structure_refinement   'XL  (Sheldrick, 2008)'
_computing_molecular_graphics     'Olex2 1.5 (Dolomanov et al., 2009)'
_computing_publication_material   'Olex2 1.5 (Dolomanov et al., 2009)'
_refine_special_details           ?
_refine_ls_structure_factor_coef  Fsqd
_refine_ls_matrix_type            full
_refine_ls_weighting_scheme       calc
_refine_ls_weighting_details      'w=1/[\s^2^(Fo^2^)+(0.0529P)^2^+2.3684P] where P=(Fo^2^+2Fc^2^)/3'
_atom_sites_solution_primary      dual
_atom_sites_solution_secondary    ?
_atom_sites_solution_hydrogens    geom
_refine_ls_hydrogen_treatment     constr
_refine_ls_number_reflns          5855
_refine_ls_number_parameters      337
_refine_ls_number_restraints      5
_refine_ls_R_factor_all           0.0507
_refine_ls_R_factor_gt            0.0412
_refine_ls_wR_factor_ref          0.1136
_refine_ls_wR_factor_gt           0.1053
_refine_ls_goodness_of_fit_ref    1.015
_refine_ls_restrained_S_all       1.025
_refine_ls_shift/su_max           0.001
_refine_ls_shift/su_mean          0.000
_refine_diff_density_max          0.446
_refine_diff_density_min          -0.263
_refine_diff_density_rms          0.045
_refine_ls_extinction_method      none
_refine_ls_extinction_coef        .

loop_
_atom_type_symbol
_atom_type_description
_atom_type_scat_dispersion_real
_atom_type_scat_dispersion_imag
_atom_type_scat_source
'C' 'C' 0.0033 0.0016 'International Tables Vol C Tables 4.2.6.8 and 6.1.1.4'
'H' 'H' 0.0000 0.0000 'International Tables Vol C Tables 4.2.6.8 and 6.1.1.4'
'N' 'N' 0.0061 0.0033 'International Tables Vol C Tables 4.2.6.8 and 6.1.1.4'
'O' 'O' 0.0106 0.0060 'International Tables Vol C Tables 4.2.6.8 and 6.1.1.4'
'F' 'F' 0.0171 0.0103 'International Tables Vol C Tables 4.2.6.8 and 6.1.1.4'

_geom_special_details
;
 All esds (except the esd in the dihedral angle between two l.s. planes)
 are estimated using the full covariance matrix.  The cell esds are taken
 into account individually in the estimation of esds in distances, angles
 and torsion angles; correlations between esds in cell parameters are only
 used when they are defined by crystal symmetry.  An approximate (isotropic)
 treatment of cell esds is used for estimating esds involving l.s. planes.
;

loop_
_exptl_crystal_face_index_h
_exptl_crystal_face_index_k
_exptl_crystal_face_index_l
_exptl_crystal_face_perp_dist
-2.00 1.00 2.00 0.2560
-2.00 -2.00 1.00 0.3610
-1.00 2.00 2.00 0.2330
-1.00 1.00 2.00 0.2020
0.00 0.00 -1.00 0.0260
0.00 0.00 1.00 0.0140
0.00 1.00 -1.00 0.2150
0.00 -1.00 1.00 0.2050
0.00 -1.00 0.00 0.2360
0.00 1.00 0.00 0.2630
1.00 0.00 -1.00 0.2680
1.00 2.00 0.00 0.3420

loop_
_atom_site_label
_atom_site_type_symbol
_atom_site_fract_x
_atom_site_fract_y
_atom_site_fract_z
_atom_site_U_iso_or_equiv
_atom_site_adp_type
_atom_site_occupancy
_atom_site_site_symmetry_order
_atom_site_calc_flag
_atom_site_refinement_flags_posn
_atom_site_refinement_flags_adp
_atom_site_refinement_flags_occupancy
_atom_site_disorder_assembly
_atom_site_disorder_group
F1 F 0.47173(11) 0.20076(4) 0.48565(3) 0.0345(2) Uani 1 1 d . . . . .
F2 F 0.66739(9) 0.27178(4) 0.46696(3) 0.03039(18) Uani 1 1 d . . . . .
O1 O 0.77499(10) 0.37783(4) 0.37678(3) 0.02329(18) Uani 1 1 d . . . . .
O2 O 0.73862(12) 0.26722(5) 0.35000(3) 0.0269(2) Uani 1 1 d . . . . .
O3A O 0.4480(3) 0.37473(13) 0.52414(10) 0.0250(5) Uani 0.735(4) 1 d D . P A 1
O3B O 0.4105(9) 0.3559(4) 0.5277(3) 0.0291(15) Uani 0.265(4) 1 d D . P A 2
O4 O 0.54422(14) 0.27731(6) 0.56281(3) 0.0383(3) Uani 1 1 d . . . . .
N1 N 0.47562(14) 0.58691(6) 0.31696(4) 0.0273(2) Uani 1 1 d . . . . .
C1 C 0.49322(18) 0.65734(7) 0.31416(5) 0.0311(3) Uani 1 1 d . . . . .
H1 H 0.537479 0.681602 0.340057 0.037 Uiso 1 1 calc R U . . .
C2 C 0.45058(19) 0.69671(7) 0.27569(5) 0.0324(3) Uani 1 1 d . . . . .
H2 H 0.467055 0.746604 0.274920 0.039 Uiso 1 1 calc R U . . .
C3 C 0.3835(2) 0.66179(8) 0.23844(5) 0.0378(3) Uani 1 1 d . . . . .
H3 H 0.352623 0.687344 0.211468 0.045 Uiso 1 1 calc R U . . .
C4 C 0.36158(19) 0.58878(7) 0.24080(4) 0.0325(3) Uani 1 1 d . . . . .
H4 H 0.313949 0.563828 0.215700 0.039 Uiso 1 1 calc R U . . .
C5 C 0.41059(15) 0.55262(6) 0.28062(4) 0.0214(2) Uani 1 1 d . . . . .
C6 C 0.39208(14) 0.47437(6) 0.28585(4) 0.0197(2) Uani 1 1 d . . . . .
C7 C 0.45486(14) 0.44091(6) 0.32511(4) 0.0179(2) Uani 1 1 d . . . . .
H7 H 0.510030 0.468470 0.347610 0.021 Uiso 1 1 calc R U . . .
C8 C 0.43843(14) 0.36806(6) 0.33202(4) 0.0186(2) Uani 1 1 d . . . . .
C9 C 0.50795(14) 0.33411(6) 0.37536(4) 0.0182(2) Uani 1 1 d . . . . .
C10 C 0.42302(16) 0.26646(6) 0.39428(4) 0.0227(2) Uani 1 1 d . . . . .
H10A H 0.319418 0.256223 0.378986 0.027 Uiso 1 1 calc R U . . .
H10B H 0.492292 0.223815 0.394641 0.027 Uiso 1 1 calc R U . . .
C11 C 0.40558(15) 0.30271(6) 0.44251(4) 0.0212(2) Uani 1 1 d . . . . .
H11 H 0.291065 0.307149 0.452228 0.025 Uiso 1 1 calc R U . . .
C12 C 0.47179(15) 0.37290(6) 0.42203(4) 0.0201(2) Uani 1 1 d . . . . .
H12A H 0.568772 0.390583 0.438052 0.024 Uiso 1 1 calc R U . . .
H12B H 0.390315 0.410838 0.419254 0.024 Uiso 1 1 calc R U . . .
C13 C 0.50766(16) 0.27062(7) 0.47981(4) 0.0238(2) Uani 1 1 d . . . . .
C14 C 0.49865(16) 0.30604(8) 0.52819(4) 0.0270(3) Uani 1 1 d D . . . .
C15 C 0.68502(15) 0.32125(6) 0.36627(4) 0.0195(2) Uani 1 1 d . . . . .
C16 C 0.35923(16) 0.32762(6) 0.29864(4) 0.0244(2) Uani 1 1 d . . . . .
H16 H 0.349216 0.277739 0.302539 0.029 Uiso 1 1 calc R U . . .
C17 C 0.29484(17) 0.36042(7) 0.25958(4) 0.0283(3) Uani 1 1 d . . . . .
H17 H 0.239556 0.332765 0.237142 0.034 Uiso 1 1 calc R U . . .
C18 C 0.31057(16) 0.43310(7) 0.25308(4) 0.0250(2) Uani 1 1 d . . . . .
H18 H 0.265892 0.454902 0.226321 0.030 Uiso 1 1 calc R U . . .
C19 C 0.94774(15) 0.36961(7) 0.36920(5) 0.0264(3) Uani 1 1 d . . . . .
H19A H 0.970746 0.363388 0.335748 0.032 Uiso 1 1 calc R U . . .
H19B H 0.988406 0.327592 0.386139 0.032 Uiso 1 1 calc R U . . .
C20 C 1.02557(15) 0.43587(7) 0.38701(5) 0.0257(3) Uani 1 1 d . . . . .
C21 C 1.06169(18) 0.44328(9) 0.43397(5) 0.0365(3) Uani 1 1 d . . . . .
H21 H 1.040084 0.405675 0.455022 0.044 Uiso 1 1 calc R U . . .
C22 C 1.1302(2) 0.50671(11) 0.44985(7) 0.0524(5) Uani 1 1 d . . . . .
H22 H 1.156035 0.512005 0.481760 0.063 Uiso 1 1 calc R U . . .
C23 C 1.1602(2) 0.56158(10) 0.41922(9) 0.0581(6) Uani 1 1 d . . . . .
H23 H 1.205028 0.604754 0.430231 0.070 Uiso 1 1 calc R U . . .
C24 C 1.1255(2) 0.55391(9) 0.37301(8) 0.0537(5) Uani 1 1 d . . . . .
H24 H 1.146665 0.591683 0.352048 0.064 Uiso 1 1 calc R U . . .
C25 C 1.05960(18) 0.49126(8) 0.35686(6) 0.0361(3) Uani 1 1 d . . . . .
H25 H 1.037381 0.486081 0.324706 0.043 Uiso 1 1 calc R U . . .
C26A C 0.4261(3) 0.41655(13) 0.56684(7) 0.0256(5) Uani 0.735(4) 1 d D . P A 1
H26A H 0.438842 0.467676 0.559784 0.031 Uiso 0.735(4) 1 calc R U P A 1
H26B H 0.508964 0.403114 0.589797 0.031 Uiso 0.735(4) 1 calc R U P A 1
C26B C 0.3851(8) 0.3864(4) 0.57417(19) 0.0304(14) Uani 0.265(4) 1 d D . P A 2
H26C H 0.318546 0.354436 0.593454 0.036 Uiso 0.265(4) 1 calc R U P A 2
H26D H 0.488664 0.394327 0.590065 0.036 Uiso 0.265(4) 1 calc R U P A 2
C27A C 0.2624(2) 0.40350(11) 0.58697(7) 0.0318(5) Uani 0.735(4) 1 d D . P A 1
H27A H 0.180767 0.414078 0.563551 0.048 Uiso 0.735(4) 1 calc R U P A 1
H27B H 0.246501 0.434243 0.614018 0.048 Uiso 0.735(4) 1 calc R U P A 1
H27C H 0.253432 0.353700 0.596458 0.048 Uiso 0.735(4) 1 calc R U P A 1
C27B C 0.3024(8) 0.4541(3) 0.5660(2) 0.0408(17) Uani 0.265(4) 1 d D . P A 2
H27D H 0.365677 0.483261 0.544625 0.061 Uiso 0.265(4) 1 calc R U P A 2
H27E H 0.289476 0.479337 0.595510 0.061 Uiso 0.265(4) 1 calc R U P A 2
H27F H 0.196806 0.444915 0.552426 0.061 Uiso 0.265(4) 1 calc R U P A 2

loop_
_atom_site_aniso_label
_atom_site_aniso_U_11
_atom_site_aniso_U_22
_atom_site_aniso_U_33
_atom_site_aniso_U_23
_atom_site_aniso_U_13
_atom_site_aniso_U_12
F1 0.0478(5) 0.0236(4) 0.0319(4) 0.0089(3) 0.0004(4) 0.0008(4)
F2 0.0247(4) 0.0388(4) 0.0276(4) 0.0013(3) 0.0034(3) 0.0087(3)
O1 0.0213(4) 0.0178(4) 0.0308(4) -0.0037(3) 0.0011(3) 0.0022(3)
O2 0.0319(5) 0.0207(4) 0.0280(4) -0.0074(3) 0.0005(4) 0.0050(4)
O3A 0.0330(14) 0.0241(10) 0.0180(8) -0.0026(7) -0.0006(8) 0.0037(8)
O3B 0.027(3) 0.041(4) 0.019(2) -0.007(3) 0.002(2) 0.002(3)
O4 0.0425(6) 0.0511(6) 0.0212(4) 0.0083(4) -0.0026(4) 0.0041(5)
N1 0.0352(6) 0.0214(5) 0.0254(5) 0.0053(4) -0.0064(4) -0.0066(4)
C1 0.0392(7) 0.0230(6) 0.0311(6) 0.0040(5) -0.0045(5) -0.0071(5)
C2 0.0412(8) 0.0201(6) 0.0358(7) 0.0069(5) 0.0007(6) 0.0022(5)
C3 0.0551(9) 0.0278(7) 0.0306(7) 0.0108(5) -0.0071(6) 0.0099(6)
C4 0.0464(8) 0.0272(6) 0.0240(6) 0.0027(5) -0.0094(6) 0.0067(6)
C5 0.0235(6) 0.0208(5) 0.0200(5) 0.0031(4) -0.0009(4) 0.0020(4)
C6 0.0207(5) 0.0204(5) 0.0178(5) 0.0012(4) -0.0003(4) 0.0008(4)
C7 0.0196(5) 0.0181(5) 0.0160(5) -0.0012(4) -0.0006(4) 0.0002(4)
C8 0.0217(5) 0.0185(5) 0.0157(5) -0.0004(4) 0.0011(4) 0.0010(4)
C9 0.0246(5) 0.0147(5) 0.0154(5) -0.0006(4) 0.0000(4) -0.0003(4)
C10 0.0306(6) 0.0183(5) 0.0194(5) 0.0008(4) 0.0009(4) -0.0034(5)
C11 0.0231(5) 0.0224(5) 0.0181(5) 0.0014(4) 0.0015(4) 0.0000(4)
C12 0.0264(6) 0.0185(5) 0.0155(5) -0.0009(4) 0.0016(4) 0.0004(4)
C13 0.0268(6) 0.0235(6) 0.0211(5) 0.0038(4) 0.0029(4) 0.0022(5)
C14 0.0235(6) 0.0380(7) 0.0196(5) 0.0031(5) 0.0021(4) 0.0033(5)
C15 0.0268(6) 0.0170(5) 0.0147(5) 0.0002(4) -0.0010(4) 0.0022(4)
C16 0.0337(7) 0.0198(5) 0.0197(5) -0.0021(4) -0.0005(5) -0.0036(5)
C17 0.0366(7) 0.0288(6) 0.0195(5) -0.0029(4) -0.0057(5) -0.0077(5)
C18 0.0282(6) 0.0286(6) 0.0181(5) 0.0018(4) -0.0050(4) -0.0020(5)
C19 0.0214(6) 0.0243(6) 0.0335(6) -0.0042(5) 0.0023(5) 0.0050(5)
C20 0.0191(5) 0.0261(6) 0.0320(6) -0.0055(5) 0.0029(5) 0.0038(5)
C21 0.0277(7) 0.0452(8) 0.0366(7) -0.0093(6) -0.0029(6) 0.0091(6)
C22 0.0288(8) 0.0695(12) 0.0588(11) -0.0370(10) -0.0073(7) 0.0101(8)
C23 0.0267(8) 0.0466(10) 0.1010(16) -0.0388(11) 0.0122(9) -0.0078(7)
C24 0.0415(9) 0.0340(8) 0.0856(14) -0.0112(8) 0.0281(9) -0.0096(7)
C25 0.0330(7) 0.0316(7) 0.0435(8) -0.0033(6) 0.0143(6) -0.0005(6)
C26A 0.0321(11) 0.0244(10) 0.0204(9) -0.0049(7) 0.0017(7) -0.0017(8)
C26B 0.032(3) 0.040(4) 0.019(2) -0.009(2) 0.002(2) 0.002(3)
C27A 0.0272(10) 0.0367(11) 0.0316(9) -0.0064(8) -0.0014(7) 0.0050(8)
C27B 0.050(4) 0.034(3) 0.039(3) -0.012(2) -0.003(3) 0.013(3)

loop_
_geom_bond_atom_site_label_1
_geom_bond_atom_site_label_2
_geom_bond_distance
_geom_bond_site_symmetry_2
_geom_bond_publ_flag
F1 C13 1.3602(15) . ?
F2 C13 1.3845(15) . ?
O1 C15 1.3386(14) . ?
O1 C19 1.4673(15) . ?
O2 C15 1.2067(14) . ?
O3A C14 1.366(3) . ?
O3A C26A 1.473(3) . ?
O3B C14 1.193(8) . ?
O3B C26B 1.472(9) . ?
O4 C14 1.1970(16) . ?
N1 C1 1.3371(17) . ?
N1 C5 1.3448(16) . ?
C1 H1 0.9500 . ?
C1 C2 1.3807(19) . ?
C2 H2 0.9500 . ?
C2 C3 1.378(2) . ?
C3 H3 0.9500 . ?
C3 C4 1.389(2) . ?
C4 H4 0.9500 . ?
C4 C5 1.3959(16) . ?
C5 C6 1.4896(16) . ?
C6 C7 1.3971(15) . ?
C6 C18 1.3999(16) . ?
C7 H7 0.9500 . ?
C7 C8 1.3933(15) . ?
C8 C9 1.5185(15) . ?
C8 C16 1.3940(16) . ?
C9 C10 1.5570(16) . ?
C9 C12 1.5602(15) . ?
C9 C15 1.5211(17) . ?
C10 H10A 0.9900 . ?
C10 H10B 0.9900 . ?
C10 C11 1.5554(16) . ?
C11 H11 1.0000 . ?
C11 C12 1.5498(16) . ?
C11 C13 1.4992(17) . ?
C12 H12A 0.9900 . ?
C12 H12B 0.9900 . ?
C13 C14 1.5476(17) . ?
C16 H16 0.9500 . ?
C16 C17 1.3921(17) . ?
C17 H17 0.9500 . ?
C17 C18 1.3881(18) . ?
C18 H18 0.9500 . ?
C19 H19A 0.9900 . ?
C19 H19B 0.9900 . ?
C19 C20 1.4979(18) . ?
C20 C21 1.393(2) . ?
C20 C25 1.387(2) . ?
C21 H21 0.9500 . ?
C21 C22 1.401(2) . ?
C22 H22 0.9500 . ?
C22 C23 1.382(3) . ?
C23 H23 0.9500 . ?
C23 C24 1.371(3) . ?
C24 H24 0.9500 . ?
C24 C25 1.383(2) . ?
C25 H25 0.9500 . ?
C26A H26A 0.9900 . ?
C26A H26B 0.9900 . ?
C26A C27A 1.505(3) . ?
C26B H26C 0.9900 . ?
C26B H26D 0.9900 . ?
C26B C27B 1.470(8) . ?
C27A H27A 0.9800 . ?
C27A H27B 0.9800 . ?
C27A H27C 0.9800 . ?
C27B H27D 0.9800 . ?
C27B H27E 0.9800 . ?
C27B H27F 0.9800 . ?

loop_
_geom_angle_atom_site_label_1
_geom_angle_atom_site_label_2
_geom_angle_atom_site_label_3
_geom_angle
_geom_angle_site_symmetry_1
_geom_angle_site_symmetry_3
_geom_angle_publ_flag
C15 O1 C19 115.74(9) . . ?
C14 O3A C26A 118.3(2) . . ?
C14 O3B C26B 112.7(7) . . ?
C1 N1 C5 118.29(11) . . ?
N1 C1 H1 118.2 . . ?
N1 C1 C2 123.57(13) . . ?
C2 C1 H1 118.2 . . ?
C1 C2 H2 120.9 . . ?
C3 C2 C1 118.29(13) . . ?
C3 C2 H2 120.9 . . ?
C2 C3 H3 120.4 . . ?
C2 C3 C4 119.21(12) . . ?
C4 C3 H3 120.4 . . ?
C3 C4 H4 120.5 . . ?
C3 C4 C5 118.99(13) . . ?
C5 C4 H4 120.5 . . ?
N1 C5 C4 121.61(11) . . ?
N1 C5 C6 116.00(10) . . ?
C4 C5 C6 122.38(11) . . ?
C7 C6 C5 119.30(10) . . ?
C7 C6 C18 118.57(11) . . ?
C18 C6 C5 122.11(10) . . ?
C6 C7 H7 119.2 . . ?
C8 C7 C6 121.54(10) . . ?
C8 C7 H7 119.2 . . ?
C7 C8 C9 119.65(10) . . ?
C7 C8 C16 119.09(10) . . ?
C16 C8 C9 121.26(10) . . ?
C8 C9 C10 117.30(10) . . ?
C8 C9 C12 115.97(9) . . ?
C8 C9 C15 107.28(9) . . ?
C10 C9 C12 89.60(8) . . ?
C15 C9 C10 111.89(9) . . ?
C15 C9 C12 114.27(9) . . ?
C9 C10 H10A 113.7 . . ?
C9 C10 H10B 113.7 . . ?
H10A C10 H10B 110.9 . . ?
C11 C10 C9 89.80(8) . . ?
C11 C10 H10A 113.7 . . ?
C11 C10 H10B 113.7 . . ?
C10 C11 H11 112.1 . . ?
C12 C11 C10 90.04(8) . . ?
C12 C11 H11 112.1 . . ?
C13 C11 C10 114.24(10) . . ?
C13 C11 H11 112.1 . . ?
C13 C11 C12 114.46(10) . . ?
C9 C12 H12A 113.7 . . ?
C9 C12 H12B 113.7 . . ?
C11 C12 C9 89.88(8) . . ?
C11 C12 H12A 113.7 . . ?
C11 C12 H12B 113.7 . . ?
H12A C12 H12B 110.9 . . ?
F1 C13 F2 105.13(10) . . ?
F1 C13 C11 110.70(11) . . ?
F1 C13 C14 107.14(10) . . ?
F2 C13 C11 110.47(9) . . ?
F2 C13 C14 106.32(10) . . ?
C11 C13 C14 116.40(10) . . ?
O3A C14 C13 110.25(15) . . ?
O3B C14 O4 124.2(4) . . ?
O3B C14 C13 111.0(4) . . ?
O4 C14 O3A 126.71(18) . . ?
O4 C14 C13 122.73(13) . . ?
O1 C15 C9 112.33(9) . . ?
O2 C15 O1 123.44(11) . . ?
O2 C15 C9 124.18(11) . . ?
C8 C16 H16 120.0 . . ?
C17 C16 C8 119.93(11) . . ?
C17 C16 H16 120.0 . . ?
C16 C17 H17 119.7 . . ?
C18 C17 C16 120.68(11) . . ?
C18 C17 H17 119.7 . . ?
C6 C18 H18 119.9 . . ?
C17 C18 C6 120.17(11) . . ?
C17 C18 H18 119.9 . . ?
O1 C19 H19A 110.4 . . ?
O1 C19 H19B 110.4 . . ?
O1 C19 C20 106.72(10) . . ?
H19A C19 H19B 108.6 . . ?
C20 C19 H19A 110.4 . . ?
C20 C19 H19B 110.4 . . ?
C21 C20 C19 120.68(13) . . ?
C25 C20 C19 120.05(13) . . ?
C25 C20 C21 119.26(14) . . ?
C20 C21 H21 120.3 . . ?
C20 C21 C22 119.40(17) . . ?
C22 C21 H21 120.3 . . ?
C21 C22 H22 119.9 . . ?
C23 C22 C21 120.19(17) . . ?
C23 C22 H22 119.9 . . ?
C22 C23 H23 119.9 . . ?
C24 C23 C22 120.23(16) . . ?
C24 C23 H23 119.9 . . ?
C23 C24 H24 120.0 . . ?
C23 C24 C25 120.08(18) . . ?
C25 C24 H24 120.0 . . ?
C20 C25 H25 119.6 . . ?
C24 C25 C20 120.82(16) . . ?
C24 C25 H25 119.6 . . ?
O3A C26A H26A 109.6 . . ?
O3A C26A H26B 109.6 . . ?
O3A C26A C27A 110.32(18) . . ?
H26A C26A H26B 108.1 . . ?
C27A C26A H26A 109.6 . . ?
C27A C26A H26B 109.6 . . ?
O3B C26B H26C 110.7 . . ?
O3B C26B H26D 110.7 . . ?
H26C C26B H26D 108.8 . . ?
C27B C26B O3B 105.1(5) . . ?
C27B C26B H26C 110.7 . . ?
C27B C26B H26D 110.7 . . ?
C26A C27A H27A 109.5 . . ?
C26A C27A H27B 109.5 . . ?
C26A C27A H27C 109.5 . . ?
H27A C27A H27B 109.5 . . ?
H27A C27A H27C 109.5 . . ?
H27B C27A H27C 109.5 . . ?
C26B C27B H27D 109.5 . . ?
C26B C27B H27E 109.5 . . ?
C26B C27B H27F 109.5 . . ?
H27D C27B H27E 109.5 . . ?
H27D C27B H27F 109.5 . . ?
H27E C27B H27F 109.5 . . ?

loop_
_geom_torsion_atom_site_label_1
_geom_torsion_atom_site_label_2
_geom_torsion_atom_site_label_3
_geom_torsion_atom_site_label_4
_geom_torsion
_geom_torsion_site_symmetry_1
_geom_torsion_site_symmetry_2
_geom_torsion_site_symmetry_3
_geom_torsion_site_symmetry_4
_geom_torsion_publ_flag
F1 C13 C14 O3A -147.53(16) . . . . ?
F1 C13 C14 O3B -125.7(4) . . . . ?
F1 C13 C14 O4 38.43(17) . . . . ?
F2 C13 C14 O3A 100.45(16) . . . . ?
F2 C13 C14 O3B 122.3(4) . . . . ?
F2 C13 C14 O4 -73.58(16) . . . . ?
O1 C19 C20 C21 83.79(14) . . . . ?
O1 C19 C20 C25 -94.93(14) . . . . ?
N1 C1 C2 C3 1.2(2) . . . . ?
N1 C5 C6 C7 -5.78(17) . . . . ?
N1 C5 C6 C18 172.85(12) . . . . ?
C1 N1 C5 C4 -0.2(2) . . . . ?
C1 N1 C5 C6 -179.31(12) . . . . ?
C1 C2 C3 C4 -0.1(2) . . . . ?
C2 C3 C4 C5 -1.0(2) . . . . ?
C3 C4 C5 N1 1.2(2) . . . . ?
C3 C4 C5 C6 -179.72(13) . . . . ?
C4 C5 C6 C7 175.12(12) . . . . ?
C4 C5 C6 C18 -6.25(19) . . . . ?
C5 N1 C1 C2 -1.1(2) . . . . ?
C5 C6 C7 C8 178.92(11) . . . . ?
C5 C6 C18 C17 -179.37(12) . . . . ?
C6 C7 C8 C9 -179.68(10) . . . . ?
C6 C7 C8 C16 0.83(17) . . . . ?
C7 C6 C18 C17 -0.73(19) . . . . ?
C7 C8 C9 C10 150.78(11) . . . . ?
C7 C8 C9 C12 46.74(15) . . . . ?
C7 C8 C9 C15 -82.35(12) . . . . ?
C7 C8 C16 C17 -1.41(18) . . . . ?
C8 C9 C10 C11 -125.49(10) . . . . ?
C8 C9 C12 C11 126.67(10) . . . . ?
C8 C9 C15 O1 86.92(11) . . . . ?
C8 C9 C15 O2 -90.75(13) . . . . ?
C8 C16 C17 C18 0.9(2) . . . . ?
C9 C8 C16 C17 179.11(12) . . . . ?
C9 C10 C11 C12 6.25(9) . . . . ?
C9 C10 C11 C13 -110.78(11) . . . . ?
C10 C9 C12 C11 6.23(9) . . . . ?
C10 C9 C15 O1 -143.09(9) . . . . ?
C10 C9 C15 O2 39.23(15) . . . . ?
C10 C11 C12 C9 -6.23(9) . . . . ?
C10 C11 C13 F1 -59.07(13) . . . . ?
C10 C11 C13 F2 56.95(14) . . . . ?
C10 C11 C13 C14 178.30(10) . . . . ?
C11 C13 C14 O3A -23.06(19) . . . . ?
C11 C13 C14 O3B -1.3(4) . . . . ?
C11 C13 C14 O4 162.90(13) . . . . ?
C12 C9 C10 C11 -6.20(9) . . . . ?
C12 C9 C15 O1 -43.13(13) . . . . ?
C12 C9 C15 O2 139.19(11) . . . . ?
C12 C11 C13 F1 -160.94(10) . . . . ?
C12 C11 C13 F2 -44.92(14) . . . . ?
C12 C11 C13 C14 76.43(13) . . . . ?
C13 C11 C12 C9 110.60(11) . . . . ?
C14 O3A C26A C27A -85.1(3) . . . . ?
C14 O3B C26B C27B 169.0(6) . . . . ?
C15 O1 C19 C20 -175.03(10) . . . . ?
C15 C9 C10 C11 109.92(10) . . . . ?
C15 C9 C12 C11 -107.72(10) . . . . ?
C16 C8 C9 C10 -29.74(16) . . . . ?
C16 C8 C9 C12 -133.79(12) . . . . ?
C16 C8 C9 C15 97.13(13) . . . . ?
C16 C17 C18 C6 0.1(2) . . . . ?
C18 C6 C7 C8 0.24(17) . . . . ?
C19 O1 C15 O2 -2.60(16) . . . . ?
C19 O1 C15 C9 179.71(10) . . . . ?
C19 C20 C21 C22 -178.13(13) . . . . ?
C19 C20 C25 C24 177.37(14) . . . . ?
C20 C21 C22 C23 0.6(2) . . . . ?
C21 C20 C25 C24 -1.4(2) . . . . ?
C21 C22 C23 C24 -1.0(3) . . . . ?
C22 C23 C24 C25 0.2(3) . . . . ?
C23 C24 C25 C20 1.0(2) . . . . ?
C25 C20 C21 C22 0.6(2) . . . . ?
C26A O3A C14 O4 -8.5(3) . . . . ?
C26A O3A C14 C13 177.80(18) . . . . ?
C26B O3B C14 O4 9.9(7) . . . . ?
C26B O3B C14 C13 173.8(4) . . . . ?

_shelx_res_file
;
TITL mo_2157_cg_0m_a.res in Pbca
    mo_2157_cg_0m.res
    created by SHELXL-2018/3 at 10:44:42 on 21-Nov-2023
REM Old TITL mo_2157_CG_0m in Pbca
REM SHELXT solution in Pbca: R1 0.171, Rweak 0.004, Alpha 0.017
REM <I/s> 0.480 for 592 systematic absences, Orientation as input
REM Formula found by SHELXT: C27A N2 O3A F2
CELL 0.71073 8.3511 18.836 28.8201 90 90 90
ZERR 8 0.0005 0.0012 0.0019 0 0 0
LATT 1
SYMM 0.5-X,-Y,0.5+Z
SYMM -X,0.5+Y,0.5-Z
SYMM 0.5+X,0.5-Y,-Z
SFAC C H N O F
UNIT 216 200 8 32 16
SADI O3A C14 O3B C14
SADI O3A C26A O3B C26B
SADI C26A C27A C26B C27B
SADI 0.04 O3A C27A O3B C27B
SADI 0.04 C14 C26A C14 C26B

L.S. 4
PLAN  15
SIZE 0.052 0.528 0.64
TEMP -173.15
CONF
BOND
list 4
fmap 2
MORE -1
BOND $H
ACTA
REM <olex2.extras>
REM <HklSrc "%.\\mo_2157_CG_0m.hkl">
REM </olex2.extras>

WGHT    0.052900    2.368400
FVAR       0.26121   0.73466
F1    5    0.471729    0.200761    0.485655    11.00000    0.04780    0.02365 =
         0.03191    0.00895    0.00042    0.00085
F2    5    0.667386    0.271783    0.466958    11.00000    0.02471    0.03883 =
         0.02764    0.00132    0.00340    0.00873
O1    4    0.774991    0.377832    0.376777    11.00000    0.02132    0.01777 =
         0.03078   -0.00366    0.00112    0.00217
O2    4    0.738621    0.267222    0.349999    11.00000    0.03191    0.02069 =
         0.02802   -0.00740    0.00049    0.00504
PART 1
O3A   4    0.447957    0.374730    0.524138    21.00000    0.03299    0.02411 =
         0.01804   -0.00261   -0.00057    0.00374
PART 2
O3B   4    0.410465    0.355893    0.527713   -21.00000    0.02679    0.04105 =
         0.01937   -0.00661    0.00187    0.00248
PART 0
O4    4    0.544220    0.277312    0.562807    11.00000    0.04254    0.05111 =
         0.02122    0.00829   -0.00255    0.00413
N1    3    0.475618    0.586910    0.316957    11.00000    0.03518    0.02139 =
         0.02541    0.00531   -0.00638   -0.00660
C1    1    0.493220    0.657337    0.314161    11.00000    0.03920    0.02299 =
         0.03112    0.00400   -0.00452   -0.00707
AFIX  43
H1    2    0.537479    0.681602    0.340057    11.00000   -1.20000
AFIX   0
C2    1    0.450578    0.696715    0.275691    11.00000    0.04125    0.02011 =
         0.03579    0.00689    0.00074    0.00217
AFIX  43
H2    2    0.467055    0.746604    0.274920    11.00000   -1.20000
AFIX   0
C3    1    0.383503    0.661791    0.238442    11.00000    0.05514    0.02776 =
         0.03057    0.01078   -0.00715    0.00991
AFIX  43
H3    2    0.352623    0.687344    0.211468    11.00000   -1.20000
AFIX   0
C4    1    0.361578    0.588775    0.240805    11.00000    0.04637    0.02723 =
         0.02397    0.00272   -0.00942    0.00673
AFIX  43
H4    2    0.313949    0.563828    0.215700    11.00000   -1.20000
AFIX   0
C5    1    0.410590    0.552617    0.280625    11.00000    0.02350    0.02080 =
         0.01996    0.00308   -0.00087    0.00201
C6    1    0.392083    0.474370    0.285852    11.00000    0.02075    0.02039 =
         0.01783    0.00120   -0.00027    0.00076
C7    1    0.454856    0.440908    0.325105    11.00000    0.01956    0.01809 =
         0.01598   -0.00117   -0.00059    0.00021
AFIX  43
H7    2    0.510030    0.468470    0.347610    11.00000   -1.20000
AFIX   0
C8    1    0.438433    0.368060    0.332019    11.00000    0.02168    0.01849 =
         0.01567   -0.00040    0.00114    0.00100
C9    1    0.507950    0.334111    0.375357    11.00000    0.02463    0.01467 =
         0.01542   -0.00064   -0.00003   -0.00035
C10   1    0.423021    0.266464    0.394282    11.00000    0.03059    0.01826 =
         0.01939    0.00078    0.00093   -0.00343
AFIX  23
H10A  2    0.319418    0.256223    0.378986    11.00000   -1.20000
H10B  2    0.492292    0.223815    0.394641    11.00000   -1.20000
AFIX   0
C11   1    0.405578    0.302712    0.442507    11.00000    0.02310    0.02236 =
         0.01812    0.00145    0.00146    0.00005
AFIX  13
H11   2    0.291065    0.307149    0.452228    11.00000   -1.20000
AFIX   0
C12   1    0.471792    0.372897    0.422031    11.00000    0.02638    0.01853 =
         0.01553   -0.00091    0.00164    0.00042
AFIX  23
H12A  2    0.568772    0.390583    0.438052    11.00000   -1.20000
H12B  2    0.390315    0.410838    0.419254    11.00000   -1.20000
AFIX   0
C13   1    0.507659    0.270623    0.479807    11.00000    0.02684    0.02352 =
         0.02112    0.00379    0.00294    0.00215
C14   1    0.498648    0.306036    0.528192    11.00000    0.02345    0.03800 =
         0.01964    0.00309    0.00211    0.00330
C15   1    0.685016    0.321255    0.366272    11.00000    0.02685    0.01697 =
         0.01468    0.00021   -0.00104    0.00224
C16   1    0.359233    0.327622    0.298638    11.00000    0.03373    0.01985 =
         0.01973   -0.00215   -0.00055   -0.00361
AFIX  43
H16   2    0.349216    0.277739    0.302539    11.00000   -1.20000
AFIX   0
C17   1    0.294835    0.360415    0.259579    11.00000    0.03662    0.02881 =
         0.01949   -0.00289   -0.00570   -0.00774
AFIX  43
H17   2    0.239556    0.332765    0.237142    11.00000   -1.20000
AFIX   0
C18   1    0.310565    0.433103    0.253080    11.00000    0.02820    0.02856 =
         0.01811    0.00178   -0.00504   -0.00202
AFIX  43
H18   2    0.265892    0.454902    0.226321    11.00000   -1.20000
AFIX   0
C19   1    0.947740    0.369612    0.369200    11.00000    0.02142    0.02434 =
         0.03345   -0.00422    0.00234    0.00500
AFIX  23
H19A  2    0.970746    0.363388    0.335748    11.00000   -1.20000
H19B  2    0.988406    0.327592    0.386139    11.00000   -1.20000
AFIX   0
C20   1    1.025569    0.435871    0.387015    11.00000    0.01908    0.02609 =
         0.03200   -0.00547    0.00288    0.00381
C21   1    1.061686    0.443280    0.433967    11.00000    0.02768    0.04522 =
         0.03656   -0.00925   -0.00293    0.00914
AFIX  43
H21   2    1.040084    0.405675    0.455022    11.00000   -1.20000
AFIX   0
C22   1    1.130166    0.506706    0.449848    11.00000    0.02878    0.06953 =
         0.05884   -0.03703   -0.00729    0.01010
AFIX  43
H22   2    1.156035    0.512005    0.481760    11.00000   -1.20000
AFIX   0
C23   1    1.160178    0.561576    0.419217    11.00000    0.02670    0.04664 =
         0.10102   -0.03875    0.01216   -0.00781
AFIX  43
H23   2    1.205028    0.604754    0.430231    11.00000   -1.20000
AFIX   0
C24   1    1.125455    0.553907    0.373006    11.00000    0.04150    0.03403 =
         0.08565   -0.01122    0.02806   -0.00957
AFIX  43
H24   2    1.146665    0.591683    0.352048    11.00000   -1.20000
AFIX   0
C25   1    1.059604    0.491263    0.356856    11.00000    0.03302    0.03162 =
         0.04353   -0.00330    0.01425   -0.00054
AFIX  43
H25   2    1.037381    0.486081    0.324706    11.00000   -1.20000
AFIX   0
PART 1
C26A  1    0.426136    0.416548    0.566844    21.00000    0.03215    0.02436 =
         0.02035   -0.00494    0.00166   -0.00169
AFIX  23
H26A  2    0.438842    0.467676    0.559784    21.00000   -1.20000
H26B  2    0.508964    0.403114    0.589797    21.00000   -1.20000
AFIX   0
PART 2
C26B  1    0.385097    0.386399    0.574174   -21.00000    0.03188    0.04011 =
         0.01924   -0.00852    0.00177    0.00237
AFIX  23
H26C  2    0.318546    0.354436    0.593454   -21.00000   -1.20000
H26D  2    0.488664    0.394327    0.590065   -21.00000   -1.20000
AFIX   0
PART 1
C27A  1    0.262426    0.403504    0.586974    21.00000    0.02722    0.03673 =
         0.03155   -0.00645   -0.00140    0.00499
AFIX 137
H27A  2    0.180767    0.414078    0.563551    21.00000   -1.50000
H27B  2    0.246501    0.434243    0.614018    21.00000   -1.50000
H27C  2    0.253432    0.353700    0.596458    21.00000   -1.50000
AFIX   0
PART 2
C27B  1    0.302374    0.454118    0.566003   -21.00000    0.04963    0.03350 =
         0.03926   -0.01186   -0.00349    0.01279
AFIX 137
H27D  2    0.365677    0.483261    0.544625   -21.00000   -1.50000
H27E  2    0.289476    0.479337    0.595510   -21.00000   -1.50000
H27F  2    0.196806    0.444915    0.552426   -21.00000   -1.50000
AFIX   0
HKLF 4


REM  mo_2157_cg_0m_a.res in Pbca
REM wR2 = 0.113649, GooF = S = 1.01526, Restrained GooF = 1.02461 for all data
REM R1 = 0.041215 for 4947 Fo > 4sig(Fo) and 0.050670 for all 5855 data
REM 337 parameters refined using 5 restraints

END

WGHT      0.0529      2.3682

REM Highest difference peak  0.446,  deepest hole -0.263,  1-sigma level  0.045
Q1    1   0.2861  0.2859  0.4643  11.00000  0.05    0.45
Q2    1   0.4755  0.3512  0.3538  11.00000  0.05    0.37
Q3    1   0.5891  0.3311  0.3707  11.00000  0.05    0.36
Q4    1   0.4057  0.5140  0.2813  11.00000  0.05    0.35
Q5    1   0.4971  0.2807  0.5061  11.00000  0.05    0.34
Q6    1   0.4621  0.2871  0.4597  11.00000  0.05    0.34
Q7    1   0.4177  0.4561  0.3046  11.00000  0.05    0.34
Q8    1   0.4175  0.2824  0.4194  11.00000  0.05    0.33
Q9    1   0.5041  0.3585  0.3958  11.00000  0.05    0.31
Q10   1   0.4410  0.4040  0.3274  11.00000  0.05    0.30
Q11   1   0.3728  0.4526  0.2656  11.00000  0.05    0.30
Q12   1   0.4157  0.3495  0.3133  11.00000  0.05    0.30
Q13   1   0.3663  0.5737  0.2647  11.00000  0.05    0.30
Q14   1   0.3180  0.3504  0.2812  11.00000  0.05    0.29
Q15   1   0.4514  0.6796  0.2961  11.00000  0.05    0.29
;
_shelx_res_checksum               8830
_shelx_hkl_file
;
  -1   0   0    0.40    0.30
   1   0   0    0.00    0.20
   1   0   0    0.20    0.20
  -1   0   0    0.60    2.10
   1   0   0    0.70    2.00
  -1   0   0    0.10    0.20
  -1   0   0    0.20    0.20
   1   0   0    0.40    0.20
   1   0   0    0.10    0.20
  -1   0   0    1.30    1.20
  -1   0   0   -0.50    1.30
  -1   0   0   -0.20    0.20
  -1   0   0   -0.10    0.20
  -1   0   0   -0.10    0.20
  -1   0   0   -0.70    1.60
   1   0   0    2.00    2.10
   1   0   0   -0.10    1.20
   1   0   0   -1.20    1.50
   1   0   0    0.10    0.20
  -2   0   0 9764.72  192.68
   2   0   0 9521.55  193.08
  -2   0   0 9610.94  179.38
   2   0   0 9999.00  180.38
   2   0   0 9384.26  188.68
   2   0   0 9609.84  188.18
  -2   0   0 9324.77  187.78
  -2   0   0 9461.65  176.48
   3   0   0    1.10    4.40
   3   0   0    1.00    4.40
   3   0   0    0.50    0.60
  -3   0   0    3.90    5.90
  -3   0   0    1.50    5.80
   3   0   0    4.90    5.80
  -3   0   0   -0.70    3.20
  -3   0   0    4.80    4.10
   3   0   0    2.60    6.20
  -3   0   0    0.40    0.60
  -3   0   0    1.30    6.30
  -4   0   0  973.80   36.50
   4   0   0  981.30   46.90
   4   0   0 1023.70   43.80
  -4   0   0  955.20   33.80
   4   0   0  988.10   19.30
  -4   0   0  969.30   19.70
   4   0   0  995.50   20.00
  -4   0   0 1043.60   51.49
  -4   0   0 1020.70   18.90
  -4   0   0 1000.50   19.80
   4   0   0  983.90   40.70
   4   0   0  971.30   50.59
   4   0   0 1006.80   19.70
   4   0   0  996.40   19.70
  -4   0   0  992.30   47.20
  -4   0   0 1034.50   48.70
   5   0   0   -0.40    0.60
   5   0   0    0.30    0.70
  -5   0   0    0.50    0.70
  -5   0   0    0.20    0.30
  -5   0   0    0.30    0.50
   5   0   0    1.30    0.80
   5   0   0    0.00    0.70
  -5   0   0   -0.50    0.50
  -6   0   0   23.80    2.30
   6   0   0   25.10    2.30
   6   0   0   27.40    2.50
  -6   0   0   24.80    1.70
  -6   0   0   23.60    2.30
   6   0   0   24.70    2.30
  -6   0   0   23.40    1.30
   6   0   0   23.10    2.10
  -7   0   0    2.50    0.70
   7   0   0    1.20    1.20
  -7   0   0    1.50    1.30
   7   0   0    0.90    1.00
  -7   0   0    0.60    1.00
   7   0   0    2.10    1.30
  -7   0   0    1.30    0.60
   8   0   0    1.20    1.20
  -8   0   0    3.30    0.90
  -8   0   0    3.90    1.00
   8   0   0    3.40    1.50
   8   0   0    8.50    2.00
  -8   0   0    2.40    1.60
  -9   0   0    0.50    1.40
   9   0   0    0.60    1.10
   9   0   0   -1.00    1.10
  -9   0   0    0.30    0.80
   9   0   0    1.10    1.10
  -9   0   0    0.20    0.60
  10   0   0    8.30    2.20
  10   0   0   13.50    2.70
  11   0   0   -0.90    1.50
  11   0   0    0.10    1.60
  -1   1   0    0.00    0.20
  -1  -1   0    0.20    0.30
  -1  -1   0   -0.20    0.30
   1  -1   0    0.00    0.10
  -1  -1   0   -0.10    0.30
   1   1   0    0.50    0.30
   1   1   0   -0.20    0.30
   1  -1   0    0.00    0.20
  -1   1   0   -0.10    0.20
  -1  -1   0    0.20    2.60
  -1   1   0    0.10    0.90
  -1  -1   0    0.40    1.80
   1  -1   0    0.00    0.10
  -1  -1   0    0.10    0.20
   1  -1   0   -0.80    0.60
   1  -1   0    0.30    0.80
  -1   1   0   -0.10    0.10
  -1  -1   0    0.00    0.30
   1   1   0   -0.80    2.50
   1  -1   0   -0.30    0.80
  -1  -1   0    1.10    1.70
  -1  -1   0   -0.10    0.30
   1   1   0    0.20    0.30
   1  -1   0   -0.10    0.20
   1  -1   0    0.20    0.20
   1   1   0   -1.60    1.50
  -1   1   0   -0.80    1.60
   1  -1   0    0.10    0.10
   1   1   0    0.20    0.30
   1  -1   0    1.50    1.70
   1   1   0    0.10    0.30
  -1   1   0   -0.10    0.20
  -1   1   0    2.00    2.00
   1   1   0    0.20    0.20
   1   1   0    0.20    0.20
  -1  -1   0   -0.20    0.20
  -2   1   0  416.66    7.70
   2   1   0  442.06   21.00
   2   1   0  424.26   21.20
   2  -1   0  442.56   21.30
   2  -1   0  423.96    8.70
  -2  -1   0  409.56   19.70
   2   1   0  426.06    8.80
  -2   1   0  420.26    7.80
  -2   1   0  427.26    7.90
  -2   1   0  422.26   14.00
  -2  -1   0  413.56    8.70
  -2  -1   0  423.56   18.50
   2   1   0  420.16    8.60
   2  -1   0  414.76   21.40
   2  -1   0  425.06    8.00
   2  -1   0  442.86   17.30
  -2   1   0  460.95   22.00
  -2  -1   0  432.86   25.20
   2  -1   0  415.16    8.30
  -2   1   0  419.36   21.50
  -2  -1   0  424.46   21.60
   2   1   0  434.46   19.60
   2   1   0  424.06    8.80
   2  -1   0  415.76    8.30
  -2   1   0  410.26   12.80
  -2   1   0  408.46   14.20
   2   1   0  386.36   29.00
   2  -1   0  437.46   15.70
  -2  -1   0  423.56    8.80
  -2  -1   0  425.86    8.60
   3  -1   0    2.00    4.30
  -3  -1   0    9.00    7.20
  -3  -1   0    0.70    0.50
   3   1   0    0.60    0.50
  -3   1   0   -0.70    2.60
  -3  -1   0    0.20    0.60
  -3   1   0   -8.90    5.60
  -3  -1   0    0.20    0.60
   3  -1   0    0.50    0.60
  -3   1   0   -2.40    5.70
   3  -1   0    2.40    4.60
   3   1   0   -4.80    4.90
   3   1   0    8.90    7.80
   3   1   0    2.70    4.80
   3  -1   0    0.30    0.50
   3  -1   0    2.10    5.80
  -3   1   0    2.10    3.10
   3   1   0    0.30    0.60
   3  -1   0    0.60    0.50
  -3  -1   0    4.40    4.10
  -3  -1   0   -7.40    5.20
  -3  -1   0    6.50    6.90
  -3   1   0    0.50    0.50
   3   1   0    0.40    0.60
   3  -1   0    0.40    0.50
   3   1   0    7.00    5.70
  -3   1   0    0.50    0.40
   3   1   0    1.00    0.60
  -3   1   0   -1.00    2.10
  -3  -1   0   -5.60    3.50
   3  -1   0    4.70    6.50
  -3   1   0    0.50    0.30
   4  -1   0  220.78    6.00
  -4   1   0  238.58   23.80
  -4  -1   0  210.18   18.40
  -4   1   0  215.28   23.20
   4  -1   0  222.08    6.40
   4  -1   0  229.28   18.60
   4  -1   0  216.38   22.50
  -4   1   0  214.08    4.80
   4   1   0  224.18    6.40
  -4  -1   0  207.08   24.40
  -4  -1   0  222.08    6.40
  -4  -1   0  195.08   16.60
   4   1   0  218.48   22.10
  -4  -1   0  212.48   24.10
   4  -1   0  215.98   24.50
  -4   1   0  213.38   12.50
   4   1   0  246.68   26.60
   4   1   0  246.38   24.00
   4  -1   0  223.38    5.70
  -4   1   0  218.38   22.10
   4   1   0  252.97   28.10
  -4  -1   0  240.18    6.50
   4  -1   0  215.88    6.10
  -4  -1   0  233.58   26.80
   4  -1   0  214.58   19.10
  -4   1   0  227.78    6.60
   4   1   0  223.38    6.40
  -4  -1   0  233.58    5.90
  -4   1   0  226.48   13.10
   4   1   0  227.38    6.40
  -4   1   0  233.98   14.60
  -4   1   0  228.88    5.10
   4   1   0  227.48    6.10
   5   1   0    1.00    0.80
   5   1   0    0.20    0.70
  -5  -1   0    0.50    0.70
   5   1   0    0.80    0.90
   5   1   0   -0.40    0.60
   5  -1   0   -0.30    0.60
   5  -1   0    0.20    0.70
  -5   1   0    0.00    0.70
   5  -1   0   -1.00    0.60
  -5   1   0   -0.50    0.30
  -5   1   0    0.40    0.30
  -5  -1   0   -0.40    0.70
   5  -1   0    0.20    0.60
  -6  -1   0   22.30    2.20
   6  -1   0   18.40    1.90
   6  -1   0   18.80    2.40
   6  -1   0   19.20    2.00
   6   1   0   19.60    2.20
   6   1   0   16.70    2.20
  -6   1   0   17.90    2.60
   6   1   0   18.50    2.00
  -6   1   0   18.20    1.30
  -6  -1   0   18.70    2.40
  -6  -1   0   20.30    1.70
  -6   1   0   18.10    1.30
  -6   1   0   17.90    2.00
   7   1   0    0.60    0.90
  -7  -1   0    1.10    1.10
  -7   1   0   -0.20    0.50
  -7   1   0    0.80    0.90
  -7  -1   0    1.00    0.50
  -7  -1   0   -1.00    0.80
   7   1   0    1.10    1.10
   7  -1   0    0.00    1.00
  -7   1   0   -0.30    0.80
  -7  -1   0    0.40    0.60
   7   1   0   -0.50    0.80
  -7   1   0   -0.10    0.50
   7  -1   0   -0.30    0.80
   7  -1   0   -0.40    0.90
  -8  -1   0   72.59    3.30
  -8   1   0   74.49    2.60
   8  -1   0   69.39    4.20
   8  -1   0   74.29    4.70
  -8   1   0   72.59    3.10
   8   1   0   72.49    4.60
  -8   1   0   75.59    4.60
   8  -1   0   71.29    4.20
  -8  -1   0   68.99    2.80
   8   1   0   72.89    4.50
  -8  -1   0   70.29    4.60
   8   1   0   76.59    4.50
  -9   1   0    0.30    0.50
   9  -1   0   -0.60    1.00
   9   1   0    1.70    1.30
  -9  -1   0   -0.40    1.40
  -9  -1   0    0.40    0.70
   9   1   0    1.60    1.60
  -9  -1   0    1.40    0.80
   9  -1   0    1.20    1.30
  -9   1   0    2.10    1.40
   9   1   0   -0.50    1.10
  -9   1   0    0.20    0.90
  10   1   0    0.10    1.50
  10   1   0    0.90    1.90
 -10  -1   0   -0.80    1.60
  10  -1   0    0.70    1.50
  10  -1   0   -1.40    1.10
  11   1   0    1.20    1.80
  11   1   0    1.80    1.70
  11  -1   0    0.00    1.70
   0  -2   0  835.52   14.60
   0   2   0  824.62   14.50
   0   2   0  744.33   24.00
   0  -2   0  847.02   20.40
   0  -2   0  817.02   14.40
   0   2   0  849.22   20.90
   0  -2   0  801.72   14.50
   0  -2   0  807.52   14.50
   0  -2   0  813.82   14.60
   0  -2   0  832.82   14.70
   0   2   0  816.72   14.70
   0   2   0  830.22   14.50
   0  -2   0  830.12   22.30
   0  -2   0  857.01   16.10
   0   2   0  856.81   16.30
   0  -2   0  849.41   19.30
   0   2   0  833.02   14.60
   0  -2   0  816.12   20.50
   0  -2   0  840.22   22.20
  -1  -2   0    5.70    4.10
   1   2   0   -1.90    1.60
  -1  -2   0   -0.50    2.10
  -1  -2   0    0.30    0.40
   1   2   0   -1.10    3.00
   1   2   0    2.80    2.30
   1  -2   0    0.50    0.30
  -1   2   0    0.20    0.20
   1   2   0   -0.30    0.40
  -1   2   0    0.00    0.30
  -1  -2   0    0.20    0.30
  -1  -2   0    0.30    0.30
   1   2   0    0.10    0.30
  -1   2   0    0.10    0.20
  -1   2   0   -0.50    1.80
   1  -2   0    0.00    0.30
  -1   2   0    0.10    0.10
  -1   2   0   -0.50    1.50
  -1   2   0   -0.60    1.20
   1  -2   0   -1.50    1.40
   1   2   0   -0.10    0.40
  -1  -2   0    0.60    0.40
   1   2   0    0.40    0.40
  -1  -2   0    0.70    0.40
   1   2   0    0.40    0.40
  -1  -2   0   -1.50    2.60
  -1  -2   0    3.20    2.40
  -1  -2   0   -1.20    2.00
   1  -2   0    1.00    1.10
   1  -2   0   -2.00    2.00
   1   2   0    2.40    2.20
   2  -2   0  177.28    3.60
  -2   2   0  185.38   12.50
  -2  -2   0  174.78   13.00
   2   2   0  178.78    4.30
   2  -2   0  184.78    8.70
   2   2   0  199.78   18.20
   2  -2   0  167.58   10.70
  -2  -2   0  163.48   13.70
  -2   2   0  185.98   14.20
   2  -2   0  203.28   14.90
  -2   2   0  176.98    3.90
   2  -2   0  175.18    3.90
   2   2   0  179.18    4.60
   2  -2   0  175.28    3.50
   2  -2   0  184.88   12.30
   2   2   0  168.78   13.30
  -2   2   0  189.58   10.20
  -2   2   0  174.78    3.80
   2   2   0  170.48    4.60
   2  -2   0  177.38    3.90
  -2  -2   0  179.78    4.50
   2   2   0  170.28    5.10
   2   2   0  165.98   13.80
  -2  -2   0  166.78   15.50
   2  -2   0  176.18    4.40
  -2  -2   0  176.58    4.70
  -2  -2   0  177.58   17.30
  -2  -2   0  190.38   14.50
   2  -2   0  174.88    7.40
   2   2   0  176.18    4.40
   2   2   0  188.78   13.70
  -2  -2   0  172.78    4.70
   3  -2   0    0.60    0.50
   3   2   0    0.30    0.60
   3  -2   0    5.70    6.00
   3  -2   0    0.50    0.40
  -3   2   0    0.50    3.00
  -3   2   0    0.50    0.40
  -3  -2   0    0.70    0.70
  -3  -2   0   -4.00    4.40
   3   2   0   -0.90    5.00
  -3   2   0    7.50    6.40
   3  -2   0    0.10    0.50
   3  -2   0   -2.70    4.00
   3   2   0    4.10    6.90
  -3   2   0   -0.90    1.90
  -3   2   0    0.10    0.20
  -3   2   0    0.20    0.20
  -3  -2   0   -7.90    5.90
  -3  -2   0    0.30    0.60
  -3  -2   0    0.40    0.50
   3  -2   0   -4.00    3.30
   3   2   0   -5.60    5.20
   3   2   0   -0.40    0.50
  -3  -2   0   -3.00    7.20
  -3  -2   0   -4.70    6.70
  -3   2   0   -0.10    0.40
  -3   2   0    4.20    5.60
  -3  -2   0   -0.90    4.90
   3  -2   0    0.80    0.50
  -3   2   0    2.20    1.40
  -3   2   0   -0.20    0.40
   3   2   0   -6.10    5.20
   3  -2   0   -1.30    5.60
   3   2   0   -0.40    0.60
  -4  -2   0 1027.50   48.70
   4  -2   0  983.60   19.20
  -4   2   0 1004.90   17.80
   4  -2   0 1001.50   39.80
  -4   2   0 1000.80   18.40
   4  -2   0  967.00   36.20
  -4  -2   0  999.30   19.70
  -4   2   0 1036.80   43.90
  -4  -2   0 1012.60   55.19
  -4   2   0  978.40   31.90
   4   2   0  981.00   21.00
  -4   2   0  984.10   26.80
   4   2   0 1044.10   48.00
  -4   2   0 1012.10   48.20
   4  -2   0 1089.79   48.90
  -4   2   0 1004.40   17.90
   4  -2   0  976.60   20.10
   4  -2   0  994.20   18.90
  -4   2   0  985.50   19.40
   4   2   0 1031.10   20.40
   4   2   0  980.00   54.19
   4   2   0 1020.00   44.30
  -4  -2   0  988.10   40.10
   4   2   0 1038.70   49.50
  -4  -2   0 1002.60   20.30
  -4  -2   0  983.00   20.30
  -4   2   0  990.40   45.80
   4  -2   0  978.20   45.90
   4   2   0 1029.70   20.00
  -4   2   0 1002.50   20.20
   5   2   0    0.00    0.70
  -5  -2   0   -0.50    0.40
  -5  -2   0    0.00    0.70
   5   2   0   -1.40    0.50
  -5  -2   0    0.10    0.70
  -5   2   0   -0.40    0.20
   5   2   0    0.30    0.70
   5  -2   0   -0.10    0.50
   5  -2   0   -0.60    0.60
  -5   2   0   -0.10    0.40
   5  -2   0   -0.70    0.50
   5  -2   0    0.20    0.60
  -5   2   0    0.70    0.60
  -6  -2   0  115.29    5.20
  -6   2   0  121.89    5.30
   6  -2   0  129.09    4.70
   6   2   0  120.09    5.20
   6   2   0  124.49    5.10
  -6  -2   0  126.39    4.60
   6  -2   0  127.89    4.70
   6  -2   0  127.89    5.30
  -6   2   0  129.29    4.90
  -6   2   0  123.19    3.20
  -6   2   0  125.19    3.70
   6   2   0  129.19    5.10
   7   2   0    0.50    0.90
   7  -2   0   -0.10    0.90
  -7   2   0   -0.40    0.30
  -7   2   0    0.40    1.10
   7   2   0    1.10    1.10
  -7   2   0   -1.20    0.80
  -7  -2   0    0.80    1.00
  -7  -2   0   -0.80    0.50
   7  -2   0   -0.70    0.80
  -7   2   0    0.40    0.60
   7  -2   0    1.10    1.10
   7   2   0   -1.90    0.80
  -7  -2   0    0.50    1.10
   8  -2   0    3.50    1.40
   8  -2   0    5.70    1.60
  -8   2   0    5.70    0.60
   8   2   0    7.20    1.80
  -8  -2   0    4.50    0.90
   8   2   0    6.00    2.00
   8   2   0    6.30    1.90
  -8  -2   0    7.20    2.00
   8  -2   0    5.40    1.80
  -8   2   0    5.90    1.20
  -8  -2   0    4.90    1.20
  -8  -2   0    3.30    1.80
   9   2   0   -1.50    0.90
  -9   2   0   -1.00    0.80
  -9   2   0    1.60    1.50
  -9  -2   0   -0.10    1.60
  -9  -2   0    0.60    0.70
   9  -2   0    1.30    1.40
   9   2   0   -0.60    1.10
   9   2   0    0.30    1.10
  -9  -2   0   -0.90    0.70
   9  -2   0   -1.40    1.10
  10  -2   0    7.00    2.20
  10   2   0    5.10    1.90
 -10  -2   0    5.40    2.10
  10   2   0    5.60    1.90
 -10  -2   0    6.00    1.30
  10  -2   0    8.70    2.10
  11   2   0    0.00    1.60
  11  -2   0   -1.80    1.40
  11  -2   0    1.20    1.50
  11   2   0    0.20    1.50
   0  -3   0    0.30    0.10
   0  -3   0    2.30    2.00
   0  -3   0    0.50    0.30
   0  -3   0    1.00    1.60
   0   3   0    0.00    2.40
   0  -3   0    0.30    0.30
   0   3   0    0.10    0.30
   0  -3   0   -0.40    1.80
   0   3   0   -0.50    0.80
   0   3   0    0.20    0.10
   0  -3   0   -1.40    2.60
   0   3   0   -0.30    0.30
   0  -3   0    0.60    0.70
   0  -3   0   -0.20    0.40
   0   3   0    0.30    0.30
   0  -3   0    0.20    0.20
   0   3   0    1.90    2.00
   0  -3   0    0.00    0.30
   0  -3   0    0.00    0.20
   0  -3   0    0.00    1.90
   1   3   0    0.10    0.40
   1   3   0   -0.30    2.60
  -1  -3   0   -5.50    3.90
  -1  -3   0    1.50    2.30
   1   3   0    0.10    0.50
   1   3   0   -6.00    3.80
   1  -3   0    0.20    0.30
  -1   3   0   -0.70    2.00
   1   3   0    0.20    0.50
  -1  -3   0    4.30    3.00
  -1  -3   0    0.50    3.60
  -1  -3   0   -0.40    0.50
   1   3   0   -0.10    0.30
  -1  -3   0    0.40    0.50
  -1  -3   0    0.20    0.40
  -1   3   0    0.20    2.50
   1   3   0    2.10    2.10
   1  -3   0   -1.20    2.10
   1   3   0   -3.80    2.40
  -1   3   0   -0.10    0.30
  -1  -3   0   -0.50    0.40
  -1  -3   0   -1.40    3.20
  -1  -3   0   -1.70    2.80
  -2  -3   0 1390.86   26.20
  -2   3   0 1480.25   36.20
   2  -3   0 1401.16   24.20
   2   3   0 1429.66   44.40
  -2  -3   0 1342.77   43.60
  -2  -3   0 1395.86   26.10
  -2  -3   0 1465.35   54.59
   2  -3   0 1425.26   35.00
  -2   3   0 1382.96   24.70
  -2   3   0 1407.56   25.20
   2  -3   0 1394.06   36.70
   2  -3   0 1382.86   24.10
  -2   3   0 1371.96   42.20
   2   3   0 1437.86   25.90
   2   3   0 1421.16   26.10
   2   3   0 1408.66   46.70
   2  -3   0 1451.85   25.70
   2   3   0 1412.26   25.50
   2  -3   0 1421.16   44.00
   2  -3   0 1412.66   24.70
  -2  -3   0 1380.46   49.60
   2   3   0 1413.26   26.20
  -2  -3   0 1430.46   44.60
   2   3   0 1459.65   43.70
   2   3   0 1469.45   54.49
  -2  -3   0 1400.66   26.00
  -2   3   0 1406.36   38.70
   3   3   0    1.00    5.00
   3   3   0    0.10    0.60
  -3  -3   0    0.60    5.70
   3   3   0   -0.10    5.20
   3   3   0    0.90    7.70
  -3   3   0   -0.40    0.30
   3   3   0    0.00    5.60
   3   3   0    0.30    0.50
   3   3   0    0.90    0.70
   3  -3   0    3.30    5.00
   3  -3   0    4.10    6.40
   3  -3   0    2.40    2.70
  -3  -3   0   -0.50    0.60
  -3  -3   0    1.70    5.00
  -3  -3   0   -0.20    0.40
  -3   3   0    0.80    3.40
  -3   3   0   -0.10    0.40
   3  -3   0    1.50    2.90
   3  -3   0    0.50    0.50
  -3  -3   0    1.20    5.80
  -3  -3   0   -3.20    7.90
  -3  -3   0   -7.70    6.60
  -3   3   0    0.00    5.70
  -3   3   0   -2.10    4.80
   3  -3   0   -5.00    3.30
   3  -3   0   -0.30    0.30
   3  -3   0    0.10    0.60
  -4  -3   0  434.26   10.10
   4  -3   0  436.16   31.40
   4   3   0  424.36   30.00
   4  -3   0  415.86   23.80
  -4  -3   0  429.06   33.20
  -4  -3   0  415.76   27.30
  -4   3   0  468.75   31.00
   4  -3   0  431.36   11.10
  -4   3   0  419.26    9.20
   4   3   0  386.36   30.30
   4   3   0  486.45   39.00
  -4   3   0  421.96    9.30
  -4  -3   0  444.66   38.20
  -4   3   0  439.46   22.00
   4  -3   0  413.36   27.30
  -4   3   0  399.66   26.10
   4   3   0  445.76   29.40
   4  -3   0  446.16   21.70
   4  -3   0  443.86    9.00
  -4  -3   0  408.56   29.10
  -4   3   0  424.16    7.40
   4   3   0  439.46   10.60
  -4  -3   0  428.16   10.50
  -4  -3   0  438.26   10.60
   4   3   0  430.06   10.10
  -4   3   0  426.66    8.80
   5  -3   0    0.10    0.70
  -5  -3   0   -1.00    0.50
   5   3   0   -1.00    0.60
  -5  -3   0    0.70    0.80
   5   3   0   -0.40    0.60
  -5   3   0   -0.20    0.40
  -5   3   0   -0.30    0.50
  -5  -3   0   -0.60    0.70
  -5   3   0    0.50    0.60
   5  -3   0    0.60    0.50
   5   3   0    0.20    0.70
   5  -3   0   -0.10    0.50
   6   3   0  220.38    7.30
  -6   3   0  223.18    6.80
  -6  -3   0  235.98    7.90
  -6  -3   0  232.18    6.90
   6  -3   0  229.78    6.50
  -6  -3   0  225.88    7.80
   6  -3   0  231.28    7.50
  -6   3   0  230.18    5.80
  -6   3   0  208.78    6.50
  -6   3   0  228.88    4.30
   6   3   0  226.28    7.70
   6  -3   0  222.08    6.50
   6   3   0  231.98    7.40
  -7   3   0    0.50    0.90
  -7  -3   0   -0.60    0.80
   7   3   0    0.00    1.10
  -7   3   0    0.30    0.20
   7  -3   0    1.00    0.90
   7   3   0    0.90    1.00
   7   3   0   -1.10    0.90
   7  -3   0   -0.10    1.00
   7  -3   0   -0.50    0.70
  -7   3   0   -0.30    0.60
  -7  -3   0    0.80    1.20
  -7  -3   0    0.20    0.90
  -7   3   0   -1.40    0.80
  -8  -3   0    3.20    1.10
   8   3   0    2.60    1.60
   8   3   0    2.30    1.30
  -8   3   0    1.50    0.90
  -8   3   0    6.80    1.60
  -8  -3   0    4.10    1.60
   8   3   0    4.10    1.70
   8  -3   0    4.60    1.40
   8  -3   0    5.10    1.80
  -8  -3   0    4.20    1.60
  -9   3   0   -0.20    0.80
   9   3   0    1.10    1.30
  -9  -3   0   -0.90    1.30
   9  -3   0    0.00    1.20
  -9  -3   0    0.10    0.80
   9  -3   0    2.60    1.60
  -9  -3   0    0.40    0.70
   9   3   0    1.30    1.40
   9   3   0   -0.50    1.20
  10  -3   0    2.70    1.90
  10   3   0    0.00    1.40
  10   3   0    2.30    1.40
  10  -3   0    0.80    1.20
 -10  -3   0    1.10    1.80
 -10  -3   0   -0.60    1.00
  11   3   0    0.40    1.50
  11  -3   0    1.40    1.70
  11   3   0    1.40    1.80
   0   4   0  240.18   14.70
   0   4   0  258.27    5.20
   0   4   0  229.88   12.80
   0   4   0  243.38    5.80
   0  -4   0  248.78   12.70
   0  -4   0  257.37   14.80
   0  -4   0  240.98    5.30
   0   4   0  247.38    4.50
   0  -4   0  241.78    5.00
   0  -4   0  273.67   12.70
   0   4   0  251.57    7.70
   0  -4   0  248.98    5.00
   0  -4   0  249.97    7.50
   0  -4   0  235.48   14.20
   0  -4   0  250.97    4.50
   0  -4   0  248.18    5.20
   0  -4   0  264.47   13.60
  -1  -4   0    2.10    4.20
  -1  -4   0    0.40    0.50
   1   4   0    0.40    0.40
  -1  -4   0   -4.40    4.40
  -1  -4   0   -0.50    0.50
   1   4   0   -0.30    0.40
  -1   4   0    0.60    0.40
   1   4   0   -6.70    2.70
  -1  -4   0   -1.30    3.70
   1   4   0    0.80    2.20
   1   4   0   12.00    5.70
   1  -4   0    0.20    0.20
  -1   4   0   -0.30    2.80
  -1  -4   0   -2.60    2.90
   1   4   0   -0.40    0.20
   1   4   0   -0.20    0.30
   1   4   0    0.10    0.50
  -1  -4   0    1.00    3.30
  -1   4   0    2.20    1.60
   1  -4   0    2.20    2.40
  -1  -4   0   -0.10    0.50
   1  -4   0   -3.00    2.50
   1  -4   0    1.10    1.20
  -1  -4   0   -0.20    0.40
  -1  -4   0    0.40    2.40
   1  -4   0    0.10    0.10
   1   4   0   -1.90    2.90
  -2  -4   0   12.20    7.10
  -2   4   0    4.00    3.70
   2   4   0    8.90    0.90
  -2  -4   0    9.70    1.20
  -2   4   0    6.00    2.50
   2   4   0    9.10    1.10
   2  -4   0    1.40    3.90
   2   4   0   -3.70    6.50
  -2  -4   0    4.90    6.80
  -2   4   0    6.60    4.40
   2  -4   0    8.20    1.00
   2   4   0    8.10    5.10
  -2  -4   0    2.70    4.60
   2   4   0    9.10    1.20
  -2   4   0    6.30    0.80
  -2  -4   0    4.10    6.80
   2   4   0    9.10    1.20
   2   4   0    7.00    5.00
   2  -4   0    5.60    4.90
  -2  -4   0    9.30    1.20
  -2  -4   0   -3.80    4.40
  -2  -4   0    6.90    1.10
  -2  -4   0   17.40    6.00
   2   4   0    6.70    4.20
  -2   4   0    6.40    1.70
   2  -4   0    7.70    0.40
  -3  -4   0    3.00    8.80
   3   4   0    1.30    9.00
   3  -4   0    0.60    0.40
  -3   4   0    4.90    5.70
  -3  -4   0    0.10    0.70
   3  -4   0    0.70    4.70
   3   4   0   -0.80    6.40
   3  -4   0   -0.30    0.50
   3  -4   0    0.00    0.20
  -3   4   0   -2.30    3.60
  -3  -4   0    0.20    0.60
  -3  -4   0   -3.30    7.70
  -3   4   0   -0.10    0.40
  -3   4   0   -1.40    4.50
   3  -4   0   -7.70    5.90
   3   4   0    0.30    0.60
   3  -4   0   -1.00    2.10
   3   4   0    0.10    5.40
  -3  -4   0    3.60    5.90
   3   4   0    0.00    0.60
  -3  -4   0   -0.70    0.50
   3  -4   0   -2.60    2.70
  -3  -4   0    6.90    7.00
   3  -4   0    2.40    3.20
  -3  -4   0   -2.30    6.00
   3   4   0    0.20    0.50
   4  -4   0  333.87   28.80
   4   4   0  329.17    9.10
   4   4   0  320.97   26.60
  -4  -4   0  345.57    9.00
  -4  -4   0  298.47   31.20
  -4  -4   0  348.87   28.00
   4  -4   0  347.47   19.60
  -4   4   0  329.47   20.90
   4  -4   0  351.16   17.30
   4   4   0  334.97    8.90
   4  -4   0  344.57   23.40
   4   4   0  362.76   36.60
  -4  -4   0  335.97   36.00
  -4  -4   0  356.26   29.80
  -4   4   0  330.37    7.50
  -4  -4   0  334.37    9.00
  -4  -4   0  389.66   40.50
  -4  -4   0  303.47   25.20
  -4   4   0  350.76   23.90
   4  -4   0  337.87    7.00
   4   4   0  339.37    8.80
  -4  -4   0  347.27    8.70
  -4   4   0  320.77   23.10
   4   4   0  341.27   27.60
   4  -4   0  333.07    7.90
  -4   4   0  299.17   26.10
  -4   4   0  343.17    7.50
   4   4   0  318.37   28.50
   5  -4   0    1.00    0.80
  -5   4   0   -0.10    0.50
   5   4   0    0.20    0.80
   5  -4   0   -0.30    0.50
  -5   4   0   -0.10    0.50
  -5  -4   0   -0.80    0.70
   5   4   0    0.60    0.80
  -5  -4   0    0.00    0.90
  -5  -4   0    0.00    0.70
   5   4   0    0.80    0.80
   5  -4   0   -0.60    0.50
   6  -4   0    4.80    1.10
   6   4   0    4.60    1.40
   6  -4   0    6.40    1.20
  -6  -4   0    6.60    1.40
   6   4   0    3.90    1.40
  -6   4   0    4.10    1.00
  -6  -4   0    7.30    1.70
   6  -4   0    6.70    1.60
   6   4   0    4.60    1.50
  -6  -4   0    6.30    1.60
  -6   4   0    5.60    1.20
   7  -4   0   -0.10    0.70
   7  -4   0    0.30    0.80
  -7   4   0    1.40    0.80
  -7   4   0    0.80    1.00
   7   4   0    0.20    1.00
  -7  -4   0    1.20    1.20
  -7  -4   0    0.10    1.00
   7  -4   0    1.10    1.30
   7   4   0   -1.30    1.00
   7   4   0   -0.80    1.00
  -7  -4   0    3.10    1.70
   8   4   0    4.30    1.50
  -8   4   0    6.80    1.60
  -8  -4   0    4.90    1.30
   8  -4   0    4.10    1.70
   8   4   0    1.90    1.50
  -8  -4   0    4.50    1.80
   8   4   0    5.40    1.70
  -8   4   0    5.10    1.20
  -8  -4   0    2.50    1.60
   8  -4   0    3.00    1.20
  -9  -4   0   -0.40    1.50
  -9  -4   0    0.40    0.60
   9  -4   0   -2.40    1.10
   9   4   0    1.60    1.60
   9   4   0    0.80    1.40
  -9   4   0   -1.60    0.80
  -9  -4   0    0.20    0.90
   9   4   0    0.50    1.20
   9  -4   0    0.30    1.30
 -10  -4   0    1.10    1.10
  10   4   0   -0.70    1.40
  10  -4   0    1.50    1.30
  10  -4   0    3.20    1.90
 -10  -4   0    2.00    1.90
  10   4   0    3.70    1.70
 -11  -4   0   -1.60    1.10
  11  -4   0    5.80    2.40
  11   4   0   -1.50    1.50
 -11  -4   0    0.80    2.10
  11   4   0   -1.10    1.50
   0   5   0    0.20    0.50
   0   5   0    0.30    0.40
   0   5   0    0.00    0.20
   0  -5   0   -0.10    0.30
   0  -5   0   -2.40    2.80
   0  -5   0   -0.10    0.30
   0   5   0    0.10    0.30
   0  -5   0   -1.20    3.10
   0  -5   0    3.50    3.00
   0   5   0    1.30    3.70
   0  -5   0   -0.20    1.10
   0  -5   0    1.80    3.30
   0  -5   0    1.10    2.60
   0  -5   0    0.50    0.40
   0  -5   0    0.00    0.30
   0  -5   0    0.00    0.10
   0  -5   0    0.00    0.40
   0  -5   0   -1.40    3.90
   0   5   0    3.90    4.30
   1   5   0    0.00    0.20
  -1  -5   0   -0.10    0.50
  -1  -5   0    4.70    4.20
  -1   5   0   -2.10    2.30
  -1  -5   0    0.00    0.50
   1   5   0    2.90    3.70
   1  -5   0   -0.20    2.60
  -1   5   0    3.10    1.90
   1  -5   0   -0.50    3.30
   1   5   0    0.00    0.40
   1  -5   0   -0.30    2.20
   1   5   0   -0.10    0.50
   1   5   0    0.20    0.40
   1   5   0    4.50    5.40
  -1  -5   0    2.80    4.90
   1   5   0    0.20    0.50
  -1  -5   0    0.50    0.50
  -1   5   0    0.00    0.40
  -1  -5   0   -1.30    2.60
  -1   5   0    0.00    0.20
   1  -5   0    0.20    0.20
   1   5   0   -0.50    2.00
  -1   5   0    2.50    3.70
   1   5   0   -1.50    3.20
  -1   5   0    4.00    2.40
  -1  -5   0   -5.80    3.40
  -1  -5   0    0.00    0.50
  -1  -5   0    4.00    5.80
  -1  -5   0    0.60    4.60
   1  -5   0    0.10    0.20
   2  -5   0  161.18   13.50
  -2  -5   0  165.68   29.20
  -2   5   0  173.78    4.50
   2   5   0  173.08    5.00
   2   5   0  186.78   17.30
   2  -5   0  170.48    4.30
  -2  -5   0  136.79   15.10
  -2  -5   0  144.99   17.60
  -2   5   0  186.28   14.90
   2   5   0  192.08   21.90
  -2  -5   0  171.88   15.40
   2   5   0  148.99   12.80
  -2  -5   0  192.88   17.50
  -2  -5   0  177.08    5.10
  -2   5   0  179.48   13.50
   2   5   0  169.78    4.70
   2   5   0  185.78    5.80
   2   5   0  173.68    4.20
  -2  -5   0  145.39   17.70
   2  -5   0  181.48   14.80
   2   5   0  186.88   16.10
  -2  -5   0  171.68    5.10
   3   5   0  -15.00    6.00
  -3  -5   0   -0.30    0.50
  -3  -5   0    7.60    8.80
   3  -5   0    0.20    0.10
   3  -5   0    1.40    1.40
   3  -5   0    0.00    0.60
  -3  -5   0    1.30    0.80
   3   5   0   -0.60    0.60
  -3   5   0    0.40    0.50
   3  -5   0    0.20    0.20
  -3  -5   0    0.10    0.60
  -3   5   0    6.80    4.10
   3   5   0   -5.30    6.10
  -3   5   0   -1.40    2.70
   3   5   0   -0.80    9.10
   3  -5   0    4.80    4.40
   3  -5   0   -0.10    0.70
  -3  -5   0    8.20   10.10
   3   5   0    0.70    0.60
   3  -5   0   -1.20    6.30
  -3   5   0    1.50    5.90
  -3   5   0    5.70    5.00
  -3  -5   0  -14.00    5.80
  -3  -5   0   -7.50    8.70
   3   5   0    2.60    5.50
  -3  -5   0    8.20    7.30
  -3  -5   0    2.50    6.90
   3   5   0   -0.30    0.50
   4   5   0  270.97   26.30
   4  -5   0  303.37    6.10
   4   5   0  278.47   28.60
  -4  -5   0  297.87   27.20
   4   5   0  350.26   36.50
  -4  -5   0  344.17   33.60
   4  -5   0  336.07   14.90
   4  -5   0  302.07   27.80
   4   5   0  294.77    7.90
   4   5   0  324.27   26.30
  -4  -5   0  279.37   25.30
  -4  -5   0  296.97    8.10
  -4  -5   0  290.17   32.40
  -4  -5   0  292.67    8.40
  -4   5   0  293.67    7.10
  -4   5   0  302.67   20.80
   4  -5   0  291.87    8.60
   4   5   0  299.77    8.40
  -4  -5   0  318.97   29.00
   4   5   0  295.87    7.50
  -4   5   0  300.47   22.70
  -4   5   0  269.87   25.40
  -4  -5   0  211.28   31.90
  -4   5   0  302.17    7.00
   4  -5   0  299.27    6.80
   4  -5   0  297.37   16.60
  -4   5   0  331.97   21.00
   4  -5   0  286.17   17.20
   5   5   0   -0.30    0.60
  -5  -5   0   -0.20    0.80
  -5   5   0   -1.00    0.40
   5   5   0   -0.70    0.60
   5  -5   0    0.40    0.50
   5   5   0    0.40    0.80
  -5  -5   0   -0.20    0.60
   5  -5   0   -0.50    0.60
   5  -5   0    0.10    0.50
  -5  -5   0    0.10    0.80
  -5   5   0    0.30    0.60
   6  -5   0  399.96    9.20
  -6  -5   0  402.76   11.60
   6  -5   0  405.56    9.40
   6   5   0  394.26   11.00
  -6   5   0  395.46    9.40
   6   5   0  414.36   10.70
   6  -5   0  407.46   11.00
   6   5   0  412.06   11.60
  -6  -5   0  388.26   11.40
  -6   5   0  396.06    9.80
  -6  -5   0  411.46   10.90
  -7  -5   0   -0.80    0.80
   7   5   0   -0.10    1.00
   7  -5   0    0.30    1.30
  -7  -5   0    0.10    1.10
   7   5   0   -1.30    0.80
  -7   5   0    1.20    0.80
   7  -5   0   -1.50    1.00
   7   5   0   -1.00    1.00
  -7  -5   0   -0.10    1.20
  -7   5   0   -0.30    0.80
  -8  -5   0    5.80    1.80
   8   5   0    6.40    2.00
   8   5   0    7.00    1.90
  -8  -5   0    8.30    2.20
   8  -5   0    9.40    1.60
  -8   5   0    6.20    1.40
  -8   5   0    7.00    1.80
   8  -5   0    8.10    2.10
  -8  -5   0    8.50    1.90
   8   5   0    6.90    1.90
   9  -5   0    0.60    1.20
   9   5   0    0.60    1.20
   9  -5   0    0.00    1.20
   9   5   0   -1.70    1.10
  -9  -5   0    0.40    1.60
   9   5   0   -0.70    1.20
  -9  -5   0   -1.90    0.90
  10  -5   0    7.20    2.30
 -10  -5   0    1.90    2.20
  10   5   0    5.90    2.10
  10  -5   0    5.90    2.20
  10   5   0    4.30    1.80
 -11  -5   0    2.30    2.20
  11   5   0   -1.00    1.20
  11  -5   0   -1.40    1.70
 -11  -5   0   -2.20    1.10
  11   5   0   -4.40    1.30
   0  -6   0  519.65   10.20
   0  -6   0  507.85   25.80
   0   6   0  520.35   10.40
   0  -6   0  533.25   21.60
   0  -6   0  499.45   20.20
   0   6   0  542.15   10.90
   0  -6   0  530.95   10.50
   0  -6   0  557.14   22.20
   0   6   0  538.55   10.60
   0   6   0  576.64   25.20
   0  -6   0  528.75   26.60
   0  -6   0  552.74   14.60
   0  -6   0  531.15   10.50
   0   6   0  536.45   26.30
   0  -6   0  516.65   10.20
   0  -6   0  519.85   10.10
   0  -6   0  527.15   22.50
  -1  -6   0   -0.10    0.40
   1  -6   0    1.80    2.70
  -1  -6   0    0.20    0.50
   1   6   0    0.10    3.70
  -1   6   0    0.60    0.50
  -1   6   0    6.10    4.70
  -1  -6   0    0.80    4.70
   1  -6   0    1.00    3.70
  -1  -6   0   -0.10    5.40
  -1  -6   0   -0.50    4.40
  -1  -6   0   -0.70    3.10
   1   6   0    0.10    0.60
  -1   6   0    2.90    3.00
   1   6   0    0.30    2.10
   1   6   0    0.50    0.50
  -1   6   0    6.00    3.50
  -1  -6   0    2.40    6.00
   1  -6   0    0.40    0.30
   1   6   0   -5.70    6.30
   1   6   0    0.20    3.90
   1  -6   0    2.40    4.30
   1  -6   0   -0.30    0.30
  -1  -6   0    0.70    0.60
  -1  -6   0   -2.50    5.00
   1   6   0   -0.20    0.50
   1   6   0   -0.20    0.40
  -1  -6   0    0.60    0.60
   2   6   0  200.28    5.70
  -2  -6   0  193.98    5.60
   2  -6   0  217.88   16.80
   2   6   0  195.58    5.20
  -2  -6   0  166.38   19.80
  -2   6   0  195.08    5.10
   2   6   0  203.38   22.70
   2   6   0  196.68    4.50
  -2  -6   0  219.08   21.60
  -2  -6   0  214.48   18.70
  -2  -6   0  195.08    5.60
   2  -6   0  191.98    4.80
  -2  -6   0  167.88   15.40
   2   6   0  194.38   18.60
   2   6   0  220.78   17.90
   2  -6   0  217.38   16.60
  -2  -6   0  185.78   18.70
  -2  -6   0  161.48   22.90
   2   6   0  187.08   13.90
  -2   6   0  181.38   16.30
  -2  -6   0  196.48    5.70
   3  -6   0    1.00    0.60
  -3   6   0    0.70    0.50
  -3   6   0   -0.30    0.70
  -3   6   0   -2.40    5.90
  -3  -6   0    0.30    0.70
  -3  -6   0  -17.20   10.50
   3   6   0    3.70    6.40
  -3   6   0   -0.50    2.00
  -3  -6   0   -0.50    0.60
  -3   6   0   -4.40    4.10
   3   6   0    0.20    0.50
  -3   6   0   -6.90    5.50
   3   6   0    0.10    0.70
  -3  -6   0   12.20   10.00
   3   6   0   -3.70    9.40
  -3  -6   0   -8.00    9.00
   3   6   0   -2.30    7.60
  -3  -6   0   -0.30    0.50
   3  -6   0   -2.30    6.90
   3   6   0   -3.70    6.60
   3   6   0   -0.70    0.50
  -3  -6   0   -5.50    6.30
  -3  -6   0   13.40    7.70
  -3  -6   0    5.60    7.60
   3  -6   0    7.10    5.40
  -4  -6   0   66.89   19.00
   4  -6   0   94.69    2.30
   4  -6   0   85.19   11.60
  -4  -6   0  146.59   29.20
  -4  -6   0  108.79   20.60
  -4  -6   0  115.49   21.70
   4  -6   0   91.09    3.70
  -4   6   0   83.29    8.70
  -4   6   0  112.39   17.80
   4   6   0   96.79    4.30
  -4  -6   0   88.69   17.00
  -4  -6   0   92.09    4.30
   4  -6   0  101.99    9.50
   4   6   0   95.89    3.50
  -4   6   0   98.49   15.10
   4  -6   0   82.19    6.90
   4   6   0   84.09   19.90
  -4   6   0   84.19   12.20
   4  -6   0  111.49   19.80
   4   6   0   85.89   15.80
  -4   6   0   99.79    3.50
   4   6   0   89.69    3.90
  -4  -6   0   96.39    4.10
   4   6   0   73.89   15.40
   4   6   0   74.59   22.20
  -4   6   0   94.39   11.60
  -4  -6   0   96.99    4.30
   5   6   0   -0.80    0.60
  -5  -6   0   -0.50    0.80
   5   6   0    0.40    0.90
   5  -6   0   -0.60    0.60
   5   6   0   -0.10    0.70
  -5  -6   0    0.30    0.70
  -5  -6   0   -0.80    0.70
  -5   6   0   -0.50    0.50
  -5   6   0    1.40    0.50
  -6  -6   0    6.80    1.60
  -6   6   0    6.90    1.20
   6   6   0    7.50    1.60
   6   6   0    8.30    1.70
   6   6   0    8.10    1.90
  -6   6   0    7.00    1.30
  -6  -6   0    7.00    2.00
   6  -6   0    9.10    1.30
  -6  -6   0    8.10    1.90
   6  -6   0    6.30    1.60
  -7  -6   0    0.40    1.20
   7  -6   0   -0.90    0.70
   7  -6   0    0.90    1.10
   7   6   0   -0.30    1.10
  -7   6   0    0.00    0.90
  -7   6   0    1.10    0.80
   7   6   0    1.90    1.20
  -7  -6   0    1.90    1.20
  -7  -6   0   -0.50    1.10
   7   6   0   -0.40    1.10
   8   6   0   16.50    2.60
   8   6   0   20.00    2.80
   8   6   0   23.80    3.40
   8  -6   0   20.00    2.20
   8  -6   0   23.70    3.20
  -8  -6   0   18.70    3.10
  -8   6   0   23.10    2.20
  -8  -6   0   19.30    3.20
  -8  -6   0   24.00    3.00
  -9  -6   0   -0.60    1.50
   9  -6   0    1.60    1.40
  -9   6   0   -0.80    1.00
  -9  -6   0   -0.50    0.90
   9   6   0    1.50    1.60
   9  -6   0   -1.40    1.10
   9   6   0    2.50    1.60
   9   6   0    0.40    1.20
  10   6   0   46.00    4.70
 -10  -6   0   40.70    3.50
  10   6   0   39.90    4.00
  10   6   0   29.40    3.90
  10  -6   0   37.60    4.20
 -10  -6   0   38.40    6.50
   0  -7   0    0.20    0.40
   0  -7   0   -2.00    3.80
   0  -7   0    0.00    0.50
   0  -7   0   -1.40    4.60
   0  -7   0   -0.60    0.40
   0  -7   0   -4.50    3.70
   0  -7   0    0.20    0.40
   0   7   0    0.00    0.40
   0  -7   0    0.30    0.40
   0  -7   0   -1.70    5.20
   0   7   0    0.40    0.50
   0   7   0   -0.10    6.00
   0  -7   0   -3.70    5.70
   0  -7   0   -0.30    1.60
   0  -7   0    0.90    3.60
  -1  -7   0   -3.80    3.40
   1  -7   0    0.00    0.30
  -1   7   0    2.80    4.30
   1  -7   0    0.00    1.00
  -1  -7   0   -0.10    0.50
   1  -7   0   -0.10    0.30
  -1   7   0   -3.90    3.90
   1  -7   0    1.80    5.20
   1  -7   0    0.10    0.10
   1   7   0    0.70    0.60
   1  -7   0    0.60    3.10
  -1  -7   0   -5.20    6.70
   1   7   0    0.30    0.40
  -1  -7   0   -3.60    5.10
   1   7   0    0.10    0.50
   1  -7   0   -1.10    3.80
   1   7   0    0.00    0.50
  -1  -7   0    0.00    0.50
   1   7   0    0.20    0.20
   1   7   0   -0.10    1.90
  -1  -7   0    0.40    0.50
  -1   7   0   -0.10    0.50
   1  -7   0   -0.60    0.60
  -1  -7   0   -3.90    4.70
   1  -7   0   -0.10    0.10
   1  -7   0    0.10    0.10
  -1  -7   0   -0.30    0.50
  -1  -7   0   -5.00    5.10
  -1   7   0   -1.10    5.00
   1   7   0   -7.50    4.30
  -1  -7   0   -1.10    5.70
  -2  -7   0    9.60    1.40
  -2  -7   0    0.10    5.80
   2  -7   0   10.90    6.10
  -2  -7   0   28.50   12.00
   2  -7   0   10.00    1.00
   2   7   0    2.40   10.00
   2   7   0   11.20    1.20
  -2  -7   0   12.50    9.50
  -2   7   0   13.90    2.00
  -2  -7   0    7.60    1.30
   2   7   0   12.10    4.90
   2  -7   0    5.00    5.60
   2   7   0   16.70    8.50
  -2  -7   0   11.10    1.50
  -2  -7   0    6.90    7.20
   2   7   0   19.70    7.40
  -2   7   0   10.70    1.40
   2   7   0    7.10    0.80
  -2  -7   0   11.30    8.00
   2   7   0   10.50    1.50
  -2   7   0    5.30    6.20
  -3   7   0   -0.80    6.60
   3   7   0   -7.30    7.00
  -3   7   0   -1.70    5.60
  -3  -7   0   12.00   10.40
  -3  -7   0    0.20    8.40
  -3  -7   0    5.30   12.10
   3  -7   0    0.60    5.40
  -3  -7   0   -7.10    9.90
   3   7   0    0.70    0.50
   3  -7   0    0.00    0.50
  -3  -7   0   -4.40    8.00
   3   7   0    0.20    0.70
  -3   7   0    0.00    3.30
  -3  -7   0    0.80    0.80
  -3  -7   0    0.30    0.80
   3  -7   0    5.60    8.90
   3   7   0  -21.90    7.60
  -3  -7   0    0.00    0.50
   3   7   0   -0.30    0.50
  -3  -7   0   -2.70    7.90
  -3   7   0    0.60    0.60
   3   7   0   -0.40   10.10
   4   7   0  184.48    5.30
  -4  -7   0  180.98    6.20
   4  -7   0  184.58    5.70
  -4  -7   0  187.88    6.60
   4   7   0  183.58    6.00
   4   7   0  194.58    6.60
  -4   7   0  178.28    4.20
   4  -7   0  179.28    3.50
  -4  -7   0  184.88    6.40
   5   7   0    0.30    0.90
  -5   7   0   -0.20    0.60
  -5  -7   0    1.90    1.00
   5  -7   0   -0.20    0.70
   5   7   0   -0.20    0.70
  -5  -7   0   -0.10    0.80
   5  -7   0    0.90    0.40
   5   7   0    1.00    0.80
  -5  -7   0   -0.10    0.70
  -6   7   0  217.18    6.10
  -6  -7   0  219.78    8.20
  -6   7   0  224.38    6.60
   6   7   0  232.98    8.30
   6   7   0  229.58    8.30
   6   7   0  235.08    7.20
   6  -7   0  221.38    5.80
   6  -7   0  226.98    7.60
  -6  -7   0  222.08    8.80
  -6  -7   0  224.68    8.50
   7   7   0    0.60    1.30
  -7  -7   0    1.60    1.60
  -7   7   0   -0.40    0.80
  -7  -7   0    0.30    1.00
  -7  -7   0    2.20    1.40
   7  -7   0   -1.80    0.90
   7  -7   0   -0.40    0.70
  -7   7   0    1.50    1.00
   7   7   0    0.00    1.20
   7   7   0   -1.40    0.90
  -8  -7   0   45.40    4.20
   8   7   0   36.20    3.80
   8   7   0   46.80    3.60
   8  -7   0   44.90    3.00
   8   7   0   46.00    4.00
  -8  -7   0   47.60    3.70
  -8   7   0   47.00    3.10
   8  -7   0   39.80    3.70
  -8  -7   0   42.90    4.10
  -9  -7   0   -0.90    1.50
   9   7   0   -2.10    1.30
   9   7   0    0.50    1.40
  -9   7   0   -0.20    1.20
   9   7   0   -0.50    1.30
   9  -7   0   -1.40    1.20
 -10  -7   0    8.20    2.00
  10   7   0    9.00    2.70
 -10  -7   0   10.70    3.10
  10  -7   0   10.90    2.70
  10   7   0   12.30    2.80
  10   7   0   11.30    2.40
   0  -8   0  232.98   16.90
   0  -8   0  236.28    5.40
   0  -8   0  240.28    5.50
   0  -8   0  235.08   15.50
   0  -8   0  276.57   22.30
   0  -8   0  197.78   19.40
   0  -8   0  245.08    5.80
   0  -8   0  244.88    5.80
   0  -8   0  243.48    5.90
   0   8   0  238.18    5.90
   0   8   0  261.27   21.70
   0  -8   0  244.18   10.50
   0   8   0  243.18    6.30
   0   8   0  251.97    6.40
   0  -8   0  254.57   17.20
   1  -8   0   -0.10    0.40
   1  -8   0    0.00    0.20
   1  -8   0   -0.20    0.30
  -1  -8   0   -6.90    5.70
  -1   8   0    6.20    6.40
   1  -8   0   -1.20    1.00
  -1  -8   0    0.50    6.60
  -1  -8   0   -0.40    0.50
  -1  -8   0    0.70    5.90
   1   8   0    0.20    0.60
  -1  -8   0    0.00    0.50
  -1  -8   0   -0.50    0.50
   1   8   0   -0.50    0.50
  -1   8   0    0.60    0.60
   1   8   0    0.60    2.10
   1  -8   0    0.00    0.30
  -1  -8   0   -0.60    6.10
  -1   8   0    4.70    5.00
  -1  -8   0   -4.00    8.20
   1   8   0   -4.30    4.90
   1   8   0    0.00    0.50
  -1  -8   0   -8.30    3.60
   1  -8   0    0.30    6.20
   1  -8   0   -9.20    4.50
  -1  -8   0    4.20    6.70
  -1  -8   0   -0.20    0.50
   1  -8   0    2.60    3.30
   1  -8   0   -0.10    0.10
   1   8   0    0.10    0.20
   1  -8   0   -1.00    1.80
  -2  -8   0  373.26   10.00
  -2  -8   0  351.76   27.60
   2  -8   0  360.86   21.90
   2   8   0  361.66    9.10
  -2  -8   0  366.56   33.10
  -2   8   0  414.86   27.50
  -2   8   0  365.56    8.70
   2   8   0  387.66   18.20
   2  -8   0  350.06   30.30
   2   8   0  343.27   25.70
  -2  -8   0  370.26    9.20
   2   8   0  363.76    7.30
  -2   8   0  360.16   13.30
  -2  -8   0  314.97   21.20
  -2  -8   0  344.97   29.00
   2   8   0  362.46   10.00
   2  -8   0  350.36    7.80
   2   8   0  399.76   24.70
  -2  -8   0  374.66    9.10
   2   8   0  383.66   35.40
   2   8   0  367.16    8.40
  -2  -8   0  364.16   35.40
  -3  -8   0    9.00   11.20
  -3  -8   0   -0.30   11.00
   3   8   0   -5.60    8.90
  -3  -8   0    0.30    0.70
  -3  -8   0    5.90    9.30
   3   8   0    7.80    6.00
  -3  -8   0    5.40   12.60
   3   8   0    0.30    0.80
   3  -8   0    9.00    7.40
  -3  -8   0    4.90    8.90
   3  -8   0   -0.20    0.50
   3   8   0   -3.20   12.30
   3   8   0   -4.40    7.90
  -3  -8   0   -8.20    7.90
  -3   8   0   -2.70    7.80
  -3  -8   0   -0.20    0.60
   3   8   0   -0.70    0.30
   3   8   0   -0.40    0.50
  -3  -8   0   -0.30    0.70
   3  -8   0   -8.00    8.80
  -4  -8   0   55.09    3.40
  -4   8   0   58.39    2.90
   4  -8   0   56.39    1.20
  -4  -8   0   58.29    3.60
   4  -8   0   58.79    3.00
   4   8   0   61.89    3.60
   4   8   0   53.29    3.10
   4   8   0   59.79    2.70
  -4  -8   0   54.99    3.30
  -5  -8   0    1.80    1.10
  -5  -8   0   -0.20    0.80
   5   8   0    0.60    0.70
  -5   8   0    1.10    0.70
  -5   8   0   -0.10    0.40
  -5  -8   0   -0.10    0.80
   5   8   0   -0.20    0.90
   5  -8   0    1.10    0.90
   5   8   0    0.70    0.70
   5  -8   0    0.30    0.40
   6  -8   0  218.58    5.60
   6   8   0  219.18    8.30
   6   8   0  217.28    7.00
  -6  -8   0  218.38    8.30
   6   8   0  226.38    7.80
  -6   8   0  223.18    6.70
   6  -8   0  222.48    7.60
  -6  -8   0  212.38    7.80
  -6  -8   0  213.68    8.30
   7   8   0   -0.90    1.00
  -7   8   0   -0.20    0.80
   7   8   0    0.70    1.30
  -7  -8   0   -2.10    1.10
   7   8   0    0.00    1.00
  -7  -8   0    1.30    1.10
  -7  -8   0    0.40    1.30
   7  -8   0    2.90    1.40
   7  -8   0   -0.60    0.70
   8  -8   0   -0.10    1.00
   8   8   0    0.10    1.20
   8   8   0    1.10    1.50
  -8  -8   0    1.70    1.60
  -8   8   0   -0.70    0.90
  -8  -8   0    2.40    1.30
   8   8   0    0.00    1.20
   8  -8   0    0.60    1.30
  -8  -8   0   -3.70    1.30
  -9  -8   0    4.40    2.00
   9   8   0   -0.50    1.50
   9   8   0   -1.50    1.10
  -9  -8   0   -0.70    1.00
   9   8   0    0.50    1.70
   9  -8   0   -0.60    1.40
  -9   8   0   -0.90    1.10
  10   8   0   29.20    4.10
  10   8   0   28.30    4.20
 -10  -8   0   32.60    3.50
 -10  -8   0   36.80    4.90
  10   8   0   38.10    3.70
  10  -8   0   47.20    4.50
   0  -9   0   -1.10    5.00
   0  -9   0    0.10    0.50
   0  -9   0    0.70    0.50
   0   9   0    0.10    0.60
   0   9   0    0.60    0.50
   0  -9   0  -17.40    6.50
   0   9   0   -0.30    0.40
   0  -9   0   -0.40    0.50
   0  -9   0   -1.00    2.30
   0  -9   0   -4.90    5.20
   0  -9   0   -0.20    0.40
   0  -9   0   -1.40    7.70
   0  -9   0   -4.70    5.50
   0  -9   0   -8.20    5.20
   0  -9   0   -0.10    0.50
   1   9   0   -4.80   10.30
  -1  -9   0   -4.30    6.60
  -1   9   0   -0.90    6.00
  -1  -9   0    0.30    0.60
   1   9   0    0.20    0.60
   1  -9   0    0.70    2.50
   1  -9   0    0.10    0.40
   1  -9   0    2.80    2.50
   1  -9   0   11.10    6.00
  -1  -9   0  -13.00    8.70
  -1  -9   0    0.90    0.70
  -1   9   0   10.20    7.00
  -1  -9   0    0.30    7.00
   1   9   0   -3.30    5.00
   1   9   0    0.10    2.30
   1  -9   0    0.00    0.20
   1  -9   0   -0.10    0.40
   1  -9   0    0.00    0.20
  -1   9   0    0.20    0.40
  -1  -9   0   -0.10    0.60
   1  -9   0    1.10    1.70
  -1  -9   0    6.20    8.00
  -1  -9   0    0.90    4.40
   1   9   0   -0.20    0.50
  -1  -9   0    5.90    7.70
   1  -9   0   -1.30    7.30
  -1  -9   0    0.50    7.00
   1  -9   0   -5.30    4.10
   1   9   0   -0.20    0.50
   1  -9   0    0.00    0.30
   1   9   0    0.40    0.30
   2   9   0  247.18    5.20
  -2  -9   0  234.68   31.10
   2   9   0  253.17    7.20
   2   9   0  252.27   23.60
  -2  -9   0  244.78    7.10
  -2  -9   0  245.38   24.20
   2   9   0  256.37   20.30
   2   9   0  241.68    6.90
  -2   9   0  251.17    6.80
  -2   9   0  248.48   24.00
   2  -9   0  242.68    5.80
  -2  -9   0  189.88   25.10
  -2  -9   0  238.78    6.90
   2   9   0  246.88    7.00
   2   9   0  210.28   31.10
  -2  -9   0  240.58    6.90
   2  -9   0  233.78   18.60
  -2  -9   0  180.38   29.70
  -2   9   0  250.97   13.80
   2   9   0  223.28   13.50
  -2  -9   0  209.58   19.20
  -2  -9   0  277.17   27.40
   2  -9   0  208.98   20.90
   2  -9   0  264.77    6.00
   3  -9   0    0.80    0.60
  -3  -9   0   -0.60    0.60
  -3  -9   0    0.20    0.80
  -3  -9   0   -0.60    0.60
   3   9   0    0.50    0.60
   3   9   0    0.40    0.50
  -3   9   0    0.00    0.50
   3   9   0   -1.00    0.50
  -4  -9   0   52.79    3.40
   4   9   0   55.59    2.60
  -4  -9   0   64.79    3.80
  -4  -9   0   54.69    3.40
   4   9   0   54.09    3.50
   4   9   0   61.89    3.30
  -4   9   0   58.29    3.00
   4  -9   0   60.09    3.00
   5   9   0   -0.10    0.80
  -5   9   0   -0.10    0.70
  -5  -9   0   -1.10    0.70
  -5  -9   0    1.70    1.10
   5  -9   0    1.20    1.00
   5  -9   0    0.00    0.30
  -5   9   0    0.20    0.40
   5   9   0    0.00    0.70
  -5  -9   0   -0.10    0.90
   5   9   0    1.10    1.10
   6   9   0   88.39    5.10
  -6   9   0   87.69    3.60
  -6   9   0   82.19    4.00
   6  -9   0   86.29    4.50
   6   9   0   79.79    4.60
  -6  -9   0   90.99    5.20
  -6  -9   0   93.39    5.00
  -6  -9   0   77.19    5.00
   7   9   0   -0.80    1.00
   7   9   0    1.50    1.20
   7  -9   0   -0.40    1.10
  -7  -9   0   -1.20    1.30
   7  -9   0   -0.30    0.70
   7   9   0    2.20    1.60
  -7   9   0    0.30    0.90
  -7  -9   0   -0.50    1.20
  -7  -9   0    1.20    1.20
  -8  -9   0    5.10    1.90
   8   9   0    5.60    1.70
   8  -9   0    7.80    2.10
  -8   9   0    6.70    1.70
   8   9   0    3.80    1.80
  -8  -9   0    4.20    1.60
  -8  -9   0    6.00    2.20
  -9  -9   0    0.70    1.90
   9   9   0   -2.40    1.10
  -9   9   0    1.50    1.30
   9   9   0   -0.50    1.10
   9   9   0   -0.30    1.60
  -9  -9   0    0.50    1.40
   9  -9   0    1.40    1.50
  10   9   0    5.10    2.20
 -10  -9   0    6.60    2.50
  10   9   0    4.70    1.90
 -10  -9   0    1.90    1.50
  10  -9   0    2.50    1.90
   0 -10   0  101.09    8.30
   0 -10   0  103.59    3.50
   0  10   0   99.49    3.50
   0  10   0  110.39   19.00
   0 -10   0  102.99   15.00
   0 -10   0   94.59   17.20
   0  10   0  107.49    4.00
   0 -10   0  107.79    3.50
   0 -10   0  100.29    3.10
   0 -10   0  135.49   21.10
   0 -10   0   96.69    3.50
   0 -10   0   99.89   12.90
   0 -10   0  105.69   17.40
   0 -10   0  101.79   13.50
   0  10   0   99.89    3.40
   0 -10   0   98.49    3.10
   1  10   0   -0.10    0.60
   1 -10   0    3.60    2.10
   1 -10   0    0.30    0.40
   1  10   0    2.70    2.70
   1 -10   0   -0.10    0.20
   1 -10   0   -5.50    2.60
  -1 -10   0   17.90    9.00
  -1 -10   0    3.20    8.50
   1  10   0    0.60    0.60
  -1  10   0   -7.50    6.90
   1  10   0  -13.50    9.50
  -1 -10   0   11.60    8.40
  -1 -10   0   -2.70    4.80
  -1 -10   0    1.00    0.70
   1 -10   0    2.20    5.20
  -1 -10   0    7.20    8.80
   1 -10   0   -3.90    6.50
  -1 -10   0   -0.10    0.50
   1 -10   0  -11.00    7.60
  -1  10   0   -0.20    0.60
   1  10   0   -0.40    0.50
  -1 -10   0    0.30    0.60
  -1 -10   0    0.20    0.70
  -1 -10   0    0.20    7.70
   1 -10   0   -0.10    0.20
   1  10   0    0.20    0.30
  -1 -10   0    9.90   11.10
   1 -10   0    0.10    0.40
   2 -10   0   63.79   14.10
  -2 -10   0   91.69   18.10
   2 -10   0   73.79    4.70
   2  10   0   72.49    3.20
   2 -10   0   83.19   13.90
  -2 -10   0   74.99    3.60
  -2  10   0   73.39   15.20
   2  10   0   34.50   13.00
  -2 -10   0   76.79    3.50
  -2 -10   0   76.39   20.50
   2 -10   0   74.09    1.40
  -2 -10   0   59.79   12.10
   2  10   0   73.79    3.60
  -2  10   0   74.39    3.40
   2  10   0   74.59    8.70
  -2 -10   0   66.99   16.90
   2  10   0   77.39    2.10
  -2  10   0   84.69   10.70
   2 -10   0   75.89    1.60
  -2 -10   0   75.79   17.00
   2  10   0   38.70   16.10
  -2 -10   0   66.49   17.10
   2  10   0   74.99    3.00
  -2 -10   0   79.29    3.70
   3  10   0   -0.30    0.40
   3  10   0   -0.60    0.80
   3  10   0    0.80    0.70
  -3  10   0   -0.20    0.60
   3 -10   0   -0.30    0.50
  -3 -10   0    0.20    0.70
  -3 -10   0    0.10    0.80
  -3 -10   0    0.10    0.80
  -4 -10   0   23.20    2.50
   4 -10   0   13.90    1.80
  -4 -10   0   17.60    2.40
   4  10   0   16.70    1.40
  -4 -10   0   15.60    2.30
  -4  10   0   15.20    2.00
   4  10   0   15.50    2.00
   4  10   0   14.10    2.20
  -5 -10   0    0.40    1.00
   5 -10   0    0.90    0.90
   5  10   0    0.70    0.90
  -5  10   0    0.60    0.80
   5  10   0   -0.20    0.70
   5  10   0   -0.10    0.90
  -5 -10   0   -1.00    1.10
  -5 -10   0   -0.60    1.00
   6  10   0    1.80    1.10
  -6 -10   0    3.30    1.60
  -6 -10   0    0.80    1.50
   6 -10   0    1.30    0.60
   6  10   0    0.10    1.00
  -6 -10   0   -0.50    1.00
  -6  10   0    2.00    1.20
   6  10   0    1.30    1.30
   6 -10   0    2.50    1.50
   7  10   0   -0.40    1.00
   7 -10   0    0.20    1.20
  -7 -10   0    0.50    1.30
   7  10   0    0.10    1.30
  -7 -10   0    1.30    1.30
   8  10   0   10.20    2.50
   8 -10   0   16.70    2.80
  -8 -10   0   11.60    2.90
  -8 -10   0    7.00    2.40
  -8 -10   0   18.30    2.90
   8  10   0   12.40    2.50
  -8  10   0    9.60    2.10
   8  10   0   12.00    2.10
   9  10   0   -0.30    1.30
   9  10   0    1.80    1.50
  -9 -10   0    2.00    1.60
   9  10   0    1.50    1.80
  -9 -10   0   -0.40    1.50
  -9  10   0    1.30    1.60
   9 -10   0    0.80    1.60
 -10 -10   0    3.00    2.00
 -10 -10   0    2.20    1.60
  10  10   0   -1.90    1.20
  10 -10   0   -0.60    1.70
   0 -11   0    0.30    0.50
   0 -11   0    2.50   10.50
   0 -11   0   12.20    8.70
   0 -11   0   -0.40    0.40
   0 -11   0   -8.20    3.40
   0 -11   0    0.10    0.60
   0 -11   0   -5.80    6.40
   0 -11   0   -4.10    6.30
   0 -11   0   -0.80    0.40
   0  11   0   -1.00    0.50
   0 -11   0   -4.80    8.50
   0  11   0   -0.20    0.60
   0 -11   0    1.10    0.60
   0 -11   0   -8.10    7.00
   0  11   0  -10.00    9.70
  -1 -11   0   -0.40    0.50
   1  11   0    0.30    0.60
   1  11   0    0.40    0.70
  -1 -11   0   -0.10    0.60
   1 -11   0   -0.10    0.20
   1 -11   0   -0.20    0.40
   1 -11   0   -0.30    0.40
  -1  11   0   -0.70    0.50
   1 -11   0    0.00    0.50
   1 -11   0    0.10    0.20
  -1 -11   0   -0.10    0.50
   1  11   0   -0.10    0.20
   2 -11   0  127.89    3.10
  -2 -11   0  139.19    5.00
   2  11   0  136.19    3.20
   2 -11   0  132.89    2.80
  -2  11   0  130.69    4.90
  -2 -11   0  137.59    5.20
   2 -11   0  134.79    2.60
   2  11   0  132.29    5.10
  -2 -11   0  131.39    5.10
   2  11   0  130.09    4.70
  -3  11   0   -0.20    0.70
   3 -11   0   -0.50    0.50
   3  11   0    0.00    0.60
  -3 -11   0   -0.60    0.70
  -3 -11   0   -0.10    0.70
   3  11   0    1.30    0.90
  -3 -11   0    0.00    0.90
   4  11   0   96.89    3.40
   4 -11   0  103.29    4.20
  -4  11   0  105.99    4.50
  -4 -11   0  102.79    5.00
   4  11   0  102.29    4.50
   4  11   0   94.49    4.90
  -4 -11   0   99.89    4.90
  -4 -11   0  100.19    5.10
   5 -11   0   -0.20    0.20
   5  11   0    1.30    1.10
  -5 -11   0    2.30    1.30
   5  11   0    0.20    0.70
   5  11   0    0.50    0.90
  -5  11   0   -0.80    0.70
  -5 -11   0   -1.50    0.90
   5 -11   0   -0.70    0.80
  -5 -11   0   -0.90    1.00
  -6 -11   0   18.10    3.00
  -6  11   0   16.50    2.30
   6 -11   0   15.90    2.70
   6  11   0   15.90    2.50
  -6 -11   0   14.30    2.70
   6  11   0   15.20    2.80
   6  11   0   16.40    2.00
  -6 -11   0   18.30    2.90
  -7 -11   0    2.00    1.50
  -7  11   0   -0.20    1.10
  -7 -11   0   -0.20    1.30
   7 -11   0    1.00    1.40
   7  11   0    1.10    1.00
   7  11   0   -0.70    1.00
   7  11   0    4.70    1.80
   8  11   0    5.80    2.10
   8  11   0    3.10    1.70
   8 -11   0    5.10    1.90
  -8 -11   0    3.90    2.20
   8  11   0    4.50    1.60
  -8 -11   0    2.20    1.70
  -8  11   0    5.00    1.60
   9 -11   0   -0.30    1.40
   9  11   0    0.10    1.20
  -9 -11   0   -0.10    2.30
   9  11   0   -0.80    1.20
  -9  11   0   -3.20    1.30
  -9 -11   0   -0.60    1.40
  -9 -11   0    1.20    1.30
   9  11   0    0.00    1.70
  10  11   0   64.19    4.60
 -10 -11   0   73.79    5.70
  10  11   0   72.29    5.80
  10 -11   0   67.09    5.50
 -10 -11   0   82.99    6.40
   0 -12   0  124.49    4.10
   0  12   0  117.89    4.00
   0 -12   0  112.99    4.00
   0 -12   0  116.79    3.40
   0 -12   0  117.09    3.60
   0 -12   0  110.49    4.00
   0  12   0  113.59    4.50
  -1 -12   0    0.80    0.80
  -1  12   0    0.10    0.70
   1 -12   0    0.60    0.50
   1 -12   0    0.20    0.50
   1 -12   0    0.80    0.50
  -1 -12   0   -0.30    0.60
   1  12   0   -0.60    0.60
  -1 -12   0    0.40    0.60
   1 -12   0    0.20    0.20
   1 -12   0    0.20    0.20
  -1 -12   0    0.70    0.80
   1  12   0   -0.10    0.20
   1  12   0   -0.50    0.60
  -2  12   0   81.89    3.90
   2  12   0   78.29    4.00
   2  12   0   84.99    2.20
  -2 -12   0   83.19    4.00
  -2 -12   0   77.29    3.60
   2 -12   0   77.09    2.40
   2 -12   0   78.39    2.00
   2 -12   0   77.39    1.80
  -2 -12   0   74.89    3.90
   2  12   0   83.59    3.70
  -3 -12   0    0.60    0.90
   3  12   0   -0.50    0.40
  -3  12   0   -0.10    0.70
  -3 -12   0    0.50    0.90
  -3 -12   0   -0.10    0.90
   3  12   0    0.10    0.60
   3  12   0   -0.50    1.00
   4 -12   0   70.79    3.50
   4  12   0   68.09    3.70
  -4  12   0   79.39    4.10
  -4 -12   0   72.59    4.40
  -4 -12   0   75.49    4.50
   4  12   0   71.29    4.40
   4  12   0   71.19    2.80
  -4 -12   0   79.09    4.50
  -5 -12   0   -0.60    1.00
  -5  12   0   -0.30    0.80
   5  12   0   -0.40    0.70
   5  12   0    0.20    1.10
  -5 -12   0   -1.20    0.90
  -5 -12   0   -0.20    1.10
   6  12   0  117.09    6.40
   6  12   0  118.89    5.70
  -6 -12   0  121.49    6.10
  -6 -12   0  117.59    6.30
  -6  12   0  106.29    5.20
   6  12   0  113.49    4.50
   6 -12   0  120.69    5.50
  -7 -12   0    0.10    1.50
  -7  12   0   -1.70    1.00
   7 -12   0   -1.00    1.00
   7  12   0   -0.40    1.10
  -7 -12   0    0.90    1.60
   7  12   0   -0.80    0.90
   7  12   0    1.30    1.50
  -7 -12   0    0.70    1.30
  -8 -12   0   72.39    5.90
  -8  12   0   73.29    4.60
   8  12   0   79.49    6.90
   8  12   0   66.69    5.40
   8 -12   0   68.19    4.80
  -8 -12   0   70.59    5.40
  -8 -12   0   70.29    5.20
   8  12   0   63.89    4.90
   9  12   0    0.80    1.30
   9  12   0   -0.90    1.40
   9  12   0    0.70    1.80
  -9  12   0   -2.00    1.50
  -9 -12   0    1.10    1.60
   9 -12   0   -1.30    1.20
  -9 -12   0    0.40    2.20
  -9 -12   0   -0.60    1.40
   0 -13   0    1.30    0.70
   0  13   0    0.50    0.60
   0 -13   0    0.70    0.50
   0 -13   0    0.90    0.70
   0 -13   0   -0.50    0.50
   0 -13   0   -0.30    0.40
   0  13   0    0.20    0.70
  -1 -13   0    0.20    0.60
   1 -13   0    0.40    0.30
   1  13   0   -0.40    0.70
   1 -13   0   -0.50    0.50
  -1 -13   0    0.50    0.70
   1  13   0    0.40    0.80
   1  13   0    0.20    0.30
  -1 -13   0    0.20    0.70
   1 -13   0    0.10    0.50
   1 -13   0    0.30    0.60
  -1 -13   0    0.60    0.70
  -1  13   0   -0.20    0.70
  -2  13   0  220.28    7.10
  -2 -13   0  203.48    6.50
   2  13   0  199.18    6.90
  -2 -13   0  209.38    7.00
   2 -13   0  207.38    4.10
   2  13   0  218.48    4.50
   2  13   0  203.48    6.60
   2 -13   0  203.08    5.10
  -2 -13   0  195.18    6.90
   2 -13   0  210.38    4.40
   3  13   0    0.00    0.90
  -3 -13   0    0.20    0.90
  -3 -13   0   -0.30    0.70
   3  13   0    0.20    0.40
   3 -13   0    0.10    0.30
  -3  13   0   -0.60    0.80
   3 -13   0   -0.20    0.50
  -3 -13   0    0.70    1.00
   4  13   0    2.40    1.40
   4  13   0    1.00    0.60
   4  13   0    3.70    1.20
  -4 -13   0    0.70    1.20
  -4 -13   0    2.20    1.30
   4 -13   0    1.50    0.90
  -4 -13   0    4.70    1.60
  -4  13   0    3.00    1.20
   5  13   0    0.20    0.70
  -5 -13   0    0.90    1.20
  -5  13   0   -1.60    0.80
   5  13   0    1.50    1.40
  -5 -13   0    0.60    1.20
   5  13   0    1.00    1.10
  -5 -13   0   -0.30    1.10
   5 -13   0   -0.70    0.80
   6 -13   0  193.28    7.20
   6  13   0  190.08    6.00
  -6 -13   0  186.98    8.40
  -6 -13   0  191.38    8.20
   6  13   0  198.08    7.60
   6  13   0  195.58    8.40
  -6 -13   0  192.28    8.10
  -6  13   0  188.48    7.20
   7 -13   0    1.20    1.20
   7  13   0    1.10    1.30
   7  13   0   -0.30    1.30
  -7  13   0   -1.80    1.00
  -7 -13   0   -1.40    1.00
   7  13   0    0.50    1.00
  -7 -13   0   -1.00    1.50
   8  13   0   22.80    2.80
  -8  13   0   18.60    2.90
  -8 -13   0   25.20    3.80
   8  13   0   23.40    3.90
  -8 -13   0   20.80    3.70
   8 -13   0   21.70    3.80
  -8 -13   0   26.90    4.10
   8  13   0   16.80    3.00
  -9 -13   0   -4.90    2.10
   9  13   0   -0.20    1.20
  -9 -13   0   -1.00    1.50
  -9  13   0   -0.40    1.60
   9  13   0    0.40    1.40
  -9 -13   0    1.20    1.50
   9 -13   0   -0.90    1.30
   9  13   0   -2.10    1.60
   0 -14   0  260.87    6.20
   0 -14   0  262.47    7.30
   0 -14   0  270.27    7.50
   0 -14   0  273.37    6.50
   0  14   0  274.57    8.20
   0 -14   0  271.27    7.20
  -1 -14   0   -0.10    0.80
   1 -14   0   -0.10    0.50
   1 -14   0    0.30    0.30
  -1 -14   0   -0.30    0.70
   1 -14   0    2.20    0.80
  -1 -14   0   -0.30    0.70
  -1  14   0   -1.00    0.70
   1 -14   0    0.00    0.20
   1  14   0   -0.60    0.70
   1 -14   0    0.00    0.50
  -1 -14   0    0.30    0.70
  -2  14   0  158.08    6.10
  -2 -14   0  155.58    6.10
  -2 -14   0  151.78    5.50
   2 -14   0  156.48    3.60
  -2 -14   0  155.78    6.10
   2 -14   0  152.48    3.30
   2  14   0  156.18    5.80
   2  14   0  155.18    3.60
   2  14   0  154.18    6.00
  -3 -14   0    0.30    1.00
  -3 -14   0   -1.00    0.80
   3 -14   0   -0.50    0.60
   3  14   0    0.00    0.40
   3  14   0   -0.30    1.00
   3 -14   0   -0.80    0.40
  -3  14   0    0.60    1.10
  -4 -14   0   33.60    3.30
  -4 -14   0   24.90    3.20
  -4 -14   0   29.60    2.90
  -4  14   0   28.10    2.80
   4  14   0   30.60    3.30
   4 -14   0   28.70    2.40
   4  14   0   32.80    1.80
  -5 -14   0   -0.10    1.20
   5  14   0    1.00    1.50
   5 -14   0   -0.30    0.90
  -5 -14   0   -0.70    0.90
   5  14   0   -0.10    1.00
  -5 -14   0   -0.60    1.00
  -5  14   0   -0.90    1.00
   5  14   0    0.90    0.70
  -6 -14   0    3.60    1.80
  -6 -14   0    2.70    1.80
   6 -14   0    0.90    1.30
  -6 -14   0    1.60    1.60
   6  14   0    2.30    1.00
   6  14   0    0.30    1.20
   6  14   0    2.90    1.90
  -6  14   0    0.30    1.20
   7 -14   0   -1.00    1.10
   7  14   0    0.20    1.20
   7  14   0    1.20    1.10
  -7  14   0   -1.20    1.10
  -7 -14   0   -1.50    1.20
  -7 -14   0    1.20    1.60
   7  14   0    0.30    1.70
  -8 -14   0   42.30    5.30
   8 -14   0   41.40    4.30
   8  14   0   41.60    3.30
   8  14   0   46.30    4.10
   8  14   0   42.60    5.10
  -8 -14   0   44.80    4.40
  -8 -14   0   49.60    4.70
  -8  14   0   42.50    3.90
   9 -14   0   -2.30    1.30
   9  14   0   -1.80    1.50
   9  14   0    1.80    2.20
  -9 -14   0   -1.90    3.80
   9  14   0    1.60    1.40
  -9 -14   0   -1.10    1.70
   0 -15   0   -1.00    0.70
   0  15   0    1.30    1.20
   0 -15   0   -0.60    0.60
   0 -15   0   -0.30    0.50
   0 -15   0    0.40    0.50
   1 -15   0    0.50    0.70
  -1 -15   0    0.10    0.70
  -1 -15   0   -2.00    0.60
  -1 -15   0   -1.10    0.80
   1 -15   0   -1.00    0.50
   1 -15   0   -0.10    0.20
  -1 -15   0    1.80    1.00
   1 -15   0    0.10    0.30
   1  15   0    0.50    1.00
  -1  15   0   -0.60    0.80
   1 -15   0   -0.40    0.60
   2 -15   0   35.30    1.20
  -2 -15   0   31.70    2.80
  -2 -15   0   37.40    3.00
   2  15   0   33.40    2.80
  -2  15   0   32.30    2.90
   2 -15   0   33.10    2.00
   2  15   0   31.50    2.70
   3  15   0    0.70    1.30
   3 -15   0   -1.00    0.60
   3  15   0    0.10    0.40
  -3 -15   0    0.00    1.00
  -3 -15   0    0.80    0.90
   3 -15   0   -0.70    0.40
  -3  15   0    0.30    1.00
  -4 -15   0    1.80    1.30
   4  15   0   -0.30    1.10
  -4 -15   0   -0.80    1.20
   4  15   0    2.10    0.70
   4 -15   0    2.10    1.10
  -4 -15   0    2.20    1.40
  -4  15   0    0.30    1.10
   5  15   0   -0.90    1.30
  -5 -15   0    1.50    1.40
  -5 -15   0    1.70    1.30
  -5 -15   0   -1.40    1.10
  -5  15   0    0.60    1.20
   6  15   0   26.30    2.90
   6 -15   0   21.90    2.90
  -6 -15   0   22.80    4.60
  -6  15   0   21.20    2.90
   6  15   0   28.50    3.90
   6  15   0   22.10    2.10
  -6 -15   0   24.50    3.90
   7  15   0   -0.60    0.90
   7  15   0    0.90    1.20
  -7 -15   0   -0.20    1.30
   7 -15   0    1.40    1.20
  -7 -15   0   -1.40    1.70
  -7  15   0    1.80    1.40
   7  15   0   -1.50    1.80
  -7 -15   0    2.70    1.80
  -8 -15   0   61.09    5.40
   8  15   0   55.69    5.50
   8  15   0   60.69    4.80
  -8 -15   0   57.99    5.00
  -8 -15   0   69.49    7.80
   8  15   0   66.09    3.80
  -8  15   0   62.39    5.50
   8 -15   0   66.29    4.80
   9  15   0    2.60    1.60
  -9 -15   0    0.70    1.50
  -9 -15   0   -1.00    1.70
  -9 -15   0    4.30    2.70
   9 -15   0   -0.80    1.50
  -9  15   0   -1.10    1.70
   9  15   0    2.50    1.40
   0 -16   0  232.58    5.60
   0 -16   0  224.08    6.80
   0  16   0  240.28    8.00
   0 -16   0  228.68    5.80
   0 -16   0  234.28    7.30
   0 -16   0  228.08    6.60
   1 -16   0   -0.30    0.60
   1  16   0    0.70    1.00
   1 -16   0    2.40    0.80
  -1  16   0    0.70    1.10
   1 -16   0   -0.70    0.50
   1 -16   0    0.10    0.20
   1 -16   0    0.40    0.30
  -1 -16   0    0.50    0.90
  -1 -16   0    0.20    0.80
  -1 -16   0    0.40    0.80
  -1 -16   0   -0.70    0.60
   2 -16   0   22.70    1.00
  -2 -16   0   23.80    2.30
  -2 -16   0   25.80    2.60
   2  16   0   26.40    2.50
   2 -16   0   23.70    1.80
   2  16   0   21.90    1.20
   2 -16   0   24.40    1.20
   2  16   0   27.80    2.80
  -2  16   0   26.60    2.80
  -2 -16   0   24.60    2.70
  -3  16   0   -0.80    0.90
  -3 -16   0    0.60    1.00
  -3 -16   0    1.20    1.10
   3 -16   0    0.10    0.60
  -3 -16   0    0.30    1.10
   3  16   0    0.10    0.40
   3 -16   0   -0.80    0.70
   3  16   0    0.90    1.30
   4  16   0   14.70    2.60
  -4 -16   0   15.60    2.50
   4  16   0   12.80    1.20
  -4  16   0   13.40    2.30
  -4 -16   0   11.70    2.40
  -4 -16   0   12.30    2.40
   4 -16   0   13.70    1.90
  -5 -16   0    0.00    1.30
  -5 -16   0    3.50    1.50
   5 -16   0    0.40    1.00
  -5 -16   0    2.10    1.40
   5  16   0   -1.30    1.40
  -5  16   0    0.20    1.20
  -6  16   0   22.50    3.10
  -6 -16   0   15.10    2.90
  -6 -16   0   15.40    3.00
   6  16   0   10.60    2.50
  -6 -16   0   15.30    3.10
   6  16   0   15.70    1.70
   6 -16   0   19.40    2.60
   7 -16   0    2.20    1.40
  -7 -16   0    0.30    2.30
  -7 -16   0    5.10    2.00
   7  16   0   -1.00    0.80
   7  16   0    0.80    1.80
  -7 -16   0   -1.90    1.20
   8 -16   0   79.89    5.20
   8  16   0   83.49    6.50
  -8 -16   0   88.09    6.30
   8  16   0   82.89    4.30
  -8 -16   0   80.19    6.10
  -8 -16   0   78.39    6.50
  -8  16   0   83.69    5.50
   0 -17   0    0.80    0.90
   0  17   0   -1.40    0.80
   0 -17   0    1.20    0.60
   0 -17   0    0.00    0.90
   0 -17   0   -1.00    0.90
   1 -17   0    0.40    0.70
  -1 -17   0    0.80    1.00
  -1  17   0   -0.90    1.00
   1 -17   0    0.00    0.10
   1 -17   0    0.00    0.10
   1 -17   0   -1.00    0.60
   1  17   0   -1.30    0.90
  -1 -17   0   -0.40    0.80
   1 -17   0   -0.40    0.60
  -2  17   0  198.58    7.60
  -2 -17   0  209.28    7.50
  -2 -17   0  195.68    7.50
   2  17   0  198.18    4.50
   2 -17   0  193.58    5.70
   2 -17   0  188.88    5.80
  -2 -17   0  197.38    6.50
   2  17   0  174.38    8.20
   2 -17   0  195.68    4.10
   2 -17   0  200.68    4.40
   3  17   0   -0.70    1.50
  -3 -17   0   -0.20    1.00
  -3  17   0   -0.50    1.10
  -3 -17   0    0.40    1.20
   3  17   0   -0.50    0.40
  -3 -17   0   -0.80    0.90
   3 -17   0   -0.80    0.80
   4  17   0   58.49    2.20
  -4 -17   0   64.69    4.30
  -4 -17   0   60.69    4.50
  -4  17   0   58.59    4.20
  -4 -17   0   58.19    4.50
   4 -17   0   58.09    3.50
   4  17   0   57.69    4.50
  -5 -17   0   -1.20    1.10
   5 -17   0   -0.50    1.10
   5  17   0    1.90    1.70
  -5  17   0    1.40    1.40
   5  17   0    0.50    0.70
  -5 -17   0    0.80    1.50
  -5 -17   0    0.70    1.40
   6  17   0   40.20    2.40
  -6 -17   0   36.70    3.90
  -6 -17   0   44.10    4.30
   6  17   0   41.30    4.70
   6 -17   0   46.80    3.60
  -7 -17   0    0.70    1.60
  -7  17   0   -2.20    1.20
  -7 -17   0   -1.60    1.40
   7  17   0    1.50    2.30
   7 -17   0    0.50    1.40
   7  17   0    2.70    1.00
  -7 -17   0   -0.30    1.40
  -8 -17   0   -0.20    2.10
   8  17   0    0.40    1.10
  -8 -17   0    1.10    1.90
   8 -17   0    2.00    1.40
  -8 -17   0    0.90    1.70
  -8  17   0    3.60    1.90
   0 -18   0   53.39    3.50
   0 -18   0   48.20    2.10
   0 -18   0   50.69    3.00
   0  18   0   47.40    3.70
  -1 -18   0   -1.00    0.70
  -1 -18   0    0.60    0.90
   1  18   0   -1.80    0.90
   1 -18   0    0.00    0.60
  -1 -18   0    0.60    1.00
  -1  18   0    0.40    1.20
   1 -18   0    0.00    0.60
   2 -18   0   14.90    1.60
   2 -18   0   12.70    1.70
  -2 -18   0   13.60    2.30
  -2  18   0   13.30    2.30
  -2 -18   0   13.10    2.00
  -2 -18   0   16.00    2.70
   2 -18   0   13.40    0.80
   2 -18   0   16.10    1.10
  -3 -18   0    0.60    1.20
  -3  18   0   -0.80    1.00
  -3 -18   0   -1.60    1.20
  -3 -18   0    0.80    1.10
  -4 -18   0   -2.00    1.30
   4 -18   0    1.40    1.00
   4  18   0    1.20    0.60
  -4 -18   0    2.00    1.60
  -4  18   0    1.30    1.50
  -4 -18   0    0.10    1.10
  -5 -18   0    1.50    1.50
  -5 -18   0    0.10    1.30
  -5 -18   0   -1.40    1.10
   5  18   0   -0.30    0.60
   5 -18   0   -0.70    1.00
  -6 -18   0   22.90    3.80
   6 -18   0   17.20    2.60
   6  18   0   18.20    1.70
  -6 -18   0   18.50    3.10
  -6 -18   0   15.60    3.20
  -6  18   0   17.10    3.00
  -7  18   0   -0.20    1.40
  -7 -18   0    0.00    1.70
  -7 -18   0   -2.40    1.80
   7  18   0    0.70    1.60
  -7 -18   0    0.80    1.50
   7 -18   0    1.70    1.50
   0 -19   0    0.00    0.50
   0 -19   0   -0.60    0.90
   0 -19   0   -0.50    0.90
   0  19   0   -1.60    1.00
  -1 -19   0    0.30    0.80
   1 -19   0   -1.30    0.70
  -1 -19   0   -0.20    1.00
   1 -19   0   -1.80    0.50
   1  19   0   -1.60    0.90
  -1  19   0    0.40    1.20
  -1 -19   0   -0.40    0.80
   1 -19   0   -0.80    0.60
  -2 -19   0   -0.90    0.90
   2 -19   0    0.20    0.40
  -2 -19   0   -0.10    1.20
  -2  19   0    1.50    1.20
   2 -19   0   -0.50    0.40
  -2 -19   0   -1.70    0.90
   2 -19   0    1.80    0.90
  -3 -19   0   -0.90    1.10
  -3 -19   0   -0.40    1.00
   3 -19   0   -0.20    0.80
  -3  19   0    1.50    1.50
   3  19   0   -0.10    0.50
  -4 -19   0    5.10    1.80
   4  19   0    6.60    1.00
  -4 -19   0    4.40    1.90
   4 -19   0    4.50    1.50
  -4  19   0    6.30    1.90
  -4 -19   0    6.10    2.10
   5  19   0    0.50    0.60
  -5  19   0   -0.10    1.30
   5 -19   0    0.60    1.20
  -5 -19   0    1.70    1.50
  -5 -19   0    1.70    1.60
  -5 -19   0    0.80    1.50
   6 -19   0   11.70    2.30
  -6  19   0    9.80    2.60
  -6 -19   0   10.50    2.60
  -6 -19   0    6.30    2.30
   6  19   0   12.00    1.50
  -6 -19   0    9.00    2.70
  -7  19   0    0.40    1.80
  -7 -19   0   -3.40    1.50
   7  19   0    0.20    0.90
   7 -19   0   -1.90    1.60
  -7 -19   0    0.30    1.80
   0 -20   0   85.29    2.80
   0 -20   0   80.69    4.60
   0 -20   0   81.39    3.80
   1 -20   0    0.10    0.70
   1 -20   0    2.10    1.10
  -1 -20   0    2.00    1.20
  -2  20   0   17.60    2.90
   2 -20   0   17.10    0.90
  -2 -20   0   11.10    2.30
   2 -20   0   16.60    1.00
  -2 -20   0   16.00    2.50
  -2 -20   0   14.90    2.00
  -3  20   0   -0.40    1.20
   3  20   0   -0.90    0.50
  -3 -20   0    0.00    1.10
  -3 -20   0   -1.70    1.00
  -4 -20   0    8.60    2.10
   4  20   0   11.70    1.20
  -4  20   0    5.50    2.00
  -4 -20   0   12.10    2.60
  -4 -20   0   10.10    2.50
  -5 -20   0    2.00    1.70
  -5 -20   0    1.20    1.70
  -5 -20   0   -0.70    1.50
   5  20   0   -0.30    0.70
  -5  20   0    2.00    1.70
   6  20   0    9.70    1.40
  -6  20   0    7.60    2.40
  -6 -20   0   13.10    2.90
  -6 -20   0    6.90    2.60
  -6 -20   0    3.70    2.20
   0  21   0    0.10    1.10
   0 -21   0   -0.50    1.00
   0 -21   0   -1.30    0.80
  -1 -21   0    0.10    1.10
  -1  21   0   -0.50    1.10
  -1 -21   0    0.50    0.70
  -1 -21   0    0.00    1.00
   1  21   0   -1.30    0.90
  -2 -21   0   -0.40    1.20
  -2  21   0    2.30    1.50
  -2 -21   0    0.50    0.90
  -2 -21   0    1.80    1.40
   2 -21   0    1.20    0.40
  -3  21   0   -0.70    1.40
  -3 -21   0    1.20    1.20
  -3 -21   0    0.20    1.10
  -3 -21   0   -0.70    1.10
  -4 -21   0  124.99    7.10
  -4 -21   0  123.89    6.80
  -4  21   0  130.79    6.90
  -4 -21   0  123.09    6.10
  -5 -21   0    0.20    1.40
  -5  21   0    2.40    1.70
  -5 -21   0   -2.00    1.50
  -5 -21   0    1.60    2.00
  -6  21   0    8.90    2.30
  -6 -21   0   11.10    2.70
  -6 -21   0   11.60    2.80
   0  22   0   33.80    3.50
   0 -22   0   35.50    2.60
   0 -22   0   40.60    3.50
  -1  22   0   -1.70    1.10
  -1 -22   0   -0.10    0.70
   1 -22   0   -0.40    0.70
  -1 -22   0   -0.50    1.20
  -1 -22   0    0.80    1.10
   1  22   0    2.30    1.50
   2 -22   0   18.00    0.80
  -2 -22   0   14.60    2.20
  -2 -22   0   14.10    2.50
  -2 -22   0   16.40    2.90
   2 -22   0   16.00    0.70
  -2  22   0   20.20    3.20
  -3  22   0    0.30    1.40
  -3 -22   0   -0.30    1.20
  -3 -22   0   -0.50    1.00
  -3 -22   0   -0.10    1.30
  -4 -22   0    1.10    1.40
  -4 -22   0   -0.40    1.50
  -4  22   0    0.90    1.60
  -4 -22   0    1.90    1.70
  -5 -22   0    0.50    1.70
  -5 -22   0   -2.40    1.50
  -5  22   0   -2.10    1.40
  -5 -22   0   -1.70    1.50
   0  23   0   -0.50    1.30
   0 -23   0    0.20    1.00
  -1 -23   0   -0.50    0.60
  -1 -23   0   -1.20    1.20
  -1  23   0    2.10    1.30
  -1 -23   0    1.00    1.20
   1 -23   0    0.10    0.70
  -2 -23   0   12.50    2.90
  -2 -23   0   14.50    1.80
  -2  23   0   10.20    2.60
  -2 -23   0   11.30    2.30
  -3 -23   0    3.10    1.60
  -3 -23   0    0.50    1.00
  -3  23   0   -0.10    1.50
  -3 -23   0   -1.50    1.40
  -4 -23   0    0.60    1.70
  -4 -23   0    1.70    1.30
  -4  23   0   -0.70    1.60
   0  24   0    0.00    1.40
   0 -24   0   -0.30    0.90
  -1 -24   0    0.40    0.60
   1 -24   0    0.20    0.70
  -1 -24   0   -1.10    1.30
  -1 -24   0    0.40    1.20
  -1  24   0    0.70    1.50
  -2 -24   0   22.70    4.40
  -2 -24   0   22.50    2.10
  -2 -24   0   16.90    3.10
  -2  24   0   20.50    4.00
  -3  24   0    0.90    1.70
  -3 -24   0   -0.90    1.10
  -3 -24   0    1.90    1.70
  -3 -24   0   -0.50    1.30
   0 -25   0    1.00    1.30
   0  25   0   -0.10    1.60
  -1  25   0    1.60    1.80
   1 -25   0   -0.60    0.60
  -1 -25   0    0.40    1.30
  -2 -25   0    2.20    1.80
  -2 -25   0    1.50    1.30
  -2  25   0    2.50    1.50
  -1   0   1    0.00    0.20
  -1   0  -1    0.10    0.20
   1   0   1    0.10    0.20
  -1   0   1    0.10    0.20
  -1   0   1    0.30    0.90
  -1   0  -1   -0.70    1.30
  -1   0   1    0.50    1.50
  -1   0   1    0.40    1.80
  -1   0   1   -1.50    1.90
  -1   0   1   -1.10    1.50
   1   0   1    0.10    0.20
   1   0   1    0.10    0.20
   1   0  -1    0.00    0.20
   1   0   1   -1.70    1.20
   1   0  -1    0.40    0.20
   1   0  -1    0.00    0.20
  -1   0  -1   -0.20    0.20
  -1   0  -1    0.10    0.20
  -1   0  -1    0.70    1.30
  -1   0   1    0.10    0.30
   1   0  -1    0.00    1.30
   1   0   1   -0.30    2.00
  -1   0  -1    3.10    2.30
  -1   0  -1    2.30    1.90
   1   0   1   -0.10    0.20
  -1   0   1    0.20    0.20
  -1   0   1    0.10    0.20
  -1   0   1    0.00    0.10
   1   0   1    0.00    0.20
   1   0   1    0.20    0.20
   1   0  -1   -1.30    1.50
  -1   0  -1   -0.10    0.20
   1   0  -1   -0.10    0.20
  -1   0  -1    0.00    0.20
   1   0  -1   -0.20    0.20
   1   0   1    0.00    1.30
   1   0  -1    1.90    2.20
  -2   0   1   -2.50    2.20
   2   0  -1    1.70    3.50
   2   0  -1    0.70    0.50
   2   0   1   -3.20    3.40
  -2   0  -1   -0.60    2.20
   2   0  -1   -1.20    2.40
  -2   0  -1   -4.40    3.70
   2   0  -1    0.30    0.50
  -2   0  -1   -5.50    2.30
   2   0   1   -4.70    2.60
  -2   0   1    0.40    0.40
  -2   0  -1   -0.10    0.40
  -2   0   1    3.30    3.90
   2   0   1    0.10    2.80
   2   0  -1   -0.30    0.40
  -2   0  -1    0.40    0.40
   2   0   1   -5.90    4.10
   2   0   1   -0.50    0.40
  -2   0   1   -4.50    2.20
   2   0  -1    0.80    0.40
  -2   0   1   -0.50    0.40
  -2   0   1   -0.60    3.60
   2   0  -1    0.30    0.50
   2   0  -1   -0.60    4.30
   2   0  -1   -2.90    2.80
   2   0   1    0.80    0.50
   2   0   1    0.30    0.40
   2   0   1    0.30    0.50
   2   0   1   -0.20    0.40
  -2   0   1   -1.20    4.10
  -2   0  -1   -3.60    3.30
  -2   0  -1    0.30    0.50
   3   0  -1   -3.00    5.10
   3   0  -1    0.50    0.60
   3   0   1    0.70    0.60
  -3   0  -1   -3.60    6.50
  -3   0   1    0.60    0.50
  -3   0   1   -1.20    5.50
  -3   0   1    1.40    6.50
  -3   0   1    1.00    0.60
   3   0   1    1.10    0.70
   3   0  -1    2.90    4.50
  -3   0  -1    2.40    5.70
  -3   0  -1    4.00    3.60
   3   0  -1    7.70    7.00
   3   0   1   -2.10    6.50
   3   0  -1    0.90    0.70
  -3   0  -1   -0.90    3.70
   3   0   1    3.20    6.00
   3   0  -1    1.60    0.80
  -3   0   1   -0.40    0.50
  -3   0   1    1.00    5.60
  -3   0  -1    0.70    0.50
  -3   0   1   -0.80    3.30
  -3   0  -1    0.50    0.60
  -3   0   1   -0.20    3.70
   3   0   1    0.20    0.50
   3   0   1    4.90    4.60
   3   0   1    2.60    4.70
   3   0  -1    0.00    0.50
  -3   0  -1    0.50    0.60
   3   0  -1   -6.20    4.40
   4   0   1    0.10    0.60
   4   0   1   -2.10    9.00
  -4   0   1   -0.20    0.40
  -4   0  -1   -2.80    4.40
  -4   0  -1    6.00    5.10
   4   0   1    1.10    0.60
   4   0  -1   -7.30    5.90
   4   0   1    1.60    7.50
  -4   0  -1    0.50    0.60
  -4   0  -1   -0.10    0.40
   4   0  -1    4.60    9.90
  -4   0   1    0.50    0.70
   4   0  -1    0.20    0.60
  -4   0   1  -13.00    6.80
  -4   0   1    5.80    6.10
   4   0   1   -7.00    6.50
   4   0  -1   -0.60    0.50
   4   0  -1   -3.40    6.80
   4   0  -1   -3.00    7.70
   4   0   1    1.10    0.70
   4   0   1    0.20    0.70
   4   0  -1   -0.40    0.60
  -4   0   1    0.70    8.40
  -4   0  -1    0.60    0.70
   4   0  -1   -0.20    0.60
  -4   0   1    1.70    9.00
   4   0   1   -2.00    6.40
  -4   0  -1   10.20    9.60
  -4   0   1    0.80    0.70
  -4   0  -1   -8.40    7.40
  -4   0   1  -10.90    4.10
  -5   0  -1    0.10    0.60
  -5   0   1    0.20    0.30
   5   0  -1    0.50    0.70
   5   0   1    0.10    0.60
   5   0  -1   -0.20    0.60
  -5   0  -1    0.20    0.70
  -5   0   1    0.00    0.60
   5   0   1    1.40    0.90
  -5   0   1   -0.50    0.60
   5   0   1   -0.80    0.50
   5   0  -1   -0.40    0.50
   5   0   1   -1.10    0.50
  -5   0   1    0.00    0.50
   5   0  -1   -0.30    0.60
  -5   0  -1   -0.80    0.30
   6   0   1    0.30    0.80
  -6   0   1   -0.20    0.40
   6   0   1    0.70    0.80
  -6   0  -1    0.40    0.80
   6   0   1   -0.20    0.70
   6   0  -1    2.00    1.00
  -6   0   1   -0.20    0.50
   6   0  -1   -0.70    0.70
  -6   0   1   -0.50    0.70
  -6   0  -1    0.90    0.90
  -6   0  -1   -0.10    0.50
  -6   0   1    0.60    0.80
   6   0   1   -0.60    0.80
   6   0  -1    0.40    0.80
  -6   0  -1    0.00    0.40
  -7   0  -1   -2.10    0.80
   7   0   1   -0.70    0.80
  -7   0   1    0.20    0.60
   7   0   1    1.60    1.20
   7   0  -1    1.10    0.90
  -7   0   1    0.80    1.00
  -7   0   1   -0.30    1.00
   7   0   1    0.00    0.90
   7   0  -1    1.40    1.10
   7   0  -1    0.70    1.10
   7   0   1    0.00    0.90
  -7   0   1    0.20    0.50
  -7   0  -1   -0.10    0.50
  -7   0  -1    1.20    0.60
   8   0   1   -0.40    0.90
  -8   0  -1   -1.30    0.50
   8   0  -1   -0.50    1.10
  -8   0   1   -0.90    1.10
  -8   0   1    0.20    0.60
   8   0  -1    0.50    1.10
   8   0   1   -0.80    1.00
  -8   0   1    0.40    0.70
   8   0  -1   -1.80    1.30
  -8   0  -1   -1.00    1.10
  -8   0  -1    0.80    0.70
  -9   0  -1    0.90    0.80
   9   0  -1    2.40    1.50
  -9   0  -1    0.00    0.50
  -9   0   1    0.00    0.80
   9   0   1    1.90    1.40
  -9   0   1    0.90    1.30
   9   0  -1    1.10    1.30
  -9   0  -1   -0.80    1.20
   9   0   1    2.70    1.50
  -9   0   1    0.70    0.60
   9   0  -1    0.30    1.20
  10   0  -1    0.60    1.50
  10   0   1    2.10    1.70
  10   0   1   -0.70    1.20
 -10   0   1   -2.10    2.30
  10   0  -1    1.40    1.30
  11   0   1    1.20    1.50
  11   0   1    0.90    1.60
  11   0  -1   -0.50    1.60
  11   0  -1    1.20    1.60
  -1   1   1  118.99    2.70
  -1  -1  -1  122.29   10.00
   1  -1   1  121.09    2.20
   1   1  -1  113.19    8.10
   1   1  -1  122.09    2.90
  -1   1   1  118.79    2.50
  -1   1   1  123.79    6.80
  -1   1   1  122.29    5.20
  -1   1   1  124.59    3.40
  -1   1   1  120.29    2.50
  -1  -1  -1  117.09    7.70
   1   1  -1  120.39   10.00
   1  -1   1  117.39    3.90
  -1   1   1  112.79    5.50
   1   1  -1  121.09    2.80
   1  -1   1  115.79    7.10
  -1  -1  -1  119.59    2.90
  -1  -1  -1  123.19    2.80
   1  -1   1  123.39    2.40
   1  -1   1  117.79    5.60
  -1  -1  -1  122.79    8.10
   1  -1   1  119.49    2.50
  -1   1   1  120.69    2.40
  -1  -1  -1  132.09    9.40
   1   1  -1  120.29   10.80
  -1   1   1  123.79    8.00
   1  -1   1  120.59    2.80
  -1   1   1  118.59    2.20
  -1  -1  -1  122.89    2.90
   1   1  -1  120.69    2.90
   1  -1   1  121.29    2.50
   1   1  -1  118.59    2.80
  -1  -1  -1  122.59    2.80
   1  -1   1  120.49    2.40
  -1  -1  -1  121.49    2.90
   1  -1   1  114.59    9.20
   1   1  -1  105.79   12.40
   1  -1   1  126.89    5.10
  -1   1   1  118.19    2.40
   1   1  -1  119.89    7.90
   1  -1  -1  119.29    8.40
   1  -1  -1  123.89    8.10
   1   1   1  123.19    8.30
   1  -1  -1  121.79    2.50
  -1   1  -1  120.19    2.50
  -1   1  -1  122.59    8.10
   1  -1  -1  121.59    2.50
   1   1   1  120.19    8.00
  -1   1  -1  111.99    6.50
   1   1   1  109.49    7.60
   1  -1  -1  122.09    2.40
   1  -1  -1  121.89    2.50
   1   1   1  122.79    9.20
   1  -1  -1  122.29    5.40
  -1   1  -1  125.29    6.00
  -1  -1   1  119.19    2.90
  -1  -1   1  132.29    9.10
  -1  -1   1  113.29    9.80
  -1   1  -1  120.89    2.50
  -1   1  -1  121.19    3.00
   1  -1  -1  125.59    6.90
  -1  -1   1  124.19    7.60
  -1  -1   1  133.19    9.50
  -1   1  -1  124.29    2.50
  -1   1  -1  116.29    3.80
   1  -1  -1  122.59    5.90
  -1   1  -1  128.79    7.20
  -1  -1   1  125.59    2.90
   1   1   1  126.09    3.00
   1   1   1  118.39   10.00
  -1   1  -1  118.69    2.70
   1   1   1  125.99    2.80
  -1   1  -1  122.09    2.10
   1  -1  -1  121.59    3.90
  -1  -1   1  111.99    7.90
   1  -1  -1  117.19    2.20
  -1  -1   1  122.19    2.80
  -1  -1   1  118.99    2.90
   1   1   1  121.19    2.90
  -1  -1   1  120.29    2.90
   1  -1  -1  118.29    2.80
   2  -1   1 1208.78   31.60
  -2  -1  -1 1183.68   35.40
   2  -1   1 1185.48   39.10
  -2   1   1 1212.18   21.10
  -2   1   1 1159.38   20.80
   2   1  -1 1210.18   38.50
  -2   1   1 1144.69   26.00
   2   1  -1 1186.58   22.00
  -2   1   1 1164.88   28.20
   2  -1   1 1191.68   21.40
  -2   1   1 1210.88   39.20
   2   1  -1 1207.48   22.00
   2  -1   1 1182.38   21.80
  -2  -1  -1 1222.28   36.20
  -2   1   1 1170.68   20.80
   2  -1   1 1218.68   31.70
   2   1  -1 1177.88   21.90
  -2  -1  -1 1196.68   43.40
  -2   1   1 1188.88   39.10
  -2  -1  -1 1200.98   21.70
  -2  -1  -1 1176.78   22.00
   2  -1   1 1191.38   21.50
   2   1  -1 1216.18   22.80
   2   1  -1 1175.48   53.19
   2  -1   1 1172.48   38.60
  -2  -1  -1 1201.98   41.00
   2   1  -1 1214.68   36.20
   2  -1   1 1209.78   21.20
   2   1  -1 1176.78   21.80
  -2   1   1 1227.88   36.80
   2   1  -1 1170.28   38.90
  -2  -1  -1 1203.18   22.00
  -2  -1   1 1190.18   21.80
  -2   1  -1 1172.78   20.90
  -2   1  -1 1239.98   28.00
   2  -1  -1 1155.58   21.80
  -2  -1   1 1161.98   22.00
  -2   1  -1 1205.68   21.50
  -2  -1   1 1184.58   38.90
   2   1   1 1195.38   22.00
  -2   1  -1 1183.98   28.10
   2   1   1 1201.18   38.10
  -2   1  -1 1217.58   28.90
  -2   1  -1 1233.28   39.60
   2  -1  -1 1154.48   33.10
   2  -1  -1 1255.67   30.50
  -2   1  -1 1208.68   38.30
   2  -1  -1 1205.18   39.40
   2  -1  -1 1208.08   21.60
  -2  -1   1 1156.08   21.90
   2  -1  -1 1259.97   38.60
   2   1   1 1245.58   39.00
  -2   1  -1 1176.58   20.90
  -2  -1   1 1165.18   40.70
  -2  -1   1 1188.68   34.20
   2   1   1 1166.28   21.90
   2   1   1 1175.78   21.80
  -2   1  -1 1202.68   20.90
  -2  -1   1 1243.88   38.10
  -2  -1   1 1197.08   44.50
   2  -1  -1 1192.18   21.10
   2  -1  -1 1180.48   21.80
   2   1   1 1165.08   68.99
   2   1   1 1197.18   36.40
   3   1  -1  406.96    8.90
  -3  -1  -1  391.46    8.90
  -3  -1  -1  427.66   22.60
  -3   1   1  373.16    7.70
   3  -1   1  433.06   21.40
  -3  -1  -1  403.76    8.40
   3   1  -1  398.16    8.60
  -3   1   1  406.76   15.20
   3   1  -1  376.06   28.50
  -3  -1  -1  372.36   27.60
  -3  -1  -1  404.16   21.00
  -3   1   1  350.16   24.60
   3  -1   1  399.66    8.50
  -3  -1  -1  377.16    8.70
  -3   1   1  405.66    7.90
   3  -1   1  354.66   24.50
   3   1  -1  400.26    8.80
   3  -1   1  391.66    8.80
   3   1  -1  396.76   22.40
   3   1  -1  375.26   23.60
   3  -1   1  396.66    8.70
   3   1  -1  394.86    8.90
  -3   1   1  401.06   26.40
  -3   1   1  382.36   14.50
  -3  -1  -1  363.66   25.00
  -3   1   1  410.06   24.10
   3  -1   1  451.45   26.50
   3   1  -1  394.86    8.80
   3   1  -1  376.66   24.10
  -3   1   1  412.76   18.00
   3  -1   1  405.96   20.00
   3  -1   1  390.66    8.40
  -3  -1   1  395.16    8.50
  -3   1  -1  394.26    7.60
   3  -1  -1  379.96    8.70
  -3  -1   1  438.96   23.50
   3  -1  -1  408.16    8.20
   3   1   1  390.86   22.50
  -3   1  -1  379.06   16.10
   3  -1  -1  393.66    8.50
  -3  -1   1  407.06   29.70
  -3   1  -1  362.46   24.80
   3   1   1  395.56    8.80
   3   1   1  382.96   23.80
   3   1   1  368.06   24.50
  -3  -1   1  374.86    8.80
  -3  -1   1  391.46    8.90
  -3  -1   1  388.36   19.70
   3  -1  -1  387.96    8.40
   3  -1  -1  387.56   25.30
  -3  -1   1  414.06   26.00
  -3   1  -1  383.16    7.50
  -3   1  -1  404.76   16.10
   3  -1  -1  378.16   25.10
  -3  -1   1  355.16   25.30
   3  -1  -1  396.56   19.20
  -3   1  -1  385.36   25.50
   3   1   1  379.46   28.70
   3   1   1  401.26    8.60
  -3   1  -1  415.76   15.80
   3   1   1  405.36    8.80
   3   1   1  385.06    8.90
  -3   1  -1  379.96    8.40
   3  -1  -1  392.56   21.30
   4   1  -1   20.50    9.80
   4   1  -1   22.30   11.80
   4  -1   1   11.00    9.30
   4  -1   1   18.80    7.00
   4   1  -1   22.10    9.90
  -4   1   1   12.70   10.30
   4   1  -1   11.30    8.70
  -4  -1  -1   12.50    6.90
  -4  -1  -1   20.70   12.30
  -4   1   1   23.80    6.60
  -4   1   1   23.20   10.80
  -4   1   1   21.80    1.70
  -4  -1  -1   35.50   12.50
   4   1  -1   20.40    1.70
  -4   1   1   13.20   10.10
  -4  -1  -1   20.10    1.90
   4  -1   1   26.00    8.80
   4  -1   1   21.50    1.70
   4   1  -1   21.40    1.80
  -4   1   1   23.00    5.10
   4   1  -1   20.80    1.80
   4  -1   1   19.00    1.80
  -4  -1  -1   20.90   10.30
  -4  -1  -1   19.70    7.60
  -4  -1  -1   22.00    1.50
   4  -1   1   21.00    1.90
  -4   1   1   19.90    1.30
  -4   1   1   13.20    4.20
   4  -1   1    9.10    8.80
  -4   1   1   21.60    1.10
  -4  -1  -1   17.40    1.70
   4  -1   1   20.70    1.50
  -4  -1   1   32.40   12.70
  -4   1  -1   20.70    1.20
   4   1   1   21.50    2.10
   4  -1  -1   20.70    1.90
  -4   1  -1   33.00    6.10
   4  -1  -1   12.50   10.30
  -4  -1   1   20.90    1.90
  -4  -1   1   20.10    1.60
   4   1   1    5.90    8.20
  -4   1  -1   15.70    4.90
  -4   1  -1   19.30   10.30
  -4  -1   1   10.60    6.70
   4   1   1   21.10    1.90
   4  -1  -1   11.00    8.60
   4   1   1   23.00    1.80
  -4   1  -1   21.70    1.10
  -4  -1   1   19.60    1.90
   4   1   1   12.10    8.10
   4  -1  -1   19.10    1.60
  -4   1  -1   28.70   11.10
   4   1   1   28.70   13.20
  -4   1  -1   19.60    1.90
   4  -1  -1   20.50    1.50
   4  -1  -1    9.60    7.10
  -4  -1   1   26.60    7.40
  -4   1  -1   24.00    6.00
   4   1   1   14.50   10.40
   4  -1  -1   33.40    8.60
   4  -1  -1   15.70    1.80
  -4  -1   1   21.90   13.40
  -4  -1   1   29.90   10.90
   4   1   1   21.90    1.70
  -5  -1  -1    4.30    1.20
   5   1  -1    4.40    1.10
   5  -1   1    3.70    1.10
   5  -1   1    4.00    1.10
  -5   1   1    3.90    1.00
   5  -1   1    4.70    1.00
  -5   1   1    4.70    0.80
   5  -1   1    2.50    0.90
  -5  -1  -1    5.30    1.20
   5   1  -1    4.50    1.20
   5   1  -1    3.10    1.10
  -5   1   1    3.90    0.60
   5  -1  -1    4.30    1.10
   5   1   1    2.30    1.10
   5   1   1    3.50    1.10
  -5   1  -1    3.90    1.10
  -5  -1   1    4.90    1.20
   5   1   1    2.50    1.00
  -5   1  -1    4.60    0.70
  -5  -1   1    3.90    1.10
  -5   1  -1    4.10    0.70
   5   1   1    4.00    1.10
   5  -1  -1    2.90    0.90
   5  -1  -1    3.70    1.10
  -6   1   1   31.20    2.40
   6   1  -1   31.20    2.70
   6  -1   1   31.40    2.70
  -6   1   1   34.40    1.80
   6  -1   1   32.20    2.40
   6  -1   1   34.50    2.50
   6  -1   1   34.70    2.60
   6   1  -1   35.00    2.80
  -6   1   1   35.00    2.60
  -6  -1  -1   28.90    2.50
  -6  -1  -1   33.30    2.10
  -6   1   1   33.30    1.60
   6   1  -1   35.90    2.60
  -6  -1  -1   30.90    2.70
   6   1   1   31.40    2.60
   6  -1  -1   33.40    2.40
   6   1   1   34.40    2.70
   6  -1  -1   32.00    2.70
   6  -1  -1   36.00    2.60
  -6   1  -1   32.90    1.60
  -6   1  -1   26.50    4.00
  -6  -1   1   32.80    2.60
   6   1   1   33.90    2.50
  -6  -1   1   33.40    2.70
  -6  -1   1   34.60    2.20
  -6   1  -1   34.60    1.70
  -6   1  -1   30.40    2.40
  -7  -1  -1    9.20    1.00
   7  -1   1   10.60    1.80
  -7  -1  -1    9.70    2.00
  -7  -1  -1    9.30    1.30
  -7   1   1   13.40    2.10
  -7   1   1    8.90    1.10
  -7   1   1    6.60    1.50
   7  -1   1    7.40    1.50
   7  -1   1   10.30    2.00
   7   1  -1    7.40    1.80
   7   1  -1   12.90    2.00
   7   1  -1   10.20    1.90
  -7   1   1    9.70    1.20
  -7  -1  -1   11.20    2.00
   7  -1  -1    8.80    1.90
   7   1   1   12.10    2.00
  -7  -1   1    9.00    1.00
  -7   1  -1   10.70    1.00
  -7   1  -1    8.30    1.10
  -7  -1   1    8.20    1.80
   7   1   1    9.50    1.80
  -7   1  -1   10.00    1.90
   7   1   1    8.90    1.80
   7  -1  -1   12.00    2.00
  -7   1  -1    4.80    1.50
  -7  -1   1   11.00    1.50
  -7  -1   1    9.70    1.90
   8   1  -1    6.60    1.70
  -8  -1  -1    9.00    1.40
  -8   1   1    6.50    1.80
  -8   1   1   11.00    1.20
   8  -1   1    6.40    1.60
   8  -1   1    9.10    1.80
   8   1  -1    8.00    2.00
  -8  -1  -1   10.10    2.20
  -8  -1  -1    9.30    1.20
  -8   1   1   10.50    1.40
   8   1  -1    7.90    1.90
  -8  -1   1    9.50    1.50
  -8   1  -1    8.10    2.00
  -8  -1   1    7.80    1.10
  -8   1  -1   10.50    1.40
   8   1   1   12.80    2.40
   8  -1  -1   10.30    2.00
   8   1   1   10.50    2.10
   8  -1  -1    8.10    1.90
  -8   1  -1    9.70    1.00
   8  -1  -1    9.00    2.20
  -8  -1   1   11.60    2.40
   8   1   1   10.80    2.10
  -9   1   1    4.80    1.10
  -9   1   1    2.90    0.70
  -9  -1  -1    1.60    0.80
   9   1  -1    3.20    1.60
  -9  -1  -1    1.50    1.70
   9   1  -1    1.50    1.30
   9   1  -1    3.20    1.60
   9  -1   1    3.90    1.60
  -9   1   1    5.80    1.90
  -9  -1  -1    4.40    1.10
   9  -1   1    0.60    1.20
   9  -1  -1    2.70    1.40
   9  -1  -1    3.20    1.60
  -9   1  -1    3.80    0.70
   9   1   1    1.10    1.40
  -9   1  -1    5.50    1.90
  -9  -1   1    2.00    1.50
  -9   1  -1    3.40    1.00
   9  -1  -1    5.20    1.80
  -9  -1   1    2.60    1.00
   9   1   1    0.80    1.20
  -9  -1   1    3.10    1.30
  10  -1   1    4.60    1.80
  10   1  -1    4.20    1.70
 -10  -1  -1    1.90    2.00
 -10  -1  -1    1.00    0.90
  10  -1   1    4.00    1.70
  10   1  -1    4.90    2.50
 -10  -1   1    2.80    1.00
  10  -1  -1    7.00    2.00
  10   1   1    3.90    2.40
  10   1   1    8.40    2.40
  10  -1  -1    4.50    1.70
 -10  -1   1    3.20    2.00
  11   1  -1   18.40    3.20
  11  -1   1   15.70    2.80
  11   1  -1   15.40    3.10
  11  -1   1   21.90    3.50
  11  -1  -1   15.70    2.80
  11   1   1   22.60    3.40
  11   1   1   17.90    3.20
  11  -1  -1   20.90    3.40
   0   2   1  627.84   16.40
   0   2  -1  617.64   11.20
   0  -2  -1  620.54   11.00
   0  -2   1  577.94   18.40
   0  -2   1  609.74   15.80
   0   2   1  615.04   11.00
   0   2   1  610.34   10.70
   0  -2   1  617.24   10.90
   0   2   1  610.64   16.50
   0  -2  -1  611.64   11.00
   0  -2   1  623.54   11.00
   0  -2  -1  615.54   10.70
   0  -2  -1  625.84   15.90
   0  -2  -1  602.04   10.90
   0   2   1  603.74   10.90
   0  -2  -1  615.34   11.00
   0  -2   1  621.74   18.10
   0  -2   1  619.64   11.00
   0   2   1  616.44   11.10
   0   2  -1  629.14   10.90
   0  -2   1  617.14   11.00
   0  -2  -1  642.54   13.60
   0  -2   1  599.74   15.50
   0  -2  -1  604.04   18.10
   0  -2  -1  623.04   16.60
   0  -2   1  610.54   10.90
   0   2  -1  625.74   10.90
   0   2   1  622.24   11.00
   0   2  -1  628.04   15.00
   0   2  -1  649.43   18.60
   0   2   1  633.44   13.60
   1   2  -1    0.60    0.30
   1   2  -1    0.70    0.40
  -1   2   1    1.00    0.20
  -1   2   1    1.40    2.10
   1   2  -1    0.10    2.00
   1   2  -1   -2.30    2.50
  -1   2   1    2.10    1.40
  -1  -2  -1   -0.90    2.20
   1  -2   1    0.90    0.40
  -1  -2  -1    4.60    2.30
  -1  -2  -1    0.10    0.40
  -1   2   1    0.10    0.70
  -1  -2  -1   -1.70    2.10
   1   2  -1   -1.30    2.00
  -1  -2  -1    1.40    0.50
  -1   2   1    1.20    0.30
   1  -2   1    1.00    1.50
   1  -2   1    1.10    0.20
  -1  -2  -1    0.70    0.40
   1   2  -1    3.60    3.60
  -1  -2  -1    1.40    0.50
  -1  -2  -1    2.90    3.50
   1  -2   1   -1.20    2.10
   1  -2   1    0.20    1.40
   1   2  -1    0.90    0.50
   1   2  -1    1.00    0.40
   1   2  -1    1.20    0.50
   1   2  -1    0.90    0.50
  -1   2   1    1.90    2.00
  -1  -2   1    0.50    0.30
  -1   2  -1    1.20    0.30
   1   2   1    0.90    0.30
   1   2   1    2.20    3.50
   1  -2  -1    3.10    1.40
  -1  -2   1    1.30    0.50
   1   2   1    0.60    0.40
  -1   2  -1    3.10    1.80
   1   2   1    0.50    0.40
  -1  -2   1    1.00    0.50
  -1   2  -1    0.60    0.30
   1  -2  -1    2.70    2.20
  -1  -2   1    3.80    3.20
   1  -2  -1    2.50    1.70
  -1  -2   1    0.70    2.20
  -1  -2   1   -0.20    2.60
  -1   2  -1    1.00    0.20
   1   2   1    1.30    2.30
   1   2   1    2.10    1.80
  -1   2  -1    0.90    0.20
   1  -2  -1    1.20    0.20
   1   2   1    0.60    0.40
  -1  -2   1    0.70    0.40
  -1  -2   1    1.00    0.30
   1   2   1    1.40    2.20
   1   2   1    5.60    3.60
   1  -2  -1    1.00    0.30
  -1  -2   1   -1.70    2.10
  -1  -2   1    0.00    2.20
  -1  -2   1    0.90    0.50
   1  -2  -1    1.00    0.20
  -1   2  -1    1.70    2.20
   2   2  -1  324.17   19.10
  -2  -2  -1  297.37   17.70
   2   2  -1  296.27    6.60
  -2  -2  -1  303.47    6.90
  -2   2   1  297.47    5.90
   2  -2   1  328.27   18.80
   2   2  -1  287.27   22.30
  -2  -2  -1  301.27    6.70
  -2   2   1  309.27   16.40
  -2   2   1  302.27   13.20
   2   2  -1  318.77   18.00
   2   2  -1  305.47   17.70
   2  -2   1  311.67   11.10
   2  -2   1  302.37    5.70
  -2  -2  -1  290.07   18.00
  -2   2   1  292.97   14.50
  -2  -2  -1  323.27   22.30
   2  -2   1  307.47   16.40
   2  -2   1  300.17    6.00
   2  -2   1  293.27    6.50
  -2  -2  -1  321.47   21.00
   2  -2   1  291.57   10.30
   2   2  -1  294.57    6.50
  -2   2   1  301.37    6.10
  -2  -2  -1  300.87    6.90
   2  -2   1  307.17    6.10
   2  -2   1  310.57    5.70
  -2   2   1  279.97   17.10
   2   2  -1  296.87    6.90
   2  -2   1  289.47   12.00
  -2   2   1  306.37    5.30
  -2  -2  -1  281.17   16.70
   2  -2  -1  280.77   11.70
   2   2   1  308.67   18.00
   2  -2  -1  328.67   18.90
   2  -2  -1  303.77    6.10
   2   2   1  299.47    6.50
  -2  -2   1  316.27   17.00
   2  -2  -1  302.67    9.70
  -2  -2   1  292.07   17.90
  -2   2  -1  304.57    6.00
   2   2   1  309.97   17.70
  -2  -2   1  287.27   17.80
   2  -2  -1  297.37   15.40
  -2   2  -1  295.87   13.40
   2   2   1  287.27    7.40
  -2  -2   1  297.87    6.90
   2   2   1  308.07    6.60
   2   2   1  294.17   22.60
  -2  -2   1  300.57    6.90
  -2   2  -1  275.07   17.20
   2  -2  -1  298.57    6.60
   2  -2  -1  302.77   12.80
  -2  -2   1  337.67   24.00
  -2  -2   1  306.47   20.40
  -2   2  -1  318.07   15.90
   2   2   1  313.67   18.60
  -2  -2   1  298.77    6.70
   2  -2  -1  291.47    5.50
   3   2  -1  558.14   12.10
   3  -2   1  578.94   10.90
  -3   2   1  569.74   11.40
   3   2  -1  540.65   27.80
  -3   2   1  550.04   10.70
  -3  -2  -1  635.24   32.40
  -3   2   1  557.94   10.00
  -3  -2  -1  559.54   27.40
   3   2  -1  562.84   11.80
   3  -2   1  542.95   22.40
  -3   2   1  630.04   31.00
  -3   2   1  565.14   29.90
   3   2  -1  558.44   11.80
  -3   2   1  559.64   20.70
  -3  -2  -1  565.84   11.70
   3  -2   1  581.24   22.10
  -3  -2  -1  562.64   28.30
   3  -2   1  535.35   28.40
   3  -2   1  565.14   11.20
   3   2  -1  624.64   31.40
   3  -2   1  574.74   11.90
   3  -2   1  595.44   30.70
  -3   2   1  566.34   10.30
  -3  -2  -1  596.94   36.40
  -3   2   1  563.24   13.70
   3  -2   1  565.64   11.20
  -3  -2  -1  593.44   33.50
   3   2  -1  543.65   30.10
  -3   2   1  517.75   26.10
  -3  -2  -1  558.64   12.10
   3   2  -1  583.44   36.20
   3   2  -1  575.64   12.10
  -3  -2  -1  566.84   12.10
  -3  -2   1  564.54   36.70
  -3   2  -1  568.34   10.70
  -3   2  -1  580.54   21.70
   3  -2  -1  571.74   10.80
   3  -2  -1  569.74   28.40
   3  -2  -1  586.64   24.40
  -3   2  -1  564.44   10.10
   3   2   1  574.24   11.80
  -3  -2   1  535.95   12.00
  -3  -2   1  564.94   29.60
   3   2   1  593.44   29.10
  -3  -2   1  568.04   12.20
  -3   2  -1  564.94   10.10
   3  -2  -1  565.64   11.90
  -3   2  -1  568.34   11.20
   3  -2  -1  571.44   11.30
   3   2   1  564.94   11.70
  -3   2  -1  586.34   28.60
  -3   2  -1  596.84   31.30
  -3  -2   1  569.24   31.00
   3   2   1  563.54   12.10
   3   2   1  612.84   37.50
   3   2   1  575.94   30.20
  -3  -2   1  563.74   11.80
  -3  -2   1  556.14   32.90
   3   2   1  572.84   29.60
  -3   2  -1  563.34   14.20
  -3   2  -1  566.94   14.50
   3  -2  -1  541.95   20.60
  -3  -2   1  573.24   26.70
   3  -2  -1  621.14   31.70
  -4   2   1  264.17   24.70
   4  -2   1  269.57   25.00
   4   2  -1  250.37   24.90
  -4   2   1  268.87   12.30
   4  -2   1  264.47    6.50
  -4   2   1  260.17   24.30
   4   2  -1  268.47    7.50
  -4  -2  -1  254.47    7.10
   4   2  -1  263.57    6.90
  -4  -2  -1  249.88   26.20
  -4   2   1  258.87    5.40
   4  -2   1  263.67   19.50
   4   2  -1  302.17   25.90
  -4  -2  -1  224.88   20.10
  -4   2   1  257.77    5.60
  -4   2   1  270.47   15.50
  -4  -2  -1  260.27    6.60
  -4  -2  -1  262.47   35.40
   4   2  -1  225.28   29.20
  -4   2   1  250.07    6.50
   4  -2   1  231.48   24.30
  -4  -2  -1  237.48   25.50
   4  -2   1  259.27    7.00
   4   2  -1  259.77    7.20
   4  -2   1  272.27   18.80
  -4  -2  -1  276.57   29.30
  -4   2   1  262.27   13.20
  -4   2   1  253.47   22.60
  -4  -2  -1  248.58    7.10
   4  -2   1  260.57    6.20
   4   2  -1  247.68   21.90
   4   2   1  260.87    7.20
  -4  -2   1  248.58   25.40
   4  -2  -1  246.28   25.00
  -4  -2   1  278.67   30.80
   4  -2  -1  278.07   20.80
   4   2   1  221.58   30.70
  -4  -2   1  230.68   19.40
  -4   2  -1  336.17   26.40
  -4   2  -1  255.67    5.10
   4  -2  -1  245.58    7.70
  -4   2  -1  258.37   11.20
  -4  -2   1  258.67    6.80
  -4   2  -1  262.47    6.60
   4   2   1  263.07    6.90
  -4   2  -1  255.97    5.10
  -4   2  -1  261.77   15.80
  -4  -2   1  250.77    7.20
   4  -2  -1  264.27    6.20
   4  -2  -1  252.47   23.90
   4   2   1  250.67   25.40
  -4   2  -1  260.47    5.70
   4  -2  -1  264.67   18.10
   4   2   1  221.08   22.20
  -4   2  -1  296.77   25.40
  -4   2  -1  256.47    6.50
  -4  -2   1  259.57    7.20
   4   2   1  241.98   22.10
   5   2  -1  109.59    4.30
   5  -2   1  111.89    3.90
  -5  -2  -1  107.49    4.60
  -5  -2  -1  115.19    4.00
  -5   2   1  114.59    3.00
  -5   2   1  112.09    4.60
   5  -2   1  108.19    4.00
   5  -2   1  117.39    4.60
  -5  -2  -1  108.39    4.50
   5   2  -1  111.29    4.40
  -5   2   1  108.89    4.10
   5   2  -1  112.59    4.60
  -5   2   1  111.69    3.20
   5  -2   1  111.29    3.90
   5  -2  -1  110.19    3.80
  -5   2  -1  113.99    4.20
   5  -2  -1  109.29    4.00
  -5  -2   1  110.39    4.10
  -5   2  -1  108.39    2.70
  -5  -2   1  111.19    4.70
   5   2   1  106.79    4.30
  -5  -2   1  114.49    4.70
   5   2   1  102.99    4.30
   5  -2  -1  113.49    4.60
  -5   2  -1  109.89    3.20
   5   2   1  109.59    4.50
  -6  -2  -1    1.50    1.00
   6  -2   1    5.10    1.20
  -6   2   1    4.90    1.30
  -6  -2  -1    4.90    1.10
   6   2  -1    5.10    1.40
   6   2  -1    4.10    1.20
  -6   2   1    2.40    0.90
  -6   2   1    4.40    0.70
   6   2  -1    4.40    1.30
  -6   2   1    3.20    0.70
   6  -2   1    3.10    1.20
   6  -2   1    3.80    1.10
   6  -2   1    4.90    1.10
  -6  -2   1    4.00    1.30
  -6  -2   1    3.90    1.50
   6  -2  -1    2.50    1.20
   6   2   1    5.30    1.40
   6  -2  -1    4.00    1.20
  -6   2  -1    3.20    0.90
  -6   2  -1    4.80    0.60
   6   2   1    2.20    1.10
  -6  -2   1    2.80    1.00
   6  -2  -1    4.70    1.20
  -6   2  -1    2.80    1.10
   6   2   1    4.40    1.40
   7  -2   1   12.70    2.20
  -7   2   1   14.90    1.00
  -7   2   1   15.80    2.20
   7  -2   1   17.70    2.20
   7   2  -1   16.50    2.30
  -7  -2  -1   16.80    1.80
  -7  -2  -1   14.40    2.30
  -7  -2  -1   15.60    2.50
   7   2  -1   14.10    2.30
   7   2  -1   18.10    2.60
   7  -2   1   19.60    2.20
  -7   2   1   15.90    2.20
   7   2   1   20.30    2.30
  -7  -2   1   18.20    2.60
  -7  -2   1   16.20    2.40
   7  -2  -1   13.90    2.00
  -7   2  -1   14.90    0.90
   7  -2  -1   18.60    2.70
  -7  -2   1   15.20    1.90
   7   2   1   15.50    2.40
  -7   2  -1   15.00    1.40
  -7   2  -1   17.10    2.30
   7  -2  -1   14.50    2.10
   7   2   1   14.30    2.30
  -8   2   1   75.99    2.20
  -8   2   1   83.19    3.30
  -8  -2  -1   76.29    2.80
  -8  -2  -1   72.39    4.90
   8   2  -1   76.69    4.70
  -8  -2  -1   74.69    3.50
   8   2  -1   68.29    4.30
   8  -2   1   77.99    4.80
   8  -2   1   75.69    4.10
  -8  -2  -1   70.99    4.70
   8   2  -1   74.19    4.70
  -8  -2   1   75.89    2.80
  -8   2  -1   74.09    3.20
  -8  -2   1   72.39    5.00
   8   2   1   73.49    4.50
   8  -2  -1   73.89    4.80
  -8  -2   1   72.89    3.70
   8  -2  -1   80.59    4.30
  -8  -2   1   78.09    4.90
   8   2   1   82.39    4.70
   8   2   1   76.39    4.70
  -8   2  -1   76.99    2.10
   8  -2  -1   76.39    4.20
   9   2  -1    2.10    1.40
   9   2  -1    2.50    1.70
   9  -2   1    6.10    2.00
  -9  -2  -1    2.60    1.00
  -9  -2  -1    6.00    1.10
  -9   2   1    4.10    1.80
   9   2  -1    4.60    1.70
  -9   2   1    7.00    1.30
   9  -2   1    2.60    1.50
  -9  -2  -1    6.70    2.30
  -9  -2   1    3.40    1.00
  -9  -2   1    5.60    1.30
   9  -2  -1    1.80    1.20
   9   2   1    6.30    2.00
   9  -2  -1    2.30    1.50
  -9   2  -1    4.10    1.70
   9  -2  -1    6.00    2.10
   9   2   1    0.50    1.30
  -9  -2   1    3.70    2.40
  -9   2  -1    4.80    1.20
  10  -2   1    1.90    1.40
  10   2  -1   -0.60    1.30
 -10  -2  -1    1.30    0.90
  10   2  -1   -2.10    1.30
 -10  -2  -1    1.00    1.90
  10   2  -1    2.90    1.70
  10  -2   1   -1.50    1.40
 -10  -2   1    0.90    0.90
  10   2   1   -1.10    1.20
  10  -2  -1    0.60    1.20
 -10  -2   1    3.30    1.90
  10  -2  -1    0.50    1.30
  10   2   1    2.00    1.50
  11  -2   1    3.40    2.10
  11   2  -1   -2.10    1.40
  11   2  -1    1.40    1.70
  11  -2   1    0.70    1.50
  11  -2  -1    2.20    1.50
  11   2   1    0.60    1.70
  11   2   1    0.00    1.60
  11  -2  -1    2.80    1.90
   0   3  -1    0.10    0.10
   0   3   1    1.80    1.70
   0   3  -1   -0.10    0.30
   0  -3   1    2.70    2.50
   0  -3   1    0.00    0.50
   0   3   1    0.10    0.20
   0  -3   1    0.00    0.30
   0  -3  -1    0.30    0.30
   0   3   1   -1.00    1.80
   0   3  -1    0.10    0.20
   0  -3  -1   -1.20    1.60
   0   3   1    0.10    0.10
   0  -3   1    0.50    0.30
   0  -3  -1    0.10    0.10
   0  -3  -1    0.70    2.50
   0  -3   1   -0.10    0.30
   0   3  -1    2.10    2.10
   0   3   1    1.80    2.60
   0  -3   1   -0.30    1.60
   0  -3   1    4.50    2.40
   0  -3   1    0.00    0.20
   0  -3  -1   -0.20    0.70
   0   3   1   -2.40    0.80
   0   3  -1    0.10    0.30
   0   3   1    0.00    0.30
   0  -3  -1    0.40    0.30
   0  -3  -1   -3.10    1.50
   0   3  -1    0.40    2.30
   0  -3  -1    0.30    0.30
   0  -3   1   -0.10    0.10
   0   3  -1    2.20    1.40
   0  -3   1    1.00    1.50
   0  -3  -1    0.10    0.30
   0  -3  -1    0.00    0.30
  -1   3   1 4858.01   84.89
   1   3  -1 4922.01  105.29
  -1  -3  -1 4896.81  101.99
   1   3  -1 4802.32  100.19
   1  -3   1 4813.12  101.19
   1  -3   1 4776.82   96.59
  -1  -3  -1 4753.32  108.69
  -1  -3  -1 4846.81  103.89
  -1  -3  -1 4728.03   95.59
  -1  -3  -1 4710.53   98.59
   1   3  -1 4918.31   99.39
  -1   3   1 4811.72   97.19
  -1   3   1 4929.91   84.49
   1   3  -1 4824.02   94.29
  -1  -3   1 4852.31   95.39
   1   3   1 4874.41   97.89
  -1  -3   1 4843.62  101.39
  -1   3  -1 4876.51   93.59
  -1  -3   1 4756.42   98.99
  -1  -3   1 4802.92  109.69
   1   3   1 4932.91   93.99
   1  -3  -1 4502.05   97.29
   1   3   1 4826.32  101.19
   1   3   1 4637.84  108.39
  -1  -3   1 4715.63  103.49
  -1   3  -1 4761.72   97.19
   1  -3  -1 4724.53   83.69
   1  -3  -1 4861.61   95.19
  -2   3   1 1239.18   34.70
   2  -3   1 1200.78   20.40
   2   3  -1 1180.78   21.80
  -2   3   1 1195.98   21.10
  -2  -3  -1 1166.58   22.40
   2  -3   1 1139.09   20.50
   2   3  -1 1204.28   38.70
  -2   3   1 1232.68   29.80
  -2   3   1 1263.17   33.60
  -2  -3  -1 1178.08   40.90
   2   3  -1 1216.18   22.20
   2  -3   1 1195.08   39.20
  -2  -3  -1 1166.48   47.80
   2   3  -1 1195.68   22.50
  -2   3   1 1255.77   39.00
   2  -3   1 1190.38   21.90
   2  -3   1 1204.88   21.00
  -2  -3  -1 1159.38   39.90
  -2  -3  -1 1200.98   39.90
   2  -3   1 1140.69   32.50
   2   3  -1 1192.88   22.40
   2  -3   1 1199.18   32.00
   2   3  -1 1263.97   49.99
   2   3  -1 1165.58   40.20
  -2  -3  -1 1246.48   45.20
  -2   3   1 1230.18   31.10
  -2  -3  -1 1198.08   22.40
   2  -3  -1 1139.99   32.10
  -2  -3   1 1125.29   44.20
  -2  -3   1 1185.98   41.90
   2  -3  -1 1225.08   22.20
  -2   3  -1 1186.78   30.60
  -2  -3   1 1179.18   22.50
   2   3   1 1183.08   21.80
  -2   3  -1 1188.78   20.90
  -2   3  -1 1187.78   21.50
   2   3   1 1188.78   22.40
   2  -3  -1 1243.98   40.40
  -2   3  -1 1177.08   34.60
   2   3   1 1201.08   38.30
  -2  -3   1 1204.98   39.90
  -2   3  -1 1216.58   38.70
   2  -3  -1 1193.48   20.70
   2  -3  -1 1245.48   25.60
   2   3   1 1205.08   41.90
   2  -3  -1 1196.38   21.90
   2   3   1 1220.08   39.70
   2   3   1 1143.09   48.90
  -2  -3   1 1177.98   22.30
   2  -3  -1 1235.48   21.10
  -2  -3   1 1198.88   49.70
   2   3   1 1209.18   22.10
   2  -3  -1 1177.98   20.50
  -2  -3   1 1104.49   22.30
  -2  -3   1 1188.18   39.70
  -3  -3  -1   -0.50    0.50
   3   3  -1   -5.10    5.60
   3   3  -1    7.30    6.20
   3  -3   1   -6.00    5.80
  -3  -3  -1    0.70    6.00
  -3   3   1   -1.20    5.10
   3  -3   1    7.20    5.60
  -3  -3  -1   11.30    6.30
   3   3  -1    1.80    6.10
  -3   3   1   -1.30    5.10
   3  -3   1    0.40    0.30
   3  -3   1    0.80    3.10
   3  -3   1   -0.10    0.40
  -3  -3  -1    0.20    7.30
  -3   3   1    0.70    0.40
  -3   3   1    7.20    5.70
   3   3  -1   -7.40    7.90
   3   3  -1    0.20    0.60
  -3  -3  -1    1.80    5.20
  -3  -3  -1   -8.80    6.80
   3   3  -1   -0.30    0.50
   3   3  -1    0.50    0.60
   3  -3   1   -0.30    3.10
  -3   3   1    1.50    3.80
  -3   3   1    0.00    0.40
   3  -3   1    0.30    0.60
   3  -3   1    0.70    0.40
  -3  -3  -1    0.10    0.50
   3  -3   1    0.50    2.60
   3   3  -1    0.80    0.70
  -3   3  -1   -4.30    3.40
   3   3   1   -4.70    5.30
  -3  -3   1    0.20    0.70
   3  -3  -1   -0.10    0.30
   3   3   1   -2.30    5.10
  -3  -3   1    0.00    0.60
  -3   3  -1   -6.80    5.40
   3  -3  -1   -3.10    6.70
  -3  -3   1    6.90    5.40
  -3   3  -1    0.10    0.40
  -3  -3   1   -5.90    7.20
   3   3   1    0.30    0.60
  -3  -3   1   -0.20    0.50
   3  -3  -1    3.40    5.00
   3  -3  -1   -0.60    2.60
   3   3   1   -2.90    5.90
   3  -3  -1    2.10    2.70
  -3  -3   1   -8.30    4.80
   3  -3  -1   -0.60    0.40
  -3  -3   1    2.70    7.90
  -3   3  -1    1.80    5.00
  -3   3  -1    0.20    0.40
  -3   3  -1    0.00    0.40
   3   3   1    0.80    0.60
   3   3   1   -0.30    0.60
   3   3   1    4.30    8.60
   3  -3  -1    3.30    6.10
   3  -3  -1    1.00    0.70
  -3  -3   1    3.10    6.90
   4   3  -1  155.48    5.00
   4  -3   1  150.58   15.00
  -4  -3  -1  151.38    5.20
  -4   3   1  133.29   19.20
  -4  -3  -1  138.59   18.50
   4  -3   1  121.49   17.60
   4  -3   1  156.38    4.30
  -4   3   1  171.38   13.90
  -4  -3  -1  158.98    5.00
   4  -3   1  116.19   18.50
   4  -3   1  152.48    5.10
  -4   3   1  124.39   16.50
   4  -3   1  159.38    4.10
  -4  -3  -1  151.08    5.20
   4   3  -1  152.38    6.20
  -4  -3  -1  164.58   21.20
  -4  -3  -1  122.69   22.00
   4  -3   1  143.99   13.50
   4   3  -1  157.98    5.30
  -4   3   1  157.68    4.00
  -4   3   1  151.08    4.40
   4   3  -1  145.69   25.50
  -4   3   1  154.08    2.90
  -4  -3  -1  146.99   26.30
  -4  -3  -1  140.29   21.60
   4   3  -1  171.48   22.70
   4   3  -1  114.79   19.20
   4   3  -1  157.48   22.40
   4  -3  -1  167.58   15.80
   4  -3  -1  138.29   18.60
  -4  -3   1  156.48    5.30
  -4   3  -1  163.08   14.00
   4   3   1  163.38    5.40
  -4  -3   1  156.08    5.10
   4   3   1  151.38    5.00
   4   3   1  147.59   20.70
  -4  -3   1  144.69   26.30
   4   3   1  166.88   26.90
   4   3   1  140.69   20.50
  -4   3  -1  159.38    4.50
   4  -3  -1  157.28   13.40
  -4  -3   1  162.28   22.40
   4   3   1  130.39   18.10
  -4   3  -1  149.79    4.00
   4  -3  -1  155.38    4.00
  -4   3  -1  161.38   22.00
  -4  -3   1  162.88    5.40
   4   3   1  148.39    5.70
   4  -3  -1  181.58   23.70
  -4  -3   1  126.39   16.90
  -4  -3   1  154.58   21.50
   5   3  -1   -0.10    0.80
   5  -3   1    1.50    0.70
   5   3  -1    1.30    0.80
  -5   3   1    1.20    0.50
   5  -3   1    0.80    0.70
  -5  -3  -1    2.10    1.00
   5   3  -1    1.90    1.00
  -5  -3  -1    1.60    1.00
  -5   3   1    1.80    0.80
   5  -3   1    3.30    0.80
  -5  -3  -1    0.80    0.70
  -5   3   1    1.40    0.70
   5  -3   1    1.10    0.90
   5   3   1    0.20    0.80
   5   3   1    1.60    0.90
  -5  -3   1    0.90    0.70
   5  -3  -1    0.20    0.80
  -5   3  -1    2.40    0.60
  -5   3  -1    1.90    0.80
  -5   3  -1    1.80    0.30
   5  -3  -1    1.50    0.80
  -5   3  -1    2.20    0.80
  -5  -3   1    1.10    0.90
   5   3   1    1.70    0.90
  -5  -3   1    0.00    0.70
   5  -3  -1    2.80    0.80
   6   3  -1   48.10    3.40
   6  -3   1   44.60    2.60
  -6   3   1   45.50    2.20
  -6  -3  -1   42.30    3.10
   6  -3   1   42.70    3.10
  -6   3   1   45.50    1.30
  -6   3   1   44.70    2.80
  -6  -3  -1   50.79    2.90
  -6   3   1   46.50    2.70
   6   3  -1   45.10    3.10
   6  -3   1   45.40    2.60
  -6  -3  -1   44.20    3.30
  -6   3   1   44.80    1.30
   6   3  -1   45.30    3.00
   6   3   1   48.80    3.40
  -6  -3   1   47.20    2.90
  -6   3  -1   49.60    2.70
  -6  -3   1   45.80    3.40
   6  -3  -1   46.70    2.60
   6  -3  -1   50.39    2.80
  -6   3  -1   45.10    2.80
  -6   3  -1   46.10    2.20
  -6   3  -1   44.40    1.10
   6   3   1   48.90    3.20
   6  -3  -1   44.60    3.20
  -6  -3   1   39.80    3.20
   6   3   1   48.30    3.10
  -7  -3  -1   19.30    2.70
   7  -3   1   21.00    2.10
  -7  -3  -1   23.00    2.20
  -7   3   1   22.30    1.70
   7   3  -1   22.60    2.90
  -7   3   1   21.80    0.70
   7   3  -1   25.40    2.70
  -7   3   1   21.40    2.30
  -7  -3  -1   18.20    2.60
   7   3  -1   22.70    2.80
  -7   3   1   22.10    2.40
   7  -3   1   16.90    2.50
   7   3   1   23.80    2.70
  -7  -3   1   19.90    2.80
  -7  -3   1   22.50    3.00
   7  -3  -1   24.30    2.20
  -7   3  -1   18.20    1.70
  -7  -3   1   22.00    2.20
   7   3   1   21.20    2.70
  -7   3  -1   20.50    2.20
   7  -3  -1   23.50    2.30
   7   3   1   26.70    2.60
  -7   3  -1   21.50    2.30
   7  -3  -1   22.20    3.00
  -8  -3  -1   15.00    2.00
   8  -3   1   17.10    2.40
   8  -3   1   14.80    2.60
  -8  -3  -1   17.90    2.90
  -8   3   1   17.20    2.40
   8   3  -1   18.00    2.70
   8   3  -1   17.10    2.70
  -8  -3  -1   17.80    2.80
  -8   3   1   15.50    1.70
   8   3  -1   11.80    2.20
  -8  -3   1   15.60    1.30
  -8   3  -1   17.10    1.80
   8  -3  -1   21.80    2.40
  -8  -3   1   16.40    2.80
  -8  -3   1   15.40    2.70
  -8  -3   1   18.40    2.00
   8   3   1   12.90    2.40
   8   3   1   18.40    2.80
   8  -3  -1   18.00    2.80
  -8   3  -1   13.60    2.20
   8   3   1   16.40    2.60
   8  -3  -1   16.50    2.30
   9   3  -1   -0.80    1.20
   9   3  -1   -2.20    1.00
  -9  -3  -1    0.00    1.50
   9  -3   1    0.10    1.30
   9  -3   1   -1.20    1.00
  -9  -3  -1    1.10    1.00
  -9   3   1   -0.90    0.90
  -9  -3  -1    0.20    0.70
   9   3  -1    2.30    1.50
   9  -3  -1    0.10    1.30
   9   3   1    2.30    1.50
  -9  -3   1    0.40    1.00
   9   3   1    1.10    1.40
  -9  -3   1   -0.60    1.30
  -9  -3   1   -0.40    0.70
  -9   3  -1    0.70    0.90
   9  -3  -1    0.70    1.30
   9   3   1    0.90    1.40
  10   3  -1    6.80    2.10
  10  -3   1    4.60    1.70
 -10  -3  -1    7.60    2.50
  10  -3   1    3.60    2.00
 -10  -3  -1    6.20    1.50
  10   3  -1    5.20    1.70
  10   3  -1    8.30    2.30
 -10  -3   1    7.50    2.30
  10   3   1    5.60    1.90
  10  -3  -1    5.00    1.60
  10   3   1   11.90    2.50
 -10  -3   1    3.50    1.30
  10  -3  -1    7.10    2.30
  11  -3   1   13.60    3.00
  11   3  -1   11.90    2.70
  11  -3   1   10.30    2.30
  11   3  -1   10.50    2.70
  11   3   1   15.30    2.90
  11  -3  -1   10.50    2.50
 -11  -3   1   17.50    5.80
  11   3   1   15.10    2.90
  11  -3  -1   13.20    3.20
   0   4   1  411.76   14.50
   0  -4   1  386.16   19.10
   0   4   1  414.56    7.70
   0  -4   1  405.86    7.90
   0   4   1  425.96   19.70
   0  -4   1  407.66    7.80
   0  -4   1  418.46    8.40
   0   4  -1  405.16    8.70
   0  -4  -1  407.86   11.20
   0  -4  -1  408.76   18.90
   0  -4   1  404.56   14.60
   0   4  -1  412.56    7.90
   0  -4   1  406.76   16.00
   0  -4   1  407.06    7.90
   0  -4  -1  396.66    7.70
   0  -4   1  420.26    9.90
   0  -4  -1  412.66    8.30
   0   4  -1  416.36    7.20
   0  -4  -1  410.86   15.50
   0  -4  -1  418.46   17.40
   0  -4  -1  411.16    8.00
   0  -4   1  416.76    7.20
   0  -4  -1  411.16    8.00
   0   4   1  414.16    7.40
   0   4  -1  414.26   18.60
   0  -4   1  446.96   17.40
   0  -4  -1  427.46   21.20
   0   4   1  411.16   17.10
   0   4  -1  424.86   19.40
   0   4   1  424.56   11.60
   0  -4  -1  403.06    7.90
   1   4  -1  149.88   13.60
  -1  -4  -1  145.89    4.00
  -1  -4  -1  149.39   10.20
   1   4  -1  155.68    4.00
  -1  -4  -1  150.28    3.90
   1  -4   1  153.58    3.30
  -1   4   1  147.19    7.50
  -1  -4  -1  152.48   13.20
  -1  -4  -1  134.69   11.80
  -1  -4  -1  153.78    4.00
   1  -4   1  148.99   11.20
   1  -4   1  149.99    9.40
   1   4  -1  142.09   11.40
   1   4  -1  153.38    4.10
   1   4  -1  147.79    8.60
  -1  -4  -1  153.38    4.00
   1   4  -1  137.99   14.50
  -1   4   1  119.49   10.60
   1  -4   1  136.39    6.50
  -1   4   1  149.09    2.70
   1  -4   1  153.98    2.80
  -1   4   1  152.48    3.80
   1   4  -1  145.99   11.60
  -1  -4  -1  145.99   15.80
   1  -4   1  157.58    2.70
   1   4  -1  150.08    3.80
  -1  -4  -1  141.29   11.40
  -1   4   1  157.98    4.20
   1   4  -1  152.68    3.20
  -1  -4   1  157.28   12.20
  -1  -4   1  150.88    4.00
   1   4   1  151.38    3.20
  -1  -4   1  160.38   10.20
   1   4   1  166.98   16.00
  -1   4  -1  166.88    5.70
  -1   4  -1  152.28    2.80
  -1  -4   1  154.78   16.00
  -1  -4   1  149.49    4.00
   1   4   1  140.29   11.90
  -1  -4   1  148.49    4.00
  -1  -4   1  147.19   12.10
   1   4   1  149.69    3.70
   1  -4  -1  150.58    5.00
  -1   4  -1  135.79    8.20
  -1   4  -1  142.99   11.70
   1  -4  -1  161.48   11.60
   1   4   1  142.59    8.40
   1   4   1  121.69    9.80
  -1   4  -1  149.39    3.80
  -1   4  -1  154.28    3.80
  -1   4  -1  153.38    2.70
   1   4   1  158.78   14.20
   1   4   1  155.18    4.00
  -1  -4   1  152.78    4.30
   1  -4  -1  144.09    9.30
  -1  -4   1  149.09   13.30
  -2  -4  -1  748.63   15.20
   2   4  -1  762.02   15.40
  -2   4   1  775.52   20.60
   2  -4   1  757.72   14.50
  -2   4   1  770.62   16.50
  -2  -4  -1  720.13   38.60
  -2  -4  -1  749.92   32.20
   2  -4   1  770.82   27.00
  -2  -4  -1  718.23   35.10
  -2  -4  -1  749.13   30.40
  -2   4   1  745.43   14.40
   2   4  -1  811.62   30.10
  -2   4   1  802.92   29.00
  -2  -4  -1  758.22   15.10
  -2   4   1  787.92   22.30
   2  -4   1  797.12   30.50
   2   4  -1  766.22   32.00
   2   4  -1  752.42   14.40
   2   4  -1  725.43   39.00
   2   4  -1  757.02   15.00
   2   4  -1  770.52   33.60
  -2  -4  -1  770.52   15.40
   2   4  -1  776.42   15.30
  -2   4   1  774.62   28.90
   2  -4  -1  766.52   27.10
  -2  -4   1  745.23   30.30
   2   4   1  753.32   14.40
  -2  -4   1  854.11   43.10
  -2  -4   1  771.82   36.60
   2  -4  -1  770.82   13.50
  -2   4  -1  772.52   28.90
  -2   4  -1  746.13   14.50
  -2  -4   1  768.32   15.40
  -2  -4   1  773.02   32.10
   2   4   1  802.52   41.40
  -2   4  -1  765.72   17.40
   2  -4  -1  756.42   14.60
   2  -4  -1  777.62   31.00
   2   4   1  760.02   15.30
  -2  -4   1  767.42   15.30
   2   4   1  753.42   14.90
   2   4   1  800.42   31.60
  -2   4  -1  725.73   28.30
   2   4   1  793.32   29.60
  -2  -4   1  767.92   34.10
  -3   4   1   22.10    6.50
  -3   4   1   26.80    6.80
  -3  -4  -1   33.00   12.50
   3  -4   1   31.50    1.00
  -3   4   1   29.00    1.50
   3   4  -1   32.20    2.10
  -3  -4  -1   40.70   10.50
   3  -4   1   31.60    1.90
   3   4  -1   32.40    1.80
   3   4  -1   18.50    7.60
  -3  -4  -1   17.20    8.20
  -3  -4  -1   28.30    9.90
   3  -4   1   33.70    6.20
   3  -4   1   27.00    3.80
   3  -4   1   29.60    1.30
   3   4  -1   31.00    2.20
  -3  -4  -1   41.60   13.40
   3  -4   1   17.30    8.30
  -3  -4  -1   33.10    2.10
  -3  -4  -1   31.90    2.20
   3  -4   1   40.80    4.80
   3   4  -1   31.30    2.00
   3  -4   1   33.80    7.40
  -3   4   1   31.60    7.40
   3   4  -1   29.70   12.50
   3   4  -1   20.30    8.00
  -3   4   1   28.10    9.10
  -3  -4  -1   32.80    2.10
  -3  -4  -1   19.10    9.80
   3  -4  -1   29.10    1.90
   3  -4  -1   24.60    4.10
   3  -4  -1   32.10    1.00
   3   4   1   30.10   12.90
  -3  -4   1   30.90    2.20
   3  -4  -1   29.60    1.40
  -3  -4   1   30.70    2.10
  -3   4  -1   32.80    9.50
  -3  -4   1   35.60    2.10
   3   4   1   21.00    8.30
  -3   4  -1   36.10    7.30
   3  -4  -1   25.20    9.40
   3  -4  -1   22.50    5.00
   3  -4  -1   27.00    5.30
  -3  -4   1   40.00   13.10
  -3  -4   1   19.40    7.40
   3   4   1   33.70    1.90
   3   4   1   25.30    8.30
  -3  -4   1   33.60   11.20
  -3  -4   1   20.40   10.50
  -3   4  -1   28.40    1.50
  -3   4  -1   21.60    6.60
  -3  -4   1   19.60    9.30
   3   4   1   31.40    2.00
   3   4   1   31.10    2.20
  -4  -4  -1  159.08    5.50
  -4  -4  -1  137.79   21.40
   4  -4   1  165.48    4.10
  -4  -4  -1  141.89   30.40
   4   4  -1  168.48   19.90
   4  -4   1  163.58    4.60
  -4  -4  -1  248.98   34.50
  -4   4   1  165.38    4.40
  -4   4   1  157.48   21.70
  -4  -4  -1  165.98    5.30
   4   4  -1  171.88   23.40
  -4   4   1  158.28   19.20
   4  -4   1  165.28    4.30
   4   4  -1  151.68   20.40
  -4  -4  -1  144.89   24.70
  -4  -4  -1  164.08    5.60
   4  -4   1  165.58   14.10
   4  -4   1  161.48   18.90
   4   4  -1  170.88    5.70
   4  -4   1  154.28    5.80
  -4   4   1  169.78   15.00
  -4  -4  -1  183.38   20.80
   4   4  -1  119.49   24.70
  -4   4   1  124.29   15.90
   4   4  -1  159.28    5.30
   4  -4   1  161.28   13.10
  -4  -4  -1  163.18   21.10
   4  -4   1  128.49   19.70
   4   4   1  136.59   20.60
  -4   4  -1  160.78    4.40
  -4  -4   1  173.58   19.20
   4   4   1  164.28    5.60
   4   4   1  161.68    5.00
   4  -4  -1  144.79   22.60
   4  -4  -1  161.08    3.90
   4  -4  -1  159.18    5.90
  -4  -4   1  165.28    5.40
   4   4   1  180.08   21.20
  -4  -4   1  161.48    5.60
   4  -4  -1  160.48    4.80
  -4  -4   1  152.28   26.00
   4  -4  -1  169.48   11.60
  -4   4  -1  180.18   21.40
   4  -4  -1  163.78   15.00
  -4  -4   1  144.39   22.20
  -4  -4   1  137.79   21.40
   4   4   1  191.48   21.60
  -4  -4   1  167.58   31.00
   4  -4  -1  185.88   17.40
   4   4   1  143.29   26.40
   4   4   1  158.48    5.30
   4  -4  -1  162.18   12.00
  -4   4  -1  148.79   14.90
  -4   4  -1  169.38   17.60
  -4  -4   1  166.58    5.70
  -4   4  -1  168.28    4.40
   5   4  -1  455.05   11.80
   5  -4   1  456.65    9.90
  -5  -4  -1  461.75   11.80
   5   4  -1  466.45   11.10
  -5   4   1  434.96   10.20
  -5   4   1  452.45    9.80
  -5  -4  -1  462.85   11.10
   5  -4   1  468.05   11.30
   5  -4   1  468.25    9.90
  -5  -4  -1  463.75   11.80
   5   4  -1  440.76   11.20
   5  -4  -1  464.55   10.10
   5   4   1  463.75   11.30
   5   4   1  460.85   11.00
  -5   4  -1  455.35    9.90
  -5  -4   1  470.25   11.30
  -5  -4   1  454.45   11.80
   5  -4  -1  435.46    9.70
  -5  -4   1  451.55   11.80
   5  -4  -1  471.25   11.40
   5   4   1  463.45   11.70
  -5   4  -1  450.25   10.20
  -6   4   1    3.30    1.00
   6   4  -1    1.90    1.20
  -6   4   1    0.70    0.70
  -6  -4  -1    1.70    0.90
  -6  -4  -1    0.80    1.00
   6   4  -1   -0.70    0.90
   6  -4   1    2.30    0.80
   6  -4   1    1.80    1.20
  -6  -4  -1    0.80    1.10
   6   4  -1    1.70    1.00
   6   4   1    0.30    0.90
   6   4   1    2.70    1.30
  -6   4  -1    2.00    0.80
  -6   4  -1    1.50    0.90
  -6  -4   1    0.10    1.00
   6  -4  -1    1.40    0.70
   6  -4  -1    2.20    1.20
  -6  -4   1    0.90    0.90
   6  -4  -1    1.10    0.90
   6   4   1    1.40    1.00
  -6  -4   1    2.70    1.30
   7   4  -1  200.28    7.40
  -7  -4  -1  189.78    7.50
  -7   4   1  185.88    6.50
  -7  -4  -1  193.58    6.90
  -7  -4  -1  193.38    7.60
   7  -4   1  197.08    6.30
   7   4  -1  190.78    7.60
  -7   4   1  183.88    5.50
   7   4  -1  190.88    7.10
   7  -4   1  206.58    7.40
  -7   4  -1  194.68    6.60
  -7   4  -1  189.68    5.70
   7   4   1  196.28    7.50
   7   4   1  188.48    7.60
  -7  -4   1  180.08    7.40
   7   4   1  201.38    7.20
  -7  -4   1  184.88    7.60
   7  -4  -1  189.18    6.20
  -7  -4   1  190.88    7.70
   7  -4  -1  201.18    7.40
   7  -4  -1  189.08    6.10
  -8   4   1   19.50    2.50
  -8  -4  -1   16.60    2.90
   8  -4   1   19.40    2.40
   8  -4   1   23.00    3.20
  -8  -4  -1   24.40    2.40
   8   4  -1   17.10    2.60
   8   4  -1   19.10    2.70
   8   4  -1   19.50    2.90
  -8   4   1   16.80    1.80
  -8  -4  -1   21.50    3.40
   8   4   1   14.60    2.60
   8   4   1   22.50    3.00
  -8  -4   1   15.20    2.80
  -8   4  -1   20.80    1.90
   8  -4  -1   20.30    2.90
   8  -4  -1   18.40    2.30
   8   4   1   18.70    2.70
  -8   4  -1   24.40    2.50
   8  -4  -1   22.40    2.30
  -8  -4   1   22.60    2.40
   9   4  -1   10.40    2.20
   9   4  -1   13.60    2.60
   9   4  -1   13.30    2.70
   9  -4   1   12.80    2.50
   9  -4   1   14.50    2.80
  -9  -4  -1   13.80    2.00
  -9  -4  -1   11.50    2.60
  -9   4   1   14.30    1.90
  -9  -4   1   10.30    2.40
  -9  -4   1   15.50    2.20
   9   4   1   13.40    2.60
   9   4   1   19.00    2.90
   9  -4  -1   10.90    3.30
   9  -4  -1   12.30    2.80
  -9  -4   1   12.20    1.30
  -9   4  -1   14.20    1.90
   9   4   1   14.90    2.60
  10   4  -1    1.40    1.50
 -10  -4  -1    2.90    2.00
  10  -4   1   -0.10    1.30
  10  -4   1   -0.20    1.40
  10   4  -1    2.20    1.60
 -10  -4  -1    0.10    1.00
  10   4   1    2.20    1.50
 -10  -4   1    0.80    2.00
 -10  -4   1    1.80    1.20
  10  -4  -1    2.50    1.50
  10  -4  -1   -0.30    1.50
  10   4   1    0.40    1.40
  11   4  -1   -1.10    1.50
  11   4  -1    1.30    1.80
 -11  -4  -1   -1.20    1.10
  11  -4   1   -1.70    1.50
 -11  -4  -1   -4.30    1.90
  11   4   1   -2.20    1.40
 -11  -4   1   -1.50    1.20
 -11  -4   1   -5.30    2.10
  11  -4  -1    1.50    1.80
  11   4   1    0.50    1.60
   0  -5  -1   -2.00    2.50
   0  -5  -1   -0.30    0.30
   0  -5  -1   -1.40    3.10
   0  -5   1   -0.60    0.30
   0  -5  -1   -0.10    0.40
   0   5   1   -3.10    3.10
   0  -5  -1    1.20    3.90
   0  -5   1   -0.10    0.30
   0  -5   1    0.10    2.80
   0  -5   1    4.30    2.70
   0   5  -1   -0.30    0.30
   0  -5  -1   -0.10    3.50
   0  -5   1    0.10    0.10
   0   5   1   -0.20    0.20
   0  -5   1    1.30    4.50
   0  -5   1   -3.20    3.10
   0   5   1   -0.70    2.30
   0  -5  -1   -0.10    0.40
   0   5  -1    0.70    0.40
   0  -5  -1   -1.80    2.70
   0  -5   1    3.50    3.30
   0   5   1    3.90    4.40
   0  -5   1    0.20    0.30
   0  -5   1    0.40    0.40
   0   5  -1   -0.60    3.60
   0  -5  -1    0.00    0.30
   0   5   1   -0.10    0.30
   0  -5   1   -0.90    0.90
   0  -5  -1    0.30    0.40
   0   5  -1    0.20    0.40
   0  -5   1   -0.10    0.40
   0   5  -1   -1.00    3.20
   0  -5   1   -0.40    2.50
   0   5  -1    2.20    3.80
   0   5   1    0.40    0.50
   0  -5  -1   -0.50    1.30
   1  -5   1   24.70    0.80
  -1   5   1   21.60    4.90
  -1   5   1   20.80    5.70
  -1  -5  -1   24.80    1.60
   1   5  -1   22.20    5.90
   1   5  -1   23.00    1.50
  -1  -5  -1   20.90    1.40
   1   5  -1   19.60    3.70
  -1  -5  -1   34.40    8.40
   1  -5   1   27.30    4.90
  -1   5   1   23.70    3.20
   1   5  -1   24.30    1.30
  -1  -5  -1   16.90    6.00
   1   5  -1   24.40    1.50
  -1  -5  -1   28.70    5.40
   1  -5   1   23.50    0.70
  -1  -5  -1   14.20    8.00
  -1  -5  -1   25.00    1.60
  -1  -5  -1   16.60    6.10
   1   5  -1   24.10    7.40
   1   5  -1   23.80    0.90
  -1  -5  -1   20.60    5.40
   1   5  -1   26.50    5.90
   1   5  -1   24.00    1.30
  -1   5   1   22.70    1.40
   1  -5   1   24.10    4.30
   1  -5   1   18.40    5.40
  -1  -5  -1   24.00    1.40
   1   5  -1   16.00    7.00
   1   5   1   30.10    9.00
  -1   5  -1   22.60    3.40
  -1  -5   1   26.40    7.70
  -1   5  -1   22.60    1.40
  -1  -5   1   21.00    1.50
  -1  -5   1   23.60    1.50
  -1   5  -1   24.90    6.80
  -1  -5   1   24.40    5.10
  -1  -5   1   20.30    5.60
  -1   5  -1   27.50    3.70
  -1  -5   1   22.50    1.50
   1  -5  -1   24.20    6.00
   1  -5  -1   23.30    0.70
   1   5   1   25.50    4.10
   1   5   1   25.10    1.40
   1  -5  -1   21.50    3.20
  -1  -5   1   24.20    1.50
  -1  -5   1   18.90    6.60
  -1  -5   1   20.00    8.40
   1   5   1   23.20    1.50
   1   5   1   22.80    1.20
   1   5   1   22.20    6.40
  -1  -5   1   19.90    6.20
   1   5   1    6.10    5.70
   1   5   1   21.50    1.00
   1  -5  -1   23.00    0.90
   2   5  -1   14.80    1.50
  -2  -5  -1   12.10    6.50
  -2   5   1   12.70    1.10
  -2   5   1    8.80    2.50
   2  -5   1   13.80    1.10
  -2   5   1   16.10    2.90
   2   5  -1   20.90    7.30
   2   5  -1   11.40    8.10
  -2   5   1   13.20    1.70
   2  -5   1    9.80    5.20
   2   5  -1   14.80    1.30
   2   5  -1   14.30    1.00
  -2  -5  -1   13.20    1.40
   2   5  -1   20.30    5.80
   2   5  -1   11.60    1.60
  -2  -5  -1   16.20    1.50
  -2  -5  -1   22.20    7.30
  -2  -5  -1   14.40    9.60
   2   5  -1   13.40    6.10
  -2   5   1   16.70    6.10
  -2  -5  -1   14.10    1.40
  -2  -5  -1   16.80    8.10
   2  -5   1   11.00    4.90
  -2  -5  -1    9.70    6.10
  -2  -5  -1   14.50    8.10
  -2   5   1   11.20    4.90
  -2   5  -1   12.90    1.10
  -2  -5   1   15.70    8.10
  -2  -5   1   12.20    1.30
   2   5   1   14.20    1.00
   2  -5  -1   12.90    5.10
   2   5   1   11.90    1.20
  -2  -5   1   -1.00    8.10
   2  -5  -1   13.00    1.10
   2   5   1    6.30    8.00
   2  -5  -1   -0.20    4.70
   2   5   1   11.10    5.80
   2   5   1   12.90    1.40
  -2   5  -1   11.80    4.70
   2   5   1   14.00    6.20
  -2  -5   1   13.20    1.40
  -2  -5   1    9.20    6.80
  -2  -5   1   14.70    1.40
  -2   5  -1    4.60    4.70
   2  -5  -1   13.00    0.50
   2   5   1    6.90    4.90
  -2  -5   1   25.80    7.40
  -3  -5  -1  223.38   20.20
   3   5  -1  198.08   21.10
  -3   5   1  201.48    9.30
  -3  -5  -1  202.68   28.60
  -3  -5  -1  211.98    6.10
   3  -5   1  220.08   14.90
  -3   5   1  228.28   18.70
  -3   5   1  210.08   13.40
   3   5  -1  217.48    6.40
  -3  -5  -1  204.78   20.60
  -3   5   1  215.88   16.70
  -3   5   1  216.58    5.30
   3   5  -1  209.58    6.00
   3   5  -1  176.48   25.30
   3  -5   1  214.88    3.80
   3   5  -1  204.98    6.10
   3  -5   1  222.08   20.30
  -3  -5  -1  211.68    6.30
   3  -5   1  212.68    5.60
   3   5  -1  209.18    5.50
  -3  -5  -1  223.18   24.80
  -3  -5  -1  197.28   20.20
  -3   5   1  231.08   14.30
  -3  -5  -1  200.28   22.40
   3   5  -1  212.08   18.70
   3  -5   1  202.28    3.80
   3   5  -1  233.88   21.00
   3  -5   1  206.78   12.00
  -3  -5  -1  210.18    6.20
   3  -5  -1  205.08   14.70
  -3   5  -1  180.18   18.30
   3  -5  -1  213.48    8.60
   3   5   1  193.38   17.40
   3  -5  -1  207.98    3.80
  -3  -5   1  213.98    6.40
  -3  -5   1  212.18   29.60
  -3   5  -1  219.98    5.40
   3  -5  -1  219.08    5.70
  -3   5  -1  205.88   10.90
   3   5   1  195.78   28.60
  -3  -5   1  194.08   19.20
  -3   5  -1  212.18   17.60
   3   5   1  196.68   19.50
   3  -5  -1  185.68   20.10
   3   5   1  213.98    5.90
  -3  -5   1  208.78    6.10
  -3  -5   1  232.18   22.00
   3  -5  -1  212.18    5.70
   3   5   1  214.88    5.40
  -3  -5   1  209.08   20.40
   3   5   1  208.98    6.20
  -3  -5   1  189.88   23.10
  -3  -5   1  215.78    6.30
   3  -5  -1  212.28    4.40
   3   5   1  201.28   21.20
  -4  -5  -1   95.39   17.50
   4  -5   1   82.19    2.30
  -4   5   1   79.89    2.90
  -4  -5  -1   92.49   17.10
   4   5  -1   68.29   15.00
   4   5  -1   90.69   16.90
  -4  -5  -1   83.09   16.80
   4   5  -1   84.99    3.90
  -4   5   1   88.39   13.20
  -4   5   1   74.29   12.40
  -4   5   1   74.39   15.40
   4   5  -1   78.79   20.40
  -4  -5  -1   35.40   15.60
  -4  -5  -1   80.99    3.80
   4   5  -1   88.39    3.70
  -4  -5  -1   96.79   21.30
   4  -5   1   65.09   15.80
   4   5  -1   53.89   14.00
   4  -5   1   86.19    9.80
  -4  -5  -1   95.89   23.70
  -4  -5  -1   82.09    3.70
  -4   5   1   76.79   10.10
   4  -5   1   86.29    9.30
   4  -5   1   72.99   11.80
   4   5  -1   78.29    3.40
  -4   5   1   90.69   13.30
   4  -5   1   69.09    9.50
  -4   5  -1   72.19    2.90
  -4  -5   1   54.49   13.20
   4  -5  -1   70.69   10.10
   4   5   1   85.59   22.40
   4  -5  -1   80.59    3.50
  -4   5  -1   75.79    2.90
  -4  -5   1   52.59   14.70
   4   5   1   80.29   15.10
   4  -5  -1   80.59    2.20
   4  -5  -1   83.39    8.30
  -4  -5   1   84.29    4.00
   4   5   1   80.39    3.50
  -4   5  -1   91.09   14.30
  -4  -5   1   96.59   22.80
  -4  -5   1   83.49    3.70
   4   5   1   83.59    3.90
   4   5   1   82.59    3.30
  -4   5  -1   81.59   12.00
   4   5   1   87.69   18.30
   4  -5  -1   90.29   16.90
  -4   5  -1   82.29   15.40
   4  -5  -1   68.99   10.60
  -4  -5   1   72.79   19.80
   4  -5  -1   82.19    2.60
  -4  -5   1   66.59   16.00
   4   5   1   81.49   15.50
  -5   5   1  110.59    3.70
  -5  -5  -1  112.59    5.00
   5   5  -1  120.29    4.60
  -5  -5  -1  111.19    4.60
  -5   5   1  111.59    3.80
   5  -5   1  112.69    3.50
  -5  -5  -1  115.39    5.10
   5   5  -1  110.09    5.00
   5  -5   1  107.69    4.50
   5   5  -1  113.89    4.70
   5  -5  -1  113.79    4.60
   5   5   1  114.19    4.40
   5   5   1  110.59    4.60
   5  -5  -1  115.59    3.50
  -5  -5   1  115.19    4.70
  -5  -5   1  117.79    5.10
   5   5   1  114.89    5.00
  -5  -5   1  109.39    5.00
  -5   5  -1  112.39    3.80
   5  -5  -1  115.59    3.60
   6  -5   1  143.99    5.70
  -6  -5  -1  138.99    5.50
  -6  -5  -1  138.89    6.00
   6   5  -1  138.79    6.10
  -6   5   1  135.59    4.80
   6   5  -1  140.89    5.50
  -6  -5  -1  141.49    6.00
   6   5  -1  131.59    5.60
   6  -5   1  138.39    4.50
  -6   5   1  136.29    4.50
   6   5   1  137.69    5.40
   6   5   1  138.39    5.70
  -6  -5   1  122.79    5.80
  -6  -5   1  133.69    6.00
  -6   5  -1  138.79    4.70
   6  -5  -1  137.19    4.50
  -6  -5   1  142.79    5.60
   6  -5  -1  142.49    5.70
   6   5   1  135.79    5.90
  -6   5  -1  133.49    4.50
   6  -5  -1  142.79    4.50
  -7  -5  -1    2.20    1.20
  -7   5   1    2.90    1.10
   7  -5   1    4.20    1.30
  -7   5   1    1.90    1.00
   7   5  -1    3.10    1.60
  -7  -5  -1    3.50    1.60
   7   5  -1    1.60    1.20
  -7  -5  -1    2.80    1.60
   7   5  -1    1.60    1.20
   7  -5   1    1.20    1.20
   7   5   1    1.10    1.20
  -7  -5   1    3.60    1.60
   7   5   1    1.60    1.30
  -7   5  -1    4.00    1.20
   7   5   1    0.90    1.10
   7  -5  -1    4.30    1.20
  -7  -5   1    3.10    1.60
  -7   5  -1    4.10    1.00
  -7  -5   1    2.40    1.30
   7  -5  -1    1.50    1.40
  -8   5   1    6.40    1.70
   8   5  -1    6.00    1.90
  -8   5   1    7.10    1.40
  -8  -5  -1    4.00    1.70
  -8  -5  -1    5.30    1.50
   8  -5   1    7.40    1.50
  -8  -5  -1   10.70    2.40
   8   5  -1    7.70    2.20
   8  -5   1    9.00    2.20
   8   5  -1    8.60    2.00
   8  -5  -1    7.00    2.10
  -8  -5   1    6.50    2.10
   8  -5  -1    8.80    1.70
   8   5   1    7.80    2.20
  -8  -5   1    8.90    1.80
   8   5   1   11.80    2.20
  -8   5  -1    7.80    1.50
  -8  -5   1    8.80    2.40
   8   5   1    8.40    2.00
  -8   5  -1    9.60    2.00
  -9  -5  -1    5.80    2.20
   9   5  -1    2.90    1.70
   9   5  -1    3.60    1.70
   9  -5   1    5.90    2.10
   9   5  -1    8.20    2.20
   9  -5   1    5.60    1.60
  -9  -5  -1    6.10    1.60
  -9   5   1    8.10    1.60
   9  -5  -1    6.40    2.10
  -9  -5   1   10.40    2.70
   9   5   1    9.00    2.10
   9   5   1   10.50    2.30
  -9   5  -1    7.90    1.50
  -9  -5   1    5.60    1.60
   9  -5  -1    7.80    1.80
   9   5   1    6.80    2.00
  10   5  -1   -1.20    1.30
 -10  -5  -1    1.80    1.90
  10  -5   1    2.10    2.20
  10   5  -1    0.50    1.60
  10  -5   1    0.80    1.60
  10   5  -1    1.20    1.50
  10  -5  -1   -0.40    1.10
 -10  -5   1    1.10    1.80
  10   5   1    1.90    1.50
  10  -5  -1   -1.20    1.40
  10   5   1   -0.50    1.50
 -11  -5  -1   34.70    4.90
  11  -5   1   27.20    4.10
  11   5  -1   20.70    3.40
  11   5  -1   27.00    3.80
 -11  -5  -1   31.30    3.00
  11   5   1   25.00    3.70
  11   5   1   22.90    3.40
  11  -5  -1   31.90    4.50
 -11  -5   1   26.00    4.20
 -11  -5   1   29.40    3.00
   0   6  -1   57.49    9.50
   0   6  -1   66.59   10.70
   0   6   1   53.19    6.30
   0  -6   1   43.30    9.60
   0  -6   1   54.49    7.70
   0  -6  -1   39.30    9.10
   0   6   1   53.39    1.60
   0  -6  -1   51.49    1.70
   0  -6   1   58.69    8.20
   0  -6   1   52.79    1.80
   0  -6  -1   52.49    2.00
   0  -6   1   53.49    1.80
   0   6   1   53.39    2.20
   0   6  -1   45.40    9.40
   0  -6   1   54.39    1.90
   0  -6   1   53.79    7.70
   0  -6   1   71.69    8.80
   0   6   1   51.89    8.80
   0   6   1   52.79    1.90
   0  -6   1   54.19    2.00
   0   6   1   57.59   10.20
   0  -6   1   49.99    1.30
   0   6  -1   52.79    1.90
   0  -6  -1   52.99    7.60
   0  -6  -1   58.19    4.60
   0  -6  -1   58.39    9.20
   0  -6  -1   56.79    2.00
   0  -6  -1   46.50    7.50
   0   6   1   50.69    1.30
   0  -6  -1   54.09    2.00
   0  -6  -1   54.89    1.90
   0  -6   1   49.10    9.90
   0  -6   1   52.69    2.00
   0  -6  -1   39.80    8.30
   0   6  -1   54.79    2.30
   0  -6   1   52.89    3.70
   1   6  -1  192.58    4.60
   1   6  -1  192.98   13.90
   1   6  -1  196.28    9.30
   1  -6   1  184.58   15.80
   1  -6   1  182.78   11.30
   1  -6   1  201.88   16.30
   1   6  -1  183.78    4.80
   1  -6   1  193.18    3.90
  -1   6   1  174.68    9.60
   1  -6   1  199.28    4.00
   1   6  -1  199.78    3.90
   1   6  -1  196.88    5.20
  -1  -6  -1  186.98   19.10
  -1  -6  -1  188.88    4.90
   1   6  -1  175.98   17.10
  -1  -6  -1  190.08    5.00
  -1  -6  -1  201.48   12.30
   1   6  -1  197.08   14.70
  -1   6   1  196.78   12.50
  -1   6   1  207.98   16.60
  -1  -6  -1  222.88   17.30
  -1  -6  -1  185.88   17.70
  -1   6   1  188.78    4.90
  -1  -6  -1  177.78   16.00
   1   6  -1  196.48    5.50
  -1  -6  -1  190.88    5.10
  -1  -6  -1  188.38   14.70
  -1  -6  -1  183.18    5.10
  -1   6  -1  191.58    5.00
   1   6   1  192.28    9.40
  -1  -6   1  190.08    5.00
  -1  -6   1  186.78   17.40
   1  -6  -1  193.08    3.50
   1   6   1  194.18    4.90
   1   6   1  172.48   17.60
   1  -6  -1  191.18    3.70
   1  -6  -1  212.98   16.20
   1  -6  -1  190.88    4.10
   1   6   1  196.58    3.90
   1   6   1  213.38   15.90
  -1  -6   1  187.08   12.00
  -1  -6   1  194.38   19.70
  -1  -6   1  191.58    5.00
  -1  -6   1  195.38    5.20
  -1   6  -1  237.08   17.70
  -1  -6   1  186.38   17.00
  -1  -6   1  173.88   15.60
   1   6   1  183.88    5.00
  -1  -6   1  189.08   16.00
   1  -6  -1  198.78    4.50
   1   6   1  164.28   21.90
   1  -6  -1  199.88    3.40
  -1  -6   1  192.48    5.10
  -1   6  -1  195.08   10.90
   1  -6  -1  194.68   10.20
  -1   6  -1  198.88   10.50
   1  -6  -1  190.38    7.60
   1  -6  -1  185.48    6.30
  -1  -6   1  178.88   14.90
   1  -6  -1  192.38    3.80
  -2  -6  -1   45.20   15.70
   2   6  -1   37.40    7.30
  -2   6   1   35.70    8.30
   2   6  -1   23.00    9.80
   2   6  -1   38.00    1.60
   2   6  -1   23.80    7.50
  -2   6   1   37.80    1.90
  -2  -6  -1   32.10    8.90
  -2  -6  -1   38.10    2.20
  -2  -6  -1   38.50    2.20
   2   6  -1   39.00    2.20
  -2   6   1   35.30    2.30
   2  -6   1   32.10    8.30
   2   6  -1   40.10    9.50
  -2  -6  -1   30.60   10.10
  -2  -6  -1   39.00    2.20
   2   6  -1   38.80    2.00
  -2  -6  -1   39.70   12.50
  -2  -6  -1   35.60    8.40
   2  -6   1   37.80    1.70
  -2  -6  -1   28.20    8.90
   2  -6   1   31.40    7.70
  -2  -6   1   37.90    9.10
   2   6   1   37.60    1.50
  -2  -6   1   36.40    2.20
  -2   6  -1   35.70    7.00
  -2  -6   1   30.50   10.00
  -2  -6   1   38.10    2.20
   2  -6  -1   24.90    7.40
   2   6   1   38.30   13.10
  -2   6  -1   30.60    8.40
  -2  -6   1   47.40   13.90
   2   6   1   39.90    2.00
   2   6   1   38.40    6.80
   2  -6  -1   33.30    8.00
  -2  -6   1   37.30    2.30
   2   6   1   47.80    9.50
  -2  -6   1   21.70    8.60
  -2   6  -1   36.10    1.90
   2  -6  -1   38.40    1.70
   2   6   1   37.50    2.60
  -2  -6   1   43.50    8.80
   2   6   1   24.50    9.20
  -2  -6   1   26.90    9.80
   3   6  -1   83.49   17.30
  -3  -6  -1   78.99   14.60
   3   6  -1   91.49    3.70
  -3   6   1  107.49   15.50
  -3  -6  -1   56.19   13.80
  -3   6   1   95.49   14.20
   3  -6   1   83.69    3.20
  -3  -6  -1   77.39    3.50
  -3   6   1   76.29    2.90
   3  -6   1   60.19   10.00
   3   6  -1   79.89    2.90
  -3  -6  -1   79.59   14.10
   3   6  -1   69.29   14.00
  -3   6   1   82.69    7.60
  -3  -6  -1   86.99    3.70
  -3  -6  -1   82.59   17.30
  -3  -6  -1  108.79   21.60
  -3   6   1   84.59    3.40
   3   6  -1   83.09   12.90
   3   6  -1   94.79   21.20
   3   6  -1   76.09    3.30
  -3  -6  -1   59.89   16.40
  -3   6   1   65.19    7.80
   3  -6   1   78.29   14.80
   3   6  -1   82.09    3.70
  -3  -6  -1   78.99    3.60
   3  -6  -1   73.89   10.70
   3   6   1   64.79   15.10
  -3  -6   1   89.99   17.50
   3  -6  -1   82.19    1.80
   3   6   1   83.39    3.70
  -3   6  -1   76.69    2.00
  -3  -6   1   95.99   20.00
  -3   6  -1   78.89   12.90
   3  -6  -1   81.59    3.10
  -3  -6   1   89.09   18.50
  -3  -6   1   80.69    3.70
  -3  -6   1   83.79    3.70
   3   6   1   95.89   20.80
  -3  -6   1   82.29    3.60
  -3  -6   1   93.19   16.10
   3   6   1   79.49    2.80
  -3   6  -1   80.99    3.00
  -3  -6   1   71.29   13.80
   3  -6  -1   90.19   15.60
  -3  -6   1   78.59   20.60
   3   6   1   83.49    3.50
   3   6   1   93.69   16.10
  -4   6   1    8.60    4.00
   4  -6   1   18.10    4.60
  -4  -6  -1   19.20    1.90
   4   6  -1   15.00   10.30
   4  -6   1   17.20    2.20
   4   6  -1   19.30    2.10
   4   6  -1   23.70   12.70
   4   6  -1   17.90    1.90
  -4  -6  -1   10.70   14.70
   4  -6   1   16.20    6.40
  -4  -6  -1   11.70   10.40
   4   6  -1   14.90   15.90
  -4  -6  -1   15.20   11.50
   4  -6   1   19.20    0.90
   4   6  -1   24.10    9.90
  -4   6   1    3.50    6.60
  -4  -6  -1   18.30    2.00
  -4   6   1    7.80    9.80
  -4   6   1   21.20    1.50
   4  -6   1   17.00    4.20
  -4  -6  -1   19.80   11.70
   4   6  -1   17.80    1.60
  -4   6   1   23.90    8.70
  -4  -6  -1   19.70    2.10
   4  -6   1   31.50   12.10
  -4   6   1   16.00    7.50
  -4  -6  -1    2.90   13.10
  -4   6  -1   18.70   10.60
   4  -6  -1   18.00    7.20
  -4  -6   1   20.50    2.00
  -4   6  -1   14.70    1.20
   4   6   1   34.50   10.80
   4   6   1   20.70    1.90
  -4  -6   1   15.10   15.40
   4   6   1   21.30    2.10
  -4  -6   1   -1.70    9.80
   4  -6  -1   11.90    6.30
   4  -6  -1   13.50   10.70
   4  -6  -1   19.20    1.10
  -4  -6   1   19.00    2.00
  -4   6  -1   12.00    5.50
   4  -6  -1   18.70    1.80
   4  -6  -1   18.50    3.70
   4   6   1   20.20   10.90
  -4  -6   1   20.30   13.00
   4   6   1   -5.00   12.90
  -4  -6   1   15.60   11.00
  -4  -6   1    6.30   21.00
  -4   6  -1   18.60    1.50
  -4  -6   1   20.60    2.10
   4   6   1   16.80   12.70
   4  -6  -1   18.30    0.80
   4   6   1   18.50    1.60
  -4   6  -1   30.30    9.80
  -4  -6   1   20.00   11.80
  -5  -6  -1    6.40    1.40
  -5  -6  -1    4.20    1.40
   5   6  -1    7.70    1.50
  -5   6   1    5.60    1.20
  -5  -6  -1    4.10    1.30
   5   6  -1    4.30    1.10
   5   6  -1    6.90    1.60
   5  -6   1    5.50    1.30
  -5   6   1    6.60    1.00
  -5  -6   1    6.20    1.40
   5  -6  -1    6.40    0.90
  -5   6  -1    4.30    0.80
   5   6   1    6.20    1.50
   5  -6  -1    3.40    1.10
  -5   6  -1    4.40    1.00
   5   6   1    5.60    1.20
   5   6   1    3.70    1.20
  -5  -6   1    4.30    1.30
   5  -6  -1    4.70    0.80
  -5  -6   1    2.60    1.20
  -6  -6  -1    6.40    1.80
   6   6  -1    9.40    1.70
   6  -6   1    7.40    1.70
  -6   6   1    5.40    1.10
   6   6  -1    6.70    1.60
   6  -6   1    5.70    1.10
   6   6  -1    7.50    1.80
  -6  -6  -1    7.90    1.80
  -6  -6  -1    8.70    1.70
  -6   6   1    6.00    1.30
   6   6   1    9.30    2.00
  -6  -6   1    6.90    1.80
   6   6   1    5.90    1.40
  -6  -6   1    8.10    1.70
  -6   6  -1    7.60    1.30
   6   6   1    5.30    1.40
   6  -6  -1    6.60    1.10
  -6   6  -1    6.00    1.20
   6  -6  -1    3.20    1.40
   6  -6  -1    7.80    1.20
  -6  -6   1    5.80    1.70
   7  -6   1   98.79    4.00
  -7   6   1   99.39    4.10
   7   6  -1   96.69    5.20
   7   6  -1  109.69    5.10
  -7  -6  -1  105.49    5.60
   7  -6   1  105.49    5.30
  -7  -6  -1  102.59    5.60
  -7  -6  -1  106.29    5.00
   7   6  -1  109.69    5.80
  -7   6   1  100.79    5.00
  -7   6  -1   97.29    4.10
  -7  -6   1   97.99    5.60
   7   6   1  105.79    5.30
  -7   6  -1   96.99    4.30
   7   6   1  105.89    4.90
  -7  -6   1  114.99    5.30
  -7  -6   1  105.69    6.00
   7  -6  -1  106.79    5.40
   7  -6  -1   97.19    4.00
   7   6   1  103.59    5.60
   8   6  -1   11.70    2.20
  -8  -6  -1   12.80    2.20
   8  -6   1   12.40    2.40
   8   6  -1   11.00    2.60
  -8   6   1   12.10    1.80
  -8  -6  -1   10.00    2.30
  -8  -6  -1   10.70    2.50
   8   6  -1   10.40    2.30
   8  -6   1   12.70    1.90
  -8   6  -1   11.30    1.70
   8  -6  -1   13.50    1.90
   8  -6  -1   12.60    2.50
  -8  -6   1   12.30    2.70
   8   6   1   11.40    2.50
  -8  -6   1   11.40    2.20
   8   6   1    9.80    2.20
   8   6   1   13.20    2.20
  -8  -6   1   13.50    2.70
  -9  -6  -1   30.60    3.10
  -9  -6  -1   33.60    4.40
   9  -6   1   34.60    3.70
   9   6  -1   27.00    3.80
  -9   6   1   33.10    2.70
   9  -6   1   30.30    2.90
   9   6  -1   36.40    3.50
   9   6  -1   32.20    3.50
   9  -6  -1   36.80    3.80
  -9  -6   1   34.20    3.20
   9  -6  -1   35.70    3.10
   9   6   1   26.20    3.60
   9   6   1   32.60    3.30
  -9   6  -1   27.10    3.00
   9   6   1   34.00    3.70
  -9  -6   1   33.70    4.30
  10   6  -1    3.60    1.90
 -10  -6  -1    1.40    1.40
  10   6  -1    3.20    1.80
  10   6  -1    4.30    2.10
  10  -6   1    3.00    1.80
 -10  -6  -1    4.50    2.90
  10   6   1    3.80    2.00
  10   6   1    5.20    2.10
  10  -6  -1    1.10    1.80
 -10  -6   1    4.30    1.70
   0  -7   1    2.40    1.80
   0  -7   1    0.70    3.80
   0  -7  -1    0.00    0.40
   0   7  -1   -0.20    0.40
   0  -7  -1   -0.20    0.40
   0  -7  -1    0.80    5.30
   0  -7  -1   -2.40    1.60
   0  -7  -1   -1.20    5.50
   0  -7   1    0.10    0.40
   0   7   1    0.30    0.50
   0   7   1    2.70    5.40
   0   7  -1    1.60    5.10
   0  -7  -1    2.80    4.20
   0   7  -1   -4.30    5.20
   0  -7   1   -0.60    5.70
   0  -7   1    2.40    4.60
   0  -7  -1    0.20    0.40
   0  -7  -1   -4.10    3.60
   0  -7   1   -9.60    4.50
   0  -7  -1   -1.90    4.30
   0  -7   1   -0.60    0.40
   0  -7   1    0.30    0.40
   0  -7   1    0.10    0.50
   0   7  -1   -0.20    0.50
   0   7   1   -5.50    5.50
   0  -7   1    1.00    4.00
   0   7   1    0.30    0.40
   0  -7  -1    0.20    0.40
   0  -7   1   -7.40    3.90
   0  -7   1   -0.30    0.30
   0  -7  -1    0.30    0.40
   1   7  -1   59.59    2.20
  -1  -7  -1   53.99   12.30
  -1  -7  -1   50.19   10.80
  -1  -7  -1   59.59    2.40
  -1  -7  -1   61.99    2.70
   1  -7   1   61.49    1.70
  -1  -7  -1   70.79   12.60
   1  -7   1   36.80    9.80
   1   7  -1   46.50    9.30
  -1  -7  -1   66.89   15.00
   1   7  -1   70.59    5.50
   1   7  -1   59.39    2.50
   1   7  -1   56.79    2.60
  -1   7   1   52.49    8.80
  -1  -7  -1   35.40    8.60
  -1  -7  -1   57.49    2.60
   1   7  -1   54.79    9.30
   1  -7   1   63.89    1.10
  -1   7   1   59.29    2.50
  -1  -7  -1   58.79    2.50
   1  -7   1   59.89    2.20
  -1   7   1   58.09    8.10
   1   7  -1   59.69    2.60
  -1  -7  -1   61.79    8.00
   1  -7   1   74.69    9.60
   1  -7   1   62.09    8.00
   1  -7   1   59.09    1.10
   1   7   1   44.50   10.00
   1  -7  -1   59.99    2.50
   1  -7  -1   57.49   10.00
   1  -7  -1   54.09   11.00
  -1   7  -1   57.89    7.90
   1  -7  -1   56.69    1.60
  -1  -7   1   58.19   13.30
   1  -7  -1   67.89    6.50
  -1   7  -1   46.10    9.80
  -1  -7   1   57.19    2.50
   1   7   1   61.59    1.60
  -1  -7   1   62.09    2.60
   1   7   1   57.89    2.50
   1  -7  -1   57.79    1.90
  -1  -7   1   54.69   10.20
   1  -7  -1   59.99    4.80
  -1  -7   1   54.29   10.60
  -1  -7   1   70.79    8.20
  -1  -7   1   65.89   12.40
  -1  -7   1   61.59    2.50
   1  -7  -1   59.89    1.70
  -1  -7   1   64.89   12.30
   1  -7  -1   60.49    1.40
  -1  -7   1   75.19   12.20
   1   7   1   60.39    2.50
  -1   7  -1   59.79    2.60
  -1  -7   1   56.09    2.50
   1   7   1   69.49    5.70
  -1   7  -1   62.49    8.40
   2   7  -1    1.80    0.70
  -2  -7  -1    7.30   10.60
  -2  -7  -1    0.20    7.90
   2  -7   1   -1.20    4.80
  -2  -7  -1   -4.40    6.40
  -2  -7  -1   -7.40    5.00
   2   7  -1    3.00    6.20
   2   7  -1   -3.40    4.00
  -2   7   1    1.80    1.50
  -2  -7  -1    0.20    0.60
  -2  -7  -1    1.40    0.80
  -2   7   1   -4.50    5.80
   2   7  -1   -4.40    8.50
   2   7  -1    1.40    0.50
  -2  -7  -1    4.90    6.90
   2   7  -1    0.60    0.60
  -2   7   1    2.00    0.80
   2  -7   1    1.90    0.60
   2   7  -1    0.90    0.70
   2  -7   1    0.90    5.70
  -2  -7  -1    1.10    0.70
   2   7  -1    1.40    6.30
   2   7   1   -2.60    9.20
  -2  -7   1    6.30    5.90
  -2  -7   1    1.00    0.70
   2   7   1    1.00    0.50
   2   7   1    1.80    3.70
  -2   7  -1    4.00    1.90
   2  -7  -1    3.60    5.70
  -2  -7   1    0.00    0.60
   2   7   1    0.60    0.50
  -2  -7   1    5.00    7.70
  -2  -7   1    0.10    0.60
  -2   7  -1    1.10    0.60
  -2  -7   1   16.70   10.40
  -2   7  -1    7.70    2.60
   2   7   1    6.00    6.80
   2   7   1    9.30    6.10
  -2  -7   1   -1.50    6.30
  -2  -7   1   11.40    7.40
   2  -7  -1    0.80    5.60
  -3  -7  -1  160.18   24.70
   3  -7   1  130.19   17.70
  -3   7   1  132.09    4.20
   3   7  -1  138.19   15.50
  -3   7   1  124.29    7.60
   3  -7   1  133.49    4.20
   3   7  -1  144.79   21.70
   3   7  -1  130.29   18.80
  -3  -7  -1  136.49    5.10
  -3  -7  -1  138.89    5.00
   3   7  -1  133.29    3.90
   3   7  -1  134.49    5.00
  -3  -7  -1  168.68   29.50
   3   7  -1  113.89   23.80
  -3  -7  -1  120.59   19.60
  -3  -7  -1  119.89   21.80
  -3  -7  -1  133.29    4.80
   3   7  -1  135.99    4.60
  -3   7   1  127.49   15.00
   3   7  -1  127.59    4.80
  -3   7   1  152.38   19.30
  -3  -7  -1  136.89   19.10
   3  -7   1  151.98   20.70
  -3  -7  -1  107.49   17.50
   3  -7  -1  129.69   21.30
   3  -7  -1  141.79    4.30
  -3   7  -1  133.19    4.30
   3  -7  -1  114.89   15.10
  -3  -7   1   98.09   21.40
   3   7   1  134.99   15.00
  -3   7  -1  128.59   17.40
   3   7   1  109.19   19.90
  -3  -7   1  135.99    4.90
   3   7   1  131.59    3.80
  -3  -7   1  127.79    4.90
   3   7   1  122.59   18.00
  -3  -7   1  128.59   19.30
  -3   7  -1  137.29   15.60
   3   7   1  131.89    4.90
  -3  -7   1  121.69   18.40
  -3  -7   1  114.59   20.70
  -3  -7   1  129.99    4.90
  -3  -7   1  110.79   21.70
  -3  -7   1  140.09   20.80
   3   7   1  113.09   24.80
   3   7   1  136.79    4.60
   4   7  -1   75.09    3.60
  -4  -7  -1   78.49    3.90
   4   7  -1   80.89    4.00
  -4  -7  -1   73.49    3.90
  -4  -7  -1   72.39    3.70
   4  -7   1   73.69    1.80
   4  -7   1   79.89    3.40
   4   7  -1   78.09    3.20
  -4   7   1   74.79    3.10
  -4   7  -1   75.59    3.20
  -4   7  -1   77.19    2.20
  -4  -7   1   74.39    3.80
   4   7   1   74.09    3.10
   4  -7  -1   74.49    3.40
  -4  -7   1   79.39    4.10
  -4  -7   1   82.39    4.00
   4   7   1   70.69    3.80
   4   7   1   79.89    3.70
   4  -7  -1   74.29    1.70
  -5  -7  -1    0.20    0.70
   5   7  -1    0.70    0.90
  -5   7   1    0.60    0.60
   5   7  -1    0.10    0.70
   5   7  -1   -0.20    0.70
   5  -7   1    0.30    0.40
   5  -7   1   -0.60    0.70
  -5  -7  -1    0.30    0.90
  -5  -7  -1    1.20    1.00
   5  -7  -1    0.50    0.40
   5   7   1   -0.20    0.60
   5   7   1    0.30    0.80
  -5  -7   1    1.40    1.00
  -5  -7   1   -0.10    0.70
   5  -7  -1    0.40    0.90
   5   7   1   -0.20    0.70
  -5   7  -1    0.40    0.60
  -5  -7   1    1.40    1.00
  -6   7   1    0.00    0.70
  -6  -7  -1   -1.20    1.00
  -6   7   1    1.00    0.70
   6   7  -1   -0.90    0.70
  -6  -7  -1    0.10    1.00
   6  -7   1    0.70    0.60
  -6  -7  -1   -0.80    1.20
   6  -7   1    1.90    1.30
   6   7  -1    0.10    0.80
   6   7  -1    0.40    1.10
  -6   7  -1    0.80    0.70
  -6  -7   1    0.80    1.10
   6   7   1    1.10    1.20
  -6  -7   1   -1.30    0.90
  -6  -7   1   -0.60    0.90
  -6   7  -1    0.40    0.80
   6  -7  -1    0.50    0.70
   6   7   1   -0.10    0.90
   6   7   1    0.80    1.30
   6  -7  -1    1.60    1.20
  -7  -7  -1   25.20    2.70
   7   7  -1   27.40    2.70
   7   7  -1   21.20    3.20
  -7  -7  -1   25.50    3.40
   7  -7   1   27.40    3.30
  -7   7   1   20.10    2.00
  -7  -7  -1   26.50    3.50
   7   7  -1   18.30    2.70
   7  -7   1   25.80    2.00
  -7   7   1   23.00    2.20
   7   7   1   21.20    3.10
  -7  -7   1   23.60    3.50
   7   7   1   24.90    2.60
   7   7   1   27.30    3.00
  -7   7  -1   17.50    2.20
   7  -7  -1   26.90    3.00
  -7  -7   1   21.90    2.90
   7  -7  -1   25.00    2.00
  -7   7  -1   26.30    2.30
  -7  -7   1   23.70    3.40
   8   7  -1    2.40    1.40
   8  -7   1    2.90    1.50
   8  -7   1    4.70    1.30
  -8  -7  -1    4.90    2.10
   8   7  -1    2.30    1.70
  -8   7   1    2.50    1.20
  -8  -7  -1    4.60    1.60
  -8  -7  -1    4.00    1.60
   8   7  -1    5.70    1.80
   8  -7  -1    1.40    1.50
   8   7   1    3.00    1.40
   8  -7  -1    1.80    1.00
  -8   7  -1    3.20    1.30
   8   7   1    1.70    1.60
   8   7   1    3.40    1.60
  -8  -7   1    3.40    1.70
  -8  -7   1    5.60    2.10
  -8  -7   1    2.60    1.30
   9   7  -1    3.10    1.70
   9  -7   1    3.80    1.80
  -9   7   1    2.50    1.20
   9   7  -1   -0.80    1.80
   9   7  -1    1.40    1.20
  -9  -7  -1    1.10    1.70
  -9  -7   1    0.60    1.70
   9  -7  -1    0.90    1.60
   9   7   1    1.10    1.30
  -9   7  -1    1.50    1.20
   9   7   1    0.60    1.40
   9   7   1   -2.30    1.30
  10   7  -1    6.20    2.50
  10   7  -1    9.30    2.50
 -10  -7  -1   11.30    3.00
 -10  -7  -1   13.80    2.40
  10  -7   1   14.20    2.90
  10   7  -1    7.90    2.40
 -10  -7   1    8.60    2.70
  10  -7  -1   10.40    2.70
 -10  -7   1   12.10    2.50
  10   7   1   10.70    2.60
  10   7   1   11.50    2.70
   0   8   1  502.85   27.30
   0   8  -1  488.15   10.20
   0   8   1  513.75   30.50
   0  -8  -1  487.65   10.10
   0  -8   1  472.05   22.80
   0  -8   1  481.55    9.80
   0   8  -1  484.95   10.70
   0  -8   1  460.95   28.10
   0  -8  -1  521.25   29.50
   0  -8  -1  491.95   21.90
   0  -8  -1  495.55   29.50
   0  -8  -1  481.55   24.70
   0  -8   1  493.75   10.20
   0   8  -1  498.75   10.30
   0  -8   1  429.86   28.10
   0  -8  -1  510.05   16.00
   0  -8  -1  487.95   10.20
   0   8  -1  501.95   29.40
   0   8  -1  480.85   27.00
   0  -8  -1  489.35   25.20
   0   8   1  475.85   10.60
   0  -8   1  489.95    9.70
   0  -8   1  493.45   14.90
   0  -8   1  471.95   22.40
   0  -8   1  495.55   10.10
   0  -8   1  483.95   10.10
   0  -8  -1  498.05   10.10
   0  -8  -1  489.55    9.60
   0  -8  -1  480.65    9.90
   0  -8   1  475.95   23.50
  -1  -8  -1  110.89   10.30
   1  -8   1  100.99   12.10
  -1   8   1   98.29    3.50
  -1  -8  -1   97.99   14.10
   1  -8   1   95.79    3.80
  -1  -8  -1   86.69   15.00
  -1  -8  -1   99.29    3.60
   1  -8   1  109.69   15.90
   1  -8   1  101.19    4.40
   1  -8   1   96.59    1.90
   1   8  -1   98.59    3.60
   1   8  -1   96.39    3.00
  -1   8   1   93.89   10.80
  -1   8   1   76.99   11.60
   1   8  -1   92.39    3.50
  -1  -8  -1   82.29   16.90
   1   8  -1   98.59    2.20
  -1  -8  -1   98.49   15.20
   1   8  -1  102.39    6.40
   1  -8   1  105.69    9.50
  -1  -8  -1   89.19   13.70
   1  -8   1   95.99    2.60
  -1  -8  -1   93.69    3.60
   1  -8   1   99.59    2.60
  -1  -8  -1   94.99    3.30
   1   8  -1   99.69    3.50
  -1  -8  -1   98.49    3.50
   1  -8   1  101.59    1.90
   1  -8  -1   92.69    6.80
   1   8   1   99.39    3.50
   1   8   1   96.69    3.50
   1   8   1  101.19    2.30
   1  -8  -1   99.79    4.00
  -1  -8   1  102.99   14.00
   1  -8  -1   83.59   10.10
   1  -8  -1   98.49    2.80
  -1  -8   1   94.49    9.70
  -1  -8   1   93.69    3.50
  -1  -8   1   94.39    3.40
  -1  -8   1  123.69   16.20
   1  -8  -1   98.99    9.10
   1  -8  -1   93.49    2.60
   1   8   1  126.19   15.50
   1  -8  -1   96.29    2.50
  -1   8  -1   89.19   11.00
   1  -8  -1   97.49    2.20
  -1  -8   1   94.49    3.40
  -1  -8   1   95.69   18.00
   1  -8  -1   87.99   14.50
  -1  -8   1   96.99    3.60
  -1   8  -1   93.89    3.50
  -1   8  -1   65.69   12.70
  -1  -8   1  115.29   17.10
   1   8   1   99.89    7.10
  -1  -8   1   98.29   15.50
  -1  -8   1   90.89   15.30
  -1   8  -1  104.19   11.40
   1  -8  -1  103.29    1.90
  -2  -8  -1  177.48   24.70
   2  -8   1  199.88   17.20
  -2  -8  -1  225.18    6.50
   2   8  -1  212.18   20.70
  -2  -8  -1  244.48   23.20
  -2  -8  -1  206.98   17.80
   2   8  -1  228.08    6.60
   2   8  -1  219.88    5.90
   2   8  -1  200.88   13.60
  -2   8   1  215.48    6.00
   2   8  -1  228.18    5.80
   2   8  -1  218.08    6.40
  -2   8   1  259.87   22.10
   2   8  -1  228.58   20.00
   2  -8   1  223.18    5.30
  -2  -8  -1  223.28   23.30
   2   8  -1  179.38   27.40
  -2   8   1  193.48    9.00
   2   8  -1  222.58    4.80
  -2  -8  -1  178.88   27.60
   2  -8   1  222.38   36.00
  -2   8   1  226.68   10.00
  -2  -8  -1  215.98    6.30
   2  -8  -1  208.18    4.00
  -2   8  -1  221.28    6.10
  -2  -8   1  224.98    6.60
   2   8   1  224.48    4.80
   2   8   1  231.28   19.50
  -2  -8   1  191.48   27.00
   2   8   1  216.58    7.20
  -2   8  -1  220.58   10.30
   2   8   1  259.37   29.30
  -2   8  -1  222.78    4.30
   2   8   1  222.18    5.80
  -2  -8   1  221.08   32.90
  -2  -8   1  257.57   25.30
  -2  -8   1  211.98   22.10
   2   8   1  230.78   14.10
   2  -8  -1  203.28   17.70
  -2  -8   1  219.68    6.40
   2  -8  -1  212.98    5.50
  -2  -8   1  250.37   18.50
   2  -8  -1  243.88   21.10
   2  -8  -1  217.48    3.80
  -2   8  -1  219.78   21.00
   2   8   1  218.78   22.00
  -3  -8  -1   11.40    1.80
   3   8  -1   10.30    1.50
   3   8  -1   16.10    9.90
  -3  -8  -1   20.30   12.10
   3  -8   1    8.30    1.30
   3  -8   1   -0.40    6.50
   3  -8   1   16.70    9.60
  -3  -8  -1   19.00   10.10
  -3   8   1    8.20    1.30
  -3  -8  -1    7.80    1.40
  -3  -8  -1    7.40    9.30
  -3  -8  -1    1.90    9.70
  -3  -8  -1    9.30    1.60
  -3   8   1   12.40    8.00
   3   8  -1    7.00    1.40
   3   8  -1    5.40   13.50
   3   8  -1   12.50    2.20
   3   8  -1    5.70    8.70
   3   8  -1    8.90    1.00
  -3   8   1    5.10    1.70
   3   8  -1    0.30    8.50
  -3  -8  -1   -6.70   11.00
  -3  -8  -1   31.20   16.90
   3   8   1    9.80    1.00
   3  -8  -1    4.90    6.60
  -3   8  -1    7.90    1.30
   3   8   1    8.20    1.30
   3   8   1   11.70   14.20
  -3  -8   1   13.10    9.30
  -3  -8   1   11.90   12.00
   3   8   1    8.80    1.60
   3   8   1    5.30   10.10
  -3  -8   1    6.50    1.40
  -3  -8   1    9.80    1.70
  -3  -8   1    6.10    9.20
  -3  -8   1   10.20    1.60
  -3  -8   1   28.10   14.70
  -3   8  -1    5.30    6.30
   3  -8  -1    7.50    1.20
   3  -8  -1   17.30    8.80
   3   8   1   14.80    7.10
  -3  -8   1    8.90   11.00
  -3  -8   1    1.40    9.40
   3   8   1   10.00    9.60
  -3   8  -1    8.20    7.80
   4   8  -1    8.90    1.20
   4  -8   1    8.50    1.40
   4   8  -1    6.90    1.50
  -4  -8  -1    6.30    1.50
  -4   8   1    6.60    1.20
  -4  -8  -1    5.00    1.50
  -4  -8  -1    6.60    1.50
   4   8  -1    7.40    1.50
   4  -8   1    7.50    0.30
   4   8   1    7.30    1.10
  -4  -8   1    6.50    1.40
   4  -8  -1    7.60    0.30
   4   8   1    7.10    1.60
  -4  -8   1    5.10    1.40
  -4  -8   1    6.20    1.50
  -4   8  -1    6.20    0.60
   4   8   1    7.60    1.40
  -4   8  -1    5.20    1.10
  -5  -8  -1   22.70    2.40
   5   8  -1   22.30    2.50
   5  -8   1   19.40    1.10
   5  -8   1   22.50    2.20
   5   8  -1   18.10    1.80
  -5   8   1   19.80    1.90
  -5  -8  -1   25.00    2.60
   5   8  -1   19.70    2.40
  -5  -8  -1   23.00    2.50
  -5  -8   1   22.80    2.40
  -5   8  -1   18.40    1.80
  -5  -8   1   26.40    2.70
   5  -8  -1   21.30    1.10
  -5  -8   1   18.90    2.70
   5   8   1   23.30    2.50
   5   8   1   22.90    2.30
   5  -8  -1   20.60    2.20
   5   8   1   20.80    1.90
  -5   8  -1   19.50    1.30
   6   8  -1    9.10    1.90
  -6  -8  -1   12.00    2.30
   6   8  -1    8.10    2.00
  -6  -8  -1    5.20    1.70
  -6  -8  -1   10.80    2.00
   6   8  -1    9.30    1.70
  -6   8   1    7.90    1.50
   6  -8   1   11.20    2.10
   6  -8   1    8.60    1.10
   6  -8  -1   13.50    2.20
   6   8   1   10.80    2.00
  -6  -8   1    8.60    2.10
   6   8   1   12.50    2.10
  -6   8  -1   14.70    1.90
   6  -8  -1   11.50    1.20
  -6  -8   1    7.60    2.00
   6   8   1   10.10    2.10
  -6  -8   1    9.10    2.00
   7   8  -1   79.79    4.20
  -7  -8  -1   75.39    5.00
   7  -8   1   70.89    3.20
  -7   8   1   73.89    3.80
  -7  -8  -1   78.39    4.60
   7  -8   1   72.69    4.50
   7   8  -1   70.89    4.50
  -7  -8  -1   77.69    5.10
   7   8  -1   72.59    4.90
   7   8   1   81.99    4.70
  -7   8  -1   72.49    3.80
   7  -8  -1   81.79    4.70
   7   8   1   80.09    4.20
   7   8   1   66.29    4.70
   7  -8  -1   70.69    3.20
  -7  -8   1   68.89    4.90
  -7  -8   1   69.29    4.90
  -7  -8   1   78.09    4.60
  -8   8   1   -0.40    1.00
  -8  -8  -1    5.50    1.60
   8  -8   1    4.60    1.60
   8   8  -1    0.80    1.40
  -8  -8  -1    1.80    1.80
   8   8  -1   -1.30    1.30
   8   8  -1    4.30    1.70
  -8  -8  -1    5.30    2.00
   8  -8  -1    4.70    1.90
   8  -8  -1    1.80    1.10
  -8  -8   1    4.00    2.00
   8   8   1    1.30    1.40
   8   8   1    4.50    1.50
  -8  -8   1    1.20    1.70
  -8  -8   1    2.50    1.40
   8   8   1    1.30    1.60
   9   8  -1    8.90    2.10
   9   8  -1    9.90    2.60
  -9   8   1    8.10    1.70
   9  -8   1   10.80    2.60
  -9  -8  -1    9.90    2.10
   9   8  -1   10.00    2.50
  -9  -8  -1   11.10    2.70
   9  -8  -1   12.90    2.80
   9   8   1    9.40    2.40
  -9   8  -1    9.70    1.90
   9   8   1    7.00    2.20
  -9  -8   1   13.10    3.10
   9   8   1   12.40    2.40
  10  -8   1    4.40    2.00
  10   8  -1   -0.60    1.70
  10   8  -1    3.60    2.00
 -10  -8  -1    4.20    1.60
  10   8  -1    2.10    1.80
 -10  -8  -1    3.10    2.10
 -10  -8   1    2.90    1.70
 -10  -8   1    4.60    2.30
  10  -8  -1    3.90    2.20
  10   8   1   -0.10    1.30
  10   8   1    0.40    1.70
   0  -9  -1   -0.40    0.40
   0   9  -1   -0.80    0.50
   0  -9  -1    0.10    0.50
   0   9   1    4.30    7.60
   0  -9  -1   -0.70    0.50
   0   9   1    0.00    0.50
   0  -9  -1   -6.60    4.40
   0  -9  -1   -0.20    0.40
   0  -9   1   -0.20    5.30
   0  -9   1    0.30    0.50
   0  -9  -1   -1.10    2.70
   0  -9   1   -0.40    0.30
   0   9  -1   -0.50    0.40
   0  -9  -1    7.40    7.40
   0  -9   1  -10.50    4.80
   0  -9   1   -0.60    0.50
   0  -9   1    1.40    7.00
   0  -9   1    1.10    0.60
   0  -9  -1   -4.30    5.40
   0  -9   1    4.60    2.90
   0  -9  -1   -9.50    5.10
   0   9  -1    0.20    0.50
   0  -9   1   -0.60    0.50
   0  -9  -1   -5.40    6.10
   0  -9   1   -3.00    7.50
   0  -9   1    2.80    5.70
   0   9   1    0.20    8.90
   0  -9  -1    0.70    0.60
   0   9   1   -0.10    0.40
   0  -9  -1    7.30    7.50
   0  -9   1   -4.90    5.20
   1  -9   1  408.36   14.20
   1  -9   1  412.36   23.00
   1   9  -1  430.46   14.10
   1   9  -1  400.26    9.60
  -1  -9  -1  450.55   30.20
   1  -9   1  411.86    7.20
   1  -9   1  417.66    8.20
   1   9  -1  411.26    7.50
  -1  -9  -1  375.16   28.00
  -1  -9  -1  397.26    9.40
   1   9  -1  408.66    9.40
   1  -9   1  393.66   11.40
   1  -9   1  375.16    8.40
   1   9  -1  407.76    9.50
  -1  -9  -1  432.36   20.30
   1  -9   1  400.76    8.00
   1  -9   1  395.06    7.20
  -1  -9  -1  393.06    9.10
   1  -9   1  410.16   18.60
  -1  -9  -1  439.16   28.40
   1   9  -1  381.06   34.40
   1  -9   1  427.46   28.90
  -1  -9  -1  394.36   31.50
   1  -9   1  437.16   11.10
  -1  -9  -1  405.76   27.70
  -1  -9  -1  399.36    9.60
  -1  -9  -1  388.96   25.20
  -1   9   1  380.56   10.40
  -1   9   1  442.26   24.40
  -1  -9   1  420.56   28.20
  -1  -9   1  400.36    9.20
  -1   9  -1  401.26   22.40
  -1  -9   1  396.76   25.60
   1   9   1  420.96    7.60
   1   9   1  402.16    9.50
  -1  -9   1  388.76   27.30
  -1  -9   1  403.26    9.50
   1  -9  -1  405.36    8.40
   1  -9  -1  395.06    8.00
   1  -9  -1  416.36   19.40
   1  -9  -1  416.36    7.20
   1  -9  -1  404.46   14.70
  -1  -9   1  415.36   19.70
   1   9   1  431.86   15.10
   1  -9  -1  389.66   27.50
  -1  -9   1  395.26   28.80
   1  -9  -1  402.56    8.20
  -1  -9   1  409.76   28.00
   1   9   1  396.46   10.30
   1   9   1  435.06   25.30
   1  -9  -1  402.06    7.50
  -1   9  -1  393.16   28.20
  -1  -9   1  406.16    9.40
   1  -9  -1  397.46   15.30
  -1   9  -1  405.16    8.40
  -1   9  -1  396.96   22.20
   1  -9  -1  415.16   20.90
  -2  -9  -1   30.50    2.20
  -2   9   1   30.50    6.50
   2   9  -1    6.00   12.80
  -2  -9  -1   24.20   12.80
  -2  -9  -1   28.10    2.20
  -2   9   1   29.40    2.10
   2   9  -1   32.00    2.00
   2   9  -1   36.70    2.40
   2   9  -1   23.80    9.70
   2   9  -1   14.00    7.90
  -2  -9  -1   38.90   12.30
   2   9  -1   31.10    6.30
  -2  -9  -1   13.50   10.30
  -2  -9  -1   29.60    2.20
   2   9  -1   29.40    2.20
  -2  -9  -1   39.50   13.50
   2  -9   1   24.60    9.10
   2  -9   1   24.50    8.80
   2  -9   1   28.30    1.60
   2   9  -1   31.40    2.20
  -2  -9  -1    9.10    7.50
  -2   9   1   20.60    9.20
  -2   9   1   17.50    4.40
   2   9  -1   33.90    1.30
  -2  -9   1   27.20   16.00
   2  -9  -1   30.70    2.50
   2  -9  -1   24.60   10.00
  -2  -9   1   40.80   15.90
  -2  -9   1   29.60    2.30
   2  -9  -1   35.10    9.40
   2  -9  -1   33.10    0.70
  -2   9  -1   11.10    8.40
   2   9   1   28.90    6.20
   2  -9  -1   29.50    0.80
   2   9   1   32.70    1.30
  -2   9  -1   29.60    2.10
  -2  -9   1   32.00    2.30
   2   9   1   32.00    2.30
  -2   9  -1   29.40    1.10
   2  -9  -1   28.60    0.90
  -2  -9   1   13.00    9.60
  -2  -9   1   20.70   12.70
   2   9   1   17.60   13.80
   2   9   1   28.70    2.10
  -2  -9   1   29.80    2.20
   2   9   1   22.80   10.40
  -2  -9   1   38.80   10.00
  -3  -9  -1    0.40    0.80
  -3   9   1    0.40    0.60
   3   9  -1    1.70    0.90
  -3  -9  -1    2.30    1.00
  -3  -9  -1    0.60    0.80
   3   9  -1    1.40    0.50
   3   9  -1    2.60    0.90
   3   9  -1    0.80    0.80
   3  -9   1    1.80    0.70
   3   9   1    2.20    1.00
   3  -9  -1    0.60    0.60
  -3   9  -1    0.50    0.60
   3   9   1    0.90    0.50
  -3  -9   1    1.50    0.90
  -3  -9   1    0.70    0.80
   3   9   1    1.00    0.70
  -3  -9   1    0.00    0.70
  -4  -9  -1    2.10    1.10
   4   9  -1    3.50    1.10
  -4  -9  -1    2.50    1.10
   4   9  -1    2.40    0.80
   4  -9   1    2.90    1.00
   4   9  -1    4.40    1.30
  -4  -9  -1    4.00    1.30
  -4   9   1    3.30    1.00
  -4  -9   1    3.40    1.30
   4  -9  -1    4.00    1.10
   4   9   1    5.20    1.40
   4   9   1    3.70    1.10
   4   9   1    2.90    0.90
  -4  -9   1    2.50    1.10
  -4   9  -1    3.30    1.00
  -4  -9   1    3.60    1.20
  -5  -9  -1   -0.50    0.80
   5   9  -1    1.10    1.00
   5   9  -1    0.80    0.70
   5   9  -1    1.50    1.00
  -5  -9  -1   -1.00    0.90
  -5   9   1    1.10    0.50
   5  -9   1    0.00    0.30
  -5  -9  -1    0.30    0.90
   5  -9   1    0.50    0.80
  -5   9   1    0.30    0.80
  -5   9  -1   -0.20    0.70
   5  -9  -1    0.40    0.80
   5   9   1   -0.10    0.60
  -5  -9   1    0.20    1.00
   5   9   1   -0.80    0.80
  -5   9  -1    0.80    0.40
  -5  -9   1    0.00    1.00
   5   9   1    1.40    1.00
  -5  -9   1   -0.60    0.80
   5  -9  -1    0.20    0.30
  -6  -9  -1   20.90    3.00
   6  -9   1   20.90    2.60
   6   9  -1   22.90    2.30
   6   9  -1   24.30    2.60
  -6  -9  -1   19.60    2.90
   6  -9   1   23.70    1.90
   6   9  -1   24.70    3.20
  -6   9   1   16.70    2.10
  -6  -9  -1   23.80    2.60
   6  -9  -1   17.60    1.50
   6   9   1   20.40    2.60
  -6   9  -1   24.50    1.60
   6   9   1   23.40    3.20
  -6  -9   1   15.80    2.60
   6  -9  -1   23.30    3.30
   6   9   1   22.40    3.10
  -6  -9   1   17.00    2.70
  -6  -9   1   20.30    3.10
  -6   9  -1   21.40    2.20
  -7  -9  -1    0.70    1.40
  -7  -9  -1    2.00    1.20
   7   9  -1    3.10    1.60
  -7  -9  -1   -1.90    1.20
   7  -9   1    0.10    1.00
   7  -9   1    0.10    0.70
  -7   9   1    1.20    1.00
   7   9  -1    1.10    1.20
   7   9  -1    1.00    1.10
  -7  -9   1    0.10    1.10
   7  -9  -1    1.20    1.20
   7  -9  -1   -0.40    0.60
  -7  -9   1   -1.20    1.20
   7   9   1    2.00    1.20
  -7  -9   1    0.30    1.10
   7   9   1   -0.30    1.00
  -7   9  -1    1.20    1.00
  -8  -9  -1    2.40    1.40
  -8  -9  -1    3.90    1.80
   8   9  -1    1.00    1.50
   8   9  -1    1.90    1.40
   8  -9   1    2.70    1.60
  -8  -9  -1    1.40    1.60
  -8  -9   1    1.40    1.30
   8  -9  -1    4.10    1.70
  -8  -9   1    3.10    1.70
  -8   9  -1    2.00    1.20
  -8  -9   1    1.90    1.70
   8   9   1    1.90    1.30
   8   9   1    1.40    2.40
   8   9   1    3.40    1.80
  -9  -9  -1   32.50    4.40
   9   9  -1   20.80    3.00
  -9  -9  -1   22.00    3.20
  -9   9   1   29.40    2.90
   9   9  -1   17.90    3.30
   9   9  -1   28.30    3.80
   9  -9   1   21.80    3.10
   9   9   1   28.20    3.20
  -9  -9   1   25.50    3.60
   9   9   1   27.70    3.70
  -9   9  -1   23.70    2.60
  -9  -9   1   29.80    4.40
   9  -9  -1   30.30    3.90
   9   9   1   25.40    3.70
  10  -9   1    1.50    1.70
 -10  -9  -1    1.10    2.00
  10   9  -1    1.80    1.70
 -10  -9  -1    0.10    1.50
  10   9  -1    0.90    1.20
  10   9  -1   -0.90    1.70
  10  -9  -1    3.80    2.00
  10   9   1    1.30    1.60
 -10  -9   1    2.60    2.10
 -10  -9   1    1.30    1.50
  10   9   1   -0.90    1.40
   0  10  -1 1134.39   50.19
   0 -10  -1 1124.29   21.40
   0  10   1 1143.29   51.79
   0 -10  -1 1156.38   44.00
   0  10  -1 1093.49   22.40
   0 -10   1 1121.59   21.10
   0  10   1 1122.49   22.50
   0 -10  -1 1169.18   44.50
   0 -10   1 1213.78   44.60
   0 -10   1 1155.48   21.10
   0 -10  -1 1108.49   21.80
   0 -10   1 1199.38   30.40
   0 -10   1 1152.38   40.70
   0 -10   1 1143.29   21.80
   0 -10  -1 1132.49   51.09
   0 -10   1 1180.58   51.09
   0  10   1 1159.08   21.70
   0  10   1 1165.18   49.10
   0 -10   1 1082.79   39.80
   0 -10   1 1133.79   21.80
   0  10  -1 1155.98   21.90
   0 -10  -1 1167.58   49.80
   0 -10  -1 1110.49   20.90
   0 -10   1 1112.59   50.29
   0 -10  -1 1140.49   21.60
   0 -10  -1 1089.89   37.70
   0 -10  -1 1176.58   31.10
   0 -10   1 1191.08   59.39
   0  10  -1 1135.69   21.80
   0 -10   1 1132.49   21.70
   0 -10  -1 1138.79   40.20
   0 -10  -1 1157.18   22.00
   1 -10   1  177.48    3.50
   1 -10   1  183.28   13.20
   1 -10   1  209.78   18.60
  -1 -10  -1  180.08   19.40
  -1 -10  -1  197.68   22.00
   1 -10   1  168.48    5.60
  -1  10   1  171.98    5.50
   1 -10   1  179.68    7.50
  -1 -10  -1  164.08   24.80
   1  10  -1  172.58   26.50
   1 -10   1  177.98    4.40
   1 -10   1  200.18    9.90
   1  10  -1  190.28    3.70
  -1 -10  -1  186.48    5.60
   1 -10   1  194.98   24.70
   1 -10   1  201.88   13.80
   1 -10   1  184.18    7.90
  -1 -10  -1  164.38   22.10
   1 -10   1  154.48   13.20
   1 -10   1  183.18    4.40
  -1  10   1  197.18   17.90
   1 -10   1  183.28    3.50
  -1 -10  -1  176.08    5.60
  -1 -10  -1  182.48   19.60
  -1  10   1  156.88   17.40
   1  10  -1  184.08    5.60
  -1 -10  -1  137.89   20.10
  -1 -10  -1  169.78   14.00
  -1 -10  -1  183.08    5.20
   1  10  -1  188.18    9.40
  -1 -10  -1  182.78    5.50
   1  10  -1  185.78    5.60
   1  10   1  182.58   18.00
   1 -10  -1  169.78   14.80
   1 -10  -1  182.68    4.30
  -1 -10   1  203.28   27.80
  -1 -10   1  202.18   23.10
  -1 -10   1  179.38    5.30
  -1 -10   1  193.08   20.70
   1  10   1  186.08    3.80
   1  10   1  186.08    5.60
   1 -10  -1  179.98   10.90
  -1  10  -1  174.48    5.60
   1  10   1  196.88   10.40
   1 -10  -1  177.78    6.10
  -1 -10   1  178.38    5.40
  -1  10  -1  156.88   16.60
  -1 -10   1  194.68   21.00
  -1  10  -1  206.08   25.20
  -1  10  -1  181.98    4.60
   1 -10  -1  193.08   16.20
   1 -10  -1  132.89   18.60
   1  10   1  173.68   26.70
   1 -10  -1  191.68    7.10
  -1 -10   1  163.68   21.90
  -1 -10   1  191.18    5.70
   1 -10  -1  178.58   10.40
  -1 -10   1  176.58   19.50
   1 -10  -1  183.78    3.40
   1  10   1  187.68    5.60
  -1 -10   1  207.38   14.80
   1 -10  -1  179.98    3.80
  -1 -10   1  183.88    5.60
   1 -10  -1  170.08    4.50
   2  10  -1    0.60   13.20
   2  10  -1    1.10    0.70
   2 -10   1    1.10    2.10
  -2 -10  -1    1.40    0.80
   2  10  -1    5.30    9.70
   2  10  -1    1.20    0.60
  -2  10   1   -6.90    8.70
   2 -10   1   -7.20    7.70
  -2  10   1    0.50    0.60
  -2 -10  -1  -13.80   11.30
  -2 -10  -1    2.30    1.00
  -2  10   1    9.40    6.20
   2 -10   1   -4.60    6.20
   2 -10   1    1.10    0.20
  -2 -10  -1   -5.60   10.50
  -2  10   1    8.60    5.10
   2  10  -1    1.10    0.80
   2  10  -1    0.10    3.80
   2 -10   1    1.60    0.60
   2  10  -1    1.00    0.70
   2  10  -1   10.60    7.90
  -2 -10  -1   -6.30    8.90
   2 -10   1    0.80    2.50
   2 -10   1    1.20    0.20
  -2 -10  -1  -10.90    9.80
  -2 -10  -1    5.90    8.00
   2  10  -1    1.20    0.40
  -2 -10  -1    1.00    0.80
  -2 -10  -1  -10.30    8.70
   2 -10  -1    1.90    0.30
  -2 -10   1    6.20    9.80
   2 -10  -1    1.30    0.20
   2  10   1   -8.30   12.10
   2  10   1   11.80    9.50
  -2  10  -1    7.50    9.30
   2  10   1    1.00    0.70
  -2 -10   1    7.40    9.50
  -2 -10   1  -13.00    9.20
  -2 -10   1    1.00    7.40
  -2 -10   1   -4.60    8.60
   2  10   1    1.30    0.40
  -2  10  -1    1.90    0.80
   2 -10  -1    1.30    0.30
  -2 -10   1  -10.20   10.40
  -2 -10   1    0.40    0.70
  -2 -10   1    2.50    0.90
   2 -10  -1    2.60    2.00
   2 -10  -1    1.10    3.70
  -2  10  -1    0.50    0.30
   2  10   1    7.80    4.10
  -2 -10   1   -8.00   11.80
   2 -10  -1   11.10    7.00
  -2 -10   1    0.60    0.70
   2 -10  -1  -12.20    7.80
  -3  10   1   87.09    3.80
  -3 -10  -1   81.19    4.00
   3  10  -1   80.99    2.70
   3  10  -1   86.09    4.10
  -3 -10  -1   81.59    4.10
   3  10  -1   82.19    3.60
   3 -10   1   85.49    3.30
   3  10  -1   80.19    4.10
  -3 -10  -1   88.39    4.10
  -3 -10   1   88.29    4.20
   3  10   1   84.39    3.50
   3  10   1   78.79    4.00
  -3 -10   1   77.99    4.10
  -3  10  -1   89.69    3.80
  -3 -10   1   85.79    4.10
   3 -10  -1   83.79    3.30
  -4 -10  -1   10.00    1.90
  -4 -10  -1   12.00    2.00
   4 -10   1    9.30    1.50
   4  10  -1   10.50    1.90
   4  10  -1   10.90    1.30
  -4  10   1   10.10    1.60
  -4 -10  -1    9.50    1.90
   4  10  -1    8.50    1.60
   4  10   1   11.20    2.00
  -4 -10   1    5.90    1.60
  -4 -10   1   11.10    1.90
   4 -10  -1   11.00    1.60
   4  10   1    8.90    1.50
  -4  10  -1    8.60    1.50
  -4 -10   1    8.50    1.70
   4  10   1    9.60    1.20
  -5 -10  -1    3.80    2.10
   5  10  -1    1.50    1.30
   5  10  -1    1.90    0.90
  -5  10   1    3.60    1.20
  -5 -10  -1    3.60    1.40
  -5 -10  -1    4.90    1.60
   5  10  -1    2.90    1.30
   5 -10   1    2.20    1.10
  -5 -10   1    4.00    1.40
  -5 -10   1    3.20    1.30
   5 -10  -1    2.20    1.20
  -5  10  -1    2.30    1.10
   5  10   1    2.30    1.00
   5  10   1    1.20    1.00
   5  10   1    3.50    1.40
   5 -10  -1    3.20    0.40
  -6 -10  -1  137.39    6.50
   6 -10   1  128.19    3.60
  -6  10   1  132.79    5.30
  -6 -10  -1  125.39    6.30
   6  10  -1  120.39    5.80
   6  10  -1  119.39    6.30
  -6 -10  -1  128.99    6.10
   6 -10   1  130.69    5.60
  -6 -10   1  120.49    6.20
   6  10   1  136.89    6.00
   6 -10  -1  126.89    3.60
  -6  10  -1  119.09    5.10
   6  10   1  126.79    4.90
   6  10   1  131.39    6.40
  -6 -10   1  137.79    6.20
   6 -10  -1  135.69    7.50
  -6 -10   1  126.69    6.50
   7 -10   1   -0.80    1.00
   7  10  -1    0.80    1.40
   7  10  -1    0.60    1.20
  -7  10   1    0.20    1.00
  -7 -10  -1    1.60    1.20
  -7 -10  -1    1.70    1.60
  -7 -10  -1   -0.70    1.30
   7  10  -1   -0.20    1.00
   7 -10  -1    1.00    1.20
  -7 -10   1   -0.40    1.50
  -7 -10   1    1.10    1.40
   7  10   1    0.10    0.90
   7  10   1    2.70    1.60
  -7  10  -1   -0.10    0.90
  -7 -10   1    0.90    1.10
   7  10   1   -1.80    0.80
   8 -10   1    6.80    2.00
  -8  10   1    5.00    1.60
  -8 -10  -1    7.70    2.10
   8  10  -1    6.80    2.00
  -8 -10  -1    7.70    2.30
  -8 -10  -1   -0.80    1.70
   8  10  -1    3.30    1.90
   8  10  -1    5.90    1.70
   8  10   1    1.00    1.30
  -8 -10   1    5.30    2.20
   8  10   1    9.60    2.40
   8 -10  -1    2.30    1.50
   8  10   1    3.10    1.70
  -8 -10   1    9.90    2.40
  -8 -10   1    3.80    2.10
  -8  10  -1    3.70    1.50
   9  10  -1    6.70    2.00
  -9 -10  -1   11.20    2.40
  -9  10   1   13.20    2.20
   9  10  -1   11.40    2.60
   9 -10   1    6.90    2.00
   9  10  -1    8.10    2.50
  -9 -10  -1    6.40    3.30
  -9 -10  -1   12.50    2.90
  -9 -10   1   11.30    2.70
   9  10   1   12.20    2.70
   9  10   1   14.00    2.40
  -9 -10   1   11.40    2.80
   9  10   1   15.70    3.20
   9 -10  -1    9.10    2.60
  -9 -10   1    6.70    3.00
  -9  10  -1    9.60    2.20
 -10 -10  -1    9.10    2.50
  10 -10   1    2.10    1.90
 -10 -10  -1    1.90    1.50
  10  10  -1    5.50    1.90
  10  10  -1    2.20    2.30
 -10 -10   1    5.40    2.00
 -10 -10   1    0.80    1.90
  10  10   1    2.10    1.60
  10 -10  -1   -2.60    1.40
   0 -11  -1    4.70    7.70
   0  11  -1    0.60    0.60
   0  11   1    0.70    0.70
   0 -11   1   -9.10   10.10
   0  11  -1  -11.10    9.00
   0 -11  -1    5.20    4.00
   0 -11   1   -0.70    0.40
   0 -11   1    0.00    0.40
   0 -11   1   -3.00    3.40
   0 -11   1    0.70    0.60
   0 -11  -1    3.00    6.00
   0 -11   1    0.90    6.10
   0 -11  -1    0.80    0.50
   0 -11   1   -0.70    0.50
   0 -11  -1   -0.20    0.50
   0  11   1    1.20    9.80
   0 -11   1   -9.30    6.00
   0 -11   1    7.70    9.10
   0 -11   1   -0.40    0.40
   0 -11  -1   -8.20    9.10
   0  11  -1   -0.40    0.50
   0 -11  -1    7.80    8.10
   0 -11  -1  -10.70    9.80
   0 -11  -1    0.30    0.60
   0 -11  -1    0.10    0.40
   0 -11  -1   -0.70    0.40
   0 -11   1   -3.40    7.50
   0  11  -1   -0.40    0.50
   0 -11   1   10.10    7.80
   0 -11  -1   11.50    8.20
   1 -11   1  206.78    5.00
  -1  11   1  207.48    6.30
  -1 -11  -1  203.88    7.10
  -1 -11  -1  204.78    6.20
   1  11  -1  208.38    6.20
   1 -11   1  206.48    5.50
   1 -11   1  212.18    5.10
  -1 -11  -1  216.28    6.20
   1  11  -1  204.68    6.20
   1  11  -1  208.58    6.30
   1  11  -1  210.48    4.20
   1 -11   1  209.88    4.00
   1 -11   1  216.28    4.00
  -1 -11  -1  196.88    5.60
  -1 -11   1  210.38    6.30
   1  11   1  212.48    4.30
  -1 -11   1  204.88    6.20
   1  11   1  203.88    6.10
   1  11   1  214.88    6.30
   1 -11  -1  203.98    4.30
  -1  11  -1  206.58    6.40
   1 -11  -1  204.18    4.90
  -1  11  -1  210.98    5.30
   1 -11  -1  214.78    3.90
   1 -11  -1  206.08    5.40
  -1 -11   1  202.78    5.80
  -2 -11  -1   29.70    2.20
  -2 -11  -1   23.90    2.20
  -2  11   1   26.40    2.10
  -2 -11  -1   27.40    2.30
   2 -11   1   27.80    1.60
   2  11  -1   30.50    1.20
   2  11  -1   28.00    2.30
   2 -11   1   31.30    0.90
   2  11  -1   30.90    1.90
   2  11  -1   28.90    2.40
   2  11  -1   28.50    2.10
   2 -11  -1   28.00    1.10
   2  11   1   30.10    1.20
   2 -11  -1   29.30    1.30
   2 -11  -1   29.70    0.80
  -2  11  -1   31.30    2.30
  -2  11  -1   30.00    1.40
  -2 -11   1   27.50    2.30
  -2 -11   1   28.40    2.20
   2  11   1   28.50    2.30
  -2 -11   1   31.50    2.40
  -3 -11  -1   11.40    1.80
  -3 -11  -1   12.10    1.90
   3  11  -1   14.00    1.10
  -3  11   1   12.60    1.80
   3 -11   1   13.50    1.40
  -3 -11  -1   14.60    2.00
   3  11  -1   15.00    2.10
   3  11  -1   15.60    1.90
   3  11   1   14.50    1.60
  -3 -11   1   14.50    2.10
  -3  11  -1   14.70    1.90
  -3 -11   1   15.40    2.20
   3  11   1   13.40    1.10
   3  11   1   15.50    2.20
  -3 -11   1   12.20    1.90
  -4 -11  -1   46.00    3.40
   4  11  -1   51.29    3.10
  -4  11   1   49.10    3.00
  -4 -11  -1   49.99    3.60
  -4 -11  -1   53.19    3.60
   4  11  -1   47.20    2.30
   4  11  -1   48.80    3.60
   4 -11   1   45.30    2.70
  -4 -11   1   48.40    3.50
  -4 -11   1   44.90    3.40
   4  11   1   45.20    3.40
  -4 -11   1   43.20    3.30
   4 -11  -1   49.70    2.90
   4  11   1   44.50    2.20
  -4  11  -1   46.00    3.00
   4  11   1   43.80    2.90
   5  11  -1    1.10    1.20
   5  11  -1    1.20    0.80
  -5 -11  -1   -0.70    0.90
   5 -11   1    1.40    0.30
  -5 -11  -1    1.10    1.20
   5 -11   1    0.20    0.90
  -5 -11  -1   -0.70    1.00
   5  11  -1    1.50    1.00
  -5  11   1    2.50    1.10
   5  11   1    1.10    1.20
  -5 -11   1    0.50    1.00
  -5 -11   1   -0.40    1.10
   5  11   1    0.30    0.80
   5 -11  -1    1.10    0.20
   5  11   1    1.70    0.90
  -5 -11   1    1.90    1.30
   5 -11  -1    0.90    1.00
  -5  11  -1    1.70    1.10
  -6 -11  -1  129.99    6.30
  -6 -11  -1  128.99    6.60
   6  11  -1  129.09    4.90
   6 -11   1  128.59    8.10
  -6  11   1  128.79    5.40
   6  11  -1  123.09    6.40
  -6 -11  -1  123.49    6.40
   6  11  -1  121.49    5.80
   6  11   1  120.09    6.30
   6  11   1  124.59    4.80
   6 -11  -1  126.89    5.70
  -6 -11   1  119.49    6.40
   6  11   1  123.59    5.80
  -6 -11   1  126.39    6.50
  -6 -11   1  135.49    6.40
  -7  11   1    1.90    1.20
   7 -11   1    3.10    1.40
  -7 -11  -1    2.20    1.70
  -7 -11  -1   -1.30    0.90
   7  11  -1   -0.40    0.90
   7  11  -1    1.50    1.50
   7  11  -1   -0.10    1.10
  -7 -11  -1    0.20    1.40
   7  11   1    0.60    1.00
  -7 -11   1    0.10    1.40
  -7 -11   1   -1.00    1.10
   7 -11  -1   -1.20    1.10
  -7 -11   1    3.30    1.70
   7  11   1    0.20    1.20
   7  11   1    0.20    1.10
  -7  11  -1    1.60    1.20
   8 -11   1   25.80    3.30
   8  11  -1   24.30    3.90
  -8  11   1   25.20    3.00
   8  11  -1   33.20    3.10
  -8 -11  -1   30.20    3.80
   8  11  -1   24.20    3.40
  -8 -11  -1   26.60    4.20
  -8 -11   1   24.20    3.50
   8  11   1   26.00    3.80
   8  11   1   28.50    3.60
  -8  11  -1   27.20    3.30
  -8 -11   1   28.10    4.20
   8  11   1   25.30    2.80
   8 -11  -1   25.50    3.50
  -9 -11  -1   13.00    2.60
   9  11  -1   12.70    2.70
   9 -11   1    5.00    2.00
   9  11  -1   11.60    3.10
  -9 -11  -1   12.80    3.40
   9  11  -1   15.10    2.40
  -9 -11  -1    9.60    2.70
  -9  11   1   10.30    2.30
   9  11   1   18.70    2.70
   9  11   1    8.50    2.70
  -9  11  -1   11.20    2.20
  -9 -11   1    8.70    2.70
  -9 -11   1   10.90    2.40
   9  11   1   12.10    2.50
   9 -11  -1   15.30    3.00
  -9 -11   1   10.70    3.50
  10 -11   1    9.10    2.40
 -10 -11  -1   16.90    3.20
 -10 -11  -1   19.40    3.90
  10  11  -1    6.90    2.50
  10  11  -1    5.80    1.80
  10  11  -1   10.60    2.90
  10  11   1   14.00    2.70
 -10 -11   1   14.60    3.10
 -10 -11   1   20.10    3.60
  10  11   1   11.00    2.90
  10 -11  -1    9.50    2.80
   0 -12   1  165.18    5.00
   0 -12  -1  160.68    4.60
   0 -12   1  164.58    4.40
   0 -12  -1  164.78    4.30
   0 -12  -1  167.58    4.90
   0 -12   1  163.18    5.00
   0 -12  -1  163.28    5.10
   0  12  -1  158.48    5.60
   0 -12   1  159.68    4.30
   0  12  -1  161.98    5.80
   0 -12  -1  161.08    5.10
   0  12   1  173.78    5.70
   0 -12   1  164.28    5.00
   0  12  -1  172.98    5.10
   1  12  -1   90.29    3.90
  -1 -12  -1   82.99    3.70
   1 -12   1   82.69    2.80
   1 -12   1   84.09    1.90
  -1 -12  -1   84.19    3.70
   1 -12   1   85.39    1.90
  -1  12   1   87.69    4.00
   1  12  -1   80.79    3.70
   1  12  -1   88.99    3.80
   1 -12   1   83.49    2.80
   1  12  -1   86.39    2.10
  -1 -12  -1   84.59    3.30
   1 -12   1   79.99    2.90
  -1  12  -1   87.19    3.10
   1  12   1   86.29    3.80
   1 -12  -1   85.59    1.80
   1 -12  -1   82.79    2.70
  -1 -12   1   85.79    3.80
   1 -12  -1   85.79    2.10
   1 -12  -1   79.79    3.00
   1 -12  -1   78.69    2.90
  -1 -12   1   84.19    3.70
   1  12   1   82.89    3.60
  -1 -12   1   82.89    4.10
   1  12   1   84.09    2.20
  -1 -12   1   83.79    3.40
  -1  12  -1   87.69    4.00
   2  12  -1    0.80    0.80
  -2 -12  -1    1.20    0.90
  -2 -12  -1    1.60    0.90
   2 -12   1    1.90    0.30
   2  12  -1    0.60    0.80
  -2 -12  -1    2.50    1.00
   2 -12   1    1.90    0.70
   2 -12   1    2.20    0.50
   2  12  -1    2.50    1.10
  -2  12   1    2.90    1.10
   2  12  -1    1.70    0.40
   2 -12   1    2.00    0.30
   2 -12  -1    1.70    0.40
   2  12   1    0.80    0.90
   2 -12  -1    2.40    0.60
  -2 -12   1    2.30    1.00
  -2 -12   1    1.60    0.90
   2  12   1    2.00    0.40
  -2 -12   1    1.70    1.00
  -2  12  -1    1.50    0.90
   2 -12  -1    1.90    0.30
  -3 -12  -1   20.40    2.30
  -3 -12  -1   20.30    2.30
   3 -12   1   18.80    1.70
  -3 -12  -1   23.20    2.40
   3  12  -1   19.60    1.90
  -3  12   1   16.40    2.20
   3  12  -1   18.20    2.50
   3 -12  -1   18.60    0.90
   3  12   1   20.20    1.30
  -3 -12   1   24.90    2.60
  -3 -12   1   18.10    2.40
   3  12   1   16.70    2.30
   3 -12  -1   24.90    1.90
  -3 -12   1   19.40    2.40
  -3  12  -1   19.50    2.10
   4  12  -1  184.38    7.20
  -4  12   1  189.48    6.60
  -4 -12  -1  189.18    7.10
   4 -12   1  185.48    6.00
  -4 -12  -1  188.38    7.20
  -4 -12  -1  190.28    7.30
   4  12  -1  186.28    5.10
   4  12  -1  188.48    6.50
   4 -12  -1  185.48    6.00
   4  12   1  194.38    7.40
   4  12   1  189.68    5.10
  -4  12  -1  181.18    6.50
  -4 -12   1  192.78    7.60
   4  12   1  182.98    6.30
  -4 -12   1  183.78    7.20
  -4 -12   1  186.28    7.30
  -5 -12  -1   50.29    4.00
   5  12  -1   43.40    2.50
   5  12  -1   49.70    3.90
  -5 -12  -1   45.90    3.70
   5  12  -1   52.19    3.50
   5 -12   1   49.99    3.20
  -5  12   1   53.39    3.40
  -5 -12  -1   48.50    3.80
   5  12   1   50.09    2.60
  -5 -12   1   50.69    3.80
  -5 -12   1   45.20    3.80
   5 -12  -1   56.89    3.50
  -5 -12   1   47.00    3.90
   5  12   1   44.70    3.30
   5  12   1   58.29    4.20
  -5  12  -1   47.80    4.00
   6  12  -1    2.90    1.60
   6  12  -1   -0.90    0.80
  -6  12   1   -1.40    0.90
  -6 -12  -1    0.90    1.30
   6  12  -1    1.30    1.20
   6 -12   1    0.40    1.20
  -6 -12  -1    0.50    1.30
  -6  12  -1    1.60    1.10
   6  12   1    0.90    1.00
  -6 -12   1    2.80    1.50
  -6 -12   1    3.40    1.70
   6  12   1    1.70    1.50
   6  12   1    0.80    1.20
   6 -12  -1    3.50    1.40
  -7 -12  -1   11.30    2.50
  -7  12   1   13.30    2.30
   7  12  -1   16.30    2.20
   7 -12   1   15.70    2.50
   7  12  -1   21.40    3.30
   7  12  -1   14.50    3.00
  -7 -12  -1   15.00    3.10
  -7 -12  -1   17.30    3.00
   7  12   1   11.20    2.60
   7  12   1   16.40    2.90
  -7 -12   1   11.10    2.60
  -7  12  -1   15.80    2.40
  -7 -12   1   14.30    2.70
   7 -12  -1   14.20    2.50
  -7 -12   1   17.00    3.10
   7  12   1   13.40    2.00
  -8 -12  -1   23.60    3.60
  -8  12   1   25.00    3.20
   8  12  -1   19.00    3.20
  -8 -12  -1   23.60    3.70
   8 -12   1   22.90    3.00
  -8 -12  -1   25.30    3.90
   8  12  -1   21.90    2.90
   8  12  -1   23.20    3.80
  -8  12  -1   26.10    3.20
  -8 -12   1   26.90    4.20
   8  12   1   24.50    3.80
   8 -12  -1   24.80    3.40
   8  12   1   24.30    3.40
  -8 -12   1   31.50    4.20
  -8 -12   1   20.80    3.30
  -9 -12  -1    2.80    1.40
   9 -12   1    0.70    1.60
   9  12  -1    1.50    1.60
  -9 -12  -1    1.80    2.00
  -9 -12  -1    8.30    3.10
   9  12  -1    3.40    2.20
  -9  12   1    2.50    1.70
   9  12  -1    2.30    1.50
   9  12   1    4.60    1.90
   9  12   1    2.10    1.50
   9 -12  -1    0.60    1.50
  -9 -12   1    1.70    2.00
  -9 -12   1    3.40    2.60
  -9  12  -1    5.60    2.00
  -9 -12   1    5.00    2.00
   0 -13   1    0.20    0.40
   0  13  -1   -0.60    0.50
   0 -13  -1    0.40    0.60
   0  13  -1   -0.20    0.70
   0 -13  -1    0.40    0.60
   0 -13   1   -0.10    0.40
   0 -13  -1    0.20    0.50
   0 -13   1    0.40    0.60
   0  13   1    2.00    0.90
   0 -13  -1   -0.20    0.50
   0 -13   1    0.60    0.60
   0 -13  -1   -0.10    0.40
   0  13  -1    0.20    0.70
   0 -13   1    0.10    0.60
   1 -13   1   70.19    2.60
   1  13  -1   69.49    1.90
   1 -13   1   68.79    2.80
  -1  13   1   71.49    3.70
   1 -13   1   68.39    1.60
  -1 -13  -1   66.19    3.50
   1  13  -1   72.89    3.60
   1 -13   1   72.29    1.60
  -1 -13  -1   73.09    3.50
   1 -13   1   66.39    2.60
   1  13  -1   64.49    3.50
   1  13  -1   66.99    3.50
  -1 -13  -1   69.79    3.00
  -1 -13  -1   64.49    3.40
   1 -13  -1   66.99    2.40
   1 -13  -1   62.19    2.80
  -1 -13   1   69.19    3.50
  -1  13  -1   68.09    3.60
   1  13   1   66.49    2.00
   1  13   1   66.69    3.40
  -1 -13   1   69.69    3.10
   1 -13  -1   68.19    1.90
  -1 -13   1   63.69    3.80
   1 -13  -1   70.09    2.80
   1  13   1   71.29    3.50
   1 -13  -1   69.89    1.50
  -1 -13   1   67.89    3.40
  -2  13   1    0.60    0.90
  -2 -13  -1   -0.70    0.70
  -2 -13  -1    0.30    0.70
   2 -13   1   -0.70    0.40
   2 -13   1   -0.10    0.30
  -2 -13  -1   -0.30    0.80
   2  13  -1    0.00    0.70
   2 -13   1   -0.30    0.30
   2  13  -1    0.80    0.30
   2  13  -1    0.10    0.90
   2 -13   1   -0.20    0.50
   2  13   1    0.30    0.30
   2 -13  -1   -0.20    0.30
  -2 -13   1   -0.10    0.80
   2  13   1    0.60    0.90
  -2  13  -1    0.70    0.90
  -2 -13   1   -1.70    0.60
   2 -13  -1   -0.80    0.40
   2 -13  -1   -0.10    0.30
  -2 -13   1   -0.50    0.80
  -3 -13  -1    1.60    1.00
   3  13  -1    3.20    1.00
   3 -13   1    2.70    1.00
  -3 -13  -1    2.60    1.20
   3  13  -1    2.40    1.30
  -3  13   1    2.60    1.20
  -3 -13  -1    2.00    1.20
   3  13  -1    2.00    0.60
   3 -13  -1    1.90    0.50
   3  13   1    0.60    1.00
   3 -13  -1    3.10    1.00
  -3  13  -1   -0.10    0.80
  -3 -13   1    1.90    1.10
   3  13   1    2.70    0.60
  -3 -13   1    1.30    1.10
  -3 -13   1    2.10    1.30
  -4  13   1   29.50    2.70
   4  13  -1   27.50    2.50
   4  13  -1   28.70    3.00
  -4 -13  -1   28.30    3.10
  -4 -13  -1   28.50    2.80
  -4 -13  -1   27.10    2.90
   4  13  -1   27.10    1.70
   4 -13   1   30.40    2.30
  -4 -13   1   31.10    3.20
   4 -13  -1   31.10    1.00
   4 -13  -1   30.90    2.40
   4  13   1   26.50    3.20
  -4 -13   1   29.10    2.90
   4  13   1   29.30    1.70
  -4 -13   1   31.70    3.10
   5  13  -1   69.99    4.10
  -5 -13  -1   66.09    4.40
  -5 -13  -1   59.49    4.50
  -5  13   1   60.29    3.80
  -5 -13  -1   61.79    4.30
   5  13  -1   61.99    4.40
   5 -13   1   58.89    3.60
   5  13  -1   59.29    2.80
   5  13   1   61.69    3.80
   5  13   1   60.89    2.90
  -5 -13   1   61.49    4.40
   5  13   1   65.09    4.50
  -5  13  -1   62.39    4.00
  -5 -13   1   70.99    4.80
   5 -13  -1   62.09    3.80
  -5 -13   1   65.79    4.50
   6  13  -1    7.70    1.50
  -6 -13  -1   10.40    2.30
  -6  13   1   11.10    2.10
   6 -13   1    7.40    1.70
   6  13  -1    9.70    2.30
  -6 -13  -1   10.70    2.30
   6  13  -1    8.70    2.00
  -6 -13  -1    7.20    2.10
  -6 -13   1    8.40    2.20
  -6 -13   1    6.20    2.10
   6 -13  -1    9.80    2.10
   6  13   1    9.60    2.00
  -6  13  -1    8.40    2.00
  -6 -13   1    7.80    2.10
   6  13   1    7.40    1.40
   6  13   1    8.20    2.20
  -7 -13  -1   -1.30    1.40
   7 -13   1    1.80    1.50
  -7  13   1    0.80    1.30
   7  13  -1    2.10    1.10
   7  13  -1    3.50    1.70
  -7 -13  -1    0.70    1.40
   7  13  -1   -0.20    1.20
   7 -13  -1    2.40    1.40
   7  13   1    1.20    1.00
  -7 -13   1   -0.20    1.20
   7  13   1    1.10    1.60
   7  13   1    0.30    1.10
  -7 -13   1   -0.50    1.50
  -7  13  -1    3.60    1.50
  -8 -13  -1    8.50    2.30
   8 -13   1    8.70    2.30
  -8 -13  -1    7.20    2.40
   8  13  -1    6.70    2.70
   8  13  -1    4.80    2.50
  -8  13   1    9.20    2.20
   8  13  -1   10.90    2.50
  -8 -13  -1    9.50    2.70
  -8 -13   1    2.80    1.90
   8  13   1    9.10    1.80
   8  13   1    5.00    2.20
  -8  13  -1    7.10    2.10
  -8 -13   1   10.60    2.60
   8  13   1    9.20    2.30
  -8 -13   1   10.10    2.80
   9  13  -1   -0.30    1.50
   9  13  -1   -0.50    1.80
  -9 -13  -1   -2.30    2.30
   9 -13   1   -1.60    1.40
  -9  13   1   -1.30    1.50
   9  13  -1   -1.20    1.10
  -9 -13  -1    2.20    1.90
  -9 -13  -1   -0.70    1.40
   9 -13  -1    3.30    1.80
  -9 -13   1   -0.20    1.70
  -9 -13   1   -3.80    2.00
  -9 -13   1    2.10    1.90
   9  13   1    2.00    1.60
   9  13   1   -1.00    1.40
   0 -14  -1   32.00    2.30
   0  14   1   31.30    2.60
   0 -14   1   29.50    1.70
   0 -14   1   32.40    1.70
   0 -14  -1   28.50    1.80
   0 -14   1   35.60    2.30
   0 -14  -1   32.30    2.10
   0  14  -1   36.80    2.70
   0 -14   1   34.70    2.30
   0 -14  -1   32.00    1.60
   0 -14   1   30.50    2.20
   0 -14  -1   32.70    2.30
   0  14  -1   27.40    2.10
  -1 -14  -1    1.50    1.00
  -1 -14  -1    2.10    1.10
   1 -14   1    2.40    0.30
   1 -14   1    2.20    0.30
  -1 -14  -1    2.70    0.90
   1 -14   1    1.60    0.70
  -1  14   1    2.20    1.00
   1 -14   1    2.50    0.70
   1 -14   1    3.30    0.90
   1  14  -1    0.70    1.00
  -1 -14  -1    2.60    1.10
   1  14   1    0.80    1.40
   1 -14  -1    3.60    1.00
   1 -14  -1    3.30    0.90
   1 -14  -1    1.60    0.30
  -1 -14   1    1.90    0.90
   1 -14  -1    1.80    0.70
  -1 -14   1    1.90    0.90
   1 -14  -1    1.80    0.40
  -1 -14   1    0.80    0.90
   1  14   1    1.50    1.00
  -1  14  -1    1.80    1.10
  -1 -14   1    2.50    1.00
  -2 -14  -1   25.00    2.20
   2 -14   1   26.40    1.70
  -2 -14  -1   22.80    2.30
   2  14  -1   28.40    1.20
   2 -14   1   26.80    1.10
   2 -14   1   28.60    1.10
  -2  14   1   30.60    2.70
   2  14  -1   27.30    2.60
  -2 -14  -1   25.30    2.50
   2 -14   1   29.00    1.90
   2  14  -1   29.00    2.50
  -2 -14   1   28.50    2.40
  -2  14  -1   30.60    2.70
  -2 -14   1   29.60    2.70
   2 -14  -1   27.40    1.30
   2  14   1   31.50    2.70
  -2 -14   1   29.90    2.70
   2 -14  -1   28.10    1.00
  -3 -14  -1    7.60    1.70
  -3 -14  -1    8.80    1.80
   3  14  -1   12.20    1.00
   3 -14   1   12.70    1.70
  -3 -14  -1   10.20    2.00
   3  14  -1   11.10    2.20
  -3 -14   1   12.60    2.20
   3 -14  -1   12.00    1.00
   3  14   1   11.50    1.00
  -3  14  -1   11.30    2.00
   3 -14  -1    9.70    1.50
  -3 -14   1    8.80    1.80
   3  14   1   11.20    2.10
  -3 -14   1    9.90    2.00
  -4 -14  -1   48.00    3.80
   4  14  -1   39.00    3.50
  -4 -14  -1   50.29    3.70
  -4  14   1   50.09    3.50
   4  14  -1   49.00    3.20
   4 -14   1   45.40    2.80
   4  14  -1   52.59    2.20
  -4 -14  -1   43.10    3.70
  -4 -14   1   49.20    3.70
  -4 -14   1   51.79    4.00
   4  14   1   49.60    3.90
   4  14   1   49.40    2.20
  -4  14  -1   45.90    3.40
   4 -14  -1   45.70    2.90
  -4 -14   1   46.40    3.80
  -5 -14  -1    5.50    1.90
  -5  14   1    7.20    1.80
   5 -14   1    7.40    1.60
   5  14  -1    7.70    1.70
  -5 -14  -1   10.90    2.30
  -5 -14  -1   10.30    2.40
   5  14  -1    5.40    1.20
   5  14  -1    7.70    2.20
  -5  14  -1    8.50    2.00
  -5 -14   1    6.50    2.00
   5  14   1    7.50    1.70
   5  14   1    8.50    2.30
  -5 -14   1    4.40    1.80
   5  14   1    7.00    1.20
   5 -14  -1    5.80    1.60
  -5 -14   1    8.80    2.20
  -6 -14  -1    7.40    2.30
  -6  14   1   10.00    2.10
   6  14  -1    9.10    2.10
   6  14  -1    8.60    2.50
   6 -14   1    9.60    2.00
  -6 -14  -1    9.00    2.30
  -6 -14  -1    7.00    2.10
   6  14  -1    8.90    1.50
   6  14   1    5.50    1.70
  -6 -14   1    8.30    2.30
   6  14   1    8.60    2.30
   6 -14  -1    9.20    2.00
  -6  14  -1   11.20    2.20
  -6 -14   1    5.30    2.00
  -6 -14   1    7.80    2.20
   6  14   1    8.50    1.50
   7  14  -1   40.10    3.70
   7  14  -1   41.60    4.70
  -7 -14  -1   41.20    4.00
  -7  14   1   37.50    3.50
  -7 -14  -1   38.00    4.30
   7  14  -1   37.20    2.80
   7 -14   1   40.40    3.60
  -7 -14  -1   39.10    4.10
   7 -14  -1   40.90    3.60
   7  14   1   41.70    3.60
   7  14   1   42.70    3.00
  -7  14  -1   41.90    3.60
  -7 -14   1   49.99    4.90
  -7 -14   1   35.10    4.40
   7  14   1   43.60    4.60
  -7 -14   1   43.70    4.30
  -8 -14  -1    3.10    2.50
   8  14  -1    2.40    2.30
  -8 -14  -1    1.40    1.80
   8  14  -1    5.50    2.00
  -8 -14  -1    3.40    1.80
  -8  14   1    3.60    1.80
   8  14  -1    4.30    1.40
  -8 -14   1    5.00    2.00
   8 -14  -1    0.10    1.70
  -8 -14   1    5.30    2.20
   8  14   1    2.50    1.80
   8  14   1    5.90    2.40
   8  14   1    5.20    1.60
  -8  14  -1    1.60    1.60
  -8 -14   1    2.40    2.60
   9 -14   1   11.40    2.50
   9  14  -1    6.00    1.80
   9  14  -1   13.10    3.30
  -9 -14  -1    9.50    4.90
  -9  14   1    9.70    2.80
  -9 -14  -1    8.40    2.90
   9  14  -1    6.80    2.20
  -9  14  -1    7.30    2.20
   9 -14  -1    7.90    2.30
   9  14   1    7.90    2.70
  -9 -14   1    5.70    2.50
   9  14   1    8.40    2.00
   0 -15   1   -0.40    0.50
   0 -15  -1   -1.00    0.50
   0 -15  -1   -1.10    0.70
   0 -15  -1    1.20    0.80
   0 -15  -1   -0.20    0.50
   0 -15   1   -0.70    0.70
   0  15   1    0.10    0.90
   0  15  -1   -0.90    0.80
   0 -15   1   -0.40    0.60
   0 -15   1    0.40    0.50
   1 -15   1  260.17    4.70
   1  15  -1  255.87    9.20
  -1  15   1  257.47    8.20
  -1 -15  -1  244.38    7.80
   1 -15   1  248.68    6.30
  -1 -15  -1  253.47    7.60
  -1 -15  -1  265.57    8.00
   1 -15   1  250.47    6.30
   1 -15   1  252.87    6.90
  -1 -15  -1  261.47    6.90
   1 -15  -1  253.27    5.00
  -1 -15   1  248.88    7.90
   1  15   1  250.97    8.20
  -1 -15   1  248.08    7.70
  -1  15  -1  261.37    8.30
  -1 -15   1  253.57    7.00
  -1 -15   1  259.27    7.80
   1 -15  -1  265.37    4.70
   1 -15  -1  248.38    6.50
   1 -15  -1  247.08    7.00
   1 -15  -1  256.77    6.10
   2 -15   1    0.30    0.40
  -2  15   1    3.00    1.20
   2 -15   1    0.60    0.60
  -2 -15  -1    2.30    1.10
   2  15  -1    0.40    1.00
   2  15  -1    0.40    0.90
   2  15  -1    1.50    0.40
  -2 -15  -1    2.10    1.10
   2 -15   1    1.40    0.60
  -2 -15   1    0.10    0.80
  -2 -15   1    0.20    1.00
   2  15   1   -1.00    0.90
   2 -15  -1   -0.50    0.50
   2 -15  -1    0.70    0.40
   2 -15  -1    1.00    0.50
  -2  15  -1    1.10    1.00
   2  15   1    0.70    0.40
   3  15  -1   -0.90    1.00
  -3 -15  -1    1.00    1.00
  -3  15   1    0.20    1.10
   3 -15   1    0.60    0.50
  -3 -15  -1    0.20    1.10
   3  15  -1    0.40    0.40
   3 -15   1   -0.30    0.60
   3  15   1   -0.60    1.00
  -3  15  -1   -0.10    1.00
   3 -15  -1    1.20    0.80
  -3 -15   1    0.20    1.00
   3  15   1    0.60    0.40
   3 -15  -1    1.80    0.60
  -3 -15   1    1.60    1.10
  -4 -15  -1    9.00    2.10
  -4 -15  -1    5.50    1.70
   4  15  -1    5.40    1.90
   4  15  -1    7.80    1.00
  -4  15   1    5.10    1.60
  -4 -15  -1    7.40    2.10
   4 -15   1    9.00    1.60
  -4 -15   1    8.20    2.10
   4 -15  -1    8.10    1.50
   4  15   1    6.80    1.00
   4  15   1    5.50    1.80
  -4  15  -1    6.20    1.70
  -4 -15   1    7.80    2.00
  -4 -15   1    3.70    1.60
   5 -15   1   67.69    3.90
   5  15  -1   68.09    2.90
  -5 -15  -1   66.39    4.60
  -5 -15  -1   74.49    5.10
  -5  15   1   69.79    4.30
   5  15  -1   71.89    4.10
  -5 -15  -1   68.89    4.90
   5  15  -1   61.59    4.70
  -5 -15   1   69.49    4.80
  -5 -15   1   56.89    4.60
   5 -15  -1   67.19    3.90
  -5 -15   1   67.59    4.80
   5  15   1   68.59    4.90
  -5  15  -1   64.39    4.30
   6  15  -1  168.08    7.20
  -6 -15  -1  160.08    8.80
  -6 -15  -1  177.58    8.20
   6 -15   1  170.68    6.70
   6  15  -1  173.28    8.30
   6  15  -1  175.08    5.50
  -6  15   1  165.88    7.10
   6  15   1  175.08    8.20
   6 -15  -1  164.68    6.80
  -6  15  -1  177.18    7.30
  -6 -15   1  165.58    9.20
  -6 -15   1  163.98    8.20
   6  15   1  170.78    5.40
   7  15  -1   14.20    3.20
  -7 -15  -1   10.40    2.60
   7  15  -1   13.20    2.50
   7 -15   1    8.10    2.10
  -7  15   1   13.70    2.60
  -7 -15  -1    9.40    2.50
  -7 -15  -1   11.10    2.80
   7  15  -1   12.20    1.90
   7 -15  -1   11.20    2.20
  -7 -15   1   10.50    2.80
  -7  15  -1   12.90    2.50
   7  15   1    9.70    2.50
   7  15   1   10.50    1.70
  -7 -15   1   12.00    2.80
   7  15   1   12.70    2.50
  -7 -15   1   14.80    2.90
  -8 -15  -1    1.90    2.00
  -8 -15  -1    5.20    3.20
  -8  15   1    3.00    3.10
  -8 -15  -1    4.60    2.00
   8  15  -1    4.10    1.90
   8 -15   1    4.60    1.70
   8  15  -1    2.90    2.30
   8  15  -1    1.40    1.30
  -8  15  -1    2.30    1.80
  -8 -15   1    2.80    2.00
  -8 -15   1    2.30    3.10
   8 -15  -1    4.70    2.00
   8  15   1    1.90    1.30
  -8 -15   1    4.30    2.00
   8  15   1    6.90    2.10
   9 -15   1   -1.20    1.60
   9  15  -1    1.50    1.40
  -9 -15  -1   -2.80    1.30
   9  15  -1   -0.90    1.20
  -9 -15  -1   -0.20    2.50
  -9 -15  -1   -1.40    1.60
   9  15  -1   -1.60    2.00
  -9  15   1   -0.30    1.70
   9 -15  -1   -2.90    1.30
  -9  15  -1    1.40    1.70
  -9 -15   1    1.70    2.60
   9  15   1    1.20    1.30
  -9 -15   1    1.90    1.80
  -9 -15   1    3.10    2.20
   0 -16  -1   39.90    2.70
   0 -16   1   35.20    1.80
   0 -16   1   36.60    2.60
   0  16   1   29.10    2.80
   0 -16  -1   36.10    1.70
   0 -16   1   31.10    1.80
   0 -16   1   34.70    2.40
   0 -16  -1   38.10    2.70
   0 -16   1   32.50    2.40
   0 -16  -1   35.20    2.40
   0 -16  -1   34.40    2.00
   0  16  -1   37.50    3.10
   1 -16   1   62.69    1.30
  -1 -16  -1   64.39    3.70
   1 -16   1   62.89    1.30
  -1  16   1   59.59    3.90
  -1 -16  -1   62.89    3.70
  -1 -16  -1   65.19    3.60
   1 -16   1   57.59    2.60
  -1 -16  -1   64.69    3.00
   1  16  -1   59.39    3.80
   1 -16   1   60.89    3.10
   1 -16   1   61.69    2.70
  -1 -16   1   60.09    3.50
   1 -16  -1   54.39    3.00
   1 -16  -1   62.09    1.60
  -1  16  -1   64.89    4.10
  -1 -16   1   60.09    3.00
  -1 -16   1   60.39    3.60
   1 -16  -1   59.99    2.80
  -1 -16   1   63.59    3.60
   1  16   1   60.49    3.70
   1 -16  -1   61.59    2.50
   2 -16   1    1.70    0.50
   2 -16   1    2.50    0.80
   2  16  -1    2.80    1.40
  -2 -16  -1    1.40    1.10
   2 -16   1    1.30    0.70
  -2 -16  -1    1.90    1.20
   2  16  -1    0.40    1.00
   2 -16   1    1.10    0.40
   2  16  -1    1.70    0.50
  -2  16   1    1.10    1.10
  -2 -16  -1    0.30    0.90
   2  16   1    1.10    1.20
  -2  16  -1    2.00    1.30
   2 -16  -1    1.70    0.60
  -2 -16   1    0.40    0.90
   2 -16  -1    2.70    0.80
  -2 -16   1    0.50    1.00
  -2 -16   1    2.30    1.10
   2 -16  -1    1.10    0.50
   2  16   1    2.10    0.60
   3 -16   1    6.00    1.20
   3 -16   1    0.80    1.00
  -3 -16  -1    1.70    1.20
   3  16  -1    4.20    0.70
  -3 -16  -1    3.00    1.30
   3  16  -1    5.20    1.70
  -3 -16  -1    2.50    1.30
  -3  16   1    5.30    1.50
   3  16   1    3.00    1.40
   3 -16  -1    4.20    1.20
  -3 -16   1    2.50    1.30
   3  16   1    3.60    0.70
   3 -16  -1    3.90    0.80
  -3  16  -1    2.40    1.40
  -3 -16   1    2.60    1.40
  -3 -16   1    1.10    1.10
  -4 -16  -1   32.10    3.10
  -4 -16  -1   34.30    3.40
   4  16  -1   33.90    1.70
   4 -16   1   28.60    2.50
   4  16  -1   32.10    3.40
  -4  16   1   30.00    3.00
  -4 -16  -1   32.40    3.40
  -4  16  -1   34.80    3.20
  -4 -16   1   32.30    3.30
  -4 -16   1   29.10    3.60
  -4 -16   1   34.90    3.50
   4 -16  -1   31.30    2.50
   4  16   1   32.50    3.20
   4  16   1   33.80    1.70
   5  16  -1    4.20    1.90
   5 -16   1    1.20    1.30
  -5 -16  -1    2.60    1.50
  -5 -16  -1    1.40    1.40
   5  16  -1    1.80    0.70
  -5 -16  -1    0.10    1.40
  -5  16   1    2.80    1.60
  -5 -16   1    1.80    1.50
  -5  16  -1    0.60    1.10
   5  16   1    1.00    0.70
   5  16   1    0.50    1.50
  -5 -16   1    2.50    1.70
  -5 -16   1    1.10    1.40
   6 -16   1   27.40    2.80
  -6 -16  -1   22.60    3.50
   6  16  -1   22.90    1.90
   6  16  -1   19.50    3.40
  -6  16   1   22.80    3.10
   6  16  -1   22.90    3.00
  -6 -16  -1   18.60    3.10
  -6 -16  -1   20.30    3.40
  -6  16  -1   24.10    3.20
  -6 -16   1   28.80    4.10
   6  16   1   17.70    3.10
  -6 -16   1   15.70    3.10
  -6 -16   1   19.00    3.40
   6 -16  -1   21.70    3.00
   6  16   1   22.30    2.00
  -7  16   1    3.30    1.70
  -7 -16  -1    1.90    2.40
  -7 -16  -1   -1.50    1.20
   7 -16   1    0.90    1.40
   7  16  -1    1.10    1.80
   7  16  -1   -0.20    1.20
   7  16  -1   -0.40    1.00
  -7 -16  -1    5.80    2.10
  -7 -16   1    4.60    2.70
   7  16   1    2.20    1.80
  -7 -16   1   -1.00    1.30
   7 -16  -1   -1.10    1.30
   7  16   1   -0.60    0.90
  -7 -16   1    0.30    1.40
  -7  16  -1    0.80    1.70
  -8 -16  -1   10.10    3.00
   8  16  -1    4.60    2.70
   8  16  -1    9.10    2.30
  -8  16   1    9.20    2.50
  -8 -16  -1    9.50    2.70
   8 -16   1   12.90    2.50
  -8 -16  -1    8.10    2.70
   8  16  -1   13.60    2.10
   8  16   1    9.20    1.80
  -8  16  -1    8.90    2.50
   8 -16  -1   11.60    2.50
  -8 -16   1   10.70    3.20
  -8 -16   1   12.30    3.30
  -8 -16   1   12.00    2.90
   0  17   1   -1.00    0.90
   0  17  -1    0.60    1.10
   0 -17  -1   -0.30    0.80
   0 -17   1    0.20    0.80
   0 -17  -1    0.40    0.60
   0 -17  -1   -0.20    0.70
   0 -17  -1    0.10    0.90
   0 -17   1    0.00    0.60
   0 -17   1    0.70    0.80
   1 -17   1   10.70    1.60
  -1  17   1   10.30    2.00
  -1 -17  -1   11.80    2.00
   1 -17   1   10.00    1.30
  -1 -17  -1   10.90    1.70
  -1 -17  -1   10.40    1.80
   1  17  -1   11.40    2.10
   1 -17   1    9.20    1.30
   1 -17  -1    8.50    1.30
   1 -17  -1    9.00    1.50
   1 -17  -1    9.50    1.20
   1  17   1   12.20    2.10
   1 -17  -1   10.80    0.50
  -1 -17   1    9.10    1.80
  -1 -17   1    7.50    1.70
  -1  17  -1    9.30    2.00
  -2 -17  -1   19.30    2.60
   2  17  -1   12.20    2.90
   2 -17   1   18.70    1.70
   2 -17   1   18.80    1.00
  -2 -17  -1   19.50    2.70
   2 -17   1   16.90    0.90
   2 -17   1   18.80    1.80
   2  17  -1   17.40    1.40
   2  17  -1   15.50    2.40
  -2 -17  -1   16.40    2.10
  -2  17   1   15.20    2.50
   2 -17  -1   19.20    0.90
  -2 -17   1   22.90    3.00
   2 -17  -1   20.70    1.30
   2  17   1   18.30    1.20
  -2  17  -1   20.00    2.80
   2 -17  -1   17.60    1.70
  -2 -17   1   17.30    2.50
  -2 -17   1   17.90    2.20
  -3  17   1    8.10    2.10
  -3 -17  -1   10.40    2.00
   3 -17   1    9.90    1.50
  -3 -17  -1    9.50    2.00
  -3 -17  -1   11.80    2.30
   3  17  -1    9.90    1.00
   3  17  -1    6.60    2.20
  -3 -17   1   10.50    2.30
  -3 -17   1    9.80    2.20
   3 -17  -1    9.60    1.50
   3  17   1   13.30    1.10
   3  17   1    7.40    2.10
  -3  17  -1   11.70    2.30
  -3 -17   1   10.60    2.00
   4 -17   1    1.60    1.10
   4  17  -1    2.80    0.70
  -4  17   1    2.50    1.50
  -4 -17  -1    1.10    1.30
   4  17  -1    2.20    1.70
  -4 -17  -1    5.40    1.90
  -4 -17  -1    3.40    1.60
  -4  17  -1    4.80    1.80
  -4 -17   1    2.70    1.50
  -4 -17   1    2.20    1.60
  -4 -17   1    2.40    1.50
   4 -17  -1    2.50    1.10
   4  17   1    4.60    0.80
   4  17   1    4.70    1.80
   5 -17   1   22.90    2.50
  -5 -17  -1   22.10    3.10
  -5 -17  -1   26.00    3.70
  -5  17   1   26.20    3.40
   5  17  -1   22.50    3.50
  -5 -17  -1   29.10    3.90
  -5 -17   1   32.80    3.70
   5  17   1   27.10    1.80
  -5 -17   1   30.90    4.20
  -5  17  -1   28.90    3.60
  -5 -17   1   30.80    3.90
   5  17   1   25.70    3.60
   5 -17  -1   26.90    2.70
   6  17  -1    1.10    0.90
   6 -17   1    0.30    1.10
  -6  17   1    0.60    1.40
   6  17  -1    3.20    2.30
  -6 -17  -1    2.00    1.80
  -6 -17  -1    1.10    1.50
   6 -17  -1    1.80    1.30
  -6 -17   1    1.10    1.60
   6  17   1    0.90    1.90
   6  17   1    2.20    0.90
  -6  17  -1   -0.20    2.00
  -6 -17   1    0.20    1.50
  -7 -17  -1    6.30    2.50
  -7  17   1    3.90    1.90
  -7 -17  -1    2.00    1.80
   7  17  -1    7.70    3.00
   7  17  -1    7.20    1.40
   7 -17   1    7.90    2.10
  -7 -17  -1    3.70    1.90
   7  17   1    7.60    1.50
  -7 -17   1    3.70    2.00
   7 -17  -1    7.10    2.10
  -7 -17   1   12.90    3.00
  -7 -17   1    7.40    2.50
  -7  17  -1    4.20    1.90
   8  17  -1    7.70    1.60
  -8 -17  -1    3.40    2.40
   8 -17   1    8.30    2.10
  -8 -17  -1   13.90    3.60
   8  17  -1   12.50    3.50
  -8  17   1    3.90    2.10
  -8 -17  -1    7.80    2.50
  -8 -17   1    8.10    2.90
  -8  17  -1    4.90    2.10
   8  17   1    4.40    1.50
   8 -17  -1    7.50    2.10
  -8 -17   1    7.70    2.40
  -8 -17   1    1.10    1.90
   0 -18   1  638.74   12.70
   0 -18   1  655.63   15.60
   0 -18  -1  648.04   15.50
   0  18  -1  637.94   16.40
   0  18   1  647.24   16.40
   0 -18  -1  659.83   12.60
   0 -18  -1  638.74   14.20
   0 -18   1  650.63   14.40
   1 -18   1   49.80    2.50
  -1 -18  -1   47.20    3.20
  -1 -18  -1   50.49    3.60
  -1 -18  -1   47.90    2.60
  -1  18   1   59.89    4.20
   1  18  -1   52.69    3.70
   1 -18   1   48.30    2.40
   1 -18  -1   48.90    2.60
   1  18   1   44.10    3.60
   1 -18  -1   47.60    3.30
  -1 -18   1   50.69    3.40
  -1  18  -1   50.09    3.80
  -1 -18   1   46.90    3.60
  -1 -18   1   44.80    2.60
   1 -18  -1   46.40    2.30
  -2 -18  -1    3.50    1.40
  -2 -18  -1    1.90    1.30
  -2  18   1    1.60    1.50
  -2 -18  -1    2.10    1.10
   2 -18   1    3.50    1.00
   2 -18   1    2.90    0.50
   2  18  -1    0.70    1.20
   2 -18   1    3.10    0.60
   2 -18  -1    2.30    0.50
   2 -18  -1    3.40    0.70
  -2 -18   1    2.30    1.40
   2 -18  -1    3.70    1.10
  -2 -18   1    1.70    1.10
  -2 -18   1    0.30    1.20
  -2  18  -1    2.90    1.50
   3 -18   1  127.29    4.70
  -3 -18  -1  133.59    6.50
  -3 -18  -1  124.19    5.50
  -3  18   1  126.19    6.20
  -3 -18  -1  128.09    6.20
   3  18  -1  131.59    3.40
   3 -18  -1  121.49    4.80
  -3 -18   1  119.89    6.10
  -3  18  -1  131.69    6.40
   3  18   1  131.19    3.50
  -3 -18   1  124.09    5.70
  -3 -18   1  129.79    6.50
  -4 -18  -1   29.20    3.80
   4  18  -1   24.80    1.40
  -4 -18  -1   30.90    3.40
  -4  18   1   29.30    3.20
  -4 -18  -1   30.30    3.30
   4 -18   1   28.30    2.50
  -4 -18   1   26.40    3.70
  -4  18  -1   24.90    3.30
   4  18   1   28.50    1.60
  -4 -18   1   27.60    3.60
  -4 -18   1   23.80    3.50
   4 -18  -1   22.60    2.50
  -5 -18  -1   40.10    4.10
  -5 -18  -1   35.30    3.70
   5  18  -1   38.30    1.90
   5 -18   1   35.00    3.20
  -5 -18  -1   35.00    4.30
  -5  18   1   40.80    6.40
  -5 -18   1   34.70    4.40
  -5  18  -1   35.30    4.80
  -5 -18   1   32.00    3.60
   5  18   1   41.80    2.10
   5 -18  -1   32.80    3.00
  -5 -18   1   35.10    4.00
  -6  18   1   -0.70    1.30
  -6 -18  -1    0.30    1.60
   6  18  -1    1.50    0.80
  -6 -18  -1   -0.50    1.50
  -6 -18  -1    0.80    1.70
   6 -18   1   -0.50    1.20
   6  18   1    0.90    0.90
  -6 -18   1    1.00    1.70
  -6 -18   1    1.60    1.60
  -6 -18   1    4.20    2.10
  -6  18  -1    0.70    1.50
   6 -18  -1   -0.20    1.10
  -7 -18  -1   21.10    3.70
  -7  18   1   23.00    3.30
  -7 -18  -1   19.80    3.70
  -7 -18  -1   21.80    3.70
   7  18  -1   22.10    2.10
   7 -18   1   22.40    2.90
  -7 -18   1   24.10    4.10
  -7 -18   1   20.40    3.70
   7 -18  -1   19.30    2.90
   7  18   1   19.90    2.30
  -7 -18   1   27.30    4.30
  -7  18  -1   21.30    3.40
   0 -19  -1   -0.70    0.90
   0  19  -1    0.50    1.10
   0 -19   1   -1.00    0.90
   0 -19  -1   -1.50    0.90
   0 -19   1   -1.20    0.90
   0 -19  -1    0.10    0.50
   0  19   1    0.80    1.10
   0 -19   1   -0.10    0.60
   1  19  -1  122.39    6.00
  -1 -19  -1  130.89    5.90
   1 -19   1  111.29    5.00
  -1 -19  -1  116.79    4.10
   1 -19   1  113.59    4.00
  -1 -19  -1  118.69    5.20
   1 -19   1  122.89    4.00
  -1  19   1  122.49    6.00
  -1 -19   1  120.39    4.30
  -1 -19   1  116.69    5.20
   1  19   1  121.99    5.90
   1 -19  -1  121.59    5.10
  -1  19  -1  115.29    5.90
   1 -19  -1  117.49    3.80
  -1 -19   1  123.39    5.80
   1 -19  -1  118.29    4.40
  -2 -19  -1   17.90    2.60
  -2 -19  -1   16.60    2.10
   2 -19   1   19.60    1.00
  -2  19   1   18.80    2.80
   2 -19   1   17.30    1.00
  -2 -19  -1   16.20    2.60
   2  19  -1   14.90    2.40
   2 -19   1   18.80    1.70
   2 -19  -1   17.30    1.80
  -2 -19   1   20.80    3.20
  -2  19  -1   20.50    2.90
   2 -19  -1   17.40    1.20
  -2 -19   1   15.40    2.10
  -2 -19   1   19.50    2.70
   2 -19  -1   16.10    0.90
  -3  19   1    0.40    1.30
   3  19  -1    0.30    0.50
  -3 -19  -1    0.30    1.10
   3 -19   1    2.20    1.00
  -3 -19  -1   -1.20    1.00
  -3 -19   1    1.30    1.20
   3  19   1    0.50    0.60
  -3 -19   1   -0.80    1.00
   3 -19  -1    1.90    1.10
  -3  19  -1   -0.40    1.20
  -4 -19  -1    9.80    2.50
  -4  19   1   12.40    2.50
   4  19  -1   13.00    1.20
  -4 -19  -1   12.80    2.70
  -4 -19  -1   18.10    2.90
   4 -19   1   18.30    2.20
  -4 -19   1   13.30    2.60
   4  19   1   14.30    1.20
   4 -19  -1   11.20    2.00
  -4 -19   1   14.10    2.80
  -4  19  -1   12.20    2.50
  -4 -19   1   11.60    2.70
  -5 -19  -1    2.30    1.50
  -5 -19  -1    3.40    1.90
  -5 -19  -1    2.60    1.90
  -5  19   1   -2.70    1.20
   5  19  -1   -0.70    0.50
   5 -19   1    1.40    1.70
   5  19   1    0.30    0.60
  -5 -19   1   -1.40    1.30
  -5  19  -1   -1.00    1.30
  -5 -19   1   -1.10    1.20
   5 -19  -1   -0.50    1.10
  -5 -19   1    0.10    1.30
  -6 -19  -1    2.70    1.90
  -6 -19  -1    1.50    1.90
  -6 -19  -1    5.80    2.00
   6  19  -1    4.20    1.00
  -6  19   1    0.90    1.60
  -6 -19   1    0.30    1.70
  -6 -19   1    1.10    1.80
   6  19   1    1.70    0.80
  -6 -19   1    5.60    1.90
   6 -19  -1    7.10    1.80
  -6  19  -1    0.80    1.90
  -7 -19  -1   -7.00    2.10
  -7  19   1    1.40    1.60
  -7 -19  -1    0.10    1.40
   7  19   1   -0.60    0.90
  -7 -19   1   -1.80    1.90
  -7 -19   1    1.80    1.80
  -7 -19   1   -3.80    2.40
  -7  19  -1   -1.00    1.50
   0 -20   1   -1.20    0.90
   0  20  -1   -1.20    1.80
   0 -20  -1    1.30    0.90
   0 -20   1   -0.40    0.50
   0 -20  -1    1.30    1.10
   0 -20  -1   -1.00    0.60
   0 -20   1    0.30    0.90
  -1  20   1    0.40    2.20
   1  20  -1   -0.80    2.00
   1 -20   1    1.50    1.10
  -1 -20  -1    1.70    1.30
  -1 -20  -1    1.30    0.80
   1 -20   1    0.90    0.80
  -1 -20   1    1.30    0.90
  -1  20  -1    0.60    1.50
  -1 -20   1    2.60    1.30
   1 -20  -1    1.20    1.00
  -2  20   1   20.80    3.20
  -2 -20  -1   19.40    2.90
   2 -20   1   22.30    1.00
   2 -20   1   19.70    0.90
  -2 -20  -1   17.50    2.60
  -2 -20  -1   19.40    2.10
  -2  20  -1   20.80    3.10
  -2 -20   1   16.70    2.70
   2 -20  -1   20.80    0.90
  -2 -20   1   17.30    2.20
  -2 -20   1   22.00    3.10
   2 -20  -1   20.40    1.20
   2 -20  -1   20.50    2.00
  -3 -20  -1    4.50    2.10
  -3 -20  -1    3.10    1.50
  -3 -20  -1    3.80    1.70
  -3  20   1    7.90    2.10
   3  20  -1    3.20    0.80
  -3 -20   1    6.50    1.90
   3  20   1    3.90    0.80
  -3  20  -1    2.00    1.50
   3 -20  -1    3.10    1.30
  -3 -20   1    4.90    1.80
  -4  20   1   18.10    3.00
  -4 -20  -1   13.70    2.70
   4  20  -1   12.00    1.30
  -4 -20  -1    9.30    2.30
  -4 -20  -1   10.80    2.50
   4  20   1   12.70    1.40
  -4 -20   1   10.80    2.30
  -4  20  -1   11.70    2.60
  -4 -20   1   12.80    2.50
  -4 -20   1   11.50    2.70
   4 -20  -1   13.60    2.60
   5  20  -1    0.90    0.80
  -5 -20  -1    3.50    2.00
  -5 -20  -1    2.80    1.70
  -5 -20  -1    0.60    1.60
  -5  20   1    0.90    1.80
  -5  20  -1    0.60    1.70
  -5 -20   1   -0.80    1.40
   5  20   1    3.50    0.90
  -5 -20   1    3.80    1.90
  -5 -20   1    1.30    1.70
  -6  20   1   18.80    3.20
  -6 -20  -1   22.20    3.50
  -6 -20  -1   24.90    4.00
  -6 -20  -1   23.10    3.90
  -6 -20   1   17.10    3.40
  -6  20  -1   17.70    3.20
  -6 -20   1   24.20    3.80
   6  20   1   23.10    1.80
  -6 -20   1   19.90    3.60
   0 -21  -1   -0.30    0.90
   0 -21  -1    0.50    1.00
   0  21   1   -1.00    1.00
   0 -21   1   -0.70    0.90
   0  21  -1   -2.20    1.00
   0 -21   1    0.90    1.20
   1  21  -1    2.30    1.60
  -1  21   1   -1.90    1.10
  -1 -21  -1    0.30    0.70
  -1 -21  -1    0.30    1.00
  -1 -21  -1    0.70    1.10
  -1 -21   1    0.40    0.70
  -1 -21   1    1.40    1.20
  -1  21  -1    1.30    1.40
  -1 -21   1    2.20    1.20
   1  21   1    1.00    1.30
  -2 -21  -1    3.50    1.60
  -2 -21  -1    2.60    1.40
  -2  21   1    3.40    1.50
  -2 -21  -1    3.30    1.10
   2 -21   1    3.20    0.40
   2 -21  -1    2.60    0.40
  -2 -21   1    2.80    1.50
  -2  21  -1    3.40    1.70
  -2 -21   1    0.90    0.90
  -2 -21   1    0.30    1.20
  -3 -21  -1    2.90    1.60
  -3  21   1    1.90    1.60
  -3 -21  -1    2.00    1.30
  -3 -21  -1    3.60    1.50
  -3 -21   1    3.30    1.40
  -3 -21   1    3.20    1.60
  -3  21  -1    5.30    1.90
  -3 -21   1    4.90    2.00
  -4 -21  -1   20.40    3.30
  -4  21   1   21.10    3.30
  -4 -21  -1   25.30    3.70
  -4 -21  -1   19.80    2.80
  -4  21  -1   17.90    3.10
  -4 -21   1   19.20    2.80
  -4 -21   1   18.00    3.10
  -4 -21   1   21.10    3.50
  -5 -21  -1    2.00    1.80
  -5 -21  -1    1.40    1.70
  -5 -21  -1    0.80    1.60
  -5  21   1    0.10    1.50
  -5 -21   1   -0.30    1.40
  -5 -21   1    1.30    1.60
  -5 -21   1   -1.30    1.60
  -5  21  -1   -0.40    1.60
  -6 -21  -1    2.70    1.80
  -6 -21  -1    2.80    1.80
  -6  21   1    1.70    2.10
  -6 -21   1    1.30    1.60
  -6  21  -1    3.00    2.00
  -6 -21   1    4.70    2.20
   0 -22  -1   11.60    1.20
   0  22  -1   12.30    2.60
   0 -22  -1   13.90    1.80
   0  22   1   12.20    2.50
   0 -22   1   16.10    2.50
   0 -22  -1   15.10    2.50
   0 -22   1   10.60    1.70
   1  22  -1   -0.20    1.20
  -1 -22  -1    0.50    1.10
  -1  22   1    3.00    1.40
  -1 -22  -1    1.50    1.40
  -1 -22  -1    0.50    0.70
   1 -22   1    0.10    0.70
  -1 -22   1    0.50    1.40
  -1 -22   1    0.90    0.80
   1 -22  -1    0.40    0.70
  -1  22  -1    0.10    1.40
  -1 -22   1    1.40    1.20
  -2 -22  -1    1.00    1.30
  -2  22   1    0.80    1.40
  -2 -22  -1    2.00    1.40
  -2 -22  -1    0.80    1.00
   2 -22   1    0.40    0.30
   2 -22   1    0.00    0.30
  -2 -22   1    0.80    1.20
  -2 -22   1    2.10    1.60
   2 -22  -1    0.80    0.40
  -2  22  -1   -0.90    1.20
  -2 -22   1   -1.20    0.80
   2 -22  -1    0.00    0.30
  -3 -22  -1   -1.60    0.90
  -3 -22  -1    1.20    1.30
  -3 -22  -1   -0.80    1.30
  -3  22   1    1.60    1.50
  -3 -22   1    1.40    1.20
  -3 -22   1   -0.10    1.20
  -3  22  -1   -1.60    1.40
  -3 -22   1   -1.70    0.90
  -4 -22  -1    3.00    1.70
  -4  22   1    1.70    1.70
  -4 -22  -1    1.40    1.60
  -4 -22  -1    2.40    1.70
  -4 -22   1    1.40    1.40
  -4 -22   1    5.30    1.90
  -4 -22   1    3.50    1.90
  -4  22  -1   -1.70    1.40
  -5 -22  -1   10.50    3.10
  -5 -22  -1   13.70    3.10
  -5 -22  -1   11.70    2.90
  -5  22   1   14.30    2.90
  -5 -22   1    8.40    3.00
  -5 -22   1   11.60    3.20
  -5 -22   1   10.30    2.60
  -5  22  -1   11.60    2.80
   0 -23   1   -0.40    1.00
   0  23   1   -0.60    1.10
   0 -23  -1    0.10    1.00
   0  23  -1   -3.00    1.20
  -1 -23  -1   10.80    2.50
  -1 -23  -1   14.80    1.40
  -1 -23  -1   14.00    2.10
   1  23  -1   11.10    2.40
  -1  23   1    9.60    2.50
   1 -23   1   14.20    1.50
  -1  23  -1   15.40    3.10
  -1 -23   1   11.90    1.40
  -1 -23   1   13.50    2.20
  -1 -23   1    9.80    2.40
   1 -23  -1   14.40    1.40
  -2  23   1   -0.80    1.30
  -2 -23  -1    0.10    1.50
  -2 -23  -1    0.00    0.80
  -2 -23  -1    1.00    1.30
  -2 -23   1    0.60    0.90
   2 -23  -1    0.00    0.30
  -2 -23   1   -1.00    1.20
  -2 -23   1   -1.80    1.10
  -2  23  -1    0.20    1.60
  -3 -23  -1    5.70    2.10
  -3 -23  -1    7.80    1.70
  -3 -23  -1    4.10    1.80
  -3  23   1    7.00    2.20
  -3 -23   1    7.50    2.10
  -3 -23   1    5.80    1.60
  -3  23  -1   10.10    2.70
  -3 -23   1    6.30    2.20
  -4 -23  -1    1.30    1.80
  -4 -23  -1    0.90    1.30
  -4  23   1   -1.20    1.50
  -4  23  -1   -1.00    1.50
  -4 -23   1    2.90    1.60
  -4 -23   1    1.70    1.50
   0  24  -1    8.10    2.20
   0 -24  -1    7.50    1.50
   0  24   1    5.10    2.00
   0 -24   1    3.50    1.30
  -1 -24  -1    2.10    0.70
  -1  24   1    0.10    1.60
   1 -24   1    0.80    0.80
  -1 -24  -1    2.70    1.60
  -1 -24  -1   -0.20    1.20
  -1 -24   1    1.40    1.30
   1 -24  -1    0.30    0.70
  -1  24  -1    1.30    1.30
  -1 -24   1   -0.30    1.20
  -1 -24   1    0.60    0.70
  -2 -24  -1   17.30    1.90
  -2 -24  -1   16.60    3.70
  -2  24   1   16.30    3.40
  -2 -24  -1   14.90    2.80
  -2  24  -1   13.50    3.60
  -2 -24   1   10.10    3.30
  -2 -24   1   18.50    3.20
  -2 -24   1   15.80    1.90
  -3 -24  -1   10.00    1.90
  -3 -24  -1    6.00    2.30
  -3  24   1    3.80    2.30
  -3 -24  -1    3.70    1.90
  -3 -24   1    7.70    2.40
  -3 -24   1    5.30    1.50
  -3 -24   1    2.50    1.60
  -3  24  -1    5.80    2.30
   0 -25   1    0.80    1.20
   0  25  -1    2.50    1.90
  -1  25   1    4.70    2.30
  -1 -25  -1    4.40    1.60
   1 -25   1    7.70    1.00
  -1  25  -1    7.50    2.50
  -1 -25   1    9.10    1.90
   1 -25  -1    7.10    1.00
  -2 -25  -1    0.20    1.50
  -2 -25  -1   -1.60    0.80
  -2  25   1    3.70    1.70
  -2 -25  -1   -1.00    1.20
  -2  25  -1   -1.00    1.70
  -2 -25   1    1.40    1.40
  -2 -25   1   -1.10    0.80
  -2 -25   1   -1.90    1.30
  -1   0  -2   18.70    3.80
   1   0  -2   14.00    0.80
   1   0   2   11.10    3.10
  -1   0   2   14.20    0.70
   1   0  -2   14.60    0.70
   1   0   2   13.20    0.70
   1   0   2   14.90    0.60
  -1   0   2   15.00    0.80
   1   0   2   17.20    2.90
   1   0   2   14.80    0.80
   1   0  -2    9.40    3.10
  -1   0  -2    9.50    3.10
   1   0  -2   14.80    2.50
   1   0   2   12.90    3.30
  -1   0   2   13.90    0.70
  -1   0   2   13.40    3.90
  -1   0   2   11.30    3.00
  -1   0   2   15.00    0.60
  -1   0   2   13.40    3.30
   1   0  -2   14.80    3.70
  -1   0  -2   14.40    0.80
   1   0  -2   13.20    0.60
  -1   0  -2   14.50    0.80
   1   0  -2   14.20    0.70
  -1   0  -2   21.80    3.50
   1   0   2   18.00    3.10
   1   0   2   13.20    4.00
  -1   0  -2    8.70    3.30
  -1   0  -2   18.80    2.80
  -1   0  -2   14.60    0.60
   1   0  -2   10.50    3.20
   1   0   2   14.10    0.70
  -1   0   2   15.00    0.80
   1   0   2   15.10    0.80
  -1   0  -2   14.40    0.80
   1   0  -2   13.90    0.80
   1   0  -2   13.90    3.00
  -1   0   2   11.00    3.10
  -1   0  -2   15.60    0.70
  -1   0   2   15.30    2.40
   2   0  -2 1431.56   45.20
  -2   0  -2 1391.16   24.90
   2   0   2 1363.76   24.80
   2   0   2 1388.96   45.70
  -2   0  -2 1367.46   24.70
  -2   0  -2 1373.56   24.80
  -2   0  -2 1297.97   41.30
   2   0  -2 1360.86   25.00
  -2   0   2 1423.26   47.20
   2   0   2 1383.36   24.70
   2   0   2 1386.36   24.90
   2   0  -2 1399.56   43.30
   2   0  -2 1339.67   24.50
   2   0  -2 1338.27   24.90
  -2   0  -2 1498.55   46.20
  -2   0  -2 1428.46   35.30
   2   0  -2 1388.86   24.90
   2   0  -2 1358.66   36.30
   2   0  -2 1388.56   40.40
   2   0  -2 1339.07   42.20
  -2   0   2 1369.16   24.90
   2   0   2 1396.46   25.00
   2   0   2 1400.96   38.30
  -2   0  -2 1352.96   42.90
  -2   0   2 1314.97   37.30
   2   0   2 1347.37   24.80
   2   0   2 1393.46   42.30
  -2   0   2 1410.56   39.70
   2   0   2 1386.76   37.90
  -2   0   2 1396.56   43.00
  -2   0   2 1316.67   41.60
  -3   0   2 6707.23  117.39
   3   0  -2 6776.82  139.39
   3   0  -2 6832.82  117.29
  -3   0   2 6759.02  149.29
   3   0   2 6846.01  142.99
  -3   0  -2 6834.02  151.38
  -3   0  -2 6787.52  136.09
  -3   0  -2 6966.30  134.99
   3   0   2 6874.81  140.89
  -3   0   2 6562.04  131.69
   3   0  -2 6695.63  116.79
  -3   0   2 6635.24  156.28
   3   0  -2 6806.32  117.39
   3   0  -2 6620.54  117.39
   3   0   2 6764.82  150.08
  -3   0   2 7020.60  142.09
   3   0   2 6697.73  117.39
   3   0   2 7069.19  158.88
   3   0   2 6719.93  116.89
   3   0  -2 6652.23  145.29
   3   0  -2 7091.39  156.18
  -3   0   2 6577.64  150.98
  -3   0  -2 6485.25  152.38
  -3   0  -2 6686.33  148.49
   3   0  -2 6968.20  152.78
   3   0   2 6559.24  117.09
  -4   0   2  208.88   14.60
  -4   0   2  241.18   23.80
   4   0   2  222.48    6.20
  -4   0   2  224.28    4.60
   4   0   2  232.08    6.40
  -4   0  -2  230.18    6.30
  -4   0   2  193.98   26.70
  -4   0  -2  226.38    6.20
  -4   0  -2  230.08   16.20
   4   0   2  204.58   20.10
  -4   0   2  227.38    5.70
  -4   0  -2  227.88   22.70
  -4   0   2  228.28    6.30
  -4   0   2  226.18    6.30
   4   0  -2  229.48    6.40
  -4   0   2  199.98   22.70
   4   0   2  221.68   22.90
   4   0  -2  226.88    7.10
   4   0  -2  218.78   19.20
   4   0   2  243.68   20.00
   4   0  -2  228.68   25.30
  -4   0  -2  203.78   15.70
   4   0   2  213.58   27.80
  -4   0   2  234.68   11.30
   4   0   2  236.68    6.50
   4   0  -2  230.08   23.60
  -4   0  -2  250.67   26.00
  -4   0  -2  211.98   23.70
  -4   0  -2  231.08    5.40
   4   0  -2  228.98    5.90
   4   0  -2  186.98   20.20
  -4   0   2  239.88   18.60
   4   0   2  229.78    6.00
  -5   0  -2   12.80    1.10
  -5   0   2   13.40    1.30
   5   0   2   15.30    1.70
   5   0  -2   15.00    1.70
  -5   0   2   11.70    1.70
   5   0   2   12.00    1.60
  -5   0   2   16.80    1.80
  -5   0  -2   17.00    1.70
   5   0  -2   12.60    1.80
   5   0   2   14.70    1.60
  -5   0   2   13.70    0.90
  -5   0  -2   15.00    1.70
   5   0  -2   13.90    1.70
   5   0   2   13.50    1.80
   6   0   2   87.89    4.20
   6   0   2   88.89    4.10
   6   0   2   84.29    4.10
  -6   0   2   93.89    4.40
   6   0   2   85.99    3.90
   6   0  -2   93.79    4.30
  -6   0   2   97.29    4.40
  -6   0  -2   92.79    4.20
  -6   0  -2   87.29    4.10
   6   0  -2   88.09    4.00
  -6   0   2   93.39    2.70
   6   0  -2   87.39    4.40
  -6   0  -2   87.49    3.10
  -6   0   2   89.39    3.40
   7   0   2  107.59    5.00
  -7   0  -2  105.99    5.00
   7   0  -2  117.49    5.50
  -7   0   2  114.29    3.40
   7   0   2  123.09    5.10
  -7   0  -2  123.59    8.00
  -7   0  -2  117.09    3.80
  -7   0   2  106.49    5.20
   7   0  -2  113.89    5.00
  -7   0  -2  114.49    3.60
  -7   0   2  118.29    5.40
   7   0   2  112.99    5.30
  -7   0   2  114.09    4.10
   7   0   2  122.59    5.20
   7   0  -2  119.89    5.30
  -8   0   2    1.10    0.80
  -8   0   2    0.50    0.60
   8   0   2   -0.40    1.00
  -8   0  -2    0.10    0.60
  -8   0  -2   -0.60    0.50
   8   0   2   -0.80    1.10
   8   0  -2    2.10    1.30
  -8   0  -2   -0.40    1.20
  -8   0   2   -0.20    1.20
   8   0  -2   -0.10    1.10
  -9   0  -2   16.40    2.80
   9   0   2   13.60    2.60
   9   0  -2   11.00    2.30
   9   0  -2    9.20    2.20
  -9   0   2   11.60    1.50
   9   0   2    6.70    1.90
  -9   0  -2   11.40    1.60
  -9   0   2   17.40    2.80
  -9   0  -2   12.30    1.20
   9   0  -2   10.70    2.40
  -9   0   2   12.10    1.40
 -10   0   2   -3.00    2.00
  10   0  -2    3.40    1.50
  10   0  -2    2.90    1.70
  10   0   2    2.90    1.60
  10   0   2    0.80    1.50
  10   0  -2    1.60    1.50
  11   0  -2    4.20    2.20
  11   0  -2    4.70    2.20
  11   0   2    7.20    2.10
  11   0   2    3.10    1.80
  -1  -1  -2  142.39    8.90
   1  -1   2  130.49    7.30
   1   1  -2  144.49   11.10
  -1   1   2  145.49    8.60
  -1  -1  -2  135.39   10.60
   1   1  -2  134.09    3.10
   1  -1   2  144.29    2.80
  -1   1   2  135.19    2.50
   1  -1   2  138.19    3.00
  -1   1   2  134.89    4.30
   1  -1   2  137.69    2.50
   1   1  -2  139.69    9.00
   1  -1   2  143.09    4.60
  -1   1   2  128.19    6.80
  -1   1   2  138.89    2.70
  -1  -1  -2  139.09    3.20
   1  -1   2  143.29    2.90
  -1  -1  -2  134.49    8.50
  -1   1   2  135.39    2.80
  -1   1   2  142.99    7.40
   1   1  -2  137.89    3.20
   1   1  -2  138.79    3.10
  -1   1   2  130.79    5.90
   1   1  -2  142.69    8.40
  -1  -1  -2  140.69    3.10
  -1  -1  -2  139.29    3.20
   1  -1   2  131.39   13.00
  -1  -1  -2  141.79    3.20
  -1  -1  -2  136.09    9.40
   1  -1   2  142.99    2.90
  -1   1   2  139.09    2.90
  -1   1   2  138.89    7.00
   1  -1   2  138.39    8.00
   1  -1   2  140.69    6.50
  -1  -1  -2  130.79    8.10
  -1  -1   2  129.69    3.30
   1  -1  -2  123.99    6.90
   1  -1  -2  136.89    8.60
   1  -1  -2  129.19    5.60
  -1  -1   2  133.49    7.90
  -1  -1   2  134.09    3.20
   1   1   2  130.49    8.20
  -1   1  -2  135.69    3.90
  -1   1  -2  145.59    9.10
  -1   1  -2  140.49    8.70
  -1  -1   2  138.19    3.20
   1  -1  -2  132.59    2.90
   1   1   2  139.09    3.10
   1   1   2  129.59    9.50
  -1   1  -2  147.79    6.30
  -1   1  -2  142.09    6.70
   1  -1  -2  139.79    4.70
   1   1   2  127.49   10.50
  -1  -1   2  141.79   11.20
   1  -1  -2  137.49    2.90
  -1  -1   2  130.39    9.60
  -1   1  -2  137.99    2.50
   1  -1  -2  141.89    7.90
  -1   1  -2  141.99    2.90
  -1   1  -2  139.79    3.10
  -1  -1   2  133.39    9.00
   1  -1  -2  130.69    2.50
   1  -1  -2  135.59    2.80
   1   1   2  137.49    3.20
   1   1   2  143.99    3.30
   1   1   2  133.59    8.40
  -1  -1   2  136.79    3.10
   1  -1  -2  135.29    7.60
   1  -1  -2  138.09    2.70
  -1  -1   2  133.39    8.60
   1   1   2  136.99    3.00
  -1   1  -2  137.99    2.80
   1   1   2  131.49    8.40
   2   1  -2  164.28   13.60
   2   1  -2  177.18   14.60
  -2  -1  -2  153.48    4.10
   2   1  -2  155.08    4.10
  -2  -1  -2  146.09   15.10
   2   1  -2  155.98    4.20
  -2   1   2  152.78    3.20
   2  -1   2  156.78    3.70
   2  -1   2  163.28    3.60
  -2  -1  -2  150.88   13.10
  -2   1   2  160.48    3.60
  -2  -1  -2  177.18   12.40
  -2   1   2  159.38    7.60
  -2  -1  -2  138.89   13.10
  -2  -1  -2  155.28    4.10
   2  -1   2  174.58   13.30
   2   1  -2  152.38    3.90
  -2   1   2  151.98    6.60
   2   1  -2  155.68   12.90
   2  -1   2  169.08   13.50
   2   1  -2  144.29   11.10
   2  -1   2  163.58   10.20
   2  -1   2  160.28    3.80
  -2  -1  -2  157.18   11.20
  -2  -1  -2  158.98    3.80
  -2   1   2  147.59   11.70
  -2   1   2  170.58   14.20
   2   1  -2  150.08    4.00
   2  -1   2  162.68    4.00
  -2   1   2  153.78    3.10
  -2   1   2  161.38   12.90
  -2   1   2  172.28   10.40
   2  -1   2  163.28    9.50
   2  -1  -2  157.98    8.80
   2  -1  -2  154.68    3.40
   2   1   2  154.98    4.10
  -2   1  -2  154.18   13.20
   2   1   2  155.18   21.60
   2   1   2  150.88    4.00
  -2  -1   2  150.28   10.50
   2   1   2  163.08    4.20
  -2   1  -2  159.38    3.10
   2  -1  -2  171.48   12.90
   2  -1  -2  168.28   13.80
  -2  -1   2  154.78    4.00
   2  -1  -2  154.38    4.00
  -2   1  -2  159.88    3.40
  -2  -1   2  131.39   12.30
   2  -1  -2  165.68   12.40
   2   1   2  164.18   13.30
   2  -1  -2  137.99   10.40
  -2  -1   2  156.78    4.20
  -2   1  -2  157.78    3.80
   2  -1  -2  164.18    3.80
  -2   1  -2  166.18    8.90
   2   1   2  157.38   12.00
   2   1   2  165.68   12.40
  -2  -1   2  142.19   13.80
   2  -1  -2  155.48    3.80
  -2  -1   2  144.69   15.30
  -2   1  -2  160.98   12.90
  -2  -1   2  161.28   12.80
  -3   1   2  945.41   39.60
   3  -1   2  914.71   18.10
  -3   1   2  877.81   40.30
  -3   1   2  976.50   31.60
   3   1  -2  932.71   17.90
  -3  -1  -2  917.91   18.20
  -3  -1  -2  920.51   41.70
   3   1  -2  924.01   18.20
   3  -1   2  938.11   17.90
  -3  -1  -2  970.20   44.50
  -3   1   2  972.50   38.10
  -3   1   2  928.61   16.70
   3   1  -2  921.41   18.30
   3  -1   2  932.51   17.70
  -3  -1  -2  940.91   17.70
   3  -1   2  952.00   33.10
   3  -1   2  965.20   42.10
  -3  -1  -2  929.31   18.30
   3  -1   2  934.21   17.60
  -3   1   2  900.01   24.70
   3  -1   2  936.31   33.10
   3   1  -2  947.61   18.30
  -3   1   2  938.61   25.00
   3   1  -2  932.41   44.00
  -3  -1  -2  960.50   41.00
   3   1  -2  925.21   35.80
   3   1  -2  935.71   38.70
   3   1  -2  955.70   40.20
   3   1  -2  937.71   18.30
  -3  -1  -2  968.40   34.40
   3  -1   2  962.00   40.00
  -3  -1  -2  957.40   34.80
  -3   1   2  956.50   17.40
  -3   1  -2  950.10   28.10
  -3  -1   2  925.41   18.40
   3  -1  -2  941.71   35.30
  -3   1  -2  926.71   17.80
   3   1   2  945.91   18.00
  -3  -1   2  983.60   46.20
  -3  -1   2  898.51   31.70
  -3   1  -2  982.90   26.40
   3  -1  -2  937.31   17.40
  -3   1  -2  946.81   39.80
   3   1   2  949.11   39.20
  -3  -1   2  977.20   37.90
   3   1   2  939.11   18.20
   3  -1  -2  937.91   39.50
   3  -1  -2  919.91   18.20
   3  -1  -2  953.70   17.80
   3   1   2  943.81   37.90
   3  -1  -2  968.10   41.20
   3   1   2  895.11   18.00
   3   1   2  960.60   46.50
   3  -1  -2  914.11   30.70
   3   1   2  923.31   36.00
  -3  -1   2  960.80   40.70
  -3   1  -2  962.60   40.40
  -3  -1   2  946.51   18.00
  -3   1  -2  952.80   16.90
   3  -1  -2  926.21   17.90
  -3  -1   2  913.91   40.70
   3   1   2  933.81   18.40
  -4   1   2  719.13   13.40
  -4  -1  -2  726.03   32.70
  -4  -1  -2  793.42   45.50
   4  -1   2  730.53   33.10
   4   1  -2  673.13   37.10
  -4   1   2  745.63   23.90
   4  -1   2  709.53   15.20
  -4   1   2  745.83   43.00
   4   1  -2  717.73   15.40
   4  -1   2  803.62   43.50
   4  -1   2  745.33   14.60
  -4   1   2  756.62   29.90
  -4   1   2  756.92   40.40
   4   1  -2  751.42   45.10
   4   1  -2  731.03   15.00
  -4  -1  -2  723.63   15.30
   4  -1   2  734.43   15.00
  -4   1   2  738.93   14.10
  -4  -1  -2  801.52   42.30
   4   1  -2  730.03   15.20
  -4  -1  -2  734.63   41.50
   4  -1   2  723.53   39.50
  -4  -1  -2  722.93   31.70
  -4  -1  -2  708.23   15.20
  -4   1   2  698.23   23.40
   4   1  -2  699.93   39.70
  -4  -1  -2  730.63   14.40
   4  -1   2  682.43   33.90
  -4   1   2  720.73   38.30
   4   1  -2  714.53   35.30
   4   1  -2  722.83   15.40
  -4  -1   2  777.42   47.50
   4   1   2  762.12   18.20
   4   1   2  752.82   15.10
   4   1   2  688.63   37.30
   4  -1  -2  696.03   39.10
  -4   1  -2  715.03   13.50
  -4  -1   2  693.13   15.30
  -4  -1   2  719.63   14.80
   4  -1  -2  751.72   41.50
  -4   1  -2  762.52   40.30
  -4   1  -2  739.23   15.00
  -4   1  -2  706.73   24.80
  -4  -1   2  722.43   35.10
   4  -1  -2  729.73   14.50
   4  -1  -2  695.23   17.30
   4  -1  -2  715.73   31.60
   4  -1  -2  780.52   36.70
   4   1   2  729.63   46.10
  -4  -1   2  763.22   40.80
   4   1   2  734.73   15.30
  -4   1  -2  747.33   26.70
  -4   1  -2  775.52   42.00
  -4  -1   2  714.83   30.40
  -4   1  -2  721.53   13.60
   4   1   2  745.73   39.70
  -4   1  -2  727.83   45.80
  -4  -1   2  728.23   15.50
  -4  -1   2  666.83   40.00
  -4   1  -2  724.83   25.00
   4   1   2  701.83   38.00
   4   1   2  713.63   15.40
   5  -1   2    5.70    1.30
   5  -1   2    3.80    1.00
   5   1  -2    5.40    1.30
  -5   1   2    6.80    1.30
  -5  -1  -2    5.40    1.20
  -5  -1  -2    6.60    1.30
   5  -1   2    6.40    1.20
   5   1  -2    3.10    1.10
  -5   1   2    6.10    0.90
  -5   1   2    5.40    1.20
   5  -1   2    7.90    1.40
  -5   1   2    5.20    0.70
  -5   1  -2    4.60    0.70
   5   1   2    2.90    1.00
  -5  -1   2    5.40    1.10
   5   1   2    4.50    1.20
  -5   1  -2    5.20    0.70
   5   1   2    2.40    1.00
  -5   1  -2    5.00    1.10
   5  -1  -2    4.80    1.00
   5  -1  -2    4.00    1.20
   5  -1  -2    4.50    1.10
  -5  -1   2    3.90    1.20
  -5  -1   2    5.30    1.30
  -6   1   2    1.90    0.90
  -6  -1  -2    2.70    0.80
   6  -1   2    3.10    1.10
  -6   1   2    2.40    1.00
  -6   1   2    2.40    0.70
  -6  -1  -2    1.00    1.00
   6   1  -2    1.80    1.00
  -6   1   2    1.70    0.50
   6   1  -2    2.70    1.00
   6  -1   2   -0.20    0.70
   6  -1   2    1.90    1.00
   6  -1   2    2.10    1.10
   6   1  -2    2.50    1.20
  -6  -1  -2    0.90    0.80
   6   1   2    2.40    1.10
  -6   1  -2    2.40    0.60
   6   1   2    3.30    1.20
  -6   1  -2    3.60    1.10
   6  -1  -2    0.90    0.80
  -6  -1   2    1.90    0.50
   6  -1  -2    0.30    0.90
   6   1   2    2.10    1.00
  -6   1  -2    0.70    0.60
  -6  -1   2    1.90    1.10
  -6  -1   2    2.40    0.90
  -6  -1   2    2.40    1.10
   6  -1  -2    1.70    1.00
  -7  -1  -2   16.60    2.40
  -7   1   2   14.00    1.30
  -7   1   2   13.80    2.20
   7   1  -2   14.30    2.20
  -7  -1  -2   10.60    2.00
   7  -1   2   12.50    1.90
   7  -1   2   10.70    1.90
  -7  -1  -2   14.60    1.20
   7   1  -2   11.20    2.10
  -7  -1  -2   14.70    1.50
   7   1  -2   16.50    2.50
  -7   1   2   14.60    2.20
  -7   1   2   12.10    1.20
   7  -1   2   14.00    2.30
   7   1   2   13.90    2.10
   7  -1  -2   13.60    2.10
   7   1   2   12.80    2.20
   7  -1  -2   14.30    2.30
  -7  -1   2   10.40    1.50
  -7   1  -2   12.90    1.30
  -7  -1   2   13.70    2.30
   7   1   2   16.10    2.30
  -7   1  -2   13.00    1.10
  -7  -1   2   14.00    1.10
  -7   1  -2   10.30    1.90
   7  -1  -2   12.00    1.90
  -7   1  -2   11.50    2.10
  -7  -1   2   11.80    2.20
  -8   1   2   11.20    1.30
   8   1  -2   13.10    2.20
  -8  -1  -2   10.90    1.40
   8  -1   2    9.60    2.10
   8   1  -2   11.10    2.30
  -8  -1  -2   12.40    2.40
  -8   1   2   11.20    2.20
  -8   1   2   11.90    1.30
   8  -1   2   11.70    2.00
  -8  -1  -2    9.30    1.30
   8   1  -2   11.70    2.20
   8   1   2   13.80    2.40
   8   1   2   10.90    2.00
  -8   1  -2    9.40    1.40
   8  -1  -2   16.60    2.40
  -8   1  -2   14.10    1.10
   8  -1  -2   12.40    2.20
   8  -1  -2   13.10    2.40
  -8  -1   2   10.60    2.40
  -8   1  -2   10.50    2.10
  -8  -1   2   11.40    1.60
   9   1  -2    0.60    1.30
   9   1  -2    0.00    1.30
  -9  -1  -2   -1.00    0.70
  -9  -1  -2   -1.00    1.30
  -9   1   2   -0.50    0.50
   9   1  -2    0.00    1.30
  -9   1   2    1.10    0.90
   9  -1   2   -0.80    1.10
  -9   1   2    1.00    1.40
   9  -1   2    2.20    1.40
  -9  -1  -2    1.40    0.80
   9   1   2    0.20    1.30
   9   1   2    1.40    1.30
   9  -1  -2   -0.60    1.10
  -9  -1   2   -1.00    0.70
  -9   1  -2    0.90    1.40
  -9   1  -2   -1.00    0.70
  -9   1  -2    1.40    0.50
   9  -1  -2    1.00    1.30
  -9  -1   2   -1.90    1.20
   9  -1  -2   -0.90    1.30
 -10  -1  -2   10.60    2.60
  10  -1   2   12.00    2.60
  10   1  -2    9.70    2.60
 -10  -1  -2    6.60    1.40
  10   1  -2   10.30    2.30
  10  -1   2    6.60    2.00
 -10   1  -2    4.80    2.10
 -10  -1   2    8.40    2.60
 -10  -1   2   11.10    1.50
  10   1   2    7.90    2.30
  10  -1  -2    9.60    2.20
  10   1   2    6.80    2.60
  10  -1  -2    8.60    2.20
  10  -1  -2    8.80    2.30
  11  -1   2   24.20    3.80
  11   1  -2   22.20    3.40
  11   1  -2   20.20    3.50
  11  -1   2   18.40    3.30
  11   1   2   20.50    3.50
  11  -1  -2   14.60    2.70
  11   1   2   18.80    3.10
  11  -1  -2   21.90    3.70
   0  -2   2 2675.13   51.09
   0  -2   2 2676.13   52.39
   0   2   2 2644.64   52.49
   0  -2  -2 2719.63   49.70
   0  -2  -2 2584.24   53.29
   0   2   2 2597.34   45.80
   0   2  -2 2750.22   52.69
   0  -2   2 2759.22   54.99
   0  -2  -2 2562.34   54.49
   0   2  -2 2600.94   55.49
   0  -2   2 2727.63   54.29
   0   2   2 2693.73   53.79
   0   2   2 2668.73   49.80
   0  -2   2 2609.94   55.49
  -1  -2  -2 1069.79   29.60
   1  -2   2 1121.59   19.00
   1   2  -2 1122.69   19.20
  -1   2   2 1103.89   21.90
   1   2  -2 1111.79   19.90
   1  -2   2 1111.49   29.80
  -1  -2  -2 1112.69   19.90
   1  -2   2 1150.18   18.90
   1   2  -2 1127.59   31.20
  -1   2   2 1119.99   27.80
   1  -2   2 1087.49   24.40
   1  -2   2 1084.29   19.40
  -1   2   2 1015.10   18.90
   1  -2   2 1111.29   18.80
  -1   2   2 1095.19   19.30
  -1  -2  -2 1109.19   35.10
  -1   2   2 1097.09   18.90
   1  -2   2 1112.59   18.90
   1   2  -2 1114.99   39.90
   1   2  -2 1095.99   19.40
  -1  -2  -2 1094.49   19.70
   1   2  -2 1091.29   37.20
   1   2  -2 1072.89   19.70
  -1  -2  -2 1117.79   36.60
   1   2  -2 1076.89   36.50
  -1  -2  -2 1108.19   31.70
  -1  -2  -2 1065.59   19.80
  -1   2   2 1076.99   24.10
  -1  -2  -2 1115.19   19.80
   1  -2   2 1127.29   24.00
  -1  -2  -2 1051.49   33.90
   1  -2   2 1172.58   28.40
  -1  -2   2 1101.69   19.20
  -1  -2   2 1051.69   29.30
   1  -2  -2 1139.89   25.40
   1   2   2 1087.29   19.80
   1  -2  -2 1058.59   19.00
  -1   2  -2 1140.69   22.20
  -1  -2   2 1082.89   19.90
  -1   2  -2 1074.99   19.40
  -1   2  -2 1117.09   23.90
   1  -2  -2 1108.99   21.60
  -1   2  -2 1078.89   19.40
  -1   2  -2 1132.29   29.20
   1   2   2 1124.59   37.30
  -1   2  -2 1110.99   28.50
   1  -2  -2 1124.49   24.40
   1  -2  -2 1032.20   23.70
  -1  -2   2 1029.10   36.50
   1   2   2 1107.49   30.10
   1  -2  -2 1081.29   19.30
  -1  -2   2 1144.69   32.80
   1  -2  -2 1115.89   27.80
   1   2   2 1042.60   19.30
   1  -2  -2 1088.79   29.90
   1   2   2 1085.39   19.60
   1   2   2 1104.59   34.20
   1  -2  -2 1089.49   18.80
  -1  -2   2 1058.69   19.40
  -1  -2   2 1074.09   19.70
   1   2   2 1064.59   37.30
  -1  -2   2 1118.69   33.80
   1  -2  -2 1036.90   18.90
   1  -2  -2 1088.39   19.00
   1   2   2 1079.09   19.90
  -1  -2   2 1092.49   34.80
   2  -2   2 1152.08   35.10
   2   2  -2 1129.99   37.70
  -2   2   2 1149.48   19.80
   2  -2   2 1115.69   25.40
  -2   2   2 1215.48   38.30
  -2  -2  -2 1225.18   42.40
   2   2  -2 1167.08   42.50
   2   2  -2 1075.39   36.50
   2   2  -2 1139.39   21.00
  -2  -2  -2 1148.39   38.50
   2  -2   2 1114.69   20.20
  -2   2   2 1166.78   30.00
   2  -2   2 1145.09   20.10
  -2   2   2 1144.29   33.00
   2   2  -2 1131.19   39.00
   2   2  -2 1141.19   21.20
  -2   2   2 1116.39   25.50
  -2  -2  -2 1180.78   37.70
  -2   2   2 1162.08   21.80
   2  -2   2 1119.09   20.30
   2  -2   2 1173.08   28.70
   2  -2   2 1124.99   20.80
   2   2  -2 1145.59   20.90
  -2  -2  -2 1119.39   21.10
   2   2  -2 1161.48   21.30
  -2   2   2 1125.79   35.40
  -2  -2  -2 1122.09   21.20
  -2  -2  -2 1148.89   44.60
  -2  -2  -2 1122.09   20.90
  -2   2   2 1116.99   20.10
   2  -2   2 1168.68   38.00
  -2  -2  -2 1140.09   36.90
   2   2  -2 1098.79   44.20
   2  -2  -2 1125.09   30.90
  -2   2  -2 1146.49   20.20
   2   2   2 1127.69   20.90
  -2   2  -2 1130.79   37.60
  -2   2  -2 1130.99   19.40
   2   2   2 1102.59   20.70
   2   2   2 1115.99   45.50
  -2  -2   2 1134.09   21.30
  -2   2  -2 1137.19   20.30
   2   2   2 1162.48   37.40
  -2  -2   2 1135.79   41.80
  -2  -2   2 1141.59   39.20
   2  -2  -2 1112.79   19.80
  -2  -2   2 1112.29   38.10
   2  -2  -2 1140.39   20.40
  -2  -2   2 1107.39   35.30
   2  -2  -2 1131.79   20.90
   2  -2  -2 1084.49   25.90
   2  -2  -2 1132.69   38.30
   2   2   2 1140.09   38.90
   2   2   2 1171.98   21.30
  -2  -2   2 1130.59   21.10
  -2   2  -2 1175.48   31.30
   2  -2  -2 1190.28   33.00
  -2  -2   2 1125.79   45.50
  -2   2  -2 1155.58   32.70
   2  -2  -2 1113.89   27.80
   2   2   2 1149.78   36.90
  -2   2  -2 1033.80   32.10
  -2   2  -2 1112.29   20.20
   3  -2   2    3.30    0.70
   3   2  -2    2.10    0.70
   3  -2   2    2.50    0.80
  -3   2   2    2.70    0.50
   3   2  -2    3.60    0.80
   3   2  -2    3.20    5.90
  -3  -2  -2   -5.70    6.20
   3   2  -2    0.50    5.00
  -3   2   2   -4.10    5.50
   3   2  -2    0.60    7.40
   3  -2   2    0.50    3.70
   3  -2   2    3.00    6.40
  -3  -2  -2    2.80    0.90
  -3  -2  -2    2.90    0.70
   3  -2   2    2.10    4.00
  -3  -2  -2    2.60    0.80
   3  -2   2   -9.00    5.80
   3   2  -2    3.20    0.90
  -3   2   2    3.00    0.30
   3  -2   2    2.90    0.60
  -3   2   2    3.10    5.40
  -3  -2  -2   -2.40    5.30
  -3   2   2    6.50    3.40
  -3   2   2    2.00    1.40
  -3  -2  -2    9.30    6.90
  -3  -2  -2   13.10    8.00
  -3  -2  -2    4.30    5.40
   3   2  -2    2.40    0.80
  -3   2   2    3.80    0.50
  -3   2   2    7.00    5.80
   3   2  -2    0.90    6.60
  -3   2   2    5.00    3.20
  -3  -2   2    2.50    5.00
  -3  -2   2   -1.40    5.10
  -3   2  -2    2.50    0.40
  -3   2  -2   -9.10    5.40
  -3   2  -2    3.30    0.70
   3   2   2    1.10    0.60
   3  -2  -2    5.80    5.70
  -3   2  -2    3.30    0.60
  -3  -2   2    7.20    6.40
  -3   2  -2    0.20    2.90
  -3  -2   2    3.40    0.80
  -3  -2   2    3.10    0.90
  -3  -2   2    1.10    7.30
   3   2   2    1.40    5.90
  -3   2  -2    2.90    0.60
   3  -2  -2    1.70    3.20
  -3   2  -2    2.20    2.10
  -3  -2   2    1.80    0.80
  -3  -2   2   -5.00    6.30
   3  -2  -2    3.40    0.70
   3  -2  -2    3.20    0.50
   3  -2  -2    3.90    4.50
   3  -2  -2    7.60    6.20
   3  -2  -2    2.40    0.80
   3   2   2    0.90    5.50
  -3   2  -2    1.20    4.90
   3   2   2    3.90    0.80
   3  -2  -2    3.70    0.80
  -3   2  -2    3.80    1.80
   3   2   2   -3.00    8.20
   3   2   2   -1.40    6.20
  -3   2  -2    3.40    0.30
   3   2   2    2.70    0.80
  -3   2  -2    5.00    5.30
   4  -2   2  120.29   13.80
  -4  -2  -2   90.79   14.40
  -4  -2  -2   81.39    3.50
   4  -2   2   84.19    2.90
   4   2  -2   94.29   15.40
   4  -2   2   85.19    3.50
   4  -2   2   82.69   12.20
  -4   2   2   86.59    2.40
   4  -2   2  100.89   18.00
   4   2  -2   80.39    3.30
  -4   2   2   70.29   14.00
  -4  -2  -2   73.29   17.40
  -4   2   2   75.09    3.50
   4  -2   2   95.39   17.10
   4   2  -2   46.80   16.70
   4   2  -2   81.19    3.60
  -4   2   2   64.29    8.80
  -4   2   2   57.89   14.40
  -4   2   2   84.19    8.80
  -4  -2  -2   46.00   13.50
  -4   2   2   83.79    2.40
   4   2  -2   87.09   17.10
   4  -2   2   84.29    3.10
  -4  -2  -2   81.49    3.10
  -4   2   2   84.69   16.50
  -4   2   2   82.19    5.80
   4   2  -2   75.49    3.50
  -4  -2  -2   88.69    3.70
  -4  -2  -2   63.99   18.40
   4  -2  -2   85.19    2.80
  -4  -2   2   67.99   13.70
  -4  -2   2   84.79    3.70
  -4   2  -2   78.79   16.00
  -4   2  -2   81.99    2.20
   4  -2  -2   92.99   12.30
   4   2   2   83.49    3.50
  -4   2  -2   84.19    2.00
  -4   2  -2   80.19    6.10
  -4   2  -2   75.79   10.10
   4  -2  -2   80.69   15.00
  -4   2  -2   80.19    2.50
   4  -2  -2   93.09   16.60
   4   2   2   85.39    3.40
   4  -2  -2   77.39   12.60
  -4  -2   2   80.79   17.60
  -4  -2   2   80.79   13.20
  -4   2  -2   87.19    3.30
  -4   2  -2   88.19   15.80
  -4  -2   2  104.79   21.50
  -4   2  -2   84.69    3.10
   4   2   2   57.89   13.40
  -4   2  -2   90.19   15.80
  -4  -2   2   83.79    3.40
   4   2   2   68.29   16.70
   4   2   2   69.29   19.30
  -4  -2   2   59.29   18.80
  -4  -2   2   86.49    3.60
  -5   2   2    1.90    0.50
  -5  -2  -2    2.50    1.00
   5  -2   2    3.10    0.90
  -5   2   2    2.70    0.90
  -5   2   2    2.40    0.80
   5  -2   2    1.90    0.80
   5   2  -2    3.00    1.00
  -5   2   2    2.60    0.60
   5  -2   2    2.80    0.90
  -5  -2  -2    3.40    1.10
  -5  -2  -2    3.90    0.90
   5   2  -2    1.70    1.00
   5   2  -2    3.20    1.10
   5  -2   2    3.70    1.10
  -5  -2   2    3.50    1.20
   5   2   2    1.40    0.90
   5  -2  -2    2.60    0.80
   5   2   2    2.20    1.00
   5  -2  -2    2.50    1.00
  -5  -2   2    4.30    1.00
  -5  -2   2    3.50    1.30
  -5   2  -2    2.40    0.90
   5  -2  -2    2.90    1.00
  -5   2  -2    3.50    0.70
   5   2   2    1.20    0.80
  -5   2  -2    2.60    0.40
  -6   2   2   68.99    2.50
  -6  -2  -2   65.19    3.80
   6   2  -2   65.89    3.80
   6  -2   2   66.19    3.20
  -6   2   2   65.79    3.50
   6  -2   2   60.69    3.60
   6   2  -2   74.59    3.90
  -6  -2  -2   67.79    3.10
  -6   2   2   67.69    2.30
   6  -2   2   66.09    3.40
   6  -2   2   69.29    3.30
   6   2  -2   66.19    3.60
  -6  -2   2   62.69    3.80
   6   2   2   62.99    3.60
   6   2   2   65.79    3.60
  -6   2  -2   69.59    3.50
  -6  -2   2   72.59    3.40
  -6   2  -2   70.39    2.00
  -6   2  -2   66.79    2.60
  -6  -2   2   64.49    3.90
   6   2   2   66.69    3.80
   6  -2  -2   66.49    3.80
   6  -2  -2   63.99    3.40
   7  -2   2   10.80    1.80
   7   2  -2   10.50    1.90
   7  -2   2   11.00    2.00
  -7   2   2    9.40    1.20
   7   2  -2    8.70    1.90
  -7  -2  -2   11.00    2.10
  -7   2   2   10.10    1.00
  -7  -2  -2   10.90    2.10
   7  -2   2   11.70    1.90
  -7   2   2    9.70    1.90
  -7  -2  -2   10.40    1.60
   7   2  -2    9.70    2.00
  -7  -2   2   10.60    1.00
  -7  -2   2    7.60    1.40
   7  -2  -2    9.20    1.80
   7  -2  -2   11.60    2.20
  -7  -2   2   12.60    2.30
   7  -2  -2    8.80    1.60
   7   2   2   12.10    2.10
  -7   2  -2   10.00    0.80
   7   2   2   12.40    2.00
   7   2   2   10.70    1.90
  -7   2  -2   10.70    1.90
  -7   2  -2    8.30    1.20
  -7  -2   2   11.80    2.40
  -8   2   2    1.40    0.40
   8   2  -2    1.40    1.30
   8   2  -2    0.80    1.20
  -8   2   2    1.40    0.80
  -8  -2  -2   -0.30    0.60
  -8  -2  -2    1.60    1.40
   8  -2   2    1.40    1.40
  -8  -2  -2   -1.20    1.40
   8   2  -2   -0.60    1.10
  -8   2   2   -1.10    1.20
   8  -2   2    0.10    0.90
  -8  -2  -2    0.40    0.70
   8   2   2    2.10    1.20
   8   2   2    0.20    1.10
  -8  -2   2    2.10    1.00
  -8  -2   2    2.00    1.40
   8  -2  -2    1.70    1.20
  -8   2  -2    1.00    0.30
  -8  -2   2   -0.40    0.70
   8  -2  -2    0.70    1.00
  -8  -2   2   -0.80    1.70
  -8   2  -2    0.70    0.70
   8   2   2    1.40    1.20
   8  -2  -2    3.50    1.50
   9  -2   2   24.30    3.40
   9  -2   2   23.00    3.00
  -9  -2  -2   27.50    2.20
  -9  -2  -2   25.40    1.90
  -9   2   2   29.40    2.20
   9   2  -2   29.30    3.30
   9   2  -2   23.80    3.20
  -9   2   2   22.00    3.20
  -9  -2  -2   28.90    4.40
   9   2  -2   30.40    3.30
   9   2   2   21.90    3.10
  -9   2  -2   33.90    3.30
   9  -2  -2   22.00    2.90
  -9  -2   2   28.20    2.40
  -9   2  -2   21.30    2.00
   9  -2  -2   24.50    3.50
  -9  -2   2   30.20    1.90
   9   2   2   28.90    3.60
   9  -2  -2   30.50    3.00
  10  -2   2   30.90    4.00
  10   2  -2   34.80    3.90
 -10  -2  -2   38.50    4.20
  10   2  -2   35.40    3.70
  10  -2   2   38.80    3.60
 -10  -2  -2   34.00    2.30
  10   2  -2   36.30    3.90
  10   2   2   33.60    3.60
 -10  -2   2   35.20    4.50
  10   2   2   36.10    3.70
 -10  -2   2   29.30    2.40
 -10   2  -2   25.70    2.90
  10  -2  -2   35.00    3.70
  11   2  -2   -1.30    1.60
  11  -2   2    0.90    1.40
  11   2  -2    1.50    1.70
  11  -2   2   -0.20    1.60
  11  -2  -2    1.50    1.80
  11  -2  -2    0.20    1.20
  11   2   2   -2.40    1.40
  11   2   2   -1.60    1.30
   0   3   2   -0.50    1.10
   0  -3   2    0.00    0.30
   0  -3  -2    0.00    0.30
   0   3  -2   -0.60    1.50
   0   3   2   -0.40    2.00
   0  -3  -2    0.30    0.30
   0   3   2   -0.10    2.70
   0   3   2    1.40    2.00
   0   3  -2   -0.10    0.20
   0   3  -2    0.00    0.30
   0   3  -2    2.60    2.30
   0  -3   2   -1.70    1.80
   0   3   2    0.10    0.20
   0   3  -2   -0.10    0.20
   0  -3  -2   -0.10    0.20
   0  -3   2   -0.20    0.30
   0  -3   2    1.40    2.40
   0   3  -2   -2.40    2.10
   0  -3  -2    0.30    2.10
   0   3   2   -0.30    0.20
   0   3   2   -0.20    0.30
   0  -3  -2   -0.90    1.50
   0  -3   2   -0.20    1.80
   0  -3  -2   -0.90    1.90
   0  -3   2    0.50    1.50
   0  -3   2    0.30    0.20
   0  -3  -2    1.40    1.00
   1  -3   2  717.53   23.10
   1   3  -2  740.63   30.90
   1   3  -2  699.93   25.40
   1  -3   2  709.43   12.20
   1   3  -2  710.73   13.00
   1  -3   2  708.73   25.10
  -1   3   2  724.53   15.10
  -1   3   2  690.03   13.00
   1  -3   2  711.23   12.80
   1   3  -2  706.03   25.00
   1  -3   2  731.33   14.70
  -1  -3  -2  712.83   24.80
   1   3  -2  715.73   13.50
  -1  -3  -2  704.33   13.60
   1   3  -2  696.73   12.80
  -1  -3  -2  703.93   13.50
  -1   3   2  692.33   23.20
   1   3  -2  707.53   13.50
  -1  -3  -2  683.93   13.80
  -1  -3  -2  686.63   23.20
  -1  -3  -2  726.33   27.60
  -1  -3  -2  744.43   31.20
  -1  -3  -2  714.03   26.20
   1   3  -2  693.73   27.80
  -1   3   2  745.83   15.90
  -1  -3   2  702.23   22.10
  -1  -3   2  684.93   13.40
   1  -3  -2  709.03   15.70
  -1   3  -2  741.73   12.20
  -1   3  -2  692.13   12.80
  -1   3  -2  729.33   14.80
  -1  -3   2  750.62   32.20
  -1  -3   2  718.53   26.20
  -1   3  -2  721.73   24.20
   1   3   2  720.63   21.40
   1  -3  -2  695.03   12.30
  -1  -3   2  706.13   13.60
   1  -3  -2  693.13   14.80
  -1  -3   2  675.83   24.60
   1   3   2  748.13   31.90
   1  -3  -2  685.93   22.30
   1  -3  -2  704.83   12.20
  -1   3  -2  675.83   21.10
   1  -3  -2  730.23   23.80
  -1   3  -2  735.33   14.80
  -1  -3   2  708.63   22.60
   1  -3  -2  685.23   16.40
   1  -3  -2  686.63   12.30
   1   3   2  710.83   13.50
  -1  -3   2  721.03   27.50
  -1  -3   2  698.13   12.90
   2  -3   2  318.87    6.90
  -2  -3  -2  318.77    7.40
   2   3  -2  321.77    6.90
   2  -3   2  322.17    5.60
  -2   3   2  316.17   15.40
  -2  -3  -2  323.47    7.20
  -2  -3  -2  306.17   19.10
   2  -3   2  323.77    5.80
  -2   3   2  325.87    6.60
   2   3  -2  310.17    7.10
  -2  -3  -2  311.87    7.30
  -2  -3  -2  316.87   24.10
  -2   3   2  326.87   18.30
   2   3  -2  300.67   19.00
   2   3  -2  302.07   17.70
   2  -3   2  336.77    9.30
   2   3  -2  328.07    7.50
   2  -3   2  296.87   14.20
   2  -3   2  323.17   15.10
  -2   3   2  310.27   14.00
   2  -3   2  320.87   18.40
  -2  -3  -2  329.87   19.60
   2   3  -2  339.97   23.20
   2  -3   2  329.57    7.30
  -2   3   2  307.67   15.20
  -2  -3  -2  317.97   21.70
   2  -3   2  320.37    6.20
  -2  -3  -2  292.57   18.70
   2   3  -2  320.57   24.30
   2   3  -2  293.57   19.70
  -2  -3   2  318.57    7.30
  -2   3  -2  328.47   13.70
   2  -3  -2  326.77    7.00
   2   3   2  336.37   18.50
   2   3   2  276.77   19.20
  -2  -3   2  313.47    7.40
  -2  -3   2  355.56   26.10
   2   3   2  318.97    7.10
  -2   3  -2  339.97   13.00
   2  -3  -2  316.87   14.80
  -2  -3   2  330.27   19.50
   2  -3  -2  330.17    6.30
  -2   3  -2  293.07   17.50
   2   3   2  312.47   18.60
   2   3   2  313.87    6.80
  -2  -3   2  292.07   19.80
  -2   3  -2  315.37    6.60
  -2  -3   2  315.67    8.10
   2   3   2  320.97   24.30
   2  -3  -2  323.87    6.10
  -2  -3   2  327.37   19.00
   2  -3  -2  312.77    6.10
   2  -3  -2  321.37   19.30
  -2   3  -2  333.87    6.00
   2  -3  -2  316.37    5.60
   2  -3  -2  336.17   12.30
  -2  -3   2  330.17   22.60
   2  -3  -2  331.87    8.10
  -2   3  -2  332.57   16.10
  -3   3   2   38.60    1.70
  -3  -3  -2   29.50    8.10
  -3   3   2   35.10    9.50
   3   3  -2   33.00    9.50
  -3   3   2   35.20    7.80
   3   3  -2   39.40    2.40
  -3  -3  -2   46.10   13.70
   3   3  -2   36.20    2.00
   3  -3   2   38.60    6.90
  -3   3   2   29.50    6.40
  -3  -3  -2   39.00   11.40
   3   3  -2   43.90    2.30
   3   3  -2   37.10    9.80
   3  -3   2   37.80    1.60
   3  -3   2   36.40    6.10
  -3  -3  -2   38.00    2.10
   3   3  -2   18.90   10.40
   3  -3   2   37.70    2.10
  -3   3   2   40.60    9.00
   3   3  -2   39.50    9.80
  -3  -3  -2   40.40    9.60
  -3   3   2   36.30    1.50
  -3  -3  -2   38.70    2.30
   3  -3   2   39.80    1.50
   3   3  -2   40.10    2.10
   3  -3   2   40.70    9.40
  -3  -3  -2   38.00    9.90
   3  -3   2   52.39   11.60
   3  -3  -2   37.20    5.90
  -3  -3   2   28.20    7.90
  -3   3  -2   35.20    8.10
   3  -3  -2   35.70    4.90
  -3  -3   2   33.20   11.20
  -3   3  -2   37.10    1.50
   3  -3  -2   33.00   10.30
  -3  -3   2   32.20    9.10
   3   3   2   20.00    7.50
   3  -3  -2   39.30    1.70
  -3  -3   2   29.10   12.40
  -3  -3   2   36.70    2.30
  -3   3  -2   35.60    7.00
   3   3   2   29.80    8.80
   3  -3  -2   41.90    2.20
  -3  -3   2   38.60    2.30
   3  -3  -2   39.00    1.30
  -3   3  -2   47.30    8.70
  -3   3  -2   37.80    1.60
   3  -3  -2   32.10    6.70
   3   3   2   41.20    2.30
  -3  -3   2   26.10    9.90
   3   3   2   40.00   11.10
  -3   3  -2   39.90    1.70
  -3   3  -2   30.80    9.00
  -3  -3   2   39.70    2.20
   3   3   2   33.50   12.70
   3   3   2   36.90    2.00
   4  -3   2   19.70    1.30
   4  -3   2   18.70    9.90
   4  -3   2   21.10    1.50
   4  -3   2   16.10    6.90
  -4  -3  -2   20.70    2.00
  -4  -3  -2   19.50    1.70
  -4   3   2    6.80    8.50
   4  -3   2    8.30    8.60
  -4   3   2   20.50    1.50
  -4  -3  -2   36.90   13.30
   4   3  -2    6.70    7.70
   4   3  -2   20.60    2.00
   4  -3   2   17.90    1.80
  -4  -3  -2   18.10    1.80
  -4   3   2   15.50    1.70
  -4   3   2   20.80    2.70
  -4   3   2   21.30    1.30
   4  -3   2   13.20    6.80
   4   3  -2   17.80    9.60
  -4  -3  -2   17.30   12.00
   4   3  -2   23.30    2.00
  -4   3   2   18.90    0.70
   4   3  -2   20.60    1.80
  -4   3   2   13.20    6.30
  -4   3   2   20.30   11.10
  -4   3   2   18.20    9.50
   4   3  -2   19.20    1.90
  -4  -3  -2   23.70   10.50
   4   3  -2   22.00   10.10
  -4  -3  -2   21.10    9.10
   4   3  -2   22.10   13.40
  -4  -3  -2   16.60    8.80
  -4   3  -2   20.80    6.40
   4  -3  -2   19.20    1.70
  -4  -3   2   17.30    1.80
  -4   3  -2   20.80    0.40
  -4  -3   2   12.30    8.80
   4  -3  -2   17.20    6.20
  -4   3  -2   42.90   10.50
   4   3   2   18.70    1.80
   4  -3  -2   11.90    7.40
  -4   3  -2   23.60    1.50
   4   3   2   21.40   14.30
   4   3   2   19.40    1.70
   4  -3  -2    9.90    9.20
  -4  -3   2   29.40   14.00
   4  -3  -2    7.20    8.40
   4   3   2   21.90    9.80
   4   3   2   36.50   11.60
   4   3   2   15.90    9.20
  -4  -3   2   18.60    9.00
  -4   3  -2   14.50    9.20
   4   3   2   22.00    1.80
  -4  -3   2   27.90   11.20
  -4   3  -2   21.10    1.30
   4  -3  -2   18.40    2.00
  -4   3  -2   17.80    9.70
   4  -3  -2   20.20    1.30
  -4  -3   2   20.50    2.00
  -4   3  -2   19.10    1.40
  -4  -3   2   19.40    2.00
  -5  -3  -2   67.79    3.60
   5   3  -2   72.79    3.50
   5  -3   2   76.39    3.00
   5   3  -2   68.59    3.50
  -5   3   2   71.69    1.50
  -5   3   2   73.49    1.80
  -5  -3  -2   71.59    3.30
  -5   3   2   72.59    2.50
   5  -3   2   72.39    3.00
   5  -3   2   68.89    3.50
   5   3  -2   71.99    3.80
  -5  -3  -2   71.69    3.70
  -5   3   2   70.69    3.10
   5   3   2   74.79    3.50
  -5   3  -2   70.69    2.90
  -5  -3   2   69.09    3.40
   5   3   2   69.69    3.60
  -5   3  -2   72.39    2.70
  -5  -3   2   69.99    3.70
   5  -3  -2   71.19    3.10
   5  -3  -2   70.89    2.90
   5   3   2   69.99    3.50
  -5  -3   2   73.99    3.90
   5  -3  -2   75.09    3.70
  -5   3  -2   73.69    3.10
   6  -3   2   45.90    2.60
  -6   3   2   45.70    2.90
  -6  -3  -2   53.49    3.40
  -6   3   2   50.09    1.20
   6   3  -2   54.59    3.30
  -6  -3  -2   46.40    3.30
   6   3  -2   54.69    3.60
   6  -3   2   49.90    2.80
  -6   3   2   49.60    1.40
  -6   3   2   51.99    2.20
  -6   3   2   48.40    2.80
  -6  -3  -2   47.90    2.80
   6  -3   2   50.39    3.30
   6   3  -2   46.60    3.20
   6  -3  -2   52.29    3.50
   6  -3  -2   50.29    2.70
   6   3   2   48.10    3.20
  -6   3  -2   47.30    2.30
   6   3   2   48.50    3.20
  -6   3  -2   48.70    2.70
   6   3   2   53.79    3.40
  -6  -3   2   46.20    3.40
   6  -3  -2   51.49    2.90
  -6  -3   2   46.30    3.30
  -6   3  -2   49.30    1.20
  -6  -3   2   51.69    3.10
  -6   3  -2   51.09    2.90
  -7   3   2  103.29    4.70
  -7   3   2   98.79    2.30
  -7  -3  -2  100.99    5.20
   7   3  -2  106.39    5.10
  -7  -3  -2  115.09    5.50
   7   3  -2  108.99    5.10
   7  -3   2  101.99    4.40
  -7   3   2   98.09    4.00
   7   3  -2   98.69    5.20
  -7  -3  -2  100.39    4.30
   7  -3   2  102.29    5.10
  -7   3   2  106.09    4.80
  -7   3  -2   99.89    4.60
   7   3   2  107.89    5.10
  -7  -3   2  108.79    4.70
   7   3   2  104.99    5.20
  -7   3  -2  101.69    3.80
   7  -3  -2  104.29    4.50
   7  -3  -2  103.99    5.20
  -7  -3   2   99.39    5.30
  -7   3  -2  104.19    4.50
   7  -3  -2  101.39    4.40
   7   3   2  105.69    5.00
  -7  -3   2  102.39    5.40
  -8   3   2   35.40    3.10
   8   3  -2   38.30    3.40
   8   3  -2   43.30    3.80
  -8  -3  -2   40.60    3.80
  -8  -3  -2   39.70    2.70
  -8   3   2   39.80    2.40
   8  -3   2   36.60    3.50
  -8  -3  -2   36.10    3.50
   8  -3   2   34.30    2.90
   8   3  -2   39.50    3.50
   8   3   2   44.50    3.50
  -8  -3   2   39.60    2.90
   8  -3  -2   39.10    3.60
   8   3   2   36.00    3.40
  -8  -3   2   35.90    1.80
   8  -3  -2   38.90    3.00
  -8   3  -2   39.20    3.10
   8  -3  -2   37.70    3.10
   8   3   2   35.60    3.40
  -8  -3   2   37.10    3.90
  -8  -3   2   43.30    3.90
  -8   3  -2   34.30    2.40
   9   3  -2   11.70    2.30
   9   3  -2   15.80    2.70
  -9  -3  -2   13.20    1.50
  -9  -3  -2   14.70    2.00
   9  -3   2   11.10    2.50
  -9  -3  -2    9.50    2.50
   9   3  -2    9.60    2.20
  -9   3   2   15.10    1.90
   9  -3   2   12.40    2.30
   9  -3  -2   13.90    2.30
  -9  -3   2   13.20    2.80
  -9   3  -2   12.10    1.70
  -9  -3   2   14.50    1.60
   9   3   2   12.90    2.50
   9  -3  -2   16.00    2.40
  -9  -3   2   12.60    1.90
   9  -3  -2   11.00    2.40
   9   3   2   10.10    2.20
 -10  -3  -2    1.50    1.80
  10  -3   2    1.80    1.70
  10   3  -2    0.00    1.10
  10   3  -2   -1.10    1.30
 -10  -3  -2   -0.30    1.00
  10  -3   2    0.00    1.30
  10   3  -2    1.00    1.60
  10   3   2   -0.80    1.30
  10  -3  -2   -1.20    1.20
 -10  -3   2    0.00    1.50
 -10   3  -2   -1.70    1.10
  10  -3  -2   -0.70    1.50
  10   3   2   -0.80    1.20
 -10  -3   2    0.40    1.00
  11  -3   2    1.30    1.80
  11  -3   2   -0.30    1.30
  11   3  -2   -2.00    1.50
  11   3  -2    3.20    1.90
  11   3   2    2.40    1.70
  11  -3  -2   -1.70    1.40
  11   3   2    0.10    1.50
 -11  -3   2    1.90    3.10
  11  -3  -2   -0.40    1.70
   0   4  -2 1980.40   49.60
   0  -4  -2 1923.51   38.90
   0  -4  -2 1926.11   42.70
   0  -4   2 1894.41   33.00
   0  -4  -2 1831.62   48.40
   0  -4  -2 1850.81   32.90
   0   4   2 1919.01   38.60
   0   4  -2 1913.81   40.80
   0   4  -2 1908.31   32.60
   0  -4   2 1833.42   43.10
   0  -4  -2 1939.71   45.90
   0  -4   2 1844.92   32.60
   0  -4   2 1870.21   33.00
   0   4   2 1862.21   50.49
   0  -4  -2 1830.52   32.70
   0   4   2 1917.21   44.20
   0  -4   2 1794.32   49.60
   0  -4   2 1873.91   42.70
   0   4   2 1861.31   45.50
   0  -4   2 1872.81   32.10
   0  -4   2 1934.61   49.20
   0   4  -2 1885.21   33.30
   0   4  -2 1865.41   32.80
   0  -4  -2 1862.81   33.00
   0   4   2 1841.12   32.80
   0  -4  -2 1819.62   32.80
   0  -4   2 1842.42   34.40
   0   4  -2 1906.11   48.70
   0   4   2 1872.51   33.20
   0  -4   2 1884.61   32.90
   1   4  -2  607.34   24.10
  -1   4   2  651.23   13.40
  -1  -4  -2  613.14   12.10
   1   4  -2  625.24   27.90
   1   4  -2  617.34   12.10
  -1  -4  -2  612.54   12.20
   1   4  -2  620.84   24.20
   1   4  -2  615.04   11.90
   1   4  -2  643.04   30.80
   1  -4   2  656.33   10.70
   1  -4   2  610.54   23.70
  -1  -4  -2  612.04   25.80
  -1  -4  -2  584.04   23.70
  -1  -4  -2  606.14   12.00
   1  -4   2  612.64   11.30
  -1   4   2  606.54   11.80
  -1  -4  -2  634.14   27.10
  -1  -4  -2  594.34   29.80
   1  -4   2  626.54   13.00
   1   4  -2  598.74   11.20
   1   4  -2  626.44   12.30
  -1  -4  -2  616.74   12.30
   1   4  -2  631.84   19.80
  -1   4   2  647.14   18.50
  -1   4  -2  624.94   10.90
   1  -4  -2  622.04   13.90
  -1  -4   2  663.43   27.60
  -1  -4   2  606.44   12.10
  -1   4  -2  640.94   10.70
  -1  -4   2  598.14   30.40
  -1  -4   2  597.34   11.40
  -1  -4   2  613.54   23.30
  -1  -4   2  586.14   20.40
  -1  -4   2  610.64   24.40
   1   4   2  620.04   12.10
  -1  -4   2  615.14   12.00
   1  -4  -2  599.94   10.70
  -1  -4   2  620.84   25.80
   1  -4  -2  614.64   24.00
  -1  -4   2  614.84   12.10
  -1  -4   2  615.84   12.20
   1   4   2  641.84   19.40
   1   4   2  638.54   31.10
  -1   4  -2  614.74   18.90
  -1   4  -2  637.94   12.60
   1   4   2  609.04   11.50
  -1   4  -2  611.04   11.90
  -1   4  -2  614.04   24.40
   1  -4  -2  603.94   14.60
   1  -4  -2  609.74   10.90
   1  -4  -2  645.24   10.70
   1  -4  -2  621.04   14.00
   1   4   2  582.44   27.20
   1   4   2  590.04   25.20
  -2   4   2    1.60    2.60
   2  -4   2    6.30    3.10
  -2   4   2    0.10    0.90
  -2  -4  -2    2.00    0.70
  -2  -4  -2    0.50    6.60
   2   4  -2    8.40    6.10
  -2   4   2    1.10    3.80
  -2  -4  -2    2.70    0.80
   2   4  -2    2.50    0.60
   2  -4   2    1.70    0.60
  -2   4   2    2.00    0.60
  -2  -4  -2    2.90    4.40
   2   4  -2   -1.80    3.70
   2   4  -2    1.40    0.70
   2   4  -2    1.90    0.80
   2   4  -2   -0.30    4.40
  -2  -4  -2    5.80    4.30
  -2  -4  -2   -2.40    5.40
  -2   4   2    2.30    3.10
   2  -4   2    2.10    0.30
   2  -4   2    1.20    2.70
   2  -4   2    1.00    4.30
  -2  -4  -2   -2.40    4.40
  -2  -4  -2    3.00    0.80
  -2   4   2    2.50    3.60
   2   4  -2   -3.80    5.20
   2   4  -2    2.20    0.70
   2   4  -2   -1.00    4.10
  -2   4  -2    3.50    1.30
  -2  -4   2    2.20    0.70
   2  -4  -2    1.30    0.60
   2  -4  -2    3.40    3.50
   2   4   2    1.70    0.50
  -2  -4   2   -3.60    6.40
   2  -4  -2    2.00    0.20
   2  -4  -2    1.90    0.40
  -2  -4   2   12.00    6.00
   2   4   2    1.60    0.60
   2  -4  -2    2.80    1.70
   2   4   2   -4.60    4.30
  -2   4  -2    0.50    4.10
  -2  -4   2    3.40    4.30
   2   4   2   -3.40    7.10
  -2  -4   2   -3.60    5.70
  -2   4  -2    4.70    2.70
  -2   4  -2    2.10    0.60
   2  -4  -2    2.10    0.30
   2  -4  -2    1.30    4.10
  -2  -4   2    1.40    0.70
   2   4   2   -0.50    3.60
   2   4   2    0.50    4.50
   2  -4  -2    1.70    1.10
  -2   4  -2    0.80    3.50
  -2  -4   2    9.40    5.50
  -2  -4   2    0.80    0.70
   2   4   2    1.10    0.70
  -3   4   2  451.25   20.90
  -3   4   2  479.55   22.40
  -3  -4  -2  460.75   10.40
  -3   4   2  461.55    9.40
   3   4  -2  466.45   10.80
   3  -4   2  451.15   27.30
  -3  -4  -2  445.46   31.10
  -3  -4  -2  445.26   28.60
  -3  -4  -2  460.45   10.70
   3  -4   2  463.95    9.00
   3  -4   2  450.55   19.90
  -3   4   2  469.95   26.50
   3  -4   2  464.05    8.60
  -3  -4  -2  409.56   33.00
   3  -4   2  482.65   13.90
  -3  -4  -2  468.55   10.70
   3   4  -2  438.06   26.80
   3  -4   2  442.06   22.00
   3   4  -2  467.25   10.00
   3   4  -2  464.05   10.30
  -3   4   2  481.25   18.60
  -3  -4  -2  492.85   28.70
   3  -4   2  472.35   10.10
   3   4  -2  457.15   34.30
   3   4  -2  489.85   34.00
  -3   4   2  451.55   23.10
   3   4  -2  429.86   28.70
   3   4  -2  463.75   10.60
  -3  -4   2  457.95   10.50
  -3  -4   2  463.35   28.80
   3  -4  -2  460.85    8.40
   3  -4  -2  456.15   13.10
  -3  -4   2  469.65   10.80
   3  -4  -2  445.06   19.60
   3   4   2  475.45   36.40
   3   4   2  464.75   10.20
   3   4   2  464.25    9.90
  -3  -4   2  463.95   10.80
   3  -4  -2  478.95   29.60
  -3   4  -2  481.65   23.50
  -3   4  -2  459.35   27.50
  -3   4  -2  437.36   20.40
   3  -4  -2  462.25   10.10
  -3  -4   2  474.65   27.40
   3   4   2  440.76   29.70
   3   4   2  503.15   33.10
  -3  -4   2  489.25   33.30
  -3   4  -2  468.45   19.80
   3   4   2  508.15   27.50
   3  -4  -2  462.05   18.70
  -3   4  -2  450.45    9.50
   3   4   2  467.55   10.70
   3  -4  -2  467.15    9.10
  -3  -4   2  425.06   34.70
  -4   4   2    9.50    1.00
   4   4  -2    5.30    8.80
   4  -4   2   31.70   11.10
   4   4  -2   15.60   13.90
  -4  -4  -2    3.10    7.80
  -4  -4  -2    7.80    1.50
   4   4  -2    8.60    1.40
  -4  -4  -2   14.20    9.10
   4  -4   2    9.20    1.40
  -4  -4  -2    3.80   11.10
  -4  -4  -2    6.30    1.20
   4  -4   2    4.40    8.50
   4  -4   2    5.90    5.70
   4   4  -2   17.30   10.20
  -4   4   2    4.70    5.50
  -4   4   2  -10.50    7.80
  -4  -4  -2   25.80   10.90
  -4  -4  -2    6.60    1.30
   4  -4   2    9.20    1.10
   4  -4   2    7.80    0.90
  -4   4   2   -3.50    8.90
   4   4  -2    7.20    1.40
   4  -4   2   10.30    5.60
   4   4  -2   -4.00    7.70
  -4  -4  -2   -2.30   10.90
   4   4  -2    8.20    1.50
  -4   4   2   10.60    7.60
  -4  -4   2   12.70    8.10
  -4   4  -2    9.40    7.30
   4  -4  -2    2.50    3.80
  -4   4  -2    8.90    1.00
   4  -4  -2    7.30    1.40
  -4  -4   2    9.90   13.20
  -4   4  -2    5.50    0.90
  -4  -4   2   11.10   13.20
  -4   4  -2   20.70   12.20
  -4  -4   2    7.00    1.30
   4   4   2   -6.70    7.50
   4  -4  -2    8.80    4.70
   4  -4  -2    8.70    1.10
   4   4   2   15.90   14.20
   4   4   2    7.50    1.30
  -4   4  -2    6.50    7.70
   4   4   2    1.90    8.50
  -4  -4   2    8.90    9.50
   4   4   2    5.40    1.10
   4  -4  -2    2.40    6.20
  -4  -4   2    7.30    1.50
  -4  -4   2    9.50    1.60
   4  -4  -2    2.50    9.10
   4   4   2    3.10    7.60
   4   4   2    7.70    1.40
  -4  -4   2    0.80    8.80
   5  -4   2  115.49    3.70
  -5  -4  -2  116.59    5.00
   5   4  -2  118.49    5.10
  -5   4   2  122.39    3.70
   5  -4   2  116.59    3.80
   5  -4   2  118.09    4.70
  -5  -4  -2  118.69    4.50
   5   4  -2  127.39    4.70
  -5  -4  -2  115.79    5.00
   5   4  -2  114.79    4.70
  -5   4  -2  117.49    4.00
   5   4   2  120.09    4.50
  -5  -4   2  118.39    4.70
   5  -4  -2  123.89    4.00
  -5  -4   2  111.09    5.00
   5   4   2  121.39    5.00
  -5   4  -2  110.89    4.20
   5  -4  -2  120.49    3.70
  -5  -4   2  112.29    5.00
   5  -4  -2  122.19    4.90
   5   4   2  117.29    4.70
  -6   4   2  301.17    7.20
   6  -4   2  305.47    8.90
  -6  -4  -2  311.47    8.50
   6   4  -2  296.87    8.70
  -6  -4  -2  296.77    9.30
   6   4  -2  290.47    8.80
  -6  -4  -2  301.27    9.30
   6  -4   2  288.97    7.70
   6   4  -2  307.47    9.50
  -6   4   2  295.57    8.10
   6   4   2  291.97    8.60
   6  -4  -2  304.47    7.70
  -6   4  -2  304.87    7.50
  -6   4  -2  291.07    8.00
   6   4   2  284.67    8.70
  -6  -4   2  294.17    8.70
   6  -4  -2  302.47    9.10
   6  -4  -2  298.97    7.90
   6   4   2  296.77    9.10
  -6  -4   2  301.57    9.40
  -6  -4   2  290.77    9.30
   7   4  -2   13.40    2.40
   7  -4   2   12.20    1.80
  -7   4   2   11.50    1.40
   7   4  -2   12.50    2.10
   7  -4   2    9.50    2.10
  -7   4   2   13.50    2.00
   7   4  -2   11.70    2.10
  -7  -4  -2   12.80    2.20
  -7  -4  -2   11.10    2.20
  -7  -4  -2   14.00    2.40
  -7  -4   2   11.30    2.30
  -7   4  -2   10.80    1.50
   7  -4  -2   13.80    2.30
  -7   4  -2   10.60    1.80
   7  -4  -2   11.40    1.70
  -7  -4   2    8.90    2.10
   7   4   2   10.40    2.10
   7   4   2   10.40    2.00
   7   4   2   10.70    2.10
   7  -4  -2   10.70    1.80
  -8  -4  -2    3.90    1.20
  -8  -4  -2    0.60    1.20
   8  -4   2    2.40    1.10
   8   4  -2    0.20    1.30
   8   4  -2    2.20    1.50
  -8  -4  -2    4.20    1.80
  -8   4   2    2.10    0.90
  -8   4   2    3.10    1.40
   8  -4   2    2.70    1.50
   8   4  -2    2.50    1.50
   8   4   2    3.10    1.50
   8  -4  -2    2.90    1.60
   8  -4  -2    2.60    1.20
  -8  -4   2   -0.80    1.30
  -8   4  -2    1.10    0.90
  -8  -4   2    2.60    1.70
  -8  -4   2    0.40    1.00
   8   4   2    2.60    1.50
  -8   4  -2    3.20    1.20
   8   4   2    3.80    1.60
   8  -4  -2    3.00    1.20
   9   4  -2   10.30    2.30
   9   4  -2   10.10    2.40
  -9  -4  -2    5.60    1.40
  -9   4   2   11.50    1.70
   9  -4   2    6.10    2.20
   9   4  -2    6.50    2.10
   9  -4   2   11.00    2.30
  -9  -4  -2    5.70    2.20
  -9   4  -2    9.10    1.60
  -9  -4   2   11.00    1.90
   9   4   2    8.10    2.00
   9   4   2    9.10    2.20
  -9  -4   2    5.90    1.20
  -9  -4   2    7.70    2.30
   9  -4  -2    5.90    2.10
 -10  -4  -2    0.10    0.90
  10   4  -2    1.80    1.50
  10   4  -2    1.50    1.70
  10   4  -2    0.50    1.40
  10  -4   2    2.60    1.80
  10  -4   2   -0.60    1.20
 -10  -4  -2    0.50    1.50
  10   4   2   -0.90    1.10
  10  -4  -2    3.10    1.50
  10   4   2   -0.70    1.40
 -10   4  -2   -1.00    1.40
 -10  -4   2    0.40    1.00
 -10  -4   2   -1.70    1.50
  10  -4  -2   -0.80    1.50
  11   4  -2   -1.80    1.50
 -11  -4  -2   -0.50    1.20
 -11  -4  -2    0.40    2.30
  11  -4   2    2.20    2.00
  11   4  -2    1.40    1.80
  11   4   2   -2.00    1.40
 -11  -4   2   -2.30    2.30
  11   4   2    1.70    1.80
 -11  -4   2   -1.20    1.10
  11  -4  -2   -0.60    1.60
   0   5   2    0.00    0.40
   0  -5  -2   -0.80    3.60
   0  -5   2    1.20    3.40
   0   5   2    0.10    0.30
   0  -5   2    0.40    1.00
   0  -5   2    1.50    3.00
   0  -5  -2    0.30    0.40
   0   5  -2   -0.30    0.40
   0  -5  -2    0.30    0.40
   0   5  -2    0.10    0.30
   0  -5   2    0.00    0.40
   0  -5   2    0.40    4.20
   0  -5  -2    0.20    0.30
   0  -5  -2    0.10    3.10
   0   5  -2    0.00    0.30
   0   5  -2    0.90    3.90
   0   5  -2   -3.60    3.20
   0  -5   2    0.10    0.30
   0   5   2   -7.00    2.50
   0  -5   2    2.60    2.60
   0  -5  -2    0.20    1.40
   0   5   2   -2.40    3.10
   0  -5   2    0.10    0.40
   0  -5   2   -0.40    0.30
   0   5   2   -0.30    1.60
   0   5   2    0.00    0.20
   0  -5  -2    0.30    0.40
   0   5   2    2.10    4.10
   0  -5   2    0.00    0.10
   0  -5  -2    0.50    0.40
   0   5  -2    0.20    0.40
   0  -5  -2   -0.50    2.40
  -1  -5  -2   -3.00    5.40
   1   5  -2    3.80    2.30
   1  -5   2    2.00    1.70
  -1   5   2    4.80    1.80
   1   5  -2    6.30    4.10
   1   5  -2    4.40    0.50
  -1  -5  -2    4.10    2.90
  -1  -5  -2    8.00    5.10
   1  -5   2    4.70    0.30
   1   5  -2    5.80    0.80
   1   5  -2   -0.40    5.30
  -1  -5  -2    5.00    0.90
  -1  -5  -2    4.40    0.80
  -1  -5  -2    4.40    0.80
  -1   5   2    6.70    3.40
   1   5  -2    5.40    1.00
   1  -5   2   -0.40    2.80
   1  -5   2    7.90    3.50
   1   5  -2    7.10    0.90
   1  -5   2    5.30    0.60
   1   5  -2    4.40    1.10
  -1  -5  -2    2.00    4.10
  -1  -5  -2    3.60    4.30
   1  -5   2    4.70    0.50
   1   5  -2    0.10    4.00
  -1  -5  -2    5.00    0.90
   1  -5   2   12.10    4.50
   1   5  -2   -3.10    5.00
  -1   5   2    3.30    0.70
  -1   5  -2    4.20    0.80
   1   5   2   -5.20    3.70
   1  -5  -2    6.00    4.50
  -1  -5   2    6.50    4.60
  -1  -5   2    5.40    0.90
  -1  -5   2    2.60    3.00
   1   5   2    2.80    0.70
  -1  -5   2    5.20    0.90
   1   5   2   -9.50    4.70
   1  -5  -2    4.30    0.40
  -1   5  -2   -0.50    3.70
   1   5   2    5.20    0.50
  -1   5  -2    4.50    2.00
  -1  -5   2    3.90    0.80
  -1  -5   2   -0.30    3.50
  -1  -5   2    3.80    4.60
   1  -5  -2    3.20    1.90
   1  -5  -2    5.00    0.40
   1  -5  -2    3.10    1.00
   1  -5  -2    5.00    0.20
  -1  -5   2   13.60    7.40
  -1  -5   2    3.70    4.60
   1  -5  -2    4.60    0.50
   1  -5  -2    4.90    2.10
   1   5   2    4.60    2.30
   1   5   2    2.80    5.70
  -1  -5   2    5.20    0.80
  -2   5   2  163.78    6.90
  -2   5   2  160.08    5.80
   2   5  -2  152.78   15.30
  -2  -5  -2  140.49   15.40
   2  -5   2  148.89   13.10
  -2  -5  -2  149.39    4.60
   2   5  -2  160.78    4.50
  -2  -5  -2  127.39   20.00
  -2   5   2  162.48    4.20
  -2  -5  -2  154.78   16.10
   2   5  -2  158.18    4.80
   2   5  -2  149.19   18.30
   2  -5   2  158.78    4.00
   2   5  -2  147.09   12.60
  -2  -5  -2  161.18    4.70
  -2  -5  -2  174.28   17.90
   2   5  -2  156.38    5.30
   2  -5   2  171.68   14.20
   2   5  -2  135.39   19.60
  -2   5   2  184.28   14.50
  -2  -5  -2  156.28   14.90
   2   5  -2  157.48    4.00
  -2  -5  -2  162.38    4.80
   2   5  -2  139.99   15.40
   2   5   2  140.59   15.90
   2   5   2  191.18   13.50
   2  -5  -2  157.18   14.30
  -2  -5   2  139.89   13.60
  -2   5  -2  169.18    6.60
   2   5   2  160.78    4.80
   2   5   2  155.68    4.40
  -2   5  -2  157.18   12.80
  -2   5  -2  164.08    3.00
  -2  -5   2  174.58   18.20
  -2  -5   2  166.68    4.90
  -2   5  -2  168.98   14.80
  -2  -5   2  159.68   15.50
  -2  -5   2  159.08   17.10
   2   5   2  175.38   23.90
  -2   5  -2  159.98    4.30
   2  -5  -2  169.38   13.60
   2   5   2  155.28    3.90
   2   5   2  154.68   14.40
  -2  -5   2  193.48   32.20
   2  -5  -2  159.08    3.20
  -3  -5  -2  455.05   36.40
  -3   5   2  441.86   19.30
  -3   5   2  497.85   22.10
  -3  -5  -2  479.15   29.80
  -3  -5  -2  476.15   33.20
   3  -5   2  454.65   10.00
   3   5  -2  456.05   10.80
  -3   5   2  489.15   24.40
   3   5  -2  479.15   31.10
  -3  -5  -2  463.35   10.60
  -3  -5  -2  417.56   28.70
   3  -5   2  449.66    9.70
   3  -5   2  442.16   11.10
   3   5  -2  458.85    9.90
   3   5  -2  420.66   28.20
   3  -5   2  478.35    8.10
   3  -5   2  457.15    8.20
  -3   5   2  437.66   26.00
  -3   5   2  483.15   14.50
  -3  -5  -2  469.55   10.90
   3  -5   2  450.05   21.60
   3   5  -2  451.35   10.80
   3   5  -2  459.05   10.40
   3  -5   2  438.06   19.30
   3   5  -2  494.45   37.00
  -3   5   2  446.66    9.60
   3  -5   2  458.65    8.60
  -3  -5  -2  452.05   10.60
   3  -5   2  486.45   29.00
   3   5  -2  502.25   28.20
   3   5   2  409.06   36.20
   3   5   2  461.85    9.70
  -3  -5   2  461.95   10.70
  -3   5  -2  433.36   18.40
  -3   5  -2  466.65   15.70
   3   5   2  453.45   28.20
  -3   5  -2  428.06   26.50
  -3  -5   2  411.66   27.50
   3   5   2  459.75   30.90
  -3  -5   2  429.36   29.40
  -3  -5   2  449.16   28.30
   3  -5  -2  460.95   10.10
  -3  -5   2  426.26   36.20
  -3  -5   2  431.66   32.80
  -3   5  -2  445.26    9.60
   3  -5  -2  487.55   30.80
   3  -5  -2  468.35    8.80
  -3  -5   2  452.85   10.70
   3  -5  -2  442.66   21.60
  -3  -5   2  458.05   10.90
   3  -5  -2  465.25   11.10
   3   5   2  458.65   10.80
   3  -5  -2  456.65    8.00
  -3   5  -2  479.35   25.90
   3   5   2  456.55   10.30
   3  -5  -2  461.55   16.40
  -3   5  -2  469.15    9.10
  -4   5   2   55.19    2.40
  -4   5   2   57.59    8.60
   4  -5   2   58.39    3.30
   4  -5   2   28.60   11.00
  -4   5   2   60.99   12.20
  -4  -5  -2   89.39   21.10
  -4  -5  -2   62.19   17.50
   4  -5   2   62.39    8.50
   4   5  -2   60.29    3.30
   4  -5   2   57.69    2.10
   4  -5   2   60.79    2.00
  -4   5   2   76.39   11.70
  -4  -5  -2   40.60   13.50
  -4  -5  -2   61.69    3.30
   4  -5   2   64.49    8.70
  -4  -5  -2   52.79   13.40
   4   5  -2   45.40   19.60
  -4  -5  -2   59.89    3.00
  -4   5   2   53.09   12.70
   4  -5   2   47.30    8.30
   4   5  -2   67.59   16.20
   4   5  -2   64.39    3.30
  -4  -5  -2   69.19   21.10
  -4   5   2   47.50    9.90
   4   5  -2   59.69    3.10
   4   5  -2   69.09   14.70
   4   5  -2   50.69   14.70
  -4  -5  -2   71.59   14.80
   4  -5   2   64.29   11.80
   4   5   2   61.49    3.00
  -4  -5   2   54.79   16.00
  -4   5  -2   62.69   10.20
   4  -5  -2   65.79    3.10
   4  -5  -2   62.49    2.30
  -4   5  -2   61.69    2.50
  -4   5  -2   55.99    2.40
  -4  -5   2   38.10   14.30
   4   5   2   50.49   12.70
   4   5   2   30.00   11.70
  -4  -5   2   56.79    3.30
   4   5   2   58.79    2.70
   4  -5  -2   39.90   13.00
   4   5   2   59.59    3.20
   4  -5  -2   58.89   10.10
  -4  -5   2   70.69   16.20
  -4  -5   2   95.79   23.60
   4   5   2   66.99   19.40
  -4   5  -2   51.99   10.60
  -4  -5   2   62.29    3.20
   4  -5  -2   57.19    1.80
  -4   5  -2   35.30   12.30
   4  -5  -2   62.29    9.10
  -4  -5   2   49.99   13.10
  -4   5  -2   36.50    9.30
  -4  -5   2   53.49    4.60
   4   5   2   58.49   13.70
  -5  -5  -2    1.80    1.00
  -5  -5  -2    2.10    1.10
   5   5  -2    2.70    1.10
  -5  -5  -2    1.90    0.90
   5  -5   2    1.70    0.70
   5   5  -2    2.00    1.20
   5  -5   2    2.10    1.00
  -5   5   2    3.10    0.80
   5   5  -2    2.70    1.00
   5  -5  -2    3.90    0.90
   5   5   2    3.40    1.10
  -5  -5   2    1.70    0.90
   5   5   2    3.40    1.10
  -5   5  -2    1.50    0.70
   5  -5  -2    1.90    1.10
  -5  -5   2    3.20    1.20
   5   5   2    0.80    0.80
   5  -5  -2    2.90    0.70
  -5   5  -2    2.40    0.80
  -5  -5   2    1.60    1.10
   6  -5   2   24.10    2.50
   6  -5   2   22.90    1.80
   6   5  -2   24.40    2.70
   6   5  -2   22.70    2.50
  -6  -5  -2   16.10    2.10
  -6  -5  -2   28.00    2.80
  -6   5   2   20.40    1.90
  -6  -5  -2   23.70    2.60
  -6   5   2   21.60    1.90
   6   5  -2   21.60    2.30
   6   5   2   20.20    2.10
  -6   5  -2   22.70    1.80
   6   5   2   21.00    2.70
  -6  -5   2   25.60    3.10
   6   5   2   19.80    2.40
   6  -5  -2   21.50    1.70
   6  -5  -2   21.50    1.90
   6  -5  -2   17.80    2.50
  -6  -5   2   20.00    2.70
  -6  -5   2   23.80    2.50
  -6   5  -2   23.70    2.00
   7   5  -2   -0.30    1.20
  -7  -5  -2    0.20    1.30
   7  -5   2    1.30    1.20
  -7   5   2    0.70    0.80
   7   5  -2    1.70    1.20
  -7   5   2    0.10    0.80
   7  -5   2    1.00    1.10
  -7  -5  -2    0.40    1.00
   7  -5  -2    1.10    1.00
  -7   5  -2   -0.10    0.70
  -7  -5   2    1.70    1.30
   7  -5  -2    0.90    1.30
  -7  -5   2   -0.50    1.30
  -7  -5   2   -1.10    0.90
  -7   5  -2    0.20    0.90
   7   5   2   -1.30    0.90
   7   5   2   -1.70    1.00
   7  -5  -2    1.20    1.10
   7   5   2    2.00    1.20
  -8   5   2   29.60    2.20
   8   5  -2   27.20    3.50
  -8   5   2   24.10    2.90
   8   5  -2   33.70    3.30
  -8  -5  -2   24.50    3.50
   8  -5   2   29.40    3.10
   8   5  -2   28.00    3.10
  -8  -5  -2   29.70    2.70
   8  -5   2   32.70    2.70
  -8  -5  -2   35.20    3.60
  -8   5  -2   28.10    3.20
  -8  -5   2   32.20    3.00
  -8  -5   2   24.70    3.50
   8   5   2   32.00    3.00
   8   5   2   29.40    3.60
  -8  -5   2   27.00    3.70
   8  -5  -2   40.90    3.70
  -8   5  -2   29.90    2.30
   8   5   2   29.70    3.10
   8  -5  -2   23.10    2.30
   8  -5  -2   34.30    2.70
   9   5  -2    3.20    1.60
  -9  -5  -2   -0.20    1.00
   9   5  -2    1.90    1.40
  -9   5   2    0.70    1.20
   9  -5   2    0.20    1.50
  -9  -5  -2    3.80    1.90
   9  -5   2    1.60    1.20
   9   5  -2    3.10    1.70
   9  -5  -2    0.50    1.10
   9   5   2    1.00    1.30
  -9  -5   2   -1.10    1.40
   9   5   2    3.00    1.50
   9  -5  -2    2.40    1.70
  -9   5  -2    1.30    1.30
  -9  -5   2    1.20    1.10
  10   5  -2    1.30    1.60
  10   5  -2    2.20    1.70
  10   5  -2    0.90    1.70
  10  -5   2   -0.20    1.30
 -10  -5  -2    0.50    1.60
 -10   5  -2   -0.50    1.30
  10   5   2   -0.20    1.40
  10   5   2    0.20    1.40
  10  -5  -2   -2.30    1.40
 -10  -5   2    2.60    2.10
  10  -5  -2    0.30    1.50
  11   5  -2   11.80    2.70
  11   5  -2    5.80    2.50
 -11  -5  -2   10.70    1.90
  11  -5   2    7.50    2.60
 -11  -5  -2    9.10    3.10
  11  -5  -2    6.30    2.40
 -11  -5   2   13.00    3.60
  11   5   2    5.00    2.20
 -11  -5   2    6.70    2.00
  11   5   2    8.70    2.50
   0   6  -2  507.65    9.90
   0  -6  -2  489.65    9.50
   0   6  -2  485.05   10.30
   0   6   2  470.35   25.70
   0  -6   2  508.55    9.90
   0  -6   2  520.05   23.00
   0   6  -2  512.15   10.10
   0  -6  -2  514.35    9.90
   0  -6  -2  500.05    9.90
   0   6   2  500.35    9.60
   0  -6   2  511.75    9.60
   0   6   2  486.15   23.20
   0  -6   2  482.35   24.20
   0  -6   2  481.15   20.10
   0   6  -2  533.15   25.90
   0  -6   2  501.85    9.80
   0  -6   2  515.95   20.10
   0  -6  -2  512.45   22.20
   0   6   2  483.45   18.90
   0  -6  -2  489.15   10.00
   0  -6  -2  503.35    9.90
   0  -6   2  498.15   26.60
   0  -6  -2  497.45   19.70
   0  -6  -2  512.45   15.10
   0  -6   2  505.75   12.80
   0   6  -2  492.85   25.00
   0  -6   2  491.55    8.80
   0  -6  -2  504.35   24.70
   0   6   2  498.65    9.10
   0  -6   2  498.85   10.00
   0   6   2  499.35   10.30
  -1   6   2   65.09    2.50
  -1  -6  -2   66.99   11.60
   1  -6   2   63.99    1.80
   1   6  -2   66.29    2.60
   1   6  -2   51.59   10.80
  -1  -6  -2   63.09    2.50
  -1  -6  -2   66.59    2.50
  -1  -6  -2   65.69    2.70
   1   6  -2   63.89    1.60
   1  -6   2   67.79    1.50
   1  -6   2   79.19    7.60
   1  -6   2   60.39    6.00
   1   6  -2   65.39    2.60
  -1  -6  -2   67.09    2.60
   1  -6   2   66.19    1.60
  -1  -6  -2   67.89   11.40
   1  -6   2   52.19    9.20
  -1  -6  -2   71.39   14.20
  -1  -6  -2   56.79    9.30
  -1   6   2   47.30    7.60
  -1   6   2   57.59    6.10
   1  -6   2   66.59    1.80
   1  -6   2   52.39    8.10
   1   6  -2   68.69    2.40
   1   6  -2   76.79   10.50
  -1  -6  -2   54.89    7.30
   1  -6  -2   63.09    6.00
   1   6   2   58.49   13.60
   1   6   2   64.19    5.60
   1  -6  -2   58.99    6.00
   1  -6  -2   66.29    3.00
   1  -6  -2   66.39    1.80
  -1  -6   2   65.79   10.30
  -1  -6   2   61.69    2.60
  -1   6  -2   60.89    6.30
   1   6   2   67.69    1.70
  -1   6  -2   64.69    2.50
  -1  -6   2   67.49   10.60
   1  -6  -2   59.09    6.30
   1  -6  -2   53.49    9.40
   1  -6  -2   68.69    1.30
   1   6   2   65.29    2.60
  -1  -6   2   61.39    7.90
  -1  -6   2   55.69   12.90
   1   6   2   76.99   11.40
   1  -6  -2   65.69    1.60
  -1  -6   2   66.69    2.70
   1   6   2   43.20   10.70
  -1  -6   2   65.19    2.50
   1  -6  -2   66.29    1.60
  -1  -6   2   66.99    2.60
  -1  -6   2   59.99   10.70
  -1   6  -2   65.49   11.30
   1  -6  -2   65.19    1.90
  -1  -6   2   60.69    9.70
  -2   6   2   29.20    8.30
   2   6  -2   20.50    6.20
   2   6  -2   15.60    7.60
   2  -6   2   15.70    6.10
  -2  -6  -2   19.00    1.60
  -2  -6  -2   20.80    1.70
   2   6  -2   16.80    8.40
  -2  -6  -2    4.70    7.20
  -2   6   2   20.10    1.40
  -2  -6  -2   16.00    7.30
   2   6  -2   32.40    8.50
  -2   6   2   18.00    2.00
   2   6  -2   17.80    1.10
  -2  -6  -2    4.30    6.00
   2  -6   2   17.10    1.20
  -2   6   2   26.00    3.80
   2   6  -2   18.60    1.50
  -2  -6  -2    5.50    5.70
   2   6  -2   20.90    1.40
   2  -6   2   27.80    7.00
   2   6  -2   10.90    9.70
   2   6  -2   18.30    1.60
  -2  -6  -2   17.90    1.50
  -2   6  -2   19.10    1.40
  -2   6  -2   28.00    6.10
   2  -6  -2   18.00    6.70
  -2  -6   2   18.40    1.70
  -2  -6   2   18.50    1.60
   2  -6  -2   18.80    0.60
   2   6   2   18.90    1.10
  -2  -6   2    8.40    9.70
  -2   6  -2   22.60    7.40
   2   6   2   18.60    8.60
   2  -6  -2   19.30    2.90
  -2  -6   2   22.70    7.40
   2   6   2   32.50   12.20
   2   6   2   14.60    6.50
   2   6   2   21.40    1.50
   2  -6  -2   17.80    7.00
  -2  -6   2    8.40    7.10
  -2  -6   2   18.80    7.90
   2   6   2   17.30    1.70
  -2  -6   2   18.00    1.70
  -2  -6   2   15.20    8.30
  -2   6  -2   20.30    1.90
   2   6   2   18.10    5.20
  -2   6  -2   18.80    0.40
  -3  -6  -2  198.68   20.80
   3   6  -2  181.08   20.20
  -3  -6  -2  206.18    6.50
  -3  -6  -2  208.28    6.30
  -3  -6  -2  225.58   22.90
  -3  -6  -2  195.78   28.40
  -3   6   2  211.88    5.50
   3   6  -2  213.68    6.60
   3   6  -2  224.48    6.50
   3   6  -2  212.28    5.50
  -3  -6  -2  229.08   25.40
  -3   6   2  215.58   13.30
  -3   6   2  216.18    6.80
  -3   6   2  211.08   11.50
  -3  -6  -2  223.08    6.60
   3   6  -2  206.58    6.80
   3  -6   2  227.38   20.70
   3   6  -2  232.98   19.20
   3  -6   2  188.38   15.70
   3   6  -2  173.98   28.20
  -3  -6  -2  225.68   29.50
  -3   6   2  199.88   18.60
   3   6  -2  217.58   22.10
  -3  -6  -2  227.68   22.40
   3  -6   2  218.88    5.70
  -3   6   2  188.48   17.60
  -3   6  -2  220.78    4.30
  -3   6  -2  234.58   19.40
  -3   6  -2  182.68   18.20
  -3  -6   2  211.68   22.70
  -3   6  -2  192.08   11.40
   3   6   2  209.18    6.40
   3   6   2  194.28   19.80
   3  -6  -2  215.78    4.40
   3  -6  -2  209.48    8.30
   3   6   2  211.18   18.30
  -3  -6   2  210.08   20.30
  -3  -6   2  219.28    6.60
  -3  -6   2  217.98   21.80
   3  -6  -2  213.78   21.30
   3   6   2  191.08   29.80
   3  -6  -2  213.08    6.20
  -3   6  -2  214.88    5.70
   3   6   2  209.88    5.30
  -3  -6   2  216.28    6.50
  -3   6  -2  215.48    5.30
   3  -6  -2  213.78   16.90
   3  -6  -2  212.18    5.80
  -3  -6   2  208.88   31.20
  -3  -6   2  195.18   25.90
   3  -6  -2  222.28    3.80
   3   6   2  208.98    6.60
   4  -6   2    7.50    0.70
  -4  -6  -2    6.30    1.40
  -4  -6  -2    7.10    9.00
  -4   6   2    7.50    3.40
  -4  -6  -2    7.70   10.50
  -4   6   2   11.30    7.40
   4   6  -2   26.70   14.90
   4  -6   2    8.50    9.90
   4   6  -2    0.40    9.30
   4   6  -2    4.70    1.20
   4   6  -2    5.10    1.20
  -4   6   2    7.90    8.70
  -4  -6  -2    6.00    1.40
   4   6  -2    7.20    1.20
   4  -6   2   15.50    4.30
  -4   6   2   10.10    7.10
   4  -6   2   10.10    4.20
  -4  -6  -2   -8.50   13.60
   4   6  -2   10.20    9.80
   4   6  -2    3.30   10.00
  -4   6   2    6.90    1.10
  -4  -6  -2  -13.90    9.60
   4   6  -2    8.80    1.70
   4  -6   2    5.60    6.60
  -4  -6  -2    9.00    1.50
   4  -6   2   14.30    5.70
  -4  -6  -2    0.20   12.10
   4  -6  -2    5.80    0.50
   4   6   2   12.50    9.00
   4  -6  -2    7.30    0.80
   4  -6  -2    7.00   10.60
   4  -6  -2    4.50    2.80
  -4   6  -2    6.90    6.70
   4   6   2    4.80    1.20
  -4  -6   2    2.70   11.60
  -4  -6   2   17.00   13.50
   4  -6  -2   -5.60    5.10
   4  -6  -2    6.00    1.20
   4   6   2    5.90    8.40
   4   6   2    7.90    1.40
   4   6   2    6.90   10.10
   4   6   2  -19.50   13.80
  -4  -6   2   11.80   10.40
  -4  -6   2    6.70    1.50
  -4  -6   2   -0.10   12.50
   4   6   2    6.70    1.10
  -4   6  -2    7.00    1.30
   4  -6  -2    6.60    6.10
  -4  -6   2    6.50    1.50
  -4   6  -2    0.10    9.00
  -4  -6   2    5.30    1.20
  -4  -6   2   -7.80    9.00
  -4   6  -2    1.30    7.20
  -5  -6  -2    1.70    1.10
  -5   6   2    1.90    0.70
  -5  -6  -2    1.40    1.00
   5   6  -2    1.50    0.90
   5  -6   2    1.60    1.00
   5   6  -2    3.00    1.10
   5   6  -2    3.80    1.30
  -5  -6  -2    2.10    1.00
   5   6   2    2.00    1.00
   5  -6  -2    1.80    0.70
  -5  -6   2    1.10    1.00
   5   6   2    3.30    1.10
  -5  -6   2    1.50    1.00
   5  -6  -2    2.40    0.60
  -5  -6   2    2.10    1.10
   5  -6  -2    2.40    1.10
   5   6   2    2.40    0.90
  -5   6  -2    1.70    0.80
  -5   6  -2    1.60    0.60
   6   6  -2    0.10    0.90
  -6  -6  -2   -0.20    0.90
  -6   6   2   -0.20    0.70
   6   6  -2    1.80    1.10
  -6  -6  -2    1.90    1.00
  -6  -6  -2   -0.10    1.10
   6   6  -2    2.10    1.30
   6  -6   2    0.40    0.70
  -6   6   2    1.50    0.80
   6  -6   2    0.20    0.90
  -6   6  -2    1.30    0.70
   6  -6  -2    1.80    1.10
   6  -6  -2    0.10    0.70
  -6  -6   2    1.70    1.40
   6   6   2    1.30    0.90
   6  -6  -2    1.50    0.70
  -6   6  -2    0.50    0.70
  -6  -6   2    0.40    1.10
   6   6   2    1.60    1.10
   6   6   2    0.90    1.20
  -6  -6   2    2.40    1.20
   7  -6   2  126.49    5.80
  -7  -6  -2  119.59    6.10
   7  -6   2  125.19    4.70
  -7  -6  -2  122.79    6.10
  -7  -6  -2  133.89    5.70
   7   6  -2  124.39    6.30
   7   6  -2  123.09    5.80
   7   6  -2  130.99    5.70
  -7   6   2  131.09    4.70
  -7  -6   2  127.29    6.40
  -7   6  -2  127.99    4.80
   7  -6  -2  129.29    4.50
  -7  -6   2  127.49    6.50
   7  -6  -2  127.39    6.00
   7   6   2  127.39    5.50
  -7  -6   2  131.69    5.80
   7  -6  -2  130.89    4.70
   7   6   2  125.49    5.90
   7   6   2  119.19    6.00
  -7   6  -2  121.99    4.70
  -8  -6  -2    2.20    1.20
  -8  -6  -2    0.60    1.50
   8  -6   2    2.40    1.20
   8   6  -2    3.20    1.60
  -8  -6  -2    4.20    1.90
   8   6  -2    1.70    1.40
  -8   6   2    2.30    1.10
   8  -6   2    1.10    1.50
   8   6  -2    1.30    1.50
  -8  -6   2    4.30    1.90
  -8  -6   2    1.30    1.60
  -8  -6   2    1.00    1.20
  -8   6  -2   -0.10    0.90
   8   6   2    1.00    1.30
   8   6   2    4.40    1.60
   8   6   2    1.60    1.60
   8  -6  -2    0.90    1.00
   8  -6  -2    0.50    1.30
  -9   6   2    0.60    1.20
   9   6  -2    2.70    1.50
  -9  -6  -2   -0.90    1.50
   9   6  -2    0.90    1.40
   9   6  -2    0.30    1.40
  -9  -6  -2    0.20    1.00
   9  -6   2   -2.00    1.00
   9  -6   2    0.90    1.10
  -9   6  -2    0.80    1.20
  -9  -6   2   -1.90    1.00
  -9  -6   2    1.00    1.70
   9  -6  -2    1.80    1.30
   9   6   2    1.80    1.40
   9   6   2    0.70    1.30
   9  -6  -2    1.00    1.50
  10   6  -2   -0.90    1.30
 -10  -6  -2    1.50    1.30
  10   6  -2    2.10    1.60
 -10  -6  -2    1.50    2.30
  10  -6   2   -1.30    1.40
  10   6  -2    1.50    1.80
  10  -6  -2   -1.00    1.50
  10   6   2   -0.50    1.40
 -10  -6   2    2.90    1.40
 -10   6  -2    0.80    1.50
  10   6   2   -1.90    1.20
   0   7   2   -9.80    4.90
   0  -7  -2   -0.30    0.40
   0  -7   2    0.00    0.40
   0  -7  -2   -0.10    0.40
   0  -7   2   -7.30    4.40
   0   7  -2    0.00    4.60
   0  -7  -2    1.40    4.80
   0  -7  -2    0.00    0.30
   0  -7  -2    0.20    1.80
   0  -7   2   -0.50    4.20
   0  -7   2    4.10    4.10
   0  -7   2    0.00    0.30
   0   7  -2   -4.00    4.40
   0  -7   2   -1.50    6.30
   0  -7  -2    9.20    5.90
   0   7  -2   -0.20    0.40
   0  -7  -2    0.00    3.50
   0  -7   2    0.10    0.20
   0  -7  -2   -0.60    0.60
   0  -7   2   -0.50    0.40
   0   7   2    0.00    0.30
   0  -7  -2    0.30    5.20
   0   7  -2    0.30    0.50
   0  -7   2   -0.30    0.40
   0   7   2   -0.50    0.40
   0  -7   2    1.60    4.00
   0  -7   2   -1.70    1.60
   0  -7  -2    0.00    0.40
   0   7   2   -4.90    5.70
   0   7   2    0.90    3.90
   0  -7  -2    0.00    4.10
   0   7  -2    0.60    5.70
   0  -7   2   -0.30    0.30
   0  -7   2   -3.90    4.50
   1  -7   2   95.09    2.10
   1   7  -2   89.79    2.90
  -1  -7  -2   92.49   14.60
   1  -7   2   90.69    2.50
  -1   7   2   96.09    3.30
   1   7  -2   95.89    3.20
   1  -7   2   79.09   12.50
   1  -7   2   93.49    1.70
  -1   7   2   99.29   11.30
  -1  -7  -2   88.89    3.20
   1   7  -2   95.49    3.30
  -1  -7  -2   91.99    3.40
   1   7  -2   93.89   12.10
   1  -7   2   89.99    8.80
   1  -7   2   91.79    2.30
  -1  -7  -2   71.99   11.20
   1   7  -2  110.09   17.10
   1  -7   2   88.79    6.40
   1   7  -2   94.39    2.10
   1  -7   2   91.79   10.70
  -1   7   2   88.49    8.90
  -1  -7  -2   97.49   15.70
  -1  -7  -2   96.49    9.60
   1   7  -2   95.39    3.40
  -1  -7  -2   87.79   15.90
  -1  -7  -2   94.19   13.60
   1  -7   2   95.29    4.70
   1  -7   2   93.79    2.90
  -1  -7  -2   92.39    3.10
   1   7  -2   99.59    6.50
  -1  -7  -2   92.59    3.30
  -1  -7   2   89.39   13.30
   1   7   2   95.39   14.10
   1  -7  -2   89.69    2.20
   1   7   2  105.29    7.00
   1  -7  -2   99.49    9.00
  -1   7  -2   70.19   11.80
  -1   7  -2   92.59    3.30
   1  -7  -2   93.29    2.40
  -1  -7   2   96.69   14.60
   1  -7  -2   97.19    1.80
   1   7   2   84.39   14.60
  -1  -7   2   87.39    3.30
  -1  -7   2   93.59   13.90
   1  -7  -2   89.39   13.50
  -1  -7   2   90.79   13.80
   1   7   2   94.89    3.30
   1  -7  -2   94.39    3.80
  -1  -7   2   94.19    3.30
   1  -7  -2   91.89    2.60
   1   7   2   97.09    2.20
  -1  -7   2   97.19   15.20
   1   7   2   93.89    3.20
   1  -7  -2   82.89    9.50
   1  -7  -2   92.29    2.20
  -1   7  -2  100.79    9.50
  -1  -7   2   93.79    3.30
   1  -7  -2  109.19    8.10
  -1  -7   2   79.09   10.60
  -1  -7   2   93.59    3.20
  -2   7   2   23.20    2.60
   2   7  -2   20.00    7.30
  -2  -7  -2   22.00    1.80
   2  -7   2   29.30    8.40
   2   7  -2   21.90    1.50
  -2  -7  -2   37.70   12.70
   2   7  -2   21.00    6.00
   2  -7   2   23.20    1.40
   2   7  -2   24.30    1.20
   2   7  -2   27.80    1.80
  -2  -7  -2   28.70    9.70
   2   7  -2   25.90    2.00
  -2   7   2   13.70    7.20
   2   7  -2   28.20    9.60
   2   7  -2   14.50    9.60
  -2  -7  -2   22.50    1.90
  -2  -7  -2   27.60   10.90
  -2  -7  -2   23.70    1.80
   2   7  -2   34.50   13.80
  -2  -7  -2   24.80    9.10
  -2   7   2   24.00    1.60
  -2   7   2   34.40    5.40
  -2  -7  -2   23.50    7.80
   2  -7   2   23.70    7.60
   2   7   2   18.40    8.70
   2  -7  -2   16.70    7.20
   2   7   2   24.00    1.60
  -2  -7   2   23.90    9.70
  -2  -7   2   25.10    2.00
  -2   7  -2   32.60    6.50
  -2   7  -2   22.80    7.90
  -2  -7   2   23.60    1.90
   2   7   2   25.10    1.20
   2  -7  -2   24.30    7.70
   2   7   2   33.30    6.20
  -2  -7   2   20.30    1.80
   2  -7  -2   24.80    0.90
  -2   7  -2   22.70    2.50
   2   7   2   19.40   11.10
  -2  -7   2   18.10    6.80
  -2   7  -2   25.20    0.60
  -2  -7   2   16.80    8.70
  -2  -7   2   18.00    8.80
  -2   7  -2   23.50    1.70
   2  -7  -2   21.10    2.60
   2   7   2   22.60    2.10
  -2  -7   2   12.70   10.10
   2  -7  -2   25.00    0.70
  -3   7   2   95.89   16.60
   3   7  -2  135.09   19.80
  -3   7   2  116.09    7.20
   3   7  -2  101.59   19.00
  -3  -7  -2   67.79   18.50
  -3  -7  -2  109.49    4.40
   3   7  -2  109.19   14.50
  -3   7   2  111.49    5.60
   3   7  -2  114.99    4.60
   3   7  -2  115.09    3.50
  -3  -7  -2  118.89    4.40
   3  -7   2  116.29    3.80
  -3  -7  -2  112.29   22.40
  -3  -7  -2  119.99   21.00
  -3  -7  -2  122.29    4.60
   3   7  -2  111.19    4.10
   3  -7   2  108.69   15.20
  -3  -7  -2  121.69   18.00
   3   7  -2   84.49   20.80
  -3  -7  -2  100.09   17.80
  -3   7   2  108.09    3.70
   3   7  -2  112.29    4.50
  -3  -7  -2   93.59   16.30
  -3   7   2  111.99    8.50
   3  -7   2  122.89   18.00
   3   7   2  111.79    3.40
  -3  -7   2   86.89   15.50
   3  -7  -2   84.69   13.50
  -3   7  -2  103.79   15.90
  -3   7  -2  110.99    3.90
  -3  -7   2  113.89    4.50
   3   7   2  101.29   18.00
   3   7   2  125.59   17.40
   3   7   2  111.49   14.90
  -3  -7   2  117.39   25.10
   3   7   2   74.39   19.00
  -3  -7   2  106.19   19.30
   3   7   2  117.09    4.10
  -3  -7   2  113.49    4.60
   3  -7  -2  114.29    3.90
   3  -7  -2   89.99   15.60
  -3  -7   2   98.79   16.50
   3  -7  -2  115.09    2.30
  -3   7  -2  101.79    7.30
  -3  -7   2  106.59    4.40
  -3   7  -2   89.89   13.30
  -3   7  -2  116.49    2.40
   3   7   2  115.89    4.50
  -3  -7   2  114.99   21.80
  -4  -7  -2   -0.10    0.80
   4   7  -2    0.10    0.80
  -4  -7  -2    1.10    0.80
   4   7  -2    0.50    0.70
   4   7  -2    0.50    0.70
   4   7  -2    0.40    0.60
   4  -7   2    0.70    0.80
  -4  -7  -2    0.10    0.60
   4  -7   2    0.60    0.30
  -4   7   2    0.70    0.50
   4   7   2    0.80    0.90
  -4   7  -2    0.10    0.30
   4  -7  -2    0.60    0.20
  -4  -7   2    0.40    0.80
  -4  -7   2    1.60    0.90
   4   7   2    0.90    0.80
   4  -7  -2    0.60    0.40
  -4  -7   2    0.10    0.60
  -4   7  -2   -0.30    0.60
   4  -7  -2    0.50    0.70
   4   7   2    0.50    0.60
   5   7  -2   13.50    2.00
  -5  -7  -2   10.50    2.00
  -5   7   2   15.00    1.50
  -5  -7  -2   15.30    2.20
   5   7  -2   11.50    2.00
   5  -7   2   15.00    1.10
   5  -7   2   16.30    2.10
  -5  -7  -2   14.00    2.10
   5   7  -2   16.20    1.90
   5  -7  -2   12.60    1.10
  -5   7  -2   16.80    1.60
   5   7   2   15.60    2.10
  -5  -7   2   17.80    2.40
   5   7   2   14.10    2.20
   5   7   2   18.60    1.80
   5  -7  -2   13.70    1.00
  -5  -7   2   15.40    2.40
  -5  -7   2   14.30    2.20
   5  -7  -2   14.60    2.10
  -6   7   2    5.90    1.30
   6   7  -2    6.30    1.60
   6   7  -2    7.70    1.80
  -6  -7  -2    6.50    1.70
   6  -7   2    6.50    1.70
   6  -7   2    8.10    1.20
   6   7  -2    9.10    1.60
  -6  -7  -2    7.10    2.00
  -6  -7  -2    7.00    2.10
  -6   7   2    6.80    1.20
   6   7   2    4.40    1.70
   6   7   2    6.90    1.50
   6  -7  -2    6.00    1.00
  -6   7  -2    8.10    1.20
  -6   7  -2    6.50    1.30
   6   7   2    6.20    1.60
  -6  -7   2    5.60    1.80
  -6  -7   2    5.70    1.80
  -6  -7   2    6.20    1.70
   6  -7  -2    7.60    1.70
   6  -7  -2    5.50    1.00
  -7   7   2    4.70    1.40
   7   7  -2    9.00    2.30
   7   7  -2    5.20    1.70
  -7  -7  -2    5.70    1.90
   7  -7   2    6.40    1.30
  -7   7   2    7.90    1.50
  -7  -7  -2    5.90    2.00
  -7  -7  -2    6.40    1.60
   7   7  -2    6.60    2.00
   7  -7   2    5.80    1.80
   7   7   2    8.20    1.70
   7   7   2    6.70    1.70
  -7  -7   2    8.30    1.90
   7   7   2    9.80    2.20
  -7   7  -2    9.50    1.50
   7  -7  -2    6.30    1.30
  -7  -7   2    8.40    2.20
  -7  -7   2    6.90    2.10
  -7   7  -2    5.90    1.40
   7  -7  -2    5.90    1.80
  -8   7   2    2.20    1.10
  -8  -7  -2    2.30    1.60
  -8  -7  -2    1.80    1.50
   8  -7   2    0.90    1.20
   8   7  -2    0.90    1.30
   8  -7   2    1.30    1.00
   8   7  -2    1.60    1.30
   8   7  -2   -1.30    1.30
  -8  -7  -2    2.90    1.30
  -8  -7   2    0.80    1.20
   8   7   2    1.50    1.50
   8  -7  -2    3.30    1.10
   8  -7  -2    2.80    1.70
   8   7   2    0.80    1.40
  -8   7  -2    2.40    1.30
   8   7   2    1.40    1.30
  -8  -7   2    1.00    1.60
  -8  -7   2   -0.60    1.20
   9   7  -2    8.00    2.10
   9  -7   2    9.80    2.30
  -9   7   2   10.30    1.80
   9   7  -2    9.40    2.50
  -9  -7  -2    5.60    2.30
   9   7  -2    7.20    2.20
   9   7   2   10.30    2.30
   9   7   2    7.40    2.20
  -9   7  -2    8.20    1.80
  -9  -7   2    3.80    2.20
   9  -7  -2    8.70    2.40
  10   7  -2    7.00    2.20
  10   7  -2    9.50    2.80
  10  -7   2    5.30    2.20
  10   7  -2    3.50    2.30
 -10  -7  -2   10.90    2.90
 -10  -7  -2    9.40    2.00
  10  -7  -2    6.60    2.40
  10   7   2    6.50    2.20
 -10  -7   2    3.60    1.70
 -10  -7   2    4.70    2.30
  10   7   2   12.20    2.50
 -10   7  -2    7.50    2.10
   0  -8  -2  370.26   25.40
   0  -8   2  371.66    7.50
   0   8   2  365.76    8.50
   0  -8  -2  367.46    8.00
   0   8  -2  384.56    8.80
   0  -8  -2  398.36   25.00
   0   8  -2  356.16   23.40
   0  -8  -2  365.06    7.90
   0   8  -2  397.06   25.60
   0  -8   2  357.96   12.20
   0   8   2  357.66   25.80
   0  -8   2  369.26    8.10
   0   8  -2  368.16    8.10
   0  -8  -2  368.96   13.70
   0  -8  -2  369.86    8.20
   0  -8  -2  354.76   21.70
   0   8   2  362.36   23.20
   0  -8   2  351.46   23.80
   0  -8  -2  373.66   21.90
   0  -8   2  367.96   20.30
   0   8  -2  399.86   26.00
   0  -8  -2  364.46    7.90
   0  -8   2  367.96    7.80
   0   8   2  360.56    7.50
   0   8  -2  368.26    8.60
   0  -8  -2  361.26    7.40
   0  -8   2  363.46    7.90
   0  -8   2  380.06   19.10
   0  -8  -2  360.86   22.50
   0  -8   2  360.56    7.80
   0  -8   2  337.87   19.60
   0  -8   2  350.86   25.60
   1  -8   2  397.86   22.20
   1   8  -2  467.45   10.40
  -1  -8  -2  457.95   27.00
   1  -8   2  442.36   18.70
   1  -8   2  419.76   26.60
   1  -8   2  458.95    9.00
   1  -8   2  474.75    7.90
  -1  -8  -2  456.15   10.40
  -1  -8  -2  431.86   25.70
   1  -8   2  455.75   10.10
   1   8  -2  495.65   31.40
  -1  -8  -2  457.75   10.10
   1  -8   2  424.76   16.30
   1  -8   2  461.95   13.00
  -1  -8  -2  416.86   29.30
  -1   8   2  462.75   10.20
   1   8  -2  435.66   22.20
  -1   8   2  443.76   20.80
  -1  -8  -2  461.05   10.20
   1  -8   2  456.35    8.70
   1   8  -2  476.65   14.10
  -1  -8  -2  456.35   20.40
   1   8  -2  458.35    9.50
  -1  -8  -2  420.76   31.40
  -1  -8  -2  444.86    9.80
   1  -8   2  444.46    8.10
   1   8  -2  442.16   10.00
  -1   8   2  498.75   24.90
   1   8  -2  470.65   10.30
  -1  -8  -2  428.26   27.00
  -1   8  -2  455.05   10.20
  -1  -8   2  478.55   29.60
  -1   8  -2  460.75   20.60
   1  -8  -2  441.06   28.50
   1  -8  -2  477.15    8.00
   1  -8  -2  445.16   17.40
  -1  -8   2  444.26   10.00
  -1   8  -2  470.65   21.80
  -1  -8   2  452.15   10.20
  -1  -8   2  446.76   27.30
  -1  -8   2  463.05   27.00
   1  -8  -2  471.95   11.20
   1   8   2  471.75   16.00
  -1  -8   2  444.36   27.70
   1  -8  -2  436.66   19.50
   1   8   2  447.06   25.40
   1  -8  -2  461.35    8.70
  -1  -8   2  424.06   27.20
  -1  -8   2  466.05   10.30
  -1  -8   2  446.66   10.00
  -1  -8   2  391.26   32.20
   1   8   2  458.45   10.00
   1   8   2  479.15    8.50
   1  -8  -2  449.66    8.90
  -1   8  -2  490.25   29.10
   1  -8  -2  458.15   19.50
  -1  -8   2  436.86   19.50
   1   8   2  439.26   30.30
   1   8   2  462.35   10.10
   1  -8  -2  459.05    8.50
   1  -8  -2  455.25    9.10
   2   8  -2   -0.20    0.60
  -2  -8  -2  -12.70    8.20
   2   8  -2   -0.10    0.30
   2   8  -2   -0.10    0.70
   2   8  -2    0.80    0.60
  -2  -8  -2   -1.90   10.00
   2  -8   2    4.30    5.80
  -2   8   2   -4.70    6.70
   2   8  -2   -0.20    4.10
  -2  -8  -2    0.50    0.70
  -2  -8  -2    5.60    6.10
  -2  -8  -2   -0.30    0.60
  -2  -8  -2    0.30    6.90
   2  -8   2    1.20    6.50
  -2  -8  -2  -11.70   10.30
  -2   8   2    2.10    4.20
   2   8  -2   -0.50    0.50
  -2   8   2    0.20    0.60
  -2   8   2    1.80    2.90
   2   8  -2    2.40   10.20
  -2  -8  -2   -3.50    8.30
   2   8  -2    2.90    7.20
   2   8  -2   -5.90    6.20
   2  -8   2    1.10    0.60
  -2  -8   2    5.70    8.20
  -2  -8   2    2.70    6.40
   2  -8  -2    3.10    6.10
  -2  -8   2   -2.40    6.80
  -2  -8   2    3.50    9.10
  -2  -8   2   -3.40   10.40
  -2   8  -2    0.30    0.20
   2  -8  -2   -2.50    6.40
  -2  -8   2   -8.90    8.30
   2   8   2   -1.00   10.90
   2  -8  -2    0.40    0.20
  -2  -8   2    0.30    0.70
   2  -8  -2    0.10    0.10
   2   8   2    0.00    0.30
  -2  -8   2    0.00    0.60
   2  -8  -2    0.50    0.30
  -2   8  -2    0.30    0.60
  -2   8  -2   -1.70    2.90
   2   8   2    2.20    7.20
  -2   8  -2    2.40    6.40
   2   8   2   -3.60    3.50
   2  -8  -2    0.90    1.10
   3  -8   2    3.90    6.90
  -3  -8  -2    1.10    0.80
   3   8  -2   -3.20    9.40
   3   8  -2    7.70    8.40
  -3  -8  -2  -13.90    9.90
   3   8  -2    0.60    0.60
   3   8  -2    1.00    0.50
   3   8  -2    0.80    0.80
  -3  -8  -2   -3.50   15.70
  -3   8   2    0.40    7.60
  -3  -8  -2    0.60   10.30
  -3  -8  -2    0.90    0.80
   3  -8   2    1.60    0.60
  -3  -8  -2    1.90    0.90
  -3  -8  -2  -10.00   11.00
   3   8  -2    6.70    6.80
  -3   8   2   -0.20    0.50
   3   8  -2  -16.80   11.70
   3  -8   2    3.00    7.40
  -3  -8  -2   -1.90    8.50
  -3  -8  -2    3.00    9.20
  -3  -8   2   15.90   11.30
  -3   8  -2    2.30    1.80
  -3  -8   2   -6.50    9.30
  -3  -8   2   15.50    8.80
   3   8   2   -1.00   10.10
  -3  -8   2    4.80   12.90
   3  -8  -2   -4.80    6.60
  -3   8  -2   18.70    8.80
   3  -8  -2    1.50    0.80
   3   8   2    6.40    6.00
   3   8   2   -3.40    8.00
  -3  -8   2    0.40    0.70
  -3  -8   2    1.10    0.90
   3   8   2    1.00    0.80
  -3  -8   2    3.40    9.10
   3   8   2    0.60    0.50
   3   8   2    0.80    0.70
   3  -8  -2    9.50    8.80
  -3   8  -2    0.40    0.70
  -3   8  -2    8.20    6.50
  -3  -8   2    0.00    0.70
   3   8   2  -14.30   12.20
  -3  -8   2    9.20   11.00
   4   8  -2  108.89    4.90
  -4  -8  -2  102.09    4.70
  -4  -8  -2  107.29    4.90
  -4   8   2  104.49    4.00
   4   8  -2  107.19    4.80
   4   8  -2  100.79    3.70
  -4  -8  -2  102.59    4.60
   4  -8   2  106.69    4.00
   4   8  -2  108.49    4.50
  -4   8  -2  102.49    4.00
  -4   8  -2  104.99    2.50
   4  -8  -2  105.09    4.20
  -4  -8   2  103.59    4.70
   4   8   2  102.89    4.70
   4   8   2  100.49    4.30
  -4  -8   2  104.39    4.90
  -4  -8   2  108.59    4.80
   4  -8  -2  106.69    2.10
   4   8   2  105.89    3.70
   5   8  -2   52.59    2.90
  -5  -8  -2   52.89    3.40
   5  -8   2   53.49    1.90
  -5  -8  -2   61.29    3.90
   5   8  -2   53.79    3.40
  -5  -8  -2   60.69    3.80
  -5   8   2   49.00    2.80
   5   8  -2   50.69    3.60
   5  -8   2   55.09    3.20
  -5   8  -2   56.39    3.00
   5   8   2   53.59    3.70
  -5   8  -2   49.30    2.00
   5   8   2   53.29    2.90
  -5  -8   2   51.49    3.70
   5  -8  -2   52.59    1.70
   5  -8  -2   54.39    3.30
  -5  -8   2   56.09    3.60
  -5  -8   2   53.19    3.80
   5   8   2   52.99    3.30
  -6   8   2    5.80    1.30
   6  -8   2    5.80    1.00
  -6   8   2    7.30    1.20
  -6  -8  -2    9.50    1.90
   6   8  -2    5.00    1.60
  -6  -8  -2    7.00    1.80
   6  -8   2    6.50    1.60
  -6  -8  -2    3.70    1.50
   6   8  -2    5.50    1.40
   6   8  -2    8.90    1.90
   6   8   2    9.10    2.00
  -6  -8   2    7.60    2.00
   6   8   2    3.30    1.40
  -6   8  -2    6.60    1.40
   6  -8  -2    6.60    1.00
  -6  -8   2    9.30    1.90
  -6  -8   2    5.40    1.80
   6  -8  -2    5.50    1.70
   7   8  -2    2.40    1.40
   7  -8   2    6.80    1.80
   7  -8   2    4.10    1.10
  -7  -8  -2    4.90    1.90
  -7   8   2    3.20    1.20
  -7  -8  -2    1.80    1.60
   7   8  -2    2.40    1.30
   7   8  -2    6.80    2.00
  -7  -8  -2    4.60    1.50
   7  -8  -2    8.30    1.90
  -7  -8   2    2.30    1.50
   7   8   2    5.00    1.50
  -7   8  -2    3.40    1.30
   7   8   2    3.10    1.60
  -7  -8   2    4.40    1.90
   7  -8  -2    2.80    0.90
   7   8   2    3.90    1.50
  -7  -8   2    4.10    1.60
  -8  -8  -2    1.60    1.50
  -8  -8  -2   -1.60    1.30
   8   8  -2    0.60    1.20
  -8  -8  -2    3.60    1.30
   8  -8   2    2.50    1.50
  -8   8   2    1.80    1.10
   8   8  -2   -0.70    1.60
   8   8  -2    0.30    1.20
   8  -8  -2    1.10    1.00
   8   8   2    1.10    1.20
   8  -8  -2   -0.90    1.30
  -8  -8   2    3.20    1.50
  -8  -8   2    1.70    1.70
   8   8   2   -0.10    1.20
  -8  -8   2    1.50    1.70
  -8   8  -2    0.80    1.00
   8   8   2    1.10    1.60
  -9  -8  -2   50.29    4.70
  -9  -8  -2   48.50    3.80
   9  -8   2   43.20    4.00
  -9   8   2   41.40    3.90
   9   8  -2   39.40    3.60
   9   8  -2   42.70    4.30
   9   8  -2   45.00    4.50
  -9  -8   2   39.90    4.40
   9   8   2   42.80    4.20
  -9  -8   2   45.00    3.90
   9  -8  -2   41.20    4.10
   9   8   2   43.50    3.70
  -9   8  -2   41.00    3.30
 -10  -8  -2    4.00    1.50
  10   8  -2    5.00    2.40
 -10  -8  -2    3.80    2.30
  10   8  -2    7.10    2.10
  10   8  -2   10.00    2.60
 -10  -8   2    3.20    1.60
 -10   8  -2    8.10    2.00
 -10  -8   2    8.60    2.90
  10   8   2    3.50    2.10
  10   8   2    4.30    1.80
  10  -8  -2    5.10    2.30
   0   9  -2    0.00    0.50
   0   9   2    7.10    7.80
   0   9  -2    0.40    0.50
   0  -9   2    2.80    8.20
   0  -9   2    1.50    6.00
   0  -9  -2    1.20    6.70
   0   9   2    1.80    8.00
   0  -9  -2   -5.80    4.50
   0  -9  -2   -0.30    0.40
   0  -9   2   -0.30    0.30
   0  -9  -2    9.20    7.90
   0  -9   2    0.10    6.00
   0   9  -2   -1.40    6.70
   0  -9  -2    0.20    0.50
   0  -9  -2   -1.50    6.20
   0   9  -2    0.40    0.60
   0  -9   2    0.10    0.50
   0  -9   2   -6.40    4.40
   0  -9   2   -9.60    5.90
   0  -9  -2   -0.10    2.70
   0  -9   2    0.20    0.50
   0  -9   2   -0.10    0.40
   0  -9   2   -6.70    5.60
   0  -9  -2    3.30    7.10
   0  -9   2    1.00    0.50
   0  -9  -2   -0.40    0.50
   0  -9  -2    0.00    0.50
   0   9   2    0.20    0.60
   0  -9  -2   -0.60    0.40
   0  -9   2   -3.80    3.00
  -1  -9  -2   84.59   13.40
   1  -9   2   74.79   13.90
   1  -9   2   83.79   10.00
   1   9  -2   77.29    3.30
   1   9  -2   89.69    6.10
   1  -9   2   78.89    9.30
  -1  -9  -2   76.99   10.10
  -1   9   2   68.69   13.40
   1  -9   2   84.09    1.60
   1   9  -2   80.09    1.90
  -1   9   2   77.09    3.80
   1  -9   2   80.79    2.50
  -1  -9  -2   81.49    3.40
   1   9  -2   95.29   16.70
   1   9  -2   81.59    2.70
  -1  -9  -2   78.49    3.00
   1  -9   2   85.79   12.70
   1  -9   2   79.89    7.80
   1   9  -2   81.59   18.30
  -1  -9  -2   76.79    3.20
   1   9  -2   81.09    3.40
   1  -9   2   77.69    1.80
   1  -9   2   85.49    4.10
  -1   9   2   87.59   13.90
  -1  -9  -2   73.29   16.60
  -1  -9  -2   83.49   14.70
   1  -9   2   81.79    2.50
  -1  -9  -2   62.29   14.80
  -1  -9  -2   67.69   14.60
   1   9  -2   79.69   11.20
   1   9  -2   79.39    3.20
   1  -9  -2   78.79    2.60
  -1  -9   2   78.19   14.40
  -1  -9   2   82.89   10.60
  -1  -9   2   79.59   14.70
  -1   9  -2   81.79   11.20
   1  -9  -2   77.29   13.90
  -1   9  -2   75.89    2.50
   1  -9  -2   88.09    4.70
   1   9   2   90.39    7.40
   1  -9  -2   83.89    1.70
   1  -9  -2   78.69    2.30
  -1  -9   2   71.89   16.80
   1   9   2   83.49   13.80
  -1  -9   2   82.59    3.30
  -1  -9   2   79.69    3.20
   1  -9  -2   81.39    2.10
  -1   9  -2   62.59   13.50
  -1  -9   2   75.49    3.20
  -1   9  -2   83.29    4.00
   1  -9  -2   76.69    7.50
   1  -9  -2   90.79   11.10
   1   9   2   53.79   14.80
  -1   9  -2   72.99   11.70
  -1  -9   2  101.99   15.60
   1  -9  -2   74.59    8.90
   1   9   2   82.49    2.00
  -1  -9   2   82.09   16.50
   1  -9  -2   83.09    2.60
   1   9   2   82.49    3.30
  -1  -9   2   50.99   11.60
   1  -9  -2   79.49   10.50
  -2  -9  -2  270.47    7.50
   2   9  -2  265.17   34.70
  -2   9   2  277.67    7.90
  -2  -9  -2  275.77    7.70
  -2   9   2  274.47   15.50
   2   9  -2  282.17    7.10
   2   9  -2  283.17    7.80
  -2  -9  -2  275.77   25.90
   2  -9   2  295.37    9.20
  -2  -9  -2  263.77   25.00
  -2   9   2  288.77   16.60
   2  -9   2  272.07   19.70
  -2  -9  -2  318.47   28.00
   2  -9   2  278.47    6.30
  -2  -9  -2  285.97   21.60
   2  -9   2  323.37   25.50
   2   9  -2  277.87    5.80
   2   9  -2  276.87   22.60
  -2  -9  -2  306.77   31.90
   2  -9   2  263.27    6.20
   2   9  -2  218.68   21.10
  -2  -9  -2  266.37    7.30
   2   9  -2  272.47   14.80
   2   9  -2  272.77    7.70
  -2   9  -2  299.47   14.60
  -2   9  -2  223.68   23.20
   2  -9  -2  301.37    4.90
  -2  -9   2  284.27    7.70
   2  -9  -2  268.17    5.40
   2  -9  -2  269.67   11.70
   2  -9  -2  295.87    8.40
  -2  -9   2  244.28   23.30
  -2  -9   2  282.37    7.80
  -2   9  -2  276.77    5.50
  -2  -9   2  260.17   26.00
  -2  -9   2  288.47   20.50
   2  -9  -2  249.78   23.00
   2  -9  -2  276.57    5.50
  -2   9  -2  270.87    7.40
  -2  -9   2  297.77   29.10
  -2  -9   2  272.67   34.90
   2   9   2  276.77   27.10
  -2  -9   2  242.78   24.10
   2   9   2  287.37   15.30
   2   9   2  257.97   35.50
   2   9   2  271.27    8.50
  -2  -9   2  250.17   34.40
  -2  -9   2  279.47    7.70
   2  -9  -2  257.87   20.60
   2   9   2  285.77    5.80
   3   9  -2  126.99    4.60
  -3   9   2  126.69    4.50
   3  -9   2  128.79    4.10
   3   9  -2  128.09    5.20
  -3  -9  -2  124.09    5.00
   3   9  -2  131.69    5.20
  -3  -9  -2  129.19    5.00
   3   9  -2  121.79    3.60
  -3  -9  -2  128.59    4.90
  -3  -9   2  127.29    5.10
   3   9   2  128.19    4.50
   3   9   2  124.99    5.00
   3   9   2  121.89    4.80
  -3   9  -2  126.19    4.60
  -3  -9   2  133.49    5.10
   3  -9  -2  123.29    4.20
  -3  -9   2  122.99    5.00
  -4  -9  -2   27.70    2.50
   4   9  -2   27.70    2.60
  -4   9   2   26.70    2.10
   4  -9   2   29.60    2.20
  -4  -9  -2   31.00    2.60
   4   9  -2   35.70    2.80
  -4  -9  -2   30.20    2.70
   4   9  -2   33.50    2.50
   4   9  -2   27.50    1.80
   4  -9  -2   30.00    0.70
   4  -9  -2   30.70    2.30
   4   9   2   26.40    2.50
  -4  -9   2   28.90    2.70
  -4  -9   2   32.00    2.70
   4   9   2   31.50    2.40
  -4   9  -2   26.90    2.10
  -4  -9   2   28.20    2.70
   4   9   2   30.10    1.80
   5  -9   2    3.00    0.50
   5   9  -2    4.30    1.40
   5   9  -2    4.60    1.10
  -5  -9  -2    3.60    1.40
  -5   9   2    1.30    0.90
   5   9  -2    4.50    1.40
  -5  -9  -2    1.10    1.20
  -5  -9  -2    4.50    1.30
   5  -9   2    1.80    1.00
   5   9   2    3.50    1.00
   5  -9  -2    3.30    1.30
   5   9   2    2.30    1.10
  -5  -9   2    3.50    1.40
  -5  -9   2    1.80    1.20
  -5  -9   2    2.70    1.40
  -5   9  -2    4.50    1.20
  -5   9  -2    2.90    0.50
   5  -9  -2    3.80    0.50
   5   9   2    4.60    1.40
   6  -9   2   10.30    2.00
  -6   9   2    5.30    1.40
  -6  -9  -2    5.50    1.80
   6   9  -2    6.40    1.60
  -6  -9  -2    6.80    1.90
   6  -9   2    5.90    1.20
   6   9  -2    6.20    1.50
  -6  -9  -2    7.30    1.90
   6   9  -2    9.50    2.10
  -6   9  -2    5.20    1.40
  -6  -9   2    6.20    2.00
   6  -9  -2    9.60    1.00
   6   9   2    5.70    1.40
  -6  -9   2    7.10    1.80
   6   9   2   10.20    2.10
  -6   9  -2    8.40    1.10
  -6  -9   2    7.40    2.00
   6   9   2    8.50    1.80
   7   9  -2    7.10    2.10
   7   9  -2    6.90    1.60
   7  -9   2    4.80    1.60
  -7  -9  -2    2.50    1.60
   7   9  -2    6.70    1.80
  -7  -9  -2    2.20    1.70
  -7  -9  -2    7.60    1.90
  -7   9   2    5.10    1.40
   7  -9   2    5.90    1.20
   7  -9  -2    9.40    1.20
  -7   9  -2    7.20    2.00
   7  -9  -2    7.80    2.00
   7   9   2    7.70    2.00
   7   9   2    9.40    1.80
  -7  -9   2    5.90    1.80
  -7  -9   2    2.60    1.70
   7   9   2    5.60    1.70
  -7  -9   2    8.50    2.40
  -8  -9  -2    0.10    1.20
   8   9  -2   -1.00    1.00
  -8  -9  -2    2.50    1.50
  -8  -9  -2    1.60    1.60
  -8   9   2    1.90    1.10
   8   9  -2   -2.40    1.10
   8  -9   2   -1.10    1.30
   8   9   2    0.50    1.30
   8  -9  -2    1.00    1.30
  -8  -9   2    1.50    1.60
  -8  -9   2   -2.30    1.30
  -8  -9   2    0.80    1.20
   8   9   2    0.30    1.20
  -8   9  -2   -0.40    1.00
  -9  -9  -2    2.10    1.80
   9   9  -2    4.60    1.80
  -9   9   2    1.70    1.30
   9  -9   2    1.90    1.60
   9   9  -2    1.20    1.80
   9   9  -2    3.90    1.70
  -9  -9  -2    0.70    1.40
  -9  -9   2    3.40    2.10
   9   9   2    5.60    1.80
   9  -9  -2    0.80    1.50
  -9   9  -2    1.50    1.30
  -9  -9   2    3.20    1.80
   9   9   2    0.90    1.50
  10   9  -2    3.40    1.60
  10  -9   2    5.10    2.20
 -10  -9  -2    1.10    1.40
  10   9  -2    1.20    1.70
 -10  -9  -2    4.40    2.30
  10   9  -2    0.60    1.90
  10   9   2    0.10    1.50
  10   9   2   -1.30    1.30
  10  -9  -2    1.30    1.80
 -10   9  -2    1.20    1.70
 -10  -9   2    1.90    1.60
 -10  -9   2    5.70    2.60
   0 -10  -2  893.61   42.10
   0 -10   2  862.11   16.90
   0 -10   2  879.01   35.50
   0 -10  -2  851.81   16.90
   0 -10  -2  824.32   15.80
   0  10   2  842.92   17.40
   0 -10   2  852.11   24.00
   0 -10   2  830.82   16.60
   0 -10  -2  849.32   16.60
   0 -10  -2  855.31   17.00
   0 -10   2  857.81   35.70
   0 -10   2  836.92   16.30
   0 -10   2  848.32   16.00
   0 -10   2  856.81   16.70
   0 -10   2  842.62   36.30
   0 -10   2  845.02   42.50
   0  10  -2  844.72   16.90
   0  10   2  843.82   40.90
   0 -10  -2  857.61   31.60
   0 -10  -2  884.51   38.20
   0  10   2  732.93   51.29
   0 -10  -2  832.92   16.50
   0  10  -2  849.22   17.60
   0 -10  -2  855.81   38.10
   0 -10  -2  911.71   26.30
   0 -10  -2  843.02   43.60
   0  10  -2  827.72   42.80
   0 -10  -2  864.81   34.00
   0  10  -2  818.42   40.30
   0  10  -2  841.32   16.90
   0 -10   2  861.91   44.20
   1 -10   2   12.40    2.40
  -1 -10  -2   16.70   11.30
  -1 -10  -2   19.20    9.30
   1 -10   2   16.30    5.80
  -1 -10  -2    5.00    9.00
  -1 -10  -2   15.20    6.00
  -1  10   2    1.50    7.70
  -1 -10  -2    0.80    8.20
  -1 -10  -2   16.30    1.60
   1 -10   2   20.40    1.30
   1 -10   2   17.30    1.10
   1 -10   2   14.50    3.30
  -1 -10  -2   15.50    1.70
   1  10  -2   18.30    0.70
   1 -10   2   24.70    9.30
  -1  10   2   27.10    8.90
   1  10  -2   18.30    1.80
   1 -10   2   18.40    0.60
   1  10  -2   19.20    1.70
   1 -10   2   17.50    1.70
  -1  10   2   16.20    1.60
  -1 -10  -2   17.60    1.50
   1  10  -2   17.60    1.70
   1  10  -2   -2.20   10.20
  -1 -10  -2   10.00    8.70
   1 -10   2   16.90    0.70
  -1 -10  -2   17.90    1.70
   1  10  -2   18.90    3.50
   1 -10   2    0.50    8.10
   1 -10   2   19.90    4.00
   1 -10   2   11.20    6.20
  -1  10  -2   12.40    9.10
  -1 -10   2   11.30   11.30
  -1 -10   2   36.40   11.00
  -1 -10   2   14.90   10.00
  -1 -10   2   27.90   10.70
   1 -10  -2   18.60    0.90
   1 -10  -2   23.10    5.80
   1  10   2    8.90    8.00
  -1  10  -2   18.00    1.30
  -1  10  -2   22.50    8.80
   1  10   2   14.80    1.50
   1 -10  -2   17.60    1.10
  -1 -10   2   15.40    1.60
   1 -10  -2   16.70    4.30
   1  10   2   19.00    1.70
   1 -10  -2   12.40    6.50
  -1 -10   2   19.60    1.80
   1  10   2   -4.00    9.70
  -1 -10   2   18.00    1.70
   1 -10  -2   13.90    6.60
  -1 -10   2   17.20   10.30
   1  10   2   19.00    4.40
   1 -10  -2   18.90    0.60
   1 -10  -2   13.90    2.60
   1 -10  -2   14.90   10.00
  -1 -10   2   19.00   10.70
  -1 -10   2   17.20    1.60
  -1  10  -2   19.00    1.80
  -1 -10   2   13.80    6.30
   1 -10  -2   19.80    1.30
   1  10   2   19.50    0.90
   1 -10  -2   17.60    1.20
  -1  10  -2   16.30    7.60
   2  10  -2   33.10    2.50
   2 -10   2   47.00    5.60
   2 -10   2   36.80    1.00
  -2 -10  -2   37.00    2.40
   2  10  -2   38.70    6.60
  -2 -10  -2    5.50   10.60
   2 -10   2   39.20   12.70
  -2  10   2   41.40    8.20
  -2 -10  -2   36.60    2.50
  -2 -10  -2   52.69   15.90
   2  10  -2   39.80    2.60
   2 -10   2   39.20    0.80
   2  10  -2   37.10    2.20
   2  10  -2   37.00   10.10
  -2 -10  -2   23.80    9.60
  -2 -10  -2   39.00    2.60
  -2 -10  -2   40.30   17.40
  -2 -10  -2   28.80   14.40
   2  10  -2   39.50    1.40
   2 -10   2   35.50    1.80
   2 -10   2   41.10    3.10
  -2 -10  -2   39.50   13.50
  -2  10   2   42.30    8.40
  -2  10   2   41.80    2.50
   2  10  -2   35.90   16.50
   2  10  -2   34.20    2.10
   2 -10   2   38.60    9.60
  -2  10  -2   31.80   12.20
  -2 -10   2   20.10    8.50
   2 -10  -2   35.00    1.40
   2 -10  -2   36.10    7.00
   2 -10  -2   50.99   13.00
   2  10   2   39.00    1.40
  -2 -10   2   29.90   14.60
  -2 -10   2   34.50    2.50
  -2 -10   2   38.30    2.50
   2  10   2   47.70    7.20
  -2 -10   2   17.80   10.80
  -2 -10   2   46.40   17.90
  -2  10  -2   35.20    1.40
   2  10   2   50.59   14.10
  -2 -10   2   18.10   11.00
  -2 -10   2   64.79   15.30
   2  10   2   22.90   16.10
   2 -10  -2   36.10    3.90
   2 -10  -2   37.30    1.40
   2  10   2   44.00    2.70
  -2 -10   2   36.80    2.60
  -2  10  -2   41.30    2.50
  -2  10  -2   26.80    7.60
  -2 -10   2   24.40   11.60
  -3  10   2    7.20    1.40
   3 -10   2    9.20    1.30
   3  10  -2    8.70    1.50
  -3 -10  -2   10.40    1.70
   3  10  -2    6.90    1.50
  -3 -10  -2    7.80    1.50
   3  10  -2    5.70    1.40
  -3 -10  -2    8.60    1.60
   3  10  -2    9.00    1.00
   3  10   2    8.00    1.70
  -3 -10   2    7.20    1.50
   3  10   2    8.90    1.00
  -3 -10   2    8.70    1.60
  -3  10  -2    6.40    1.40
  -3 -10   2    9.20    1.70
   3  10   2    8.40    1.30
  -4 -10  -2   35.30    3.00
   4  10  -2   33.60    2.60
  -4  10   2   29.70    2.30
   4  10  -2   30.60    2.90
  -4 -10  -2   26.30    2.60
   4  10  -2   30.50    2.70
   4 -10   2   34.90    2.30
   4  10  -2   31.00    1.90
  -4 -10  -2   33.50    2.80
   4 -10  -2   33.10    0.90
  -4 -10   2   31.50    2.80
   4  10   2   28.40    1.80
   4  10   2   32.30    2.80
  -4 -10   2   36.10    3.00
   4 -10  -2   32.90    2.40
  -4 -10   2   33.30    2.80
   4  10   2   33.20    2.50
  -4  10  -2   30.50    2.40
   5  10  -2    1.10    0.80
  -5  10   2    1.30    0.90
   5 -10   2    1.90    1.10
   5  10  -2    1.30    1.20
  -5 -10  -2    1.30    1.20
  -5 -10  -2    1.50    1.20
   5  10  -2    0.60    0.90
   5 -10   2    3.30    0.40
  -5 -10   2    2.30    1.40
   5  10   2    2.60    0.90
   5  10   2    1.10    1.00
   5 -10  -2    2.20    1.20
   5  10   2    2.90    1.30
  -5  10  -2    3.10    1.20
  -5 -10   2    2.00    1.30
   5 -10  -2    2.10    0.40
   6  10  -2    1.80    1.30
  -6 -10  -2    0.60    1.30
   6  10  -2    1.20    1.20
   6  10  -2   -0.10    0.90
  -6 -10  -2    0.60    1.20
   6 -10   2    2.50    0.70
   6 -10   2    3.60    1.50
  -6 -10  -2    2.30    1.50
  -6  10   2    1.60    1.10
  -6 -10   2    0.50    1.20
   6  10   2    3.20    1.20
   6 -10  -2    2.50    0.70
   6  10   2   -0.10    1.30
  -6  10  -2    0.00    0.90
  -6 -10   2    1.50    1.20
  -6 -10   2    2.50    1.70
   6 -10  -2    3.40    1.50
   6  10   2    2.10    1.30
  -7  10   2    3.10    1.20
  -7 -10  -2    1.90    1.30
   7 -10   2    2.60    1.60
   7  10  -2    3.70    1.60
   7  10  -2    3.00    1.60
  -7 -10  -2    2.80    1.60
   7  10  -2    2.20    1.30
  -7 -10  -2    1.90    1.60
   7  10   2    2.20    1.30
  -7 -10   2    2.00    1.60
  -7 -10   2   -0.50    1.50
  -7  10  -2    0.30    1.00
   7  10   2    2.60    1.70
  -7 -10   2    4.60    1.70
   7  10   2    1.40    1.20
   7 -10  -2    0.70    1.20
  -8  10   2   11.10    2.10
   8  10  -2   16.60    2.80
  -8 -10  -2   15.30    2.90
  -8 -10  -2   10.00    2.30
   8 -10   2    9.20    2.20
   8  10  -2   13.20    2.80
   8  10  -2   13.60    2.20
  -8 -10  -2    9.20    2.70
   8  10   2   11.00    2.10
   8  10   2   11.00    2.50
   8 -10  -2   11.40    2.40
  -8 -10   2    9.80    2.60
   8  10   2   13.40    2.80
  -8 -10   2   14.60    3.00
  -8 -10   2   13.30    2.60
  -8  10  -2   10.90    2.10
  -9 -10  -2    2.30    1.50
  -9 -10  -2   -0.50    1.50
   9  10  -2   -1.40    1.20
   9 -10   2    3.90    1.60
   9  10  -2   -1.30    1.70
   9  10  -2   -0.70    1.20
  -9  10   2    0.70    1.30
  -9 -10  -2   -4.90    2.50
   9  10   2    1.30    1.60
   9 -10  -2    0.10    1.50
  -9 -10   2    0.00    1.50
  -9 -10   2   -4.40    2.20
  -9 -10   2    1.80    1.40
   9  10   2   -0.40    1.40
  10  10  -2   24.50    4.30
  10  10  -2   23.20    3.30
  10 -10   2   21.50    3.40
 -10 -10  -2   27.30    3.70
 -10 -10  -2   30.00    4.40
  10 -10  -2   29.60    4.10
 -10 -10   2   25.00    4.10
 -10  10  -2   28.00    3.50
  10  10   2   26.10    3.40
 -10 -10   2   25.40    3.50
   0  11  -2   -5.90    9.50
   0  11   2    2.60   10.30
   0 -11  -2    6.00    3.80
   0 -11   2    5.10    7.90
   0 -11   2    0.00    0.40
   0 -11   2    4.60    7.50
   0 -11  -2    0.30    0.50
   0 -11  -2   -3.10    5.90
   0 -11  -2   -0.30    0.40
   0  11  -2   -0.40    0.50
   0  11  -2    0.60    0.60
   0 -11   2   -0.20    0.50
   0 -11  -2   -1.10    0.50
   0 -11   2   -0.30    0.50
   0 -11  -2    0.00    7.50
   0 -11  -2   -0.20    0.40
   0 -11   2    1.80    7.10
   0 -11   2   -0.20    0.50
   0 -11  -2   12.00    7.60
   0 -11  -2   -0.60    0.50
   0 -11   2    0.20    0.50
   0  11  -2    0.30    0.70
   0 -11  -2    2.20    9.50
   0 -11   2   -6.10    8.50
   0  11   2    9.60   10.60
   0 -11   2  -25.80    9.30
   0 -11   2   -3.20    3.20
   0 -11   2   -6.00    5.60
   0 -11  -2   -8.70    8.50
   0  11   2    0.30    0.60
  -1 -11  -2    9.70    1.50
   1  11  -2    7.50    1.30
  -1 -11  -2    8.50    1.40
  -1 -11  -2    7.40    1.10
   1  11  -2    7.30    0.50
   1 -11   2    7.70    1.00
   1  11  -2    5.90    1.20
   1 -11   2    8.30    0.90
  -1 -11  -2    8.80    1.40
   1 -11   2    7.50    0.40
  -1  11   2    6.90    1.40
   1 -11   2    7.00    0.50
   1  11  -2    7.90    1.30
  -1  11  -2    9.50    1.60
   1 -11  -2    8.10    0.50
  -1 -11   2    7.40    1.30
   1 -11  -2    7.70    0.90
  -1  11  -2    8.60    1.10
   1  11   2    6.60    1.20
   1  11   2    7.80    0.70
  -1 -11   2   10.30    1.50
   1 -11  -2    8.00    0.70
   1  11   2    7.60    1.30
   1 -11  -2    6.40    1.00
  -1 -11   2    8.00    1.30
   2  11  -2   30.40    2.40
   2  11  -2   27.20    1.90
  -2  11   2   31.60    2.40
   2 -11   2   30.50    0.80
  -2 -11  -2   32.70    2.50
   2  11  -2   30.70    1.20
   2  11  -2   29.00    2.40
   2  11  -2   27.40    2.00
  -2 -11  -2   31.60    2.30
  -2 -11  -2   34.60    2.50
   2 -11   2   30.60    1.00
   2 -11   2   31.00    1.70
  -2  11  -2   29.80    1.40
  -2  11  -2   29.40    2.30
   2 -11  -2   29.50    1.40
   2 -11  -2   31.40    1.30
  -2 -11   2   34.70    2.50
  -2 -11   2   33.30    2.50
  -2 -11   2   34.50    2.40
   2 -11  -2   32.00    0.80
   2  11   2   32.40    1.30
   2  11   2   30.70    2.40
   3 -11   2   80.19    3.20
  -3 -11  -2   78.09    4.10
   3  11  -2   78.09    2.60
  -3 -11  -2   76.99    4.00
   3  11  -2   83.09    4.20
  -3  11   2   82.59    3.80
   3  11  -2   74.79    4.10
  -3 -11  -2   83.59    4.10
   3  11  -2   81.29    3.60
  -3 -11   2   81.79    4.20
   3  11   2   83.59    4.20
   3  11   2   78.49    2.60
   3 -11  -2   82.89    3.40
  -3 -11   2   85.39    4.20
  -3 -11   2   71.99    3.90
   3 -11  -2   78.49    2.00
  -3  11  -2   78.09    3.80
   4  11  -2   16.00    1.40
   4 -11   2   15.30    1.80
   4  11  -2   14.40    2.00
   4  11  -2   13.90    2.30
  -4 -11  -2   16.60    2.50
  -4 -11  -2   17.60    2.50
  -4 -11  -2   17.10    2.40
  -4  11   2   18.00    2.20
   4  11  -2   14.70    2.20
   4  11   2   15.10    2.40
   4  11   2   16.30    2.00
  -4 -11   2   15.50    2.40
   4 -11  -2   19.80    2.00
  -4 -11   2   15.20    2.30
   4  11   2   16.70    1.40
  -4  11  -2   19.00    2.00
  -4 -11   2   14.90    2.20
   5 -11   2   18.80    2.10
   5  11  -2   16.20    2.30
  -5 -11  -2   14.40    2.40
  -5 -11  -2   17.60    2.80
   5 -11   2   16.90    0.70
   5  11  -2   16.20    2.60
  -5  11   2   19.30    2.40
   5  11  -2   20.20    1.80
  -5 -11  -2   15.50    2.60
   5  11   2   14.60    2.20
  -5  11  -2   18.40    2.40
  -5 -11   2   14.30    2.60
   5  11   2   18.60    2.70
   5 -11  -2   20.90    2.40
   5  11   2   19.20    1.80
   5 -11  -2   17.30    0.60
  -5 -11   2   22.00    3.10
  -5 -11   2   18.60    2.70
  -6 -11  -2  117.09    6.30
  -6 -11  -2  117.29    5.90
  -6  11   2  116.29    5.10
   6  11  -2  118.49    6.40
   6  11  -2  126.99    5.80
   6  11  -2  110.19    5.40
   6 -11   2  119.49    5.40
  -6 -11  -2  121.39    6.20
   6  11   2  123.99    4.70
  -6 -11   2  115.69    6.20
  -6 -11   2  119.09    6.10
   6  11   2  131.39    5.80
   6 -11  -2  116.09    5.50
  -6 -11   2  100.09    6.00
   6  11   2  109.19    6.00
  -6  11  -2  117.89    5.30
   7  11  -2    6.70    2.10
  -7  11   2    4.90    1.80
  -7 -11  -2    2.90    1.80
  -7 -11  -2    3.20    1.70
  -7 -11  -2    2.80    1.70
   7 -11   2    3.80    1.70
   7  11  -2    3.50    1.60
   7  11  -2    5.90    1.50
  -7 -11   2    6.90    2.10
  -7 -11   2    9.10    2.50
  -7  11  -2    4.30    1.60
   7  11   2    8.70    2.10
   7  11   2    7.20    1.90
  -7 -11   2    0.90    1.50
   7  11   2    5.90    1.50
   7 -11  -2   10.00    2.10
   8  11  -2   28.90    2.90
   8 -11   2   31.30    3.30
   8  11  -2   38.40    4.30
  -8  11   2   35.20    3.10
  -8 -11  -2   30.50    4.30
  -8 -11  -2   27.80    3.60
   8  11  -2   28.10    3.70
   8  11   2   38.80    5.30
  -8 -11   2   32.30    5.90
  -8 -11   2   39.70    4.50
   8  11   2   32.00    4.20
   8 -11  -2   33.30    3.70
   8  11   2   38.80    3.80
  -8 -11   2   31.00    3.90
  -8  11  -2   36.40    3.30
   9 -11   2    1.60    1.30
   9  11  -2    3.30    1.60
  -9 -11  -2    3.10    2.20
  -9  11   2    1.90    1.60
  -9 -11  -2    3.00    1.90
  -9 -11  -2    1.20    1.30
   9  11  -2   -0.80    1.30
   9  11  -2    0.00    1.90
  -9 -11   2    3.90    2.20
   9 -11  -2   -0.10    1.60
  -9  11  -2   -0.10    1.30
   9  11   2    1.90    1.50
   9  11   2    1.20    1.40
  -9 -11   2    1.70    1.40
  -9 -11   2   -0.70    2.40
  10  11  -2    0.40    2.10
  10  11  -2    3.00    1.80
  10  11  -2    1.70    1.80
 -10 -11  -2    3.70    2.00
  10 -11   2    2.40    1.80
 -10 -11  -2    2.50    1.60
 -10 -11   2    3.70    2.00
 -10 -11   2    0.50    1.80
  10  11   2    2.40    2.00
 -10  11  -2   -2.40    2.00
  10  11   2   -0.70    1.60
  10 -11  -2    6.30    2.30
   0 -12  -2  676.73   14.40
   0 -12   2  667.03   13.40
   0  12   2  690.53   15.10
   0 -12  -2  666.23   14.40
   0 -12  -2  675.13   13.00
   0 -12  -2  686.43   13.90
   0 -12  -2  667.33   13.70
   0  12  -2  668.33   14.30
   0 -12   2  670.83   13.20
   0 -12   2  683.13   14.20
   0 -12   2  670.23   14.00
   0 -12   2  674.93   14.20
   0  12  -2  677.13   15.40
   0  12  -2  657.83   15.00
   1  12  -2    0.00    0.20
   1  12  -2   -0.20    0.70
   1  12  -2   -0.90    0.60
   1  12  -2    0.20    0.60
  -1 -12  -2    0.00    0.60
   1 -12   2    0.00    0.20
  -1 -12  -2    0.10    0.70
  -1 -12  -2   -0.20    0.60
   1 -12   2    0.70    0.50
  -1  12   2   -1.60    0.50
   1 -12   2    0.00    0.20
   1 -12   2   -0.30    0.50
   1 -12   2    0.40    0.50
  -1 -12   2   -0.20    0.60
  -1  12  -2   -0.70    0.40
   1 -12  -2    0.00    0.40
   1 -12  -2   -0.40    0.30
  -1  12  -2   -0.30    0.70
   1 -12  -2   -0.10    0.50
  -1 -12   2    0.50    0.70
  -1 -12   2   -0.60    0.50
   1  12   2   -0.90    0.60
   1 -12  -2    0.20    0.60
   1 -12  -2    0.40    0.20
   1  12   2   -0.10    0.30
  -1 -12   2   -0.60    0.60
   2 -12   2  177.18    4.80
   2 -12   2  180.38    3.70
  -2 -12  -2  186.38    5.90
   2  12  -2  189.58    6.40
   2  12  -2  181.58    5.90
   2 -12   2  187.58    3.50
  -2 -12  -2  174.08    6.20
   2  12  -2  178.08    6.30
  -2  12   2  173.58    6.00
   2  12  -2  186.48    3.90
  -2 -12  -2  189.58    6.30
   2  12  -2  168.18    5.20
  -2  12  -2  176.88    6.10
  -2 -12   2  183.28    6.40
   2 -12  -2  180.98    4.20
  -2 -12   2  175.28    6.20
   2 -12  -2  183.68    3.50
   2  12   2  180.28    6.20
   2 -12  -2  177.18    4.50
  -2 -12   2  184.68    6.10
   2  12   2  186.58    4.10
  -3  12   2   29.60    2.40
   3  12  -2   27.20    2.20
  -3 -12  -2   30.20    2.60
   3  12  -2   30.40    2.80
   3  12  -2   28.80    1.40
   3  12  -2   25.90    2.60
  -3 -12  -2   28.80    2.50
  -3 -12  -2   31.90    2.80
   3 -12   2   28.20    1.90
  -3  12  -2   31.20    2.60
   3  12   2   29.30    1.50
   3 -12  -2   30.00    2.10
  -3 -12   2   31.30    2.80
  -3 -12   2   30.30    2.60
   3  12   2   30.60    2.70
   3 -12  -2   27.50    1.20
  -3 -12   2   33.30    2.70
   4  12  -2   30.50    1.80
   4 -12   2   27.50    2.10
  -4  12   2   29.70    2.60
   4  12  -2   30.80    3.10
  -4 -12  -2   30.40    2.90
   4  12  -2   30.30    2.60
  -4 -12  -2   32.50    3.00
  -4 -12  -2   26.40    2.70
   4  12   2   30.20    2.90
  -4 -12   2   34.00    3.10
  -4 -12   2   25.80    2.80
   4 -12  -2   29.40    2.40
   4  12   2   29.20    1.80
  -4  12  -2   31.80    2.60
   4 -12  -2   26.70    0.90
  -4 -12   2   31.50    3.20
  -5 -12  -2    0.40    1.00
   5  12  -2   -1.70    0.80
   5  12  -2    0.10    0.70
  -5 -12  -2   -0.90    1.10
   5  12  -2    0.40    1.30
  -5 -12  -2    0.50    1.30
  -5  12   2    0.00    0.80
   5 -12   2   -1.60    0.70
   5 -12  -2    0.80    1.00
  -5 -12   2   -0.80    1.00
  -5 -12   2   -1.40    0.90
   5  12   2    0.80    0.80
  -5 -12   2    0.40    1.20
  -5  12  -2    0.50    1.10
   5  12   2    0.00    1.20
   5  12   2    0.60    0.90
   5 -12  -2    0.10    0.20
  -6 -12  -2   71.19    4.80
   6  12  -2   69.69    4.40
  -6 -12  -2   74.59    4.90
   6  12  -2   68.99    4.90
   6  12  -2   65.29    3.50
  -6  12   2   68.39    5.80
  -6 -12   2   67.59    4.70
   6 -12  -2   69.49    4.30
   6  12   2   75.99    5.00
  -6 -12   2   71.59    5.00
   6  12   2   79.09    3.60
  -6  12  -2   75.59    4.30
   6  12   2   70.29    4.30
  -7 -12  -2    1.10    1.60
   7  12  -2   -0.90    1.50
   7 -12   2    1.70    1.30
   7  12  -2    0.90    1.10
  -7 -12  -2   -0.50    1.20
   7  12  -2   -0.10    1.10
  -7 -12  -2   -1.40    1.30
  -7  12   2    0.20    1.10
   7  12   2    1.80    1.70
   7  12   2    1.90    1.40
   7  12   2   -0.80    0.90
  -7 -12   2    0.60    1.40
  -7  12  -2   -0.40    1.10
   7 -12  -2    4.50    1.70
  -7 -12   2    3.10    1.70
  -7 -12   2   -1.70    1.10
  -8 -12  -2    2.90    1.90
   8  12  -2    8.70    2.50
  -8  12   2   11.50    2.20
   8 -12   2    4.10    1.70
   8  12  -2    6.40    2.00
  -8 -12  -2    8.80    2.40
  -8 -12  -2    5.80    2.40
   8  12  -2    6.70    1.80
   8  12   2    6.10    1.90
  -8 -12   2    7.40    2.60
   8  12   2    5.80    1.70
  -8 -12   2    4.70    1.90
  -8 -12   2    4.90    2.00
  -8  12  -2    6.60    2.00
   8  12   2    2.70    2.00
   9  12  -2    2.10    1.60
  -9  12   2    5.20    1.90
  -9 -12  -2    2.30    1.90
   9  12  -2    1.40    2.00
  -9 -12  -2    7.10    2.20
   9  12  -2    2.70    1.70
  -9 -12  -2   10.70    3.20
   9 -12   2    3.70    1.70
   9  12   2    3.00    1.80
   9 -12  -2    4.10    2.00
  -9 -12   2    6.60    2.80
  -9  12  -2    2.80    1.70
  -9 -12   2    3.30    1.90
  -9 -12   2    9.80    3.00
   9  12   2    3.10    1.50
   0 -13  -2   -0.60    0.60
   0  13   2   -1.00    0.60
   0  13  -2    0.60    0.70
   0 -13   2    0.70    0.60
   0 -13  -2   -0.30    0.40
   0  13  -2    0.30    0.60
   0 -13   2    0.90    0.60
   0 -13   2   -0.30    0.40
   0 -13  -2   -0.10    0.50
   0 -13   2    0.40    0.60
   0 -13   2   -0.40    0.40
   0 -13  -2   -0.10    0.70
   0 -13  -2   -0.60    0.50
   0  13  -2    0.80    0.80
  -1 -13  -2    3.10    1.10
   1 -13   2    1.30    0.70
  -1  13   2    1.20    0.90
   1 -13   2    1.80    0.30
   1  13  -2    2.00    0.40
   1  13  -2    1.10    0.90
   1 -13   2    2.10    0.70
   1  13  -2    2.50    1.00
   1  13  -2    2.70    0.90
   1 -13   2    0.60    0.50
  -1 -13  -2    1.60    0.90
  -1 -13  -2    1.60    0.90
  -1 -13  -2    0.70    0.70
   1 -13   2    2.20    0.30
   1 -13  -2    1.30    0.70
  -1 -13   2    3.00    1.10
   1 -13  -2    1.20    0.40
  -1  13  -2    2.20    1.10
  -1 -13   2    0.70    0.70
   1  13   2    1.10    0.80
  -1 -13   2    2.50    0.90
  -1  13  -2    2.10    0.70
  -1 -13   2    1.70    0.90
   1  13   2    2.10    0.50
   1 -13  -2    1.50    0.60
   1 -13  -2    1.80    0.30
   1 -13  -2    2.60    0.80
   2  13  -2    3.20    0.50
  -2 -13  -2    1.40    0.90
   2 -13   2    2.30    0.40
   2 -13   2    2.00    0.70
   2  13  -2    3.20    1.20
   2 -13   2    2.40    0.40
  -2  13   2    2.00    1.00
   2  13  -2    2.10    1.10
  -2 -13  -2    2.00    1.10
   2  13  -2    4.40    1.20
  -2 -13  -2    3.10    1.10
   2 -13   2    2.40    0.60
  -2 -13   2    2.10    1.20
   2 -13  -2    2.40    0.30
   2  13   2    2.30    1.00
   2  13   2    2.70    0.60
   2 -13  -2    2.40    0.70
   2 -13  -2    1.30    0.50
  -2 -13   2    1.70    1.00
  -2 -13   2    2.50    1.10
  -2  13  -2    3.70    1.20
  -3  13   2   14.40    2.10
   3 -13   2   12.50    1.60
  -3 -13  -2   14.10    2.20
  -3 -13  -2   13.00    2.00
  -3 -13  -2   10.90    2.00
   3  13  -2   10.70    1.10
   3  13  -2   10.00    2.00
   3  13  -2    9.50    1.90
   3  13  -2   11.80    1.70
   3  13   2   11.70    1.00
   3 -13  -2   10.60    1.50
  -3 -13   2   11.80    2.10
   3  13   2   15.00    2.30
  -3  13  -2   13.40    2.10
  -3 -13   2   11.00    2.00
  -3 -13   2   15.10    2.40
   3 -13  -2   12.40    0.90
  -4 -13  -2   25.40    2.80
   4  13  -2   23.60    2.40
  -4 -13  -2   22.90    2.60
  -4 -13  -2   16.80    2.60
   4  13  -2   15.10    2.50
  -4  13   2   24.20    2.50
   4  13  -2   20.60    1.50
   4 -13   2   19.80    2.00
   4  13   2   22.20    2.90
  -4 -13   2   20.10    2.90
  -4 -13   2   24.00    3.30
  -4 -13   2   26.10    3.20
  -4  13  -2   17.70    2.90
   4 -13  -2   21.00    2.10
   4  13   2   19.80    1.50
   4 -13  -2   20.10    0.90
   5  13  -2    6.90    2.00
   5  13  -2    5.70    1.10
   5 -13   2    6.60    1.50
  -5 -13  -2    7.70    1.90
  -5 -13  -2    7.50    2.20
  -5  13   2    4.90    1.50
   5  13  -2    7.90    1.80
  -5 -13  -2    5.10    1.70
  -5 -13   2   11.30    2.40
   5  13   2    5.10    1.50
   5  13   2    5.10    1.80
  -5 -13   2    2.20    1.50
   5 -13  -2    3.00    1.30
   5  13   2    5.80    1.20
  -5  13  -2    5.50    1.60
   6  13  -2   41.80    3.60
  -6  13   2   43.70    3.40
   6  13  -2   41.30    2.70
  -6 -13  -2   43.10    3.80
   6 -13   2   38.50    3.30
  -6 -13  -2   44.40    3.90
   6  13  -2   47.30    4.20
  -6 -13  -2   41.80    4.00
  -6 -13   2   44.50    4.00
   6  13   2   41.70    2.70
   6  13   2   47.00    3.60
   6  13   2   44.50    4.00
   6 -13  -2   38.90    3.30
  -6  13  -2   41.70    3.40
  -6 -13   2   43.80    4.00
  -6 -13   2   44.10    4.10
  -7 -13  -2    0.90    1.60
  -7  13   2    0.90    1.40
   7  13  -2   -0.40    1.30
   7  13  -2    1.00    1.00
   7 -13   2    0.20    1.20
  -7 -13  -2   -2.60    1.00
   7  13  -2   -1.80    1.40
  -7  13  -2   -1.00    1.10
   7  13   2   -0.30    1.30
  -7 -13   2   -1.00    1.60
   7  13   2    0.30    1.00
   7 -13  -2   -1.50    1.20
  -7 -13   2   -0.50    2.60
   7  13   2    0.80    1.30
  -7 -13   2    0.30    1.30
  -8 -13  -2    1.20    1.30
   8  13  -2    0.00    1.20
  -8 -13  -2    4.00    2.10
  -8 -13  -2    1.50    1.80
   8  13  -2    0.80    2.10
   8 -13   2    1.00    1.30
  -8 -13   2    1.00    1.90
  -8 -13   2   -0.50    1.60
   8 -13  -2    2.20    1.60
  -8  13  -2    1.30    1.40
  -8 -13   2    3.30    1.70
   8  13   2    1.20    1.20
   8  13   2   -1.60    1.20
   9  13  -2    8.10    2.80
   9 -13   2    4.70    1.90
   9  13  -2    4.50    1.70
  -9 -13  -2    5.50    2.10
  -9 -13  -2    4.50    3.10
  -9  13   2    5.20    2.10
   9  13  -2    4.80    2.10
  -9 -13  -2    7.20    2.50
  -9 -13   2    6.00    2.50
   9  13   2    6.50    1.80
   9 -13  -2    4.10    2.10
  -9 -13   2    4.60    2.10
  -9 -13   2    7.80    3.00
   9  13   2    6.80    2.20
  -9  13  -2    6.90    2.30
   0  14  -2   43.40    3.00
   0  14  -2   38.50    2.50
   0  14   2   41.90    2.90
   0 -14   2   45.00    2.60
   0 -14   2   43.20    2.50
   0 -14   2   40.60    2.00
   0 -14  -2   41.30    2.60
   0 -14   2   44.20    1.90
   0  14  -2   40.70    2.60
   0 -14  -2   40.00    2.50
   0 -14  -2   43.30    2.20
   0 -14  -2   39.80    1.80
   0 -14  -2   41.50    2.30
   0 -14   2   40.30    2.50
  -1 -14  -2   59.49    2.80
  -1 -14  -2   57.19    3.30
   1 -14   2   59.09    2.80
  -1 -14  -2   58.69    3.20
  -1  14   2   59.69    3.50
   1 -14   2   62.89    1.40
   1  14  -2   63.69    3.50
  -1 -14  -2   61.89    3.40
   1 -14   2   57.49    2.50
   1  14  -2   58.89    3.40
   1 -14   2   58.99    2.40
   1 -14   2   59.99    1.50
   1 -14  -2   62.49    1.90
   1 -14  -2   56.09    2.80
   1  14   2   62.29    3.50
   1 -14  -2   63.39    1.40
  -1 -14   2   54.09    2.90
  -1 -14   2   60.59    3.40
  -1  14  -2   55.69    2.80
  -1 -14   2   55.39    3.20
  -1  14  -2   59.59    3.50
   1  14   2   60.69    2.00
   1 -14  -2   60.89    2.30
  -1 -14   2   58.89    3.40
   1 -14  -2   58.29    2.70
   2 -14   2   43.30    1.30
   2 -14   2   44.80    1.40
   2  14  -2   47.00    3.30
   2 -14   2   45.00    2.20
   2  14  -2   41.20    2.90
  -2 -14  -2   43.90    3.10
   2  14  -2   40.00    3.10
   2  14  -2   42.60    1.40
   2 -14   2   42.70    2.50
  -2 -14  -2   41.50    2.80
  -2  14   2   46.90    3.20
  -2 -14  -2   42.80    3.10
  -2  14  -2   39.20    3.30
   2 -14  -2   42.50    1.80
  -2 -14   2   40.60    3.10
  -2 -14   2   39.90    2.80
   2 -14  -2   41.90    1.20
   2  14   2   42.90    1.60
   2  14   2   44.90    3.20
  -2 -14   2   36.00    3.30
   2 -14  -2   43.90    2.10
  -3 -14  -2    3.90    1.30
   3  14  -2    5.00    1.60
  -3 -14  -2    4.90    1.50
   3  14  -2    4.80    0.70
   3 -14   2    4.60    1.10
  -3 -14  -2    3.20    1.40
   3  14  -2    4.30    1.10
  -3  14  -2    5.50    1.60
   3 -14  -2    4.60    0.70
   3  14   2    4.50    0.70
  -3 -14   2    2.50    1.30
   3 -14  -2    5.30    1.10
  -3 -14   2    4.10    1.60
   3  14   2    3.70    1.50
  -3 -14   2    1.80    1.10
  -4 -14  -2   39.40    3.50
   4  14  -2   33.00    1.80
   4  14  -2   35.60    2.80
  -4 -14  -2   30.90    3.00
  -4  14   2   37.30    3.10
  -4 -14  -2   34.20    3.20
   4  14  -2   28.50    3.10
   4 -14   2   35.30    2.50
  -4 -14   2   26.30    3.30
  -4 -14   2   34.70    3.50
   4  14   2   32.90    3.20
   4  14   2   35.00    1.80
   4 -14  -2   35.60    2.60
  -4  14  -2   35.30    3.10
  -4 -14   2   27.30    3.00
  -5  14   2   31.20    3.00
   5  14  -2   32.70    3.60
   5  14  -2   28.50    2.00
  -5 -14  -2   31.00    3.20
  -5 -14  -2   29.00    3.60
   5 -14   2   37.10    2.80
  -5 -14  -2   27.40    3.50
   5  14  -2   32.00    3.00
  -5 -14   2   32.30    3.30
  -5  14  -2   35.90    3.20
  -5 -14   2   31.10    3.50
  -5 -14   2   33.60    3.50
   5  14   2   28.90    3.30
   5 -14  -2   34.80    3.00
   6 -14   2   -0.60    1.00
   6  14  -2   -0.30    1.40
  -6 -14  -2    2.30    1.50
  -6 -14  -2    3.80    2.00
  -6  14   2   -0.40    1.20
  -6 -14  -2    1.50    1.60
   6  14  -2    1.00    0.80
  -6 -14   2   -0.60    1.50
   6  14   2    3.20    1.70
   6 -14  -2    1.30    1.40
  -6  14  -2    1.50    1.30
  -6 -14   2    1.20    1.50
   6  14   2    1.80    1.00
  -6 -14   2   -1.20    1.10
  -7 -14  -2   28.20    3.90
   7  14  -2   24.60    2.50
   7 -14   2   28.20    3.00
  -7 -14  -2   30.40    3.90
  -7 -14  -2   26.00    4.00
  -7  14   2   30.50    3.10
   7  14  -2   22.60    3.30
   7  14  -2   23.30    4.00
  -7 -14   2   31.50    4.40
  -7 -14   2   26.20    3.80
   7  14   2   26.70    4.10
  -7 -14   2   25.10    4.00
   7 -14  -2   31.50    3.20
   7  14   2   30.00    3.20
   7  14   2   28.90    2.50
  -7  14  -2   28.90    3.20
   8 -14   2   11.90    2.70
   8  14  -2   11.00    3.20
  -8 -14  -2   10.80    2.70
  -8 -14  -2    8.00    2.90
  -8 -14  -2    8.80    2.70
   8  14  -2    8.80    2.30
   8  14  -2    8.50    1.80
  -8  14   2   10.30    2.30
   8  14   2    7.10    1.80
  -8 -14   2    5.70    2.30
  -8 -14   2    9.50    3.10
   8  14   2    6.40    1.90
   8 -14  -2    8.50    2.20
  -8  14  -2   10.30    2.80
  -8 -14   2    8.40    2.40
  -9  14   2    0.60    1.90
   9  14  -2    0.10    1.80
   9  14  -2    4.30    1.60
   9  14  -2    2.80    2.50
  -9 -14  -2   -0.30    1.80
  -9 -14  -2    1.70    3.60
   9 -14   2    4.80    1.90
   9  14   2    4.00    1.60
  -9 -14   2    4.50    2.40
   9 -14  -2    1.90    1.90
  -9  14  -2   -1.30    1.40
   0 -15   2    0.90    0.70
   0 -15  -2    0.20    0.50
   0 -15   2   -0.70    0.50
   0 -15   2   -0.20    0.40
   0 -15  -2    0.30    0.70
   0  15  -2    1.80    0.90
   0 -15  -2    0.30    0.80
   0  15  -2    0.90    1.10
   0  15   2    0.20    0.90
   0 -15  -2   -0.10    0.60
   0 -15   2   -1.40    0.60
   1 -15   2   58.99    2.60
   1 -15   2   58.29    2.50
  -1 -15  -2   59.19    3.50
  -1 -15  -2   59.69    3.50
   1 -15   2   61.19    1.40
  -1  15   2   64.69    3.80
  -1 -15  -2   56.99    2.80
  -1 -15  -2   56.69    3.30
   1  15  -2   56.69    3.40
   1 -15   2   62.09    3.00
   1 -15  -2   64.69    3.00
   1  15   2   55.69    3.50
   1 -15  -2   59.99    1.80
   1 -15  -2   57.69    2.30
  -1  15  -2   64.19    3.90
   1 -15  -2   58.79    2.80
  -1 -15   2   63.09    3.10
  -1 -15   2   59.19    3.40
   1 -15  -2   57.39    1.80
  -1 -15   2   65.09    3.60
  -1 -15   2   61.29    3.50
  -2 -15  -2    4.10    1.40
  -2  15   2    2.90    1.30
   2 -15   2    3.50    0.80
  -2 -15  -2    3.30    1.20
   2  15  -2    2.70    1.30
   2 -15   2    4.10    0.90
   2 -15   2    4.00    0.60
   2  15  -2    3.90    0.50
   2  15  -2    1.70    1.10
  -2 -15  -2    4.20    1.40
  -2  15  -2    2.60    1.10
  -2 -15   2    4.20    1.40
   2 -15  -2    3.90    0.70
   2  15   2    3.30    0.60
   2 -15  -2    3.60    0.80
  -2 -15   2    3.70    1.30
   2 -15  -2    3.20    0.50
  -3 -15  -2   14.20    2.50
   3 -15   2   11.20    1.00
  -3 -15  -2   11.20    1.90
   3  15  -2   11.70    0.90
   3  15  -2   10.30    2.10
  -3  15   2    9.10    1.80
  -3 -15   2   10.60    2.10
   3  15   2   12.30    2.20
   3  15   2   12.40    1.00
  -3 -15   2   12.40    2.10
  -3  15  -2   10.50    2.00
   3 -15  -2   10.40    1.10
   3 -15  -2   12.10    1.70
   4 -15   2    1.30    0.90
  -4  15   2    0.80    1.10
  -4 -15  -2    1.80    1.20
   4  15  -2    0.70    0.50
  -4 -15  -2   -0.40    1.00
   4  15  -2    1.60    1.10
   4  15  -2    0.90    1.20
  -4 -15  -2    1.00    1.40
   4  15   2    0.90    0.60
   4 -15  -2    1.40    1.00
  -4 -15   2   -0.10    1.10
  -4 -15   2   -0.10    1.20
  -4  15  -2    2.90    1.40
   4  15   2   -1.30    1.10
  -4 -15   2   -0.60    1.00
   5  15  -2    1.70    1.10
  -5 -15  -2    1.90    1.60
   5 -15   2    2.40    1.10
   5  15  -2    2.40    0.90
  -5 -15  -2    4.40    1.80
  -5  15   2    1.60    1.30
  -5 -15  -2    2.50    1.50
   5  15  -2    0.80    1.50
  -5 -15   2    3.50    1.60
   5  15   2    2.60    0.90
   5  15   2    1.40    1.50
  -5 -15   2    0.40    1.50
  -5 -15   2    4.80    1.80
  -5  15  -2    2.20    1.40
   6  15  -2    8.80    2.00
  -6 -15  -2   11.60    2.80
   6 -15   2    7.90    1.80
   6  15  -2    7.30    2.50
  -6 -15  -2    7.40    2.40
  -6 -15  -2    5.50    3.10
   6  15  -2    8.40    1.40
  -6  15   2    9.40    2.10
   6 -15  -2    8.50    2.00
  -6 -15   2    3.10    1.90
   6  15   2    9.10    1.50
  -6 -15   2    5.90    2.50
   6  15   2   10.00    2.50
  -6  15  -2    9.70    2.30
  -7 -15  -2    6.70    2.30
   7  15  -2    3.40    1.20
  -7 -15  -2    3.80    2.10
   7  15  -2    2.40    2.20
  -7  15   2    2.70    1.50
   7  15  -2    2.10    1.50
   7 -15   2    6.00    1.70
  -7 -15  -2    5.50    2.00
   7  15   2    1.60    1.10
  -7 -15   2    4.70    2.30
  -7 -15   2    2.80    1.70
  -7 -15   2    2.10    1.70
   7 -15  -2    2.80    1.50
  -7  15  -2    1.70    1.60
  -8 -15  -2    3.80    2.20
   8  15  -2    5.20    2.50
   8 -15   2    3.70    2.40
   8  15  -2    6.50    2.00
  -8  15   2    3.50    1.90
  -8 -15  -2    8.20    3.30
  -8 -15  -2   10.80    2.70
   8  15  -2    5.60    1.60
   8  15   2    4.10    1.40
   8 -15  -2    6.80    2.30
  -8 -15   2    4.60    2.10
  -8  15  -2    3.90    2.00
  -8 -15   2    4.30    2.30
  -9 -15  -2   12.80    3.30
  -9  15   2   12.20    2.70
   9  15  -2   14.60    2.90
   9  15  -2   12.30    2.30
   9  15  -2   11.70    3.10
  -9 -15  -2   11.80    2.80
   9 -15   2   15.60    3.00
  -9 -15  -2   12.30    3.50
  -9 -15   2   13.00    3.10
  -9 -15   2   12.90    3.60
   9 -15  -2    6.80    2.30
  -9 -15   2    6.80    2.30
   9  15   2   11.80    1.90
  -9  15  -2   13.10    2.80
   0 -16  -2   26.30    2.10
   0  16   2   22.70    2.50
   0 -16  -2   28.00    1.50
   0 -16   2   25.10    2.00
   0  16  -2   22.70    2.50
   0 -16  -2   28.10    1.90
   0 -16   2   25.70    2.30
   0 -16   2   26.00    1.60
   0 -16  -2   23.80    2.20
   0 -16  -2   26.60    2.30
   0 -16   2   25.50    1.50
   0 -16   2   26.00    2.20
  -1 -16  -2    4.80    1.20
   1 -16   2    4.10    0.90
   1 -16   2    4.20    1.10
   1 -16   2    2.50    0.80
   1 -16   2    3.10    0.30
  -1 -16  -2    2.00    0.80
  -1  16   2    4.60    1.50
  -1 -16  -2    3.70    1.30
  -1 -16  -2    1.30    1.00
   1 -16   2    3.50    0.30
   1  16  -2    3.60    1.50
   1 -16  -2    3.10    0.50
   1 -16  -2    2.90    0.80
   1 -16  -2    3.20    1.10
  -1 -16   2    2.70    1.20
  -1 -16   2    3.50    1.20
  -1 -16   2    4.80    1.10
   1 -16  -2    2.30    0.90
   1  16   2    1.10    1.20
  -1 -16   2    2.20    1.20
  -1  16  -2    5.90    1.60
  -2 -16  -2   38.00    2.70
   2 -16   2   40.80    1.30
   2 -16   2   38.50    1.40
   2  16  -2   41.50    3.10
  -2 -16  -2   40.80    3.10
  -2  16   2   40.50    3.30
   2 -16   2   38.60    2.10
   2  16  -2   40.40    1.50
   2  16  -2   42.20    3.40
  -2 -16  -2   37.20    3.10
   2 -16   2   37.50    2.20
  -2  16  -2   35.00    3.10
  -2 -16   2   37.60    2.80
   2  16   2   42.50    1.70
  -2 -16   2   40.50    3.20
   2 -16  -2   38.10    2.20
  -2 -16   2   42.80    3.40
  -3 -16  -2   66.59    4.30
  -3 -16  -2   64.99    4.30
   3  16  -2   69.79    2.20
  -3  16   2   67.59    4.20
   3  16  -2   76.59    4.70
   3 -16   2   71.09    3.30
  -3 -16  -2   62.69    3.80
  -3  16  -2   70.99    4.40
  -3 -16   2   67.19    4.50
   3  16   2   74.09    2.40
  -3 -16   2   69.89    4.20
   3 -16  -2   71.79    4.00
   3 -16  -2   68.79    3.40
  -3 -16   2   69.19    4.50
  -4  16   2    6.60    1.80
  -4 -16  -2    6.50    1.90
  -4 -16  -2    4.70    1.70
   4 -16   2    5.80    1.30
   4  16  -2    7.50    1.00
  -4 -16  -2    4.80    1.80
   4  16  -2    3.70    1.70
  -4 -16   2    3.50    1.80
   4 -16  -2    7.50    1.50
   4  16   2    6.10    1.80
  -4 -16   2    4.80    1.70
  -4  16  -2    4.90    1.70
   4  16   2    7.00    1.00
  -4 -16   2    4.80    1.70
   5 -16   2    4.00    1.30
  -5 -16  -2    3.40    1.60
  -5  16   2    4.50    1.70
   5  16  -2    6.60    1.10
  -5 -16  -2    5.10    2.10
  -5 -16  -2    4.30    1.70
   5  16  -2    3.10    1.80
   5  16  -2    4.50    1.50
  -5  16  -2    3.90    1.60
  -5 -16   2    6.10    2.00
   5  16   2    3.30    1.80
   5  16   2    4.40    1.00
   5 -16  -2    4.80    1.50
  -5 -16   2    4.50    2.10
  -5 -16   2    3.00    1.60
   6  16  -2    4.40    2.10
   6 -16   2    2.70    1.30
   6  16  -2    6.30    1.80
  -6 -16  -2    3.10    1.80
  -6 -16  -2    3.50    2.00
  -6 -16  -2    4.60    2.00
  -6  16   2    9.20    2.10
   6  16  -2    2.90    1.00
   6 -16  -2    5.80    1.70
  -6 -16   2    4.10    2.00
   6  16   2    7.40    1.30
  -6  16  -2    4.10    1.80
  -6 -16   2    6.30    2.00
  -6 -16   2    3.60    1.90
   7  16  -2    3.30    2.10
   7  16  -2    4.40    1.40
  -7 -16  -2    1.50    1.50
  -7 -16  -2    3.50    1.90
  -7  16   2    3.50    1.80
   7  16  -2    3.50    1.70
  -7 -16  -2    6.70    3.00
   7 -16   2    3.60    1.40
  -7  16  -2    4.50    1.90
   7  16   2    3.30    1.20
   7 -16  -2    2.10    1.60
  -7 -16   2    1.30    1.60
  -7 -16   2    3.30    1.80
   8 -16   2   58.59    4.40
  -8 -16  -2   66.29    5.70
   8  16  -2   48.50    5.60
  -8  16   2   51.69    4.30
  -8 -16  -2   53.79    5.00
   8  16  -2   47.60    4.40
  -8 -16  -2   41.80    4.60
   8  16  -2   54.09    3.50
  -8 -16   2   47.60    4.90
  -8 -16   2   52.19    5.10
   8  16   2   46.10    3.10
  -8 -16   2   49.50    5.70
  -8  16  -2   50.79    4.50
   8 -16  -2   58.39    4.80
   0 -17   2   -0.90    0.70
   0 -17  -2    1.00    0.60
   0 -17  -2   -0.60    0.60
   0 -17   2   -0.20    0.70
   0 -17   2    0.10    0.50
   0  17  -2    0.70    1.20
   0  17   2   -0.10    0.90
   0 -17  -2    0.50    1.00
   0 -17  -2   -0.70    0.70
   1 -17   2    7.00    1.30
   1 -17   2    6.80    1.20
  -1 -17  -2    9.40    1.70
  -1 -17  -2    5.90    1.20
   1  17  -2    2.90    1.40
  -1 -17  -2   11.30    2.00
  -1  17   2    8.40    1.90
   1 -17   2    6.20    1.10
  -1  17  -2    9.80    2.00
   1  17   2    6.30    1.70
  -1 -17   2    6.60    1.60
   1 -17  -2    7.30    0.60
   1 -17  -2    7.90    1.20
  -1 -17   2    9.00    2.20
  -1 -17   2    9.20    1.80
   1 -17  -2    6.70    1.40
   1 -17  -2    5.70    1.00
  -2 -17  -2    5.70    1.60
   2 -17   2    8.10    0.70
   2  17  -2    9.80    1.90
   2 -17   2    7.60    0.80
  -2  17   2    6.90    1.80
   2 -17   2    9.80    1.30
   2 -17   2    8.30    1.30
   2  17  -2    8.30    0.80
  -2 -17  -2   11.70    2.00
  -2 -17  -2    7.80    1.60
   2 -17  -2    8.40    1.00
   2 -17  -2    8.30    0.70
  -2 -17   2    8.70    2.00
  -2 -17   2    8.80    1.70
  -2  17  -2   12.10    2.30
  -2 -17   2    9.50    2.00
   2 -17  -2    7.70    1.30
   2  17   2    8.50    0.90
  -3 -17  -2    6.70    1.70
   3  17  -2    7.70    2.30
  -3  17   2    3.30    1.50
   3 -17   2    4.60    1.10
  -3 -17  -2    2.10    1.30
   3  17  -2    4.90    0.70
  -3 -17  -2    5.90    1.80
   3  17   2    4.80    0.80
  -3  17  -2    1.40    1.40
  -3 -17   2    3.70    1.60
  -3 -17   2    5.40    1.60
  -3 -17   2    5.00    1.70
   3 -17  -2    2.50    1.20
  -4  17   2   24.40    3.20
   4 -17   2   23.00    2.10
  -4 -17  -2   21.30    3.20
   4  17  -2   24.70    3.50
  -4 -17  -2   20.70    3.10
   4  17  -2   23.60    1.40
  -4 -17  -2   25.10    3.10
   4  17   2   22.90    1.50
  -4 -17   2   27.90    3.60
  -4 -17   2   20.90    3.10
   4 -17  -2   23.10    2.30
  -4  17  -2   27.40    3.10
  -4 -17   2   21.50    3.30
   5  17  -2    6.00    1.00
   5 -17   2    3.10    1.20
   5  17  -2    7.90    2.30
  -5 -17  -2    5.70    2.00
  -5 -17  -2    6.60    2.10
  -5  17   2    9.00    2.10
  -5 -17  -2    3.10    1.80
  -5 -17   2    6.60    2.20
   5  17   2    6.70    1.10
   5 -17  -2    6.70    1.70
  -5 -17   2    8.40    2.50
  -5  17  -2    6.60    1.90
  -5 -17   2    6.50    2.20
  -6 -17  -2    5.50    2.00
   6 -17   2    8.10    1.80
   6  17  -2   10.40    1.50
   6  17  -2   12.50    3.10
  -6  17   2    3.00    1.80
  -6 -17  -2   10.80    2.80
  -6 -17   2    6.70    2.40
   6  17   2    8.40    1.40
  -6  17  -2    8.10    2.30
  -6 -17   2   12.70    2.80
   6 -17  -2   12.00    2.30
  -7  17   2    3.30    1.60
   7  17  -2    2.60    1.60
   7 -17   2    4.00    1.50
   7  17  -2    0.30    2.50
  -7 -17  -2   -2.50    1.60
  -7 -17  -2    0.10    1.60
  -7 -17  -2   -0.90    1.60
  -7 -17   2    2.40    1.80
  -7 -17   2    0.40    1.70
   7 -17  -2    0.50    1.20
  -7 -17   2   -0.90    1.50
  -7  17  -2    3.30    1.80
   8  17  -2   32.50    4.80
  -8 -17  -2   30.80    4.80
   8  17  -2   29.40    2.60
  -8 -17  -2   24.40    4.50
  -8 -17  -2   28.20    4.00
  -8  17   2   28.90    3.90
   8 -17   2   31.60    3.40
  -8 -17   2   32.30    4.90
   8 -17  -2   28.20    3.70
  -8  17  -2   26.90    3.80
   8  17   2   28.00    2.50
  -8 -17   2   34.20    5.10
  -8 -17   2   19.30    3.80
   0  18  -2    0.60    1.20
   0 -18  -2    2.70    1.20
   0 -18   2    2.10    1.10
   0 -18  -2    4.00    1.20
   0 -18   2    3.50    0.80
   0 -18   2    3.20    1.30
   0  18   2    1.80    1.50
   0 -18  -2    3.30    0.80
  -1 -18  -2    0.60    0.90
   1 -18   2   -0.50    0.60
  -1  18   2   -0.60    1.00
   1  18  -2    1.40    1.30
   1 -18   2    0.20    0.70
  -1 -18  -2   -0.90    0.60
  -1 -18  -2    0.30    1.00
  -1 -18   2    1.60    1.10
  -1 -18   2   -0.10    0.70
   1 -18  -2    0.30    0.80
  -1 -18   2    0.50    1.00
   1 -18  -2   -1.10    0.60
  -1  18  -2    1.70    1.30
   1 -18  -2    1.20    0.90
   1 -18  -2    0.10    0.20
   1  18   2   -0.10    1.00
  -2 -18  -2    8.70    1.60
  -2 -18  -2    7.90    1.90
   2 -18   2    9.00    0.70
   2 -18   2   10.00    1.40
  -2  18   2   11.50    2.20
   2  18  -2    9.10    2.00
  -2 -18  -2    7.20    1.70
   2 -18   2    7.10    1.30
   2 -18  -2    9.50    1.10
   2 -18  -2   11.10    1.50
  -2 -18   2   10.40    2.30
   2 -18  -2    8.40    0.70
  -2 -18   2   10.10    2.10
  -2 -18   2    9.10    1.70
  -2  18  -2    9.80    2.10
  -3 -18  -2   51.49    3.60
  -3 -18  -2   52.79    4.00
   3  18  -2   48.90    1.80
  -3  18   2   55.19    4.00
   3 -18   2   49.70    2.80
  -3 -18  -2   48.00    4.00
  -3 -18   2   52.39    4.20
   3  18   2   49.70    2.10
  -3 -18   2   46.40    3.60
   3 -18  -2   47.70    3.00
  -3  18  -2   53.69    4.20
  -3 -18   2   51.89    4.10
  -4 -18  -2    0.30    1.10
  -4 -18  -2    0.90    1.40
   4  18  -2   -0.60    0.40
  -4  18   2    0.50    1.20
  -4 -18  -2   -0.70    1.50
   4 -18   2   -0.80    0.80
  -4 -18   2   -0.30    1.50
   4 -18  -2    1.70    1.00
  -4  18  -2    1.20    1.30
  -4 -18   2   -0.40    1.30
  -4 -18   2   -0.80    1.20
   4  18   2   -0.60    0.60
  -5  18   2    0.00    1.50
  -5 -18  -2   -1.30    1.20
  -5 -18  -2   -1.00    1.30
  -5 -18  -2    0.00    1.30
   5 -18   2   -0.70    0.80
  -5 -18   2    1.20    1.70
   5 -18  -2   -1.30    1.00
  -5  18  -2    0.00    1.20
  -5 -18   2   -1.00    1.20
   5  18   2   -1.10    0.60
  -5 -18   2    0.00    1.30
   6  18  -2   10.30    1.40
  -6  18   2   11.30    2.50
  -6 -18  -2    8.60    2.60
  -6 -18  -2    8.50    2.60
   6 -18   2   12.40    2.10
  -6 -18  -2    9.10    2.50
  -6 -18   2   11.00    2.60
  -6 -18   2   12.70    2.80
   6 -18  -2   10.10    2.10
   6  18   2   12.20    1.60
  -6 -18   2   10.60    2.70
  -6  18  -2    8.70    2.20
   7  18  -2    3.20    1.20
  -7 -18  -2    5.10    2.30
  -7 -18  -2    3.60    1.80
  -7 -18  -2    3.60    2.10
  -7  18   2    2.50    1.70
   7 -18   2    2.40    1.50
  -7  18  -2    2.80    1.60
  -7 -18   2   -1.40    1.70
   7  18   2    4.50    1.20
  -7 -18   2    3.20    2.20
  -7 -18   2    5.20    2.20
   0  19  -2    0.80    1.30
   0 -19   2   -0.10    0.50
   0  19   2   -0.20    1.10
   0 -19  -2    0.10    0.90
   0 -19   2   -1.00    0.80
   0 -19  -2   -0.70    0.40
   0 -19  -2   -1.50    0.80
   0 -19   2   -0.90    0.90
  -1  19   2   12.10    2.30
  -1 -19  -2   13.50    1.50
  -1 -19  -2   12.30    2.10
   1 -19   2   12.30    1.50
   1 -19   2   10.10    1.90
  -1 -19  -2   12.00    2.20
   1  19  -2   13.00    2.50
   1 -19   2   11.20    1.40
  -1 -19   2   16.00    2.20
  -1  19  -2   20.80    3.10
  -1 -19   2   14.50    1.70
  -1 -19   2    9.60    2.00
   1 -19  -2   13.90    2.00
   1  19   2   13.50    2.40
   1 -19  -2   14.20    1.40
   1 -19  -2    8.50    2.20
  -2 -19  -2   71.49    4.70
  -2  19   2   72.09    4.70
   2  19  -2   84.19    4.80
  -2 -19  -2   80.39    4.50
   2 -19   2   77.29    2.10
   2 -19   2   78.19    2.00
  -2 -19  -2   70.19    3.70
   2 -19  -2   76.29    1.90
   2 -19  -2   75.59    2.60
  -2 -19   2   85.79    4.80
  -2 -19   2   69.79    3.80
  -2  19  -2   80.99    5.00
  -2 -19   2   78.79    5.00
  -3 -19  -2    2.30    1.20
   3  19  -2    2.00    0.60
  -3 -19  -2    0.70    1.30
  -3  19   2   -1.20    1.20
  -3 -19   2    1.30    1.20
   3 -19  -2    3.10    1.20
   3  19   2    0.50    0.60
  -3 -19   2    1.60    1.30
   4  19  -2    9.70    1.10
  -4 -19  -2    9.50    2.40
[truncated: 2,671,070 more chars]
