# Supplementary material for: Difunctionalization of bicyclo[1.1.0]butanes enabled by merging C−C cleavage and ruthenium-catalysed remote C−H activation
Source: Nat Synth. 2025 Feb 17;4(5):655–63. doi: 10.1038/s44160-025-00745-3 (PMC12075002; doi:10.1038/s44160-025-00745-3)
Supplement: Supplementary file 4 — Crystallographic data for compound 11 (CCDC 2344920). [file 44160_2025_745_MOESM4_ESM.cif]

data_mo_2121_cg_0m
loop_
_audit_author_name
_audit_author_email
_audit_author_address
'Chen, S.' shan.chen@chemie.uni-goettingen.de
;
Georg-August-Universitaet Goettingen
Institut fuer Organische und Biomolekulare Chemie 
Tammannstrasse 2
Goettingen
D-37077
Germany
;
'Golz, C.' 'cgolz@gwdg.de '
;
Georg-August-Universitaet Goettingen
Institut fuer Organische und Biomolekulare Chemie 
Tammannstrasse 2
Goettingen
D-37077
Germany
;
'Ackermann, L.' Lutz.Ackermann@chemie.uni-goettingen.de
;
Georg-August-Universitaet Goettingen
Institut fuer Organische und Biomolekulare Chemie 
Tammannstrasse 2
Goettingen
D-37077
Germany
;

_audit_creation_method
;FinalCif V125 by Daniel Kratzert, Freiburg 2023, 
https://dkratzert.de/finalcif.html
;
_audit_contact_author_address
;Georg-August-Universit\"at G\"ottingen
Institut f\"ur Organische und Biomolekulare Chemie
Tammannstra\&se 2
D-37077 G\"ottingen
Germany
;
_audit_contact_author_email       cgolz@gwdg.de
_audit_contact_author_name        'Golz, C.'
_audit_contact_author_phone       '+49(551) 39-21750'
_audit_creation_date              2023-10-18
_publ_contact_author_id_orcid     ?
_publ_section_references
;
Dolomanov, O.V., Bourhis, L.J., Gildea, R.J, Howard, J.A.K. & Puschmann, H.
 (2009), J. Appl. Cryst. 42, 339-341.

Sheldrick, G.M. (2008). Acta Cryst. A64, 112-122.

Sheldrick, G.M. (2015). Acta Cryst. A71, 3-8.
;
_diffrn_source_power              0.05
_exptl_crystal_colour_primary     colourless
_olex2_refinement_description
;
1. Fixed Uiso
 At 1.2 times of:
  All C(H) groups, All C(H,H) groups, All C(H,H,H,H,H,H) groups
 At 1.5 times of:
  All C(H,H,H) groups
2. Restrained distances
 C12-H12B = C12-H12A = C10-H10B = C10-H10A
 0.99 with sigma of 0.02
 C11-H11
 1 with sigma of 0.02
3. Others
 Sof(H25D)=Sof(H25E)=Sof(H25F)=1-FVAR(1)
 Sof(H25A)=Sof(H25B)=Sof(H25C)=FVAR(1)
4.a Secondary CH2 refined with riding coordinates:
 C15(H15A,H15B), C26(H26A,H26B)
4.b Aromatic/amide H refined with riding coordinates:
 C4(H4), C7(H7), C8(H8), C9(H9), C17(H17), C18(H18), C19(H19), C20(H20),
 C21(H21), C22(H22), C24(H24)
4.c Disordered Me refined as rotating group:
 C25(H25A,H25B,H25C,H25D,H25E,H25F)
4.d Idealised Me refined as rotating group:
 C27(H27A,H27B,H27C)
;
_olex2_submission_special_instructions 'No special instructions were received'
_shelx_SHELXL_version_number      '2018/3'
_chemical_name_systematic         ?
_chemical_name_common             ?
_chemical_formula_sum             'C27 H26 F2 N2 O4'
_chemical_formula_moiety          'C27 H26 F2 N2 O4'
_chemical_formula_weight          480.50
_chemical_melting_point           ?
_space_group_crystal_system       'triclinic'
_space_group_IT_number            2
_space_group_name_H-M_alt         'P -1'
_space_group_name_Hall            '-P 1'
_shelx_space_group_comment
;
The symmetry employed for this shelxl refinement is uniquely defined
by the following loop, which should always be used as a source of
symmetry information in preference to the above space-group names.
They are only intended as comments.
;

loop_
_space_group_symop_operation_xyz
'x, y, z'
'-x, -y, -z'

_cell_length_a                    5.9961(3)
_cell_length_b                    13.4143(6)
_cell_length_c                    16.2788(8)
_cell_angle_alpha                 67.329(2)
_cell_angle_beta                  80.531(2)
_cell_angle_gamma                 89.643(2)
_cell_volume                      1189.38(10)
_cell_formula_units_Z             2
_cell_measurement_temperature     100.00
_cell_measurement_reflns_used     9894
_cell_measurement_theta_min       2.527
_cell_measurement_theta_max       28.630
_exptl_crystal_description        needle
_exptl_crystal_colour             colourless
_exptl_crystal_recrystallization_method 'from a mixture of dichloromethane and hexane.'
_exptl_crystal_density_meas       ?
_exptl_crystal_density_method     ?
_exptl_crystal_density_diffrn     1.342
_exptl_crystal_F_000              504
_exptl_crystal_size_max           0.482
_exptl_crystal_size_mid           0.064
_exptl_crystal_size_min           0.05
_exptl_absorpt_coefficient_mu     0.101
_exptl_absorpt_correction_type    numerical
_exptl_absorpt_correction_T_min   0.8741
_exptl_absorpt_correction_T_max   1.0000
_exptl_absorpt_process_details
;
SADABS-2016/2 (Bruker,2016/2) was used for absorption correction.
wR2(int) was 0.1546 before and 0.0506 after correction.
The Ratio of minimum to maximum transmission is 0.8741.
The \l/2 correction factor is Not present.
;
_exptl_absorpt_special_details    ?
_shelx_estimated_absorpt_T_min    0.953
_shelx_estimated_absorpt_T_max    0.995
_exptl_transmission_factor_min    ?
_exptl_transmission_factor_max    ?
_exptl_special_details            ?
_diffrn_ambient_temperature       100.00
_diffrn_ambient_environment       N~2~
_diffrn_radiation_type            MoK\a
_diffrn_radiation_wavelength      0.71073
_diffrn_radiation_monochromator   'mirror optics'
_diffrn_measurement_ambient_temperature_device_make 'Oxford Cryostream 800'
_diffrn_radiation_probe           x-ray
_diffrn_source                    'microfocus sealed X-ray tube'
_diffrn_source_type               'Incoatec I\ms'
_diffrn_source_voltage            50.0
_diffrn_source_current            1.0
_diffrn_detector                  CPAD
_diffrn_detector_type             'Bruker PHOTON III'
_diffrn_detector_area_resol_mean  7.41
_diffrn_measurement_device        'four-circle diffractometer'
_diffrn_measurement_device_type   'Bruker D8 VENTURE dual wavelength Mo/Cu'
_diffrn_measurement_method        '\w and \f scans'
_diffrn_measurement_specimen_support 'MiTeGen micromount'
_diffrn_reflns_number             54218
_diffrn_reflns_av_unetI/netI      0.0336
_diffrn_reflns_av_R_equivalents   0.0605
_diffrn_reflns_theta_min          2.527
_diffrn_reflns_theta_max          28.766
_diffrn_reflns_theta_full         25.242
_diffrn_reflns_limit_h_min        -8
_diffrn_reflns_limit_h_max        8
_diffrn_reflns_limit_k_min        -17
_diffrn_reflns_limit_k_max        18
_diffrn_reflns_limit_l_min        -21
_diffrn_reflns_limit_l_max        22
_diffrn_standards_number          0
_diffrn_measured_fraction_theta_max 0.998
_diffrn_measured_fraction_theta_full 0.999
_diffrn_reflns_Laue_measured_fraction_max 0.998
_diffrn_reflns_Laue_measured_fraction_full 0.999
_diffrn_reflns_point_group_measured_fraction_max 0.998
_diffrn_reflns_point_group_measured_fraction_full 0.999
_reflns_number_total              6170
_reflns_number_gt                 4599
_reflns_threshold_expression      'I > 2\s(I)'
_reflns_Friedel_coverage          0.000
_reflns_Friedel_fraction_max      .
_reflns_Friedel_fraction_full     .
_reflns_special_details
;
 Reflections were merged by SHELXL according to the crystal
 class for the calculation of statistics and refinement.
 
 _reflns_Friedel_fraction is defined as the number of unique
 Friedel pairs measured divided by the number that would be
 possible theoretically, ignoring centric projections and
 systematic absences.
;
_computing_data_collection        'Bruker BIS V6.2.15/2021-03-16 and APEX4 2022.1-1'
_computing_cell_refinement        'SAINT V8.40B (?, 2016)'
_computing_data_reduction         'SAINT V8.40B (?, 2016)'
_computing_structure_solution     'SHELXT 2018/2 (Sheldrick, 2018)'
_computing_structure_refinement   'XL  (Sheldrick, 2008)'
_computing_molecular_graphics     'Olex2 1.5 (Dolomanov et al., 2009)'
_computing_publication_material   'Olex2 1.5 (Dolomanov et al., 2009)'
_refine_special_details           ?
_refine_ls_structure_factor_coef  Fsqd
_refine_ls_matrix_type            full
_refine_ls_weighting_scheme       calc
_refine_ls_weighting_details      'w=1/[\s^2^(Fo^2^)+(0.0564P)^2^+0.3870P] where P=(Fo^2^+2Fc^2^)/3'
_atom_sites_solution_primary      dual
_atom_sites_solution_secondary    ?
_atom_sites_solution_hydrogens    mixed
_refine_ls_hydrogen_treatment     mixed
_refine_ls_number_reflns          6170
_refine_ls_number_parameters      334
_refine_ls_number_restraints      5
_refine_ls_R_factor_all           0.0629
_refine_ls_R_factor_gt            0.0454
_refine_ls_wR_factor_ref          0.1248
_refine_ls_wR_factor_gt           0.1133
_refine_ls_goodness_of_fit_ref    1.067
_refine_ls_restrained_S_all       1.067
_refine_ls_shift/su_max           0.001
_refine_ls_shift/su_mean          0.000
_refine_diff_density_max          0.306
_refine_diff_density_min          -0.288
_refine_diff_density_rms          0.056
_refine_ls_extinction_method      none
_refine_ls_extinction_coef        .

loop_
_atom_type_symbol
_atom_type_description
_atom_type_scat_dispersion_real
_atom_type_scat_dispersion_imag
_atom_type_scat_source
'C' 'C' 0.0033 0.0016 'International Tables Vol C Tables 4.2.6.8 and 6.1.1.4'
'H' 'H' 0.0000 0.0000 'International Tables Vol C Tables 4.2.6.8 and 6.1.1.4'
'N' 'N' 0.0061 0.0033 'International Tables Vol C Tables 4.2.6.8 and 6.1.1.4'
'O' 'O' 0.0106 0.0060 'International Tables Vol C Tables 4.2.6.8 and 6.1.1.4'
'F' 'F' 0.0171 0.0103 'International Tables Vol C Tables 4.2.6.8 and 6.1.1.4'

_geom_special_details
;
 All esds (except the esd in the dihedral angle between two l.s. planes)
 are estimated using the full covariance matrix.  The cell esds are taken
 into account individually in the estimation of esds in distances, angles
 and torsion angles; correlations between esds in cell parameters are only
 used when they are defined by crystal symmetry.  An approximate (isotropic)
 treatment of cell esds is used for estimating esds involving l.s. planes.
;

loop_
_exptl_crystal_face_index_h
_exptl_crystal_face_index_k
_exptl_crystal_face_index_l
_exptl_crystal_face_perp_dist
-2.00 0.00 -1.00 0.1570
0.00 1.00 1.00 0.0120
0.00 -1.00 -2.00 0.0310
0.00 0.00 -1.00 0.0320
0.00 1.00 -2.00 0.0320
0.00 -2.00 -1.00 0.0250
0.00 2.00 1.00 0.0220
2.00 -1.00 0.00 0.2360

loop_
_atom_site_label
_atom_site_type_symbol
_atom_site_fract_x
_atom_site_fract_y
_atom_site_fract_z
_atom_site_U_iso_or_equiv
_atom_site_adp_type
_atom_site_occupancy
_atom_site_site_symmetry_order
_atom_site_calc_flag
_atom_site_refinement_flags_posn
_atom_site_refinement_flags_adp
_atom_site_refinement_flags_occupancy
_atom_site_disorder_assembly
_atom_site_disorder_group
F1 F 0.18088(16) 0.65942(7) 0.24315(6) 0.0311(2) Uani 1 1 d . . . . .
F2 F 0.01545(14) 0.68681(7) 0.12716(7) 0.0316(2) Uani 1 1 d . . . . .
O1 O 0.73710(17) 0.33641(8) 0.15670(7) 0.0247(2) Uani 1 1 d . . . . .
O2 O 0.45600(18) 0.38368(8) 0.07533(6) 0.0247(2) Uani 1 1 d . . . . .
O3 O 0.52207(18) 0.79548(8) 0.14256(7) 0.0249(2) Uani 1 1 d . . . . .
O4 O 0.3318(2) 0.84269(8) 0.02621(7) 0.0303(3) Uani 1 1 d . . . . .
N1 N 0.9678(2) 0.38723(9) 0.43369(8) 0.0207(2) Uani 1 1 d . . . . .
N2 N 0.8405(2) 0.22598(10) 0.56266(8) 0.0239(3) Uani 1 1 d . . . . .
C1 C 0.5388(2) 0.37891(10) 0.13918(9) 0.0179(3) Uani 1 1 d . . . . .
C2 C 0.4398(2) 0.42114(10) 0.21081(8) 0.0167(3) Uani 1 1 d . . . . .
C3 C 0.4611(2) 0.33940(10) 0.30346(9) 0.0179(3) Uani 1 1 d . . . . .
C4 C 0.6270(2) 0.35417(11) 0.34875(9) 0.0183(3) Uani 1 1 d . . . . .
H4 H 0.724514 0.418161 0.321979 0.022 Uiso 1 1 calc R U . . .
C5 C 0.6534(2) 0.27674(11) 0.43294(9) 0.0189(3) Uani 1 1 d . . . . .
C6 C 0.8308(2) 0.29729(11) 0.47907(9) 0.0194(3) Uani 1 1 d . . . . .
C7 C 0.5096(2) 0.18258(11) 0.47162(9) 0.0231(3) Uani 1 1 d . . . . .
H7 H 0.525399 0.129056 0.528738 0.028 Uiso 1 1 calc R U . . .
C8 C 0.3438(2) 0.16738(11) 0.42651(10) 0.0241(3) Uani 1 1 d . . . . .
H8 H 0.246620 0.103275 0.453057 0.029 Uiso 1 1 calc R U . . .
C9 C 0.3183(2) 0.24490(11) 0.34297(9) 0.0210(3) Uani 1 1 d . . . . .
H9 H 0.204167 0.233756 0.312714 0.025 Uiso 1 1 calc R U . . .
C10 C 0.2062(2) 0.46724(11) 0.19598(9) 0.0186(3) Uani 1 1 d D . . . .
H10A H 0.118(3) 0.4672(13) 0.2527(9) 0.022 Uiso 1 1 d D U . . .
H10B H 0.115(3) 0.4364(13) 0.1667(10) 0.022 Uiso 1 1 d D U . . .
C11 C 0.3280(2) 0.58014(11) 0.13960(9) 0.0185(3) Uani 1 1 d D . . . .
H11 H 0.356(3) 0.5962(13) 0.0737(9) 0.022 Uiso 1 1 d D U . . .
C12 C 0.5403(2) 0.53967(10) 0.18174(9) 0.0188(3) Uani 1 1 d D . . . .
H12A H 0.543(3) 0.5567(13) 0.2354(10) 0.023 Uiso 1 1 d D U . . .
H12B H 0.689(2) 0.5603(13) 0.1435(10) 0.023 Uiso 1 1 d D U . . .
C13 C 0.2219(2) 0.67534(11) 0.15375(9) 0.0214(3) Uani 1 1 d . . . . .
C14 C 0.3629(2) 0.78261(11) 0.09948(9) 0.0203(3) Uani 1 1 d . . . . .
C15 C 0.8476(3) 0.28146(12) 0.10200(9) 0.0242(3) Uani 1 1 d . . . . .
H15A H 0.955974 0.332469 0.050310 0.029 Uiso 1 1 calc R U . . .
H15B H 0.734191 0.252035 0.078030 0.029 Uiso 1 1 calc R U . . .
C16 C 0.9706(2) 0.19114(11) 0.16099(9) 0.0209(3) Uani 1 1 d . . . . .
C17 C 1.1839(2) 0.16922(12) 0.12664(10) 0.0243(3) Uani 1 1 d . . . . .
H17 H 1.251999 0.212087 0.066090 0.029 Uiso 1 1 calc R U . . .
C18 C 1.2994(3) 0.08525(12) 0.17978(11) 0.0292(3) Uani 1 1 d . . . . .
H18 H 1.445559 0.070977 0.155523 0.035 Uiso 1 1 calc R U . . .
C19 C 1.2012(3) 0.02244(12) 0.26808(11) 0.0303(3) Uani 1 1 d . . . . .
H19 H 1.279873 -0.034846 0.304657 0.036 Uiso 1 1 calc R U . . .
C20 C 0.9878(3) 0.04355(12) 0.30285(10) 0.0287(3) Uani 1 1 d . . . . .
H20 H 0.920070 0.000233 0.363346 0.034 Uiso 1 1 calc R U . . .
C21 C 0.8719(3) 0.12740(12) 0.25012(10) 0.0249(3) Uani 1 1 d . . . . .
H21 H 0.725735 0.141434 0.274572 0.030 Uiso 1 1 calc R U . . .
C22 C 1.1248(2) 0.40584(11) 0.47619(9) 0.0220(3) Uani 1 1 d . . . . .
H22 H 1.225334 0.468430 0.445160 0.026 Uiso 1 1 calc R U . . .
C23 C 1.1494(2) 0.33860(11) 0.56347(9) 0.0221(3) Uani 1 1 d . . . . .
C24 C 0.9982(3) 0.24828(12) 0.60317(10) 0.0248(3) Uani 1 1 d . . . . .
H24 H 1.007457 0.199379 0.662814 0.030 Uiso 1 1 calc R U . . .
C25 C 1.3238(3) 0.36311(13) 0.61049(10) 0.0278(3) Uani 1 1 d . . . . .
H25A H 1.260522 0.342098 0.674725 0.033 Uiso 0.528(18) 1 calc R U P . .
H25B H 1.367344 0.440820 0.583143 0.033 Uiso 0.528(18) 1 calc R U P . .
H25C H 1.457456 0.322440 0.604326 0.033 Uiso 0.528(18) 1 calc R U P . .
H25D H 1.463026 0.394808 0.566738 0.033 Uiso 0.472(18) 1 calc R U P . .
H25E H 1.356203 0.296085 0.658320 0.033 Uiso 0.472(18) 1 calc R U P . .
H25F H 1.266092 0.414465 0.637137 0.033 Uiso 0.472(18) 1 calc R U P . .
C26 C 0.6723(3) 0.89393(12) 0.09489(10) 0.0289(3) Uani 1 1 d . . . . .
H26A H 0.582488 0.957600 0.070594 0.035 Uiso 1 1 calc R U . . .
H26B H 0.777888 0.887387 0.043888 0.035 Uiso 1 1 calc R U . . .
C27 C 0.8020(3) 0.90669(13) 0.16210(11) 0.0299(3) Uani 1 1 d . . . . .
H27A H 0.900135 0.973453 0.133072 0.045 Uiso 1 1 calc R U . . .
H27B H 0.894902 0.844631 0.183774 0.045 Uiso 1 1 calc R U . . .
H27C H 0.695527 0.910326 0.213298 0.045 Uiso 1 1 calc R U . . .

loop_
_atom_site_aniso_label
_atom_site_aniso_U_11
_atom_site_aniso_U_22
_atom_site_aniso_U_33
_atom_site_aniso_U_23
_atom_site_aniso_U_13
_atom_site_aniso_U_12
F1 0.0395(5) 0.0295(5) 0.0223(4) -0.0135(4) 0.0084(4) -0.0027(4)
F2 0.0187(4) 0.0275(5) 0.0490(6) -0.0149(4) -0.0069(4) 0.0047(3)
O1 0.0239(5) 0.0323(6) 0.0266(5) -0.0197(4) -0.0078(4) 0.0093(4)
O2 0.0312(6) 0.0270(5) 0.0173(5) -0.0090(4) -0.0071(4) 0.0055(4)
O3 0.0300(5) 0.0179(5) 0.0242(5) -0.0035(4) -0.0093(4) -0.0019(4)
O4 0.0418(6) 0.0237(5) 0.0232(5) -0.0044(4) -0.0119(5) -0.0027(5)
N1 0.0215(6) 0.0212(6) 0.0183(5) -0.0069(4) -0.0027(4) 0.0009(4)
N2 0.0274(6) 0.0239(6) 0.0187(6) -0.0057(5) -0.0056(5) 0.0005(5)
C1 0.0205(6) 0.0151(6) 0.0160(6) -0.0044(5) -0.0016(5) -0.0001(5)
C2 0.0179(6) 0.0160(6) 0.0161(6) -0.0066(5) -0.0023(5) 0.0000(5)
C3 0.0199(6) 0.0178(6) 0.0163(6) -0.0082(5) -0.0006(5) 0.0019(5)
C4 0.0192(6) 0.0181(6) 0.0172(6) -0.0074(5) -0.0011(5) 0.0016(5)
C5 0.0208(6) 0.0196(6) 0.0163(6) -0.0079(5) -0.0009(5) 0.0016(5)
C6 0.0200(6) 0.0207(6) 0.0173(6) -0.0079(5) -0.0014(5) 0.0030(5)
C7 0.0281(7) 0.0209(7) 0.0176(6) -0.0049(5) -0.0029(5) -0.0001(5)
C8 0.0265(7) 0.0200(7) 0.0224(7) -0.0057(5) -0.0014(5) -0.0037(5)
C9 0.0231(7) 0.0208(6) 0.0201(6) -0.0091(5) -0.0031(5) 0.0000(5)
C10 0.0183(6) 0.0179(6) 0.0188(6) -0.0066(5) -0.0021(5) 0.0005(5)
C11 0.0202(6) 0.0181(6) 0.0166(6) -0.0067(5) -0.0014(5) 0.0009(5)
C12 0.0200(6) 0.0168(6) 0.0195(6) -0.0071(5) -0.0031(5) -0.0002(5)
C13 0.0202(6) 0.0218(7) 0.0210(6) -0.0083(5) -0.0009(5) 0.0015(5)
C14 0.0238(7) 0.0180(6) 0.0210(6) -0.0098(5) -0.0038(5) 0.0045(5)
C15 0.0291(7) 0.0263(7) 0.0200(6) -0.0128(6) -0.0024(5) 0.0081(6)
C16 0.0242(7) 0.0210(6) 0.0203(6) -0.0110(5) -0.0041(5) 0.0008(5)
C17 0.0253(7) 0.0221(7) 0.0242(7) -0.0092(6) -0.0009(5) 0.0000(5)
C18 0.0255(7) 0.0240(7) 0.0373(8) -0.0116(6) -0.0044(6) 0.0024(6)
C19 0.0345(8) 0.0216(7) 0.0348(8) -0.0083(6) -0.0132(7) 0.0027(6)
C20 0.0383(9) 0.0246(7) 0.0211(7) -0.0067(6) -0.0047(6) -0.0042(6)
C21 0.0253(7) 0.0280(7) 0.0225(7) -0.0123(6) -0.0012(5) -0.0014(6)
C22 0.0221(7) 0.0229(7) 0.0218(6) -0.0102(5) -0.0023(5) 0.0009(5)
C23 0.0219(7) 0.0249(7) 0.0219(7) -0.0117(6) -0.0041(5) 0.0055(5)
C24 0.0285(7) 0.0262(7) 0.0186(6) -0.0065(5) -0.0071(5) 0.0030(6)
C25 0.0269(8) 0.0331(8) 0.0268(7) -0.0134(6) -0.0093(6) 0.0031(6)
C26 0.0380(9) 0.0208(7) 0.0249(7) -0.0048(6) -0.0072(6) -0.0069(6)
C27 0.0342(8) 0.0253(7) 0.0341(8) -0.0131(6) -0.0128(7) 0.0022(6)

loop_
_geom_bond_atom_site_label_1
_geom_bond_atom_site_label_2
_geom_bond_distance
_geom_bond_site_symmetry_2
_geom_bond_publ_flag
F1 C13 1.3664(16) . ?
F2 C13 1.3658(16) . ?
O1 C1 1.3409(17) . ?
O1 C15 1.4426(17) . ?
O2 C1 1.2037(16) . ?
O3 C14 1.3222(17) . ?
O3 C26 1.4672(16) . ?
O4 C14 1.1988(17) . ?
N1 C6 1.3421(17) . ?
N1 C22 1.3336(18) . ?
N2 C6 1.3387(18) . ?
N2 C24 1.3336(18) . ?
C1 C2 1.5201(18) . ?
C2 C3 1.5101(18) . ?
C2 C10 1.5452(19) . ?
C2 C12 1.5664(17) . ?
C3 C4 1.3889(18) . ?
C3 C9 1.3989(18) . ?
C4 H4 0.9500 . ?
C4 C5 1.3979(18) . ?
C5 C6 1.4826(18) . ?
C5 C7 1.3990(18) . ?
C7 H7 0.9500 . ?
C7 C8 1.388(2) . ?
C8 H8 0.9500 . ?
C8 C9 1.3893(19) . ?
C9 H9 0.9500 . ?
C10 H10A 0.986(13) . ?
C10 H10B 0.969(13) . ?
C10 C11 1.5463(18) . ?
C11 H11 0.994(13) . ?
C11 C12 1.5422(19) . ?
C11 C13 1.5024(19) . ?
C12 H12A 0.986(13) . ?
C12 H12B 0.975(13) . ?
C13 C14 1.5348(19) . ?
C15 H15A 0.9900 . ?
C15 H15B 0.9900 . ?
C15 C16 1.503(2) . ?
C16 C17 1.387(2) . ?
C16 C21 1.3978(19) . ?
C17 H17 0.9500 . ?
C17 C18 1.390(2) . ?
C18 H18 0.9500 . ?
C18 C19 1.385(2) . ?
C19 H19 0.9500 . ?
C19 C20 1.386(2) . ?
C20 H20 0.9500 . ?
C20 C21 1.388(2) . ?
C21 H21 0.9500 . ?
C22 H22 0.9500 . ?
C22 C23 1.390(2) . ?
C23 C24 1.387(2) . ?
C23 C25 1.4997(19) . ?
C24 H24 0.9500 . ?
C25 H25A 0.9800 . ?
C25 H25B 0.9800 . ?
C25 H25C 0.9800 . ?
C25 H25D 0.9800 . ?
C25 H25E 0.9800 . ?
C25 H25F 0.9800 . ?
C26 H26A 0.9900 . ?
C26 H26B 0.9900 . ?
C26 C27 1.502(2) . ?
C27 H27A 0.9800 . ?
C27 H27B 0.9800 . ?
C27 H27C 0.9800 . ?

loop_
_geom_angle_atom_site_label_1
_geom_angle_atom_site_label_2
_geom_angle_atom_site_label_3
_geom_angle
_geom_angle_site_symmetry_1
_geom_angle_site_symmetry_3
_geom_angle_publ_flag
C1 O1 C15 118.33(11) . . ?
C14 O3 C26 115.66(11) . . ?
C22 N1 C6 116.60(12) . . ?
C24 N2 C6 116.35(12) . . ?
O1 C1 C2 109.60(11) . . ?
O2 C1 O1 124.41(12) . . ?
O2 C1 C2 125.97(12) . . ?
C1 C2 C10 111.83(11) . . ?
C1 C2 C12 108.62(10) . . ?
C3 C2 C1 109.86(11) . . ?
C3 C2 C10 118.19(11) . . ?
C3 C2 C12 118.24(10) . . ?
C10 C2 C12 88.44(10) . . ?
C4 C3 C2 121.03(11) . . ?
C4 C3 C9 119.18(12) . . ?
C9 C3 C2 119.74(12) . . ?
C3 C4 H4 119.4 . . ?
C3 C4 C5 121.30(12) . . ?
C5 C4 H4 119.4 . . ?
C4 C5 C6 119.13(12) . . ?
C4 C5 C7 118.92(12) . . ?
C7 C5 C6 121.95(12) . . ?
N1 C6 C5 117.01(12) . . ?
N2 C6 N1 125.14(12) . . ?
N2 C6 C5 117.84(12) . . ?
C5 C7 H7 120.0 . . ?
C8 C7 C5 119.98(13) . . ?
C8 C7 H7 120.0 . . ?
C7 C8 H8 119.6 . . ?
C7 C8 C9 120.72(12) . . ?
C9 C8 H8 119.6 . . ?
C3 C9 H9 120.0 . . ?
C8 C9 C3 119.91(13) . . ?
C8 C9 H9 120.0 . . ?
C2 C10 H10A 111.0(10) . . ?
C2 C10 H10B 117.2(10) . . ?
C2 C10 C11 88.75(10) . . ?
H10A C10 H10B 110.5(13) . . ?
C11 C10 H10A 109.6(9) . . ?
C11 C10 H10B 118.0(10) . . ?
C10 C11 H11 112.1(9) . . ?
C12 C11 C10 89.28(10) . . ?
C12 C11 H11 111.6(10) . . ?
C13 C11 C10 117.27(11) . . ?
C13 C11 H11 108.2(10) . . ?
C13 C11 C12 117.42(11) . . ?
C2 C12 H12A 110.4(9) . . ?
C2 C12 H12B 118.1(10) . . ?
C11 C12 C2 88.13(9) . . ?
C11 C12 H12A 111.4(10) . . ?
C11 C12 H12B 119.2(10) . . ?
H12A C12 H12B 108.3(13) . . ?
F1 C13 C11 111.53(11) . . ?
F1 C13 C14 109.10(11) . . ?
F2 C13 F1 105.99(11) . . ?
F2 C13 C11 109.13(11) . . ?
F2 C13 C14 107.37(11) . . ?
C11 C13 C14 113.37(11) . . ?
O3 C14 C13 111.22(11) . . ?
O4 C14 O3 126.41(13) . . ?
O4 C14 C13 122.32(12) . . ?
O1 C15 H15A 110.2 . . ?
O1 C15 H15B 110.2 . . ?
O1 C15 C16 107.66(11) . . ?
H15A C15 H15B 108.5 . . ?
C16 C15 H15A 110.2 . . ?
C16 C15 H15B 110.2 . . ?
C17 C16 C15 119.87(13) . . ?
C17 C16 C21 119.11(13) . . ?
C21 C16 C15 121.01(13) . . ?
C16 C17 H17 119.6 . . ?
C16 C17 C18 120.78(14) . . ?
C18 C17 H17 119.6 . . ?
C17 C18 H18 120.0 . . ?
C19 C18 C17 119.92(15) . . ?
C19 C18 H18 120.0 . . ?
C18 C19 H19 120.2 . . ?
C18 C19 C20 119.69(15) . . ?
C20 C19 H19 120.2 . . ?
C19 C20 H20 119.7 . . ?
C19 C20 C21 120.62(14) . . ?
C21 C20 H20 119.7 . . ?
C16 C21 H21 120.1 . . ?
C20 C21 C16 119.88(14) . . ?
C20 C21 H21 120.1 . . ?
N1 C22 H22 118.2 . . ?
N1 C22 C23 123.54(13) . . ?
C23 C22 H22 118.2 . . ?
C22 C23 C25 122.37(13) . . ?
C24 C23 C22 114.40(13) . . ?
C24 C23 C25 123.23(13) . . ?
N2 C24 C23 123.96(13) . . ?
N2 C24 H24 118.0 . . ?
C23 C24 H24 118.0 . . ?
C23 C25 H25A 109.5 . . ?
C23 C25 H25B 109.5 . . ?
C23 C25 H25C 109.5 . . ?
C23 C25 H25D 109.5 . . ?
C23 C25 H25E 109.5 . . ?
C23 C25 H25F 109.5 . . ?
H25A C25 H25B 109.5 . . ?
H25A C25 H25C 109.5 . . ?
H25A C25 H25D 141.1 . . ?
H25A C25 H25E 56.3 . . ?
H25A C25 H25F 56.3 . . ?
H25B C25 H25C 109.5 . . ?
H25B C25 H25D 56.3 . . ?
H25B C25 H25E 141.1 . . ?
H25B C25 H25F 56.3 . . ?
H25C C25 H25D 56.3 . . ?
H25C C25 H25E 56.3 . . ?
H25C C25 H25F 141.1 . . ?
H25D C25 H25E 109.5 . . ?
H25D C25 H25F 109.5 . . ?
H25E C25 H25F 109.5 . . ?
O3 C26 H26A 110.3 . . ?
O3 C26 H26B 110.3 . . ?
O3 C26 C27 107.25(12) . . ?
H26A C26 H26B 108.5 . . ?
C27 C26 H26A 110.3 . . ?
C27 C26 H26B 110.3 . . ?
C26 C27 H27A 109.5 . . ?
C26 C27 H27B 109.5 . . ?
C26 C27 H27C 109.5 . . ?
H27A C27 H27B 109.5 . . ?
H27A C27 H27C 109.5 . . ?
H27B C27 H27C 109.5 . . ?

loop_
_geom_torsion_atom_site_label_1
_geom_torsion_atom_site_label_2
_geom_torsion_atom_site_label_3
_geom_torsion_atom_site_label_4
_geom_torsion
_geom_torsion_site_symmetry_1
_geom_torsion_site_symmetry_2
_geom_torsion_site_symmetry_3
_geom_torsion_site_symmetry_4
_geom_torsion_publ_flag
F1 C13 C14 O3 41.02(15) . . . . ?
F1 C13 C14 O4 -141.43(14) . . . . ?
F2 C13 C14 O3 155.47(11) . . . . ?
F2 C13 C14 O4 -26.99(18) . . . . ?
O1 C1 C2 C3 -44.54(14) . . . . ?
O1 C1 C2 C10 -177.84(10) . . . . ?
O1 C1 C2 C12 86.19(13) . . . . ?
O1 C15 C16 C17 -139.92(13) . . . . ?
O1 C15 C16 C21 40.96(17) . . . . ?
O2 C1 C2 C3 136.50(13) . . . . ?
O2 C1 C2 C10 3.20(18) . . . . ?
O2 C1 C2 C12 -92.77(15) . . . . ?
N1 C22 C23 C24 1.0(2) . . . . ?
N1 C22 C23 C25 -178.37(13) . . . . ?
C1 O1 C15 C16 -147.01(12) . . . . ?
C1 C2 C3 C4 103.01(14) . . . . ?
C1 C2 C3 C9 -74.20(15) . . . . ?
C1 C2 C10 C11 -92.11(11) . . . . ?
C1 C2 C12 C11 95.13(11) . . . . ?
C2 C3 C4 C5 -177.43(12) . . . . ?
C2 C3 C9 C8 177.29(13) . . . . ?
C2 C10 C11 C12 -17.63(10) . . . . ?
C2 C10 C11 C13 -138.41(12) . . . . ?
C3 C2 C10 C11 138.85(11) . . . . ?
C3 C2 C12 C11 -138.86(12) . . . . ?
C3 C4 C5 C6 -179.03(12) . . . . ?
C3 C4 C5 C7 0.3(2) . . . . ?
C4 C3 C9 C8 0.0(2) . . . . ?
C4 C5 C6 N1 -4.42(19) . . . . ?
C4 C5 C6 N2 174.79(12) . . . . ?
C4 C5 C7 C8 -0.1(2) . . . . ?
C5 C7 C8 C9 0.0(2) . . . . ?
C6 N1 C22 C23 -0.9(2) . . . . ?
C6 N2 C24 C23 -0.7(2) . . . . ?
C6 C5 C7 C8 179.14(13) . . . . ?
C7 C5 C6 N1 176.31(13) . . . . ?
C7 C5 C6 N2 -4.5(2) . . . . ?
C7 C8 C9 C3 0.1(2) . . . . ?
C9 C3 C4 C5 -0.2(2) . . . . ?
C10 C2 C3 C4 -127.04(13) . . . . ?
C10 C2 C3 C9 55.75(17) . . . . ?
C10 C2 C12 C11 -17.41(10) . . . . ?
C10 C11 C12 C2 17.39(10) . . . . ?
C10 C11 C13 F1 52.64(16) . . . . ?
C10 C11 C13 F2 -64.13(15) . . . . ?
C10 C11 C13 C14 176.25(11) . . . . ?
C11 C13 C14 O3 -83.92(14) . . . . ?
C11 C13 C14 O4 93.63(17) . . . . ?
C12 C2 C3 C4 -22.39(18) . . . . ?
C12 C2 C3 C9 160.40(12) . . . . ?
C12 C2 C10 C11 17.36(10) . . . . ?
C12 C11 C13 F1 -51.93(15) . . . . ?
C12 C11 C13 F2 -168.70(11) . . . . ?
C12 C11 C13 C14 71.68(15) . . . . ?
C13 C11 C12 C2 138.04(11) . . . . ?
C14 O3 C26 C27 167.03(12) . . . . ?
C15 O1 C1 O2 -7.46(19) . . . . ?
C15 O1 C1 C2 173.56(11) . . . . ?
C15 C16 C17 C18 -179.27(13) . . . . ?
C15 C16 C21 C20 179.17(13) . . . . ?
C16 C17 C18 C19 0.0(2) . . . . ?
C17 C16 C21 C20 0.0(2) . . . . ?
C17 C18 C19 C20 0.2(2) . . . . ?
C18 C19 C20 C21 -0.3(2) . . . . ?
C19 C20 C21 C16 0.2(2) . . . . ?
C21 C16 C17 C18 -0.1(2) . . . . ?
C22 N1 C6 N2 0.0(2) . . . . ?
C22 N1 C6 C5 179.10(12) . . . . ?
C22 C23 C24 N2 -0.1(2) . . . . ?
C24 N2 C6 N1 0.8(2) . . . . ?
C24 N2 C6 C5 -178.31(12) . . . . ?
C25 C23 C24 N2 179.22(14) . . . . ?
C26 O3 C14 O4 0.4(2) . . . . ?
C26 O3 C14 C13 177.87(12) . . . . ?

_shelx_res_file
;
TITL mo_2121_cg_0m_a.res in P-1
    mo_2121_cg_0m.res
    created by SHELXL-2018/3 at 09:00:07 on 18-Oct-2023
REM Old TITL mo_2121_CG_0m in P-1
REM SHELXT solution in P-1: R1 0.122, Rweak 0.004, Alpha 0.025
REM <I/s> 0.000 for 0 systematic absences, Orientation as input
REM Formula found by SHELXT: C27 N2 O4 F2
CELL 0.71073 5.9961 13.4143 16.2788 67.329 80.531 89.643
ZERR 2 0.0003 0.0006 0.0008 0.002 0.002 0.002
LATT 1
SFAC C H N O F
UNIT 54 52 4 8 4
DFIX 0.99 C12 H12b C12 H12a C10 H10b C10 H10a
DFIX 1 C11 H11

L.S. 4
PLAN  5
SIZE 0.05 0.064 0.482
TEMP -173.15
CONF
BOND
list 4
fmap 2
MORE -1
BOND $H
ACTA
REM <olex2.extras>
REM <HklSrc "%.\\mo_2121_CG_0m.hkl">
REM </olex2.extras>

WGHT    0.056400    0.387000
FVAR       0.64383   0.52784
F1    5    0.180877    0.659415    0.243150    11.00000    0.03950    0.02948 =
         0.02230   -0.01347    0.00836   -0.00272
F2    5    0.015452    0.686810    0.127161    11.00000    0.01874    0.02752 =
         0.04896   -0.01488   -0.00695    0.00467
O1    4    0.737100    0.336414    0.156698    11.00000    0.02388    0.03229 =
         0.02659   -0.01969   -0.00776    0.00925
O2    4    0.455996    0.383678    0.075335    11.00000    0.03121    0.02704 =
         0.01730   -0.00899   -0.00708    0.00546
O3    4    0.522073    0.795485    0.142560    11.00000    0.03002    0.01791 =
         0.02421   -0.00353   -0.00934   -0.00193
O4    4    0.331828    0.842689    0.026212    11.00000    0.04183    0.02370 =
         0.02321   -0.00436   -0.01194   -0.00270
N1    3    0.967752    0.387227    0.433693    11.00000    0.02151    0.02116 =
         0.01828   -0.00688   -0.00271    0.00094
N2    3    0.840531    0.225976    0.562662    11.00000    0.02737    0.02394 =
         0.01865   -0.00570   -0.00555    0.00054
C1    1    0.538800    0.378912    0.139178    11.00000    0.02048    0.01506 =
         0.01603   -0.00442   -0.00165   -0.00011
C2    1    0.439754    0.421140    0.210813    11.00000    0.01794    0.01600 =
         0.01613   -0.00662   -0.00227    0.00003
C3    1    0.461082    0.339396    0.303461    11.00000    0.01988    0.01780 =
         0.01635   -0.00817   -0.00056    0.00192
C4    1    0.627020    0.354173    0.348747    11.00000    0.01923    0.01813 =
         0.01717   -0.00735   -0.00107    0.00157
AFIX  43
H4    2    0.724514    0.418161    0.321979    11.00000   -1.20000
AFIX   0
C5    1    0.653389    0.276739    0.432938    11.00000    0.02083    0.01962 =
         0.01632   -0.00791   -0.00092    0.00156
C6    1    0.830816    0.297291    0.479074    11.00000    0.02005    0.02066 =
         0.01727   -0.00792   -0.00139    0.00296
C7    1    0.509590    0.182579    0.471622    11.00000    0.02813    0.02085 =
         0.01762   -0.00490   -0.00292   -0.00012
AFIX  43
H7    2    0.525399    0.129056    0.528738    11.00000   -1.20000
AFIX   0
C8    1    0.343760    0.167383    0.426508    11.00000    0.02652    0.02002 =
         0.02242   -0.00571   -0.00137   -0.00368
AFIX  43
H8    2    0.246620    0.103275    0.453057    11.00000   -1.20000
AFIX   0
C9    1    0.318334    0.244903    0.342968    11.00000    0.02305    0.02077 =
         0.02015   -0.00913   -0.00311    0.00002
AFIX  43
H9    2    0.204167    0.233756    0.312714    11.00000   -1.20000
AFIX   0
C10   1    0.206172    0.467236    0.195983    11.00000    0.01829    0.01793 =
         0.01877   -0.00657   -0.00209    0.00054
H10A  2    0.117591    0.467161    0.252695    11.00000   -1.20000
H10B  2    0.114744    0.436408    0.166720    11.00000   -1.20000
C11   1    0.327956    0.580140    0.139603    11.00000    0.02018    0.01811 =
         0.01656   -0.00671   -0.00141    0.00087
H11   2    0.355611    0.596227    0.073727    11.00000   -1.20000
C12   1    0.540308    0.539669    0.181743    11.00000    0.01998    0.01683 =
         0.01952   -0.00715   -0.00306   -0.00020
H12A  2    0.542608    0.556732    0.235367    11.00000   -1.20000
H12B  2    0.689393    0.560315    0.143495    11.00000   -1.20000
C13   1    0.221856    0.675343    0.153755    11.00000    0.02024    0.02183 =
         0.02102   -0.00827   -0.00087    0.00151
C14   1    0.362889    0.782612    0.099485    11.00000    0.02382    0.01796 =
         0.02101   -0.00981   -0.00384    0.00452
C15   1    0.847625    0.281462    0.101999    11.00000    0.02906    0.02627 =
         0.02000   -0.01281   -0.00241    0.00814
AFIX  23
H15A  2    0.955974    0.332469    0.050310    11.00000   -1.20000
H15B  2    0.734191    0.252035    0.078030    11.00000   -1.20000
AFIX   0
C16   1    0.970552    0.191141    0.160994    11.00000    0.02416    0.02102 =
         0.02030   -0.01102   -0.00414    0.00081
C17   1    1.183933    0.169220    0.126643    11.00000    0.02534    0.02210 =
         0.02424   -0.00916   -0.00085    0.00004
AFIX  43
H17   2    1.251999    0.212087    0.066090    11.00000   -1.20000
AFIX   0
C18   1    1.299441    0.085246    0.179777    11.00000    0.02546    0.02401 =
         0.03734   -0.01163   -0.00440    0.00241
AFIX  43
H18   2    1.445559    0.070977    0.155523    11.00000   -1.20000
AFIX   0
C19   1    1.201248    0.022445    0.268081    11.00000    0.03455    0.02157 =
         0.03481   -0.00830   -0.01318    0.00273
AFIX  43
H19   2    1.279873   -0.034846    0.304657    11.00000   -1.20000
AFIX   0
C20   1    0.987766    0.043551    0.302851    11.00000    0.03835    0.02459 =
         0.02110   -0.00669   -0.00465   -0.00416
AFIX  43
H20   2    0.920070    0.000233    0.363346    11.00000   -1.20000
AFIX   0
C21   1    0.871860    0.127400    0.250124    11.00000    0.02534    0.02805 =
         0.02245   -0.01235   -0.00116   -0.00140
AFIX  43
H21   2    0.725735    0.141434    0.274572    11.00000   -1.20000
AFIX   0
C22   1    1.124817    0.405843    0.476192    11.00000    0.02212    0.02292 =
         0.02183   -0.01016   -0.00232    0.00090
AFIX  43
H22   2    1.225334    0.468430    0.445160    11.00000   -1.20000
AFIX   0
C23   1    1.149407    0.338596    0.563470    11.00000    0.02186    0.02494 =
         0.02193   -0.01168   -0.00412    0.00548
C24   1    0.998160    0.248282    0.603170    11.00000    0.02853    0.02624 =
         0.01861   -0.00654   -0.00712    0.00300
AFIX  43
H24   2    1.007457    0.199379    0.662814    11.00000   -1.20000
AFIX   0
C25   1    1.323789    0.363112    0.610489    11.00000    0.02687    0.03309 =
         0.02680   -0.01337   -0.00931    0.00314
AFIX 127
H25A  2    1.260522    0.342098    0.674725    21.00000   -1.20000
H25B  2    1.367344    0.440820    0.583143    21.00000   -1.20000
H25C  2    1.457456    0.322440    0.604326    21.00000   -1.20000
H25D  2    1.463026    0.394808    0.566738   -21.00000   -1.20000
H25E  2    1.356203    0.296085    0.658320   -21.00000   -1.20000
H25F  2    1.266092    0.414465    0.637137   -21.00000   -1.20000
AFIX   0
C26   1    0.672337    0.893930    0.094887    11.00000    0.03805    0.02081 =
         0.02492   -0.00482   -0.00720   -0.00686
AFIX  23
H26A  2    0.582488    0.957600    0.070594    11.00000   -1.20000
H26B  2    0.777888    0.887387    0.043888    11.00000   -1.20000
AFIX   0
C27   1    0.801994    0.906695    0.162099    11.00000    0.03421    0.02525 =
         0.03407   -0.01306   -0.01276    0.00224
AFIX 137
H27A  2    0.900135    0.973453    0.133072    11.00000   -1.50000
H27B  2    0.894902    0.844631    0.183774    11.00000   -1.50000
H27C  2    0.695527    0.910326    0.213298    11.00000   -1.50000
AFIX   0
HKLF 4


REM  mo_2121_cg_0m_a.res in P-1
REM wR2 = 0.124792, GooF = S = 1.06694, Restrained GooF = 1.06665 for all data
REM R1 = 0.045445 for 4599 Fo > 4sig(Fo) and 0.062881 for all 6170 data
REM 334 parameters refined using 5 restraints

END

WGHT      0.0564      0.3888

REM Highest difference peak  0.306,  deepest hole -0.288,  1-sigma level  0.056
Q1    1   0.2991  0.7285  0.1273  11.00000  0.05    0.31
Q2    1   1.1557  0.3579  0.5169  11.00000  0.05    0.30
Q3    1   0.4478  0.3740  0.2552  11.00000  0.05    0.26
Q4    1   0.6733  0.3000  0.3816  11.00000  0.05    0.25
Q5    1   0.2764  0.6238  0.1494  11.00000  0.05    0.25
;
_shelx_res_checksum               894
_shelx_hkl_file
;
  -1   0   0   85.59    4.10
  -1   0   0   89.49    5.40
  -1   0   0   86.09    4.50
  -1   0   0   83.89   15.50
  -1   0   0   89.39    9.30
  -1   0   0   96.99    5.00
  -1   0   0   92.49   12.10
  -1   0   0   90.69   17.00
  -1   0   0  116.59   21.10
  -1   0   0   88.79    5.00
  -1   0   0   90.09    4.90
  -1   0   0   53.09   11.60
   1   0   0   83.79   15.10
   1   0   0   93.09    4.70
   1   0   0  122.29   14.90
   1   0   0  136.29   21.40
   1   0   0   92.19    4.70
   1   0   0   88.79    5.00
   1   0   0  118.19   19.70
   1   0   0  101.19   10.20
   1   0   0   95.79    5.50
   1   0   0   95.99    5.10
   1   0   0   90.19    4.20
   1   0   0  113.79   17.00
   1   0   0   89.19    4.90
  -2   0   0   19.30    3.00
  -2   0   0   22.80    3.60
  -2   0   0   22.60    8.20
  -2   0   0   21.90    3.10
  -2   0   0   21.40    4.00
  -2   0   0   22.30    7.80
  -2   0   0   10.90    7.80
  -2   0   0   18.90    2.10
  -2   0   0   18.90   11.50
  -2   0   0   24.40   11.80
  -2   0   0   12.60    8.10
  -2   0   0   21.90    3.50
  -2   0   0   19.60    2.50
   2   0   0   19.80    3.80
   2   0   0   18.20    3.10
   2   0   0   19.90    2.80
   2   0   0   21.70    2.10
   2   0   0   38.50   14.60
   2   0   0   18.30   11.00
   2   0   0   21.10    3.30
   2   0   0   26.50    4.00
   2   0   0   23.90   13.70
   2   0   0   19.50    2.90
   2   0   0   25.00   10.80
   2   0   0   15.60    6.90
  -3   0   0   26.90   10.40
  -3   0   0   26.00    4.10
  -3   0   0   22.50   16.00
  -3   0   0   15.60   11.40
  -3   0   0   21.20    3.80
  -3   0   0   17.40   11.70
  -3   0   0   23.90    4.80
  -3   0   0   24.20    3.80
  -3   0   0   25.00   10.40
  -3   0   0   25.70    2.90
  -3   0   0   16.80    2.70
  -3   0   0   15.00   14.00
   3   0   0   27.40    5.50
   3   0   0    9.10   10.00
   3   0   0   20.30    2.60
   3   0   0   17.50   12.70
   3   0   0   21.80    3.60
   3   0   0   22.20    3.90
   3   0   0    5.70    7.90
   3   0   0   26.90    4.50
   3   0   0   35.80   12.60
   3   0   0   18.10   10.00
   3   0   0   27.90    4.50
   3   0   0   24.90    4.50
   3   0   0   25.50    4.50
   3   0   0   21.20   15.40
  -4   0   0   86.89    7.90
  -4   0   0   93.09    9.20
  -4   0   0   91.39    7.10
  -4   0   0   88.89    6.30
  -4   0   0   93.79    8.30
  -4   0   0   94.19    5.90
   4   0   0   87.79    8.50
   4   0   0   84.59    7.70
   4   0   0   80.09    7.20
   4   0   0   93.49    5.70
   4   0   0   93.89    8.10
   4   0   0  109.59    8.90
   4   0   0   81.89    7.30
   4   0   0   84.99    9.10
  -5   0   0   20.90    4.20
  -5   0   0   16.70    3.10
  -5   0   0   16.60    3.80
  -5   0   0   16.80    3.00
   5   0   0   14.30    4.80
   5   0   0   19.70    3.00
   5   0   0    4.20    3.70
   5   0   0   21.60    4.70
   5   0   0   21.90    5.60
   5   0   0   14.00    4.10
   5   0   0   13.40    4.30
  -6   0   0  463.35   21.80
  -6   0   0  449.46   21.50
  -6   0   0  479.25   24.50
  -6   0   0  506.25   22.70
   6   0   0  479.95   26.10
   6   0   0  519.35   27.60
   6   0   0  490.65   26.30
   6   0   0  481.25   29.70
  -7   0   0    2.80    2.40
  -7   0   0    3.90    2.70
  -7   0   0    0.80    1.90
  -7   0   0    2.50    2.60
   7   0   0    4.60    4.20
   7   0   0    0.60    3.90
   7   0   0    5.30    4.20
   7   0   0    0.60    3.00
   7   0   0   -1.80    2.60
   8  -1   0   11.20    6.40
   8  -1   0    4.40    6.30
   8  -1   0    6.90    5.70
   7  -1   0    0.40    3.00
   7  -1   0   -0.50    3.00
   7  -1   0   -1.30    2.70
   7  -1   0    0.40    3.00
   7  -1   0    4.20    4.80
  -7   1   0    1.10    2.70
  -7   1   0    0.80    2.30
  -7   1   0   -0.80    1.90
  -7   1   0   -0.30    2.20
   6  -1   0   83.29   12.80
   6  -1   0   75.09   10.30
   6  -1   0   60.19    5.60
   6  -1   0   73.69   10.80
   6  -1   0   75.09   10.70
   6  -1   0   54.89    8.10
  -6   1   0   57.69    8.50
  -6   1   0   68.49    6.20
  -6   1   0   85.29    7.70
  -6   1   0   66.09    9.50
   5  -1   0    4.20    3.60
   5  -1   0    5.80    3.30
   5  -1   0    8.00    2.30
   5  -1   0    1.40    2.70
   5  -1   0   12.80    4.00
   5  -1   0    2.80    3.00
   5  -1   0    1.50    2.10
  -5   1   0    3.20    2.20
  -5   1   0   10.70    3.50
  -5   1   0    7.10    2.40
  -5   1   0    4.50    2.40
   4  -1   0   67.89    8.60
   4  -1   0   55.39    4.60
   4  -1   0   62.09    7.80
   4  -1   0   60.99    9.50
   4  -1   0   58.29    7.60
   4  -1   0   56.89    7.10
   4  -1   0   67.49    9.10
   4  -1   0   55.99    8.10
  -4   1   0   65.79    8.40
  -4   1   0   56.29    4.80
  -4   1   0   67.79    9.00
  -4   1   0   68.09    6.20
  -4   1   0   78.69   10.00
  -4   1   0   62.09    5.30
  -4   1   0   67.39    6.40
   3  -1   0  129.89   37.60
   3  -1   0  109.29   24.90
   3  -1   0  130.89   36.20
   3  -1   0  108.29   22.10
   3  -1   0  133.29    9.40
   3  -1   0  110.69    8.60
   3  -1   0   97.09    8.70
   3  -1   0  102.49    7.60
   3  -1   0  122.29    8.50
   3  -1   0  152.78   34.30
   3  -1   0  116.19    8.30
   3  -1   0   69.39   24.00
   3  -1   0  109.49    6.60
   3  -1   0  120.89    8.10
  -3   1   0  119.59    8.40
  -3   1   0  113.09    7.10
  -3   1   0  114.09    9.00
  -3   1   0  104.89   28.90
  -3   1   0  144.89   37.30
  -3   1   0   77.99   25.00
  -3   1   0  108.49    7.60
  -3   1   0  116.99    8.60
  -3   1   0   89.89   19.80
  -3   1   0  117.89    8.40
  -3   1   0  133.19   41.10
  -3   1   0  102.59   23.50
  -3   1   0  120.99    7.50
   2  -1   0  815.72   61.09
   2  -1   0  715.73   31.80
   2  -1   0  791.52   32.20
   2  -1   0  795.82   49.50
   2  -1   0  806.32   33.30
   2  -1   0  837.92   68.09
   2  -1   0  782.22   32.50
   2  -1   0  850.31   32.80
   2  -1   0  753.42   30.90
   2  -1   0  799.02   53.89
   2  -1   0  757.92   64.89
   2  -1   0  829.92   33.30
   2  -1   0  811.82   33.60
   2  -1   0  669.93   55.59
  -2   1   0  760.72   32.00
  -2   1   0  781.82   31.00
  -2   1   0  821.92   60.39
  -2   1   0  800.52   32.60
  -2   1   0  775.62   33.30
  -2   1   0  816.72   33.20
  -2   1   0  743.73   47.90
  -2   1   0  737.23   52.59
  -2   1   0  678.93   64.39
  -2   1   0  762.22   31.60
  -2   1   0  781.12   65.49
  -2   1   0  833.32   62.09
  -2   1   0  813.82   32.80
   1  -1   0   28.80    2.10
   1  -1   0   28.50    3.30
   1  -1   0   27.40    2.60
   1  -1   0   43.70   10.80
   1  -1   0   41.70   10.70
   1  -1   0   29.40    3.00
   1  -1   0   26.50    2.50
   1  -1   0   25.80    2.40
   1  -1   0   26.80    2.50
   1  -1   0   56.79   13.10
   1  -1   0   33.40   11.80
   1  -1   0   32.10    7.40
   1  -1   0   32.70   11.20
   1  -1   0   26.70    3.10
  -1   1   0   25.00   10.80
  -1   1   0   24.70    2.60
  -1   1   0   18.50   11.20
  -1   1   0   26.20    2.70
  -1   1   0   30.60    2.20
  -1   1   0   34.60    9.80
  -1   1   0   22.10    6.20
  -1   1   0   30.00    3.30
  -1   1   0   26.40    2.50
  -1   1   0   48.20   14.60
  -1   1   0   26.40    2.80
  -1   1   0   27.50    2.40
  -1   1   0   30.90    3.40
  -1   1   0   21.40    7.70
  -1  -1   0 1200.58   44.70
  -1  -1   0 1046.70   54.39
  -1  -1   0 1195.38   46.30
  -1  -1   0 1199.58   60.39
  -1  -1   0 1196.38   44.60
  -1  -1   0 1122.39   63.59
  -1  -1   0 1280.27   61.39
  -1  -1   0 1182.68   45.40
  -1  -1   0 1203.98   44.20
  -1  -1   0 1183.98   45.30
  -1  -1   0 1212.58   49.10
   1   1   0 1195.18   45.00
   1   1   0 1179.38   45.40
   1   1   0 1210.48   45.20
   1   1   0 1214.98   44.80
   1   1   0 1224.78   63.09
   1   1   0 1211.58   52.79
   1   1   0 1167.68   46.30
   1   1   0 1217.88   50.19
   1   1   0 1195.48   63.89
   1   1   0 1220.18   60.59
   1   1   0 1204.28   44.90
   1   1   0 1217.48   58.99
   1   1   0 1205.08   44.20
  -2  -1   0    2.40    3.20
  -2  -1   0   13.00    3.10
  -2  -1   0   10.20    5.00
  -2  -1   0    5.10    6.60
  -2  -1   0    8.80    2.30
  -2  -1   0    8.90    2.10
  -2  -1   0   11.40    8.60
  -2  -1   0    8.80    8.50
  -2  -1   0    9.00    1.30
  -2  -1   0   10.60    1.70
  -2  -1   0    8.70    1.60
  -2  -1   0    5.70    6.70
   2   1   0   10.30    2.20
   2   1   0    8.60    2.70
   2   1   0    1.30    4.90
   2   1   0    9.50    1.40
   2   1   0    8.40    1.90
   2   1   0    9.60    5.00
   2   1   0    8.90    7.80
   2   1   0    6.20    2.10
   2   1   0    4.00    3.90
   2   1   0    6.00    7.20
   2   1   0    9.00    2.20
   2   1   0    8.40    2.00
   2   1   0   11.50    9.50
  -3  -1   0   89.99   27.30
  -3  -1   0  108.99   29.90
  -3  -1   0  109.39    7.60
  -3  -1   0   88.59   30.30
  -3  -1   0   99.79    6.00
  -3  -1   0  112.29    7.60
  -3  -1   0   82.69   16.40
  -3  -1   0   93.39    5.80
  -3  -1   0   86.19   24.60
  -3  -1   0  100.49   18.90
  -3  -1   0   98.49    8.40
  -3  -1   0  103.29    5.40
   3   1   0   76.89   23.90
   3   1   0   92.39    6.70
   3   1   0  101.59    7.70
   3   1   0   88.09   18.80
   3   1   0  117.29   21.30
   3   1   0   90.99    8.40
   3   1   0  114.49    7.80
   3   1   0  145.99   33.40
   3   1   0   95.99    7.30
   3   1   0   96.09    5.20
   3   1   0   83.69   27.30
   3   1   0  102.79    6.90
   3   1   0  111.89   29.30
  -4  -1   0    4.00    4.00
  -4  -1   0    7.70    4.50
  -4  -1   0    3.60    2.60
  -4  -1   0    7.20    2.00
  -4  -1   0    4.00    1.30
  -4  -1   0    9.70    2.70
   4   1   0    2.60    2.50
   4   1   0    4.50    3.00
   4   1   0    8.40    2.90
   4   1   0    7.10    1.60
   4   1   0    1.50    2.20
   4   1   0    5.20    2.10
  -5  -1   0   27.80    5.80
  -5  -1   0   27.70    3.80
  -5  -1   0   30.00    3.50
   5   1   0   22.20    5.20
   5   1   0   24.00    4.90
   5   1   0   31.00    7.20
   5   1   0   41.90    7.90
   5   1   0   27.30    3.40
   5   1   0   34.40    5.90
   5   1   0   34.10    6.50
  -6  -1   0  127.59    7.70
  -6  -1   0  142.99    8.30
  -6  -1   0  133.59    7.80
   6   1   0  111.39   14.90
   6   1   0  143.69   11.60
   6   1   0  128.99   11.20
   6   1   0  141.49   13.10
   6   1   0  129.19   11.60
  -7  -1   0   10.00    2.60
  -7  -1   0    9.80    2.00
   7   1   0    7.00    4.60
   7   1   0    9.40    4.80
   7   1   0    8.80    4.40
   7   1   0    3.80    3.50
   7   1   0    1.00    3.90
   7  -2   0   -0.80    2.80
   7  -2   0    0.60    3.40
   7  -2   0    3.80    4.80
   7  -2   0    2.60    4.00
  -7   2   0    1.20    2.70
  -7   2   0    2.10    2.90
   6  -2   0    3.70    3.50
   6  -2   0    0.30    2.40
   6  -2   0    0.90    1.50
   6  -2   0   -0.70    3.10
   6  -2   0    0.20    2.10
  -6   2   0    0.80    2.70
  -6   2   0    1.40    2.10
  -6   2   0   -0.40    1.80
  -6   2   0    1.00    2.00
   5  -2   0    1.80    3.30
   5  -2   0    5.80    2.70
   5  -2   0    2.50    2.90
   5  -2   0    4.90    3.40
   5  -2   0    2.80    2.80
   5  -2   0    4.90    4.00
   5  -2   0    1.90    1.60
  -5   2   0    4.50    2.80
  -5   2   0    5.80    3.00
  -5   2   0    1.90    1.90
  -5   2   0    3.40    2.30
   4  -2   0   29.90    5.50
   4  -2   0   31.90    6.20
   4  -2   0   29.00    5.60
   4  -2   0   27.50    4.00
   4  -2   0   27.10    4.60
   4  -2   0   26.10    4.90
   4  -2   0   35.30    6.70
   4  -2   0   35.40    6.10
  -4   2   0   25.70    5.10
  -4   2   0   30.40    4.10
  -4   2   0   29.10    5.10
  -4   2   0   23.50    4.00
  -4   2   0   24.90    5.90
  -4   2   0   29.10    5.60
  -4   2   0   25.50    6.10
   3  -2   0  608.24   28.20
   3  -2   0  705.53   92.09
   3  -2   0  550.04   26.20
   3  -2   0  515.95   45.50
   3  -2   0  606.44   26.70
   3  -2   0  568.44   24.70
   3  -2   0  631.04   28.30
   3  -2   0  530.95   76.29
   3  -2   0  589.64   54.59
   3  -2   0  592.94   28.10
   3  -2   0  652.93   27.20
   3  -2   0  581.34   72.49
   3  -2   0  560.04   67.89
   3  -2   0  546.45   26.60
  -3   2   0  601.84   27.70
  -3   2   0  545.45   46.50
  -3   2   0  571.84   27.60
  -3   2   0  565.34   26.30
  -3   2   0  589.94   58.49
  -3   2   0  593.04   25.60
  -3   2   0  507.65   51.49
  -3   2   0  586.54   27.20
  -3   2   0  665.93   91.89
  -3   2   0  583.44   26.90
   2  -2   0   -1.60    0.90
   2  -2   0    0.20    0.90
   2  -2   0    0.20    3.00
   2  -2   0    0.50    1.50
   2  -2   0    1.70    1.80
   2  -2   0    1.20    1.30
   2  -2   0    1.90    5.30
   2  -2   0   -2.20    3.20
   2  -2   0    8.10   11.10
   2  -2   0   -0.90    2.50
   2  -2   0   -3.50    2.20
   2  -2   0    0.40    1.60
   2  -2   0    1.90    1.60
  -2   2   0   -3.40    1.80
  -2   2   0   -2.40    3.20
  -2   2   0   -2.10    2.00
  -2   2   0   -0.40    5.90
  -2   2   0    0.50    2.80
  -2   2   0    0.60    1.60
  -2   2   0    0.20    1.10
  -2   2   0   -0.40    1.30
  -2   2   0   -0.50    0.90
  -2   2   0    0.60    1.40
  -2   2   0    4.80    6.90
  -2   2   0   -0.10    1.50
  -2   2   0    0.60    1.00
   1  -2   0  514.05   21.50
   1  -2   0  506.85   20.50
   1  -2   0  490.15   21.10
   1  -2   0  522.95   34.60
   1  -2   0  505.25   44.50
   1  -2   0  514.55   20.60
   1  -2   0  493.75   20.10
   1  -2   0  503.45   20.70
   1  -2   0  520.85   39.00
   1  -2   0  499.65   44.90
   1  -2   0  507.95   20.60
   1  -2   0  513.75   20.60
   1  -2   0  489.65   38.00
  -1   2   0  458.45   31.60
  -1   2   0  451.75   41.50
  -1   2   0  497.55   20.60
  -1   2   0  491.85   20.20
  -1   2   0  437.26   35.90
  -1   2   0  513.15   20.80
  -1   2   0  495.55   20.50
  -1   2   0  455.05   43.20
  -1   2   0  532.75   40.10
  -1   2   0  501.95   20.60
  -1   2   0  487.15   21.30
   0  -2   0 2219.28   96.59
   0  -2   0 2531.15  107.79
   0  -2   0 2497.45  105.19
   0   2   0 2488.35  103.39
   0   2   0 2555.04  107.79
   0   2   0 2536.05  106.59
   0   2   0 2460.95   96.79
  -1  -2   0 1041.60   45.30
  -1  -2   0 1020.90   52.49
  -1  -2   0 1059.69   59.39
  -1  -2   0 1057.69   39.90
  -1  -2   0 1034.50   39.20
  -1  -2   0 1060.49   41.30
  -1  -2   0 1056.19   39.20
  -1  -2   0 1044.50   39.60
  -1  -2   0 1108.89   52.39
  -1  -2   0 1032.40   39.90
   1   2   0 1075.09   40.00
   1   2   0 1047.30   39.70
   1   2   0 1059.19   39.40
   1   2   0 1045.50   39.80
   1   2   0 1068.39   46.50
   1   2   0 1006.10   41.10
   1   2   0 1119.39   53.19
   1   2   0 1106.89   54.99
   1   2   0 1066.49   39.70
  -2  -2   0    3.30    2.10
  -2  -2   0    7.70    0.80
  -2  -2   0    3.80    5.50
  -2  -2   0    6.20    1.20
  -2  -2   0    7.40    1.00
  -2  -2   0    8.40    4.20
  -2  -2   0    0.70    4.70
  -2  -2   0    9.20    2.00
  -2  -2   0    4.00    1.60
  -2  -2   0    8.60    1.60
  -2  -2   0    2.90    5.30
  -2  -2   0    0.30    4.30
   2   2   0   10.20    2.00
   2   2   0    7.20    7.70
   2   2   0    8.90    4.70
   2   2   0    9.80    2.20
   2   2   0    5.90    5.70
   2   2   0    9.30    7.20
   2   2   0    6.20    1.70
   2   2   0    6.90    1.80
   2   2   0    5.30    1.50
   2   2   0    8.30    2.60
   2   2   0    8.70    1.00
   2   2   0   24.40   12.10
   2   2   0   10.20    4.30
  -3  -2   0  211.48    9.30
  -3  -2   0  158.28   32.80
  -3  -2   0  204.88   11.30
  -3  -2   0  230.48   45.10
  -3  -2   0  217.88   11.60
  -3  -2   0  174.08   46.20
  -3  -2   0  187.38   37.30
  -3  -2   0  216.68   13.40
  -3  -2   0  196.18    9.10
  -3  -2   0  204.38   10.10
  -3  -2   0  209.38    8.60
  -3  -2   0  191.38   19.00
   3   2   0  191.68   10.60
   3   2   0  185.08   23.40
   3   2   0  202.38   34.90
   3   2   0  193.88   10.70
   3   2   0  157.28   32.70
   3   2   0  204.58   13.20
   3   2   0  232.68   24.10
   3   2   0  179.78   39.80
   3   2   0  201.78    8.70
   3   2   0  188.68   12.30
   3   2   0  194.48   40.10
   3   2   0  209.28   14.00
   3   2   0  195.98   11.50
  -4  -2   0    2.40    2.10
  -4  -2   0    3.40    1.20
  -4  -2   0    2.30    1.50
  -4  -2   0    2.30    2.20
  -4  -2   0    2.80    1.30
  -4  -2   0    3.80    1.10
  -4  -2   0   -1.00    3.20
   4   2   0    3.50    2.00
   4   2   0    2.00    1.90
   4   2   0    1.00    1.70
   4   2   0    2.70    1.00
   4   2   0    1.70    2.40
   4   2   0    2.60    2.10
   4   2   0    9.10    3.60
  -5  -2   0    0.40    2.30
  -5  -2   0    1.00    1.10
  -5  -2   0    2.30    1.20
  -5  -2   0    1.70    1.20
  -5  -2   0    1.50    1.80
   5   2   0    1.30    2.50
   5   2   0    0.50    3.50
   5   2   0   -0.20    1.40
   5   2   0    0.10    1.90
   5   2   0   -0.50    1.50
   5   2   0    0.60    2.90
   5   2   0    1.50    0.90
  -6  -2   0  399.76   16.70
  -6  -2   0  420.56   16.90
  -6  -2   0  425.76   20.90
   6   2   0  447.26   23.40
   6   2   0  421.26   27.30
   6   2   0  405.26   23.70
   6   2   0  405.76   22.80
   6   2   0  402.46   22.80
  -7  -2   0    5.50    2.90
   7   2   0    2.30    4.70
   7   2   0    7.20    4.20
   7   2   0    4.30    3.70
   7   2   0    6.40    4.20
   7   2   0    8.00    4.10
   7  -3   0   48.70   10.60
   7  -3   0   42.50    7.90
   7  -3   0   54.19    9.50
   7  -3   0   49.40   10.90
   7  -3   0   57.89   10.50
  -7   3   0   47.90    8.20
  -7   3   0   52.49    8.70
   6  -3   0    2.10    3.30
   6  -3   0    4.10    3.60
   6  -3   0    5.00    3.50
   6  -3   0    7.30    2.70
   6  -3   0    2.90    3.90
   6  -3   0    1.60    2.50
  -6   3   0    4.10    3.10
  -6   3   0    2.90    3.20
   5  -3   0   31.20    7.10
   5  -3   0   31.60    7.30
   5  -3   0   36.30    7.20
   5  -3   0   26.70    4.50
   5  -3   0   32.10    6.20
  -5   3   0   40.30    7.30
  -5   3   0   35.30    5.90
  -5   3   0   35.10    5.50
   4  -3   0   27.80    5.70
   4  -3   0   32.80    5.90
   4  -3   0   31.70    6.80
   4  -3   0   22.30    3.80
   4  -3   0   35.30    5.90
   4  -3   0   31.30    5.50
   4  -3   0   28.20    5.60
   4  -3   0   41.00    7.40
  -4   3   0   31.30    5.70
  -4   3   0   31.60    6.80
  -4   3   0   25.70    4.10
  -4   3   0   36.20    6.60
  -4   3   0   27.30    4.50
   3  -3   0    8.70   12.20
   3  -3   0    1.00    4.90
   3  -3   0    6.40    2.10
   3  -3   0   13.40   12.90
   3  -3   0    2.80    1.90
   3  -3   0    8.10    3.00
   3  -3   0    3.50    2.70
   3  -3   0    6.40    2.80
   3  -3   0    0.40    2.60
   3  -3   0    5.50    3.00
   3  -3   0    6.70    8.20
   3  -3   0    2.20    1.40
   3  -3   0   -3.80    3.80
  -3   3   0    6.10   11.00
  -3   3   0    5.10    8.80
  -3   3   0    6.00    2.20
  -3   3   0   -2.50    5.70
  -3   3   0    8.00    2.70
  -3   3   0    3.70    7.00
  -3   3   0    5.50    8.10
  -3   3   0    4.70    2.60
  -3   3   0    6.70    7.20
  -3   3   0    6.30    2.70
  -3   3   0    5.90    1.90
   2  -3   0    9.70    2.60
   2  -3   0   13.30    3.10
   2  -3   0    5.60    6.80
   2  -3   0    7.40    2.10
   2  -3   0    7.50    1.90
   2  -3   0    4.50    6.50
   2  -3   0    4.30    2.20
   2  -3   0   11.10    3.00
   2  -3   0    9.90    2.10
   2  -3   0    8.60    8.90
   2  -3   0    9.50    2.50
   2  -3   0   18.00   12.60
  -2   3   0    7.70    8.90
  -2   3   0   10.00    2.10
  -2   3   0    3.10    7.60
  -2   3   0    9.80    2.60
  -2   3   0   11.00    8.90
  -2   3   0   13.70    8.50
  -2   3   0   11.30    2.80
  -2   3   0    8.20    2.80
  -2   3   0    8.30    2.20
  -2   3   0    9.20    2.60
  -2   3   0    6.50    2.20
  -2   3   0    8.30    9.80
   1  -3   0 3051.39  152.68
   1  -3   0 2895.81  110.19
   1  -3   0 3137.19  128.19
   1  -3   0 3171.08  153.28
   1  -3   0 2877.51  110.19
   1  -3   0 2868.11  109.99
   1  -3   0 2886.91  134.39
   1  -3   0 2845.42  110.49
   1  -3   0 2869.01  109.99
   1  -3   0 2906.21  140.69
  -1   3   0 2966.60  123.99
  -1   3   0 3004.30  110.49
  -1   3   0 2918.21  128.69
  -1   3   0 3014.00  154.98
  -1   3   0 2893.11  136.59
  -1   3   0 2954.70  110.39
  -1   3   0 3022.50  149.59
  -1   3   0 2838.72  143.49
   0  -3   0  530.55   21.00
   0  -3   0  551.94   37.20
   0  -3   0  527.35   20.80
   0  -3   0  490.55   27.90
   0  -3   0  511.55   20.70
   0  -3   0  506.55   25.00
   0  -3   0  543.35   20.80
   0  -3   0  524.15   20.60
   0  -3   0  516.45   20.00
   0  -3   0  527.85   38.10
   0  -3   0  614.14   26.70
   0   3   0  460.45   37.60
   0   3   0  517.95   19.80
   0   3   0  503.65   20.90
   0   3   0  544.85   21.00
   0   3   0  493.75   37.10
   0   3   0  557.34   28.30
   0   3   0  565.14   35.30
   0   3   0  522.85   23.60
   0   3   0  550.04   21.50
   0   3   0  519.05   21.00
   0   3   0  514.65   20.20
   0   3   0  517.05   27.70
   0   3   0  538.15   21.00
   0   3   0  549.05   21.00
  -1  -3   0  157.28    7.00
  -1  -3   0  146.69    6.50
  -1  -3   0  165.88   14.90
  -1  -3   0  158.08   11.50
  -1  -3   0  156.38   22.00
  -1  -3   0  151.98    6.30
  -1  -3   0  157.38    7.00
  -1  -3   0  150.18   12.60
  -1  -3   0  153.98   15.30
  -1  -3   0  164.78    8.40
   1   3   0  155.68   14.40
   1   3   0  156.78    6.80
   1   3   0  162.38    6.70
   1   3   0  150.78    6.60
   1   3   0  148.79   11.80
   1   3   0  166.88   15.50
   1   3   0  151.68    7.90
   1   3   0  158.88   15.20
   1   3   0  165.48   13.90
   1   3   0  157.28    6.80
   1   3   0  146.99    6.40
   1   3   0  150.38    7.30
   1   3   0  140.39   20.70
  -2  -3   0   25.70   11.80
  -2  -3   0   46.20    3.70
  -2  -3   0   47.50    3.10
  -2  -3   0   48.00    2.40
  -2  -3   0   60.19   14.20
  -2  -3   0   24.30   10.40
  -2  -3   0   42.50   12.90
  -2  -3   0   49.70    3.80
  -2  -3   0   55.79    6.80
  -2  -3   0   49.10    8.90
   2   3   0   69.19   19.90
   2   3   0   54.39   15.50
   2   3   0   47.60    2.40
   2   3   0   52.49   10.50
   2   3   0   50.69    3.60
   2   3   0   49.40    5.10
   2   3   0   49.90    3.60
   2   3   0  104.69   23.50
   2   3   0   50.29    3.60
   2   3   0   49.70    3.50
   2   3   0   48.30   12.00
   2   3   0   45.30    3.80
   2   3   0   53.09    7.40
  -3  -3   0    9.80    8.90
  -3  -3   0   25.20    3.80
  -3  -3   0   21.70   14.00
  -3  -3   0   17.90    1.50
  -3  -3   0   20.60    4.40
  -3  -3   0   15.00    6.60
  -3  -3   0   24.60    2.50
  -3  -3   0   16.40   11.00
  -3  -3   0   22.50   12.20
  -3  -3   0   21.10    3.70
   3   3   0   25.30    3.70
   3   3   0   16.80    3.40
   3   3   0   13.50    8.50
   3   3   0   18.00    3.10
   3   3   0   22.00    6.10
   3   3   0   22.60    8.80
   3   3   0    9.30    9.00
   3   3   0   10.40   10.90
   3   3   0   18.60    1.30
   3   3   0   17.70    2.90
  -4  -3   0  234.08   13.40
  -4  -3   0  242.88   16.40
  -4  -3   0  229.38    9.20
  -4  -3   0  228.48    9.40
  -4  -3   0  239.68   13.60
  -4  -3   0  218.78    9.20
  -4  -3   0  243.28   11.70
   4   3   0  233.68   14.10
   4   3   0  238.98   12.90
   4   3   0  219.58   12.50
   4   3   0  222.28   13.40
   4   3   0  258.17   16.40
   4   3   0  220.68   13.20
   4   3   0  209.98    9.40
  -5  -3   0  125.19    8.00
  -5  -3   0  105.99    9.50
  -5  -3   0  121.49    5.40
   5   3   0  110.79    9.00
   5   3   0  123.99    9.30
   5   3   0  108.49   11.40
   5   3   0  100.79    9.90
   5   3   0  128.79   10.10
  -6  -3   0    0.20    1.50
   6   3   0    2.30    3.90
   6   3   0   -1.00    2.10
   6   3   0    0.40    2.10
   6   3   0   -0.10    2.30
   6   3   0    0.20    2.10
  -7  -3   0    5.40    2.90
   7   3   0    5.80    3.70
   7   3   0    2.40    3.40
   7   3   0    0.40    4.10
   7   3   0    1.80    3.20
   7   3   0    4.50    3.60
   7  -4   0    2.40    4.20
   7  -4   0   -0.30    4.10
   7  -4   0    2.60    4.10
   7  -4   0   -0.60    3.30
   7  -4   0   -1.50    3.40
  -7   4   0    6.30    4.60
  -7   4   0    1.80    3.00
   6  -4   0    2.50    3.20
   6  -4   0   -0.10    1.50
   6  -4   0   -2.10    2.30
   6  -4   0    2.80    3.70
   6  -4   0   -0.70    3.30
   6  -4   0   -0.40    2.10
  -6   4   0    0.00    2.20
  -6   4   0    2.70    3.60
   5  -4   0    2.40    3.40
   5  -4   0    3.20    3.30
   5  -4   0    2.40    2.00
   5  -4   0    2.60    2.90
   5  -4   0    4.90    4.20
   5  -4   0    1.10    1.90
  -5   4   0    0.10    2.00
  -5   4   0    1.10    2.00
  -5   4   0    1.30    2.90
  -5   4   0    6.20    3.20
   4  -4   0  156.08   12.60
   4  -4   0  156.48    9.80
   4  -4   0  175.58   12.10
   4  -4   0  182.88   13.80
   4  -4   0  163.88   12.10
   4  -4   0  160.38   11.40
   4  -4   0  164.58   11.70
   4  -4   0  181.28   13.30
  -4   4   0  145.19   12.30
  -4   4   0  155.18   11.90
  -4   4   0  173.18   13.20
  -4   4   0  161.78   12.10
  -4   4   0  154.48   10.60
  -4   4   0  157.78   10.20
  -4   4   0  170.28   12.00
   3  -4   0    0.70    1.90
   3  -4   0    0.40    1.50
   3  -4   0    0.60    1.80
   3  -4   0   -3.60    4.20
   3  -4   0   -1.40    1.30
   3  -4   0   -1.40    2.60
   3  -4   0    0.40    1.80
   3  -4   0   -0.80    1.30
   3  -4   0   -1.60    5.50
   3  -4   0   -0.90    2.80
   3  -4   0   -0.30    4.00
  -3   4   0    2.00    3.40
  -3   4   0   -1.00    5.10
  -3   4   0   -0.90    1.40
  -3   4   0   -0.70    3.40
  -3   4   0    7.40   11.10
  -3   4   0    0.50    1.30
  -3   4   0   -0.50    0.90
  -3   4   0    1.00    1.60
  -3   4   0    0.20    1.40
  -3   4   0    1.40    2.10
  -3   4   0   -1.00    2.00
  -3   4   0    1.20    5.90
  -3   4   0    0.30    1.70
   2  -4   0   99.49    6.60
   2  -4   0  108.19    7.20
   2  -4   0  106.79   32.40
   2  -4   0  132.69   28.70
   2  -4   0  114.59    8.80
   2  -4   0  112.49   24.00
   2  -4   0   99.29    7.10
   2  -4   0   96.79    7.30
   2  -4   0  104.59    7.30
   2  -4   0  104.49    8.10
   2  -4   0   68.59   26.00
   2  -4   0  113.89   28.50
   2  -4   0  117.29    7.80
  -2   4   0  110.29    7.30
  -2   4   0  158.38   35.60
  -2   4   0  116.59   32.40
  -2   4   0  100.69   17.90
  -2   4   0   94.79    8.20
  -2   4   0  111.89    7.00
  -2   4   0   84.09   19.40
  -2   4   0  114.49    8.50
  -2   4   0  118.09    7.70
  -2   4   0  117.09    7.90
  -2   4   0  102.79   26.30
  -2   4   0   93.09    7.20
  -2   4   0  103.19   32.50
   1  -4   0    8.80    2.30
   1  -4   0   -0.80    4.20
   1  -4   0    9.70    2.00
   1  -4   0    2.30    5.30
   1  -4   0    8.80    2.10
   1  -4   0    7.50    1.90
   1  -4   0   10.40    2.20
   1  -4   0    6.80    2.00
   1  -4   0   10.30    6.40
   1  -4   0    4.40    6.90
   1  -4   0    5.10    5.70
  -1   4   0   10.70    2.20
  -1   4   0    6.50    8.30
  -1   4   0    6.10    1.80
  -1   4   0   10.70    5.30
  -1   4   0    9.40    2.10
  -1   4   0    5.80    1.80
  -1   4   0   14.30    3.10
  -1   4   0   10.80    2.20
  -1   4   0    2.60    6.30
  -1   4   0    3.40    5.40
  -1   4   0   10.60   10.60
  -1   4   0   11.70    2.90
   0  -4   0 1249.68   71.29
   0  -4   0 1195.48   46.40
   0  -4   0 1243.48   71.69
   0  -4   0 1180.48   46.30
   0  -4   0 1226.38   72.89
   0  -4   0 1211.68   53.09
   0  -4   0 1170.78   45.40
   0  -4   0 1246.68   57.29
   0  -4   0 1147.79   46.40
   0  -4   0 1316.87   53.19
   0  -4   0 1230.28   46.80
   0  -4   0 1178.48   45.60
   0  -4   0 1222.28   46.50
   0   4   0 1255.47   47.00
   0   4   0 1203.68   56.99
   0   4   0 1194.78   50.49
   0   4   0 1223.28   47.00
   0   4   0 1286.97   76.89
   0   4   0 1273.47   47.60
   0   4   0 1209.68   46.90
   0   4   0 1226.28   45.30
   0   4   0 1217.48   56.99
   0   4   0 1279.57   72.99
   0   4   0 1212.18   47.10
   0   4   0 1229.28   67.29
   0   4   0 1251.07   46.80
   0   4   0 1203.18   45.80
  -1  -4   0  825.02   33.20
  -1  -4   0  741.93   31.30
  -1  -4   0  805.02   31.20
  -1  -4   0  832.82   32.60
  -1  -4   0  846.02   48.70
  -1  -4   0  833.92   40.40
  -1  -4   0  825.52   33.40
  -1  -4   0  839.52   53.09
   1   4   0  818.72   32.90
   1   4   0  859.01   32.00
   1   4   0  864.81   31.90
   1   4   0  847.22   31.90
   1   4   0  823.72   32.50
   1   4   0  936.01   52.09
   1   4   0  826.32   40.80
   1   4   0  811.62   49.99
   1   4   0  834.32   46.20
   1   4   0  798.52   54.59
   1   4   0  867.41   38.20
   1   4   0  844.32   32.00
  -2  -4   0  159.38   14.10
  -2  -4   0  159.98    7.80
  -2  -4   0  138.29   21.30
  -2  -4   0  186.78   19.60
  -2  -4   0  160.18   26.30
  -2  -4   0  170.48    8.20
  -2  -4   0  156.08    7.50
  -2  -4   0  149.09    9.70
  -2  -4   0  139.39   29.50
   2   4   0  157.38   24.70
   2   4   0  151.48    6.30
   2   4   0  161.98    6.40
   2   4   0  157.48   27.40
   2   4   0  169.18   16.10
   2   4   0  178.18   10.20
   2   4   0  132.39   12.00
   2   4   0  151.48    8.30
   2   4   0  166.08   29.60
   2   4   0  156.88    8.00
   2   4   0  134.89   20.00
   2   4   0  135.69   11.40
   2   4   0  168.18    7.70
   2   4   0  161.28    7.60
   2   4   0  157.08    7.80
   2   4   0  142.59    7.60
  -3  -4   0    0.00    2.00
  -3  -4   0   -0.20    1.10
  -3  -4   0    1.10    0.90
  -3  -4   0    1.40    1.50
   3   4   0   -0.10    0.80
   3   4   0    1.80    1.50
   3   4   0    1.80    1.30
   3   4   0    2.10    2.10
   3   4   0    0.40    1.20
  -4  -4   0  113.59    6.80
  -4  -4   0  111.89    8.30
  -4  -4   0  137.29   11.60
  -4  -4   0  111.29    8.40
   4   4   0  107.09    7.80
   4   4   0  119.19    9.10
   4   4   0  119.79    8.00
   4   4   0  105.49    7.50
   4   4   0  115.19    9.70
   4   4   0  115.59   10.60
  -5  -4   0   93.49    6.40
  -5  -4   0   83.49    8.00
   5   4   0   95.49    8.50
   5   4   0   78.39    7.50
   5   4   0   86.59   12.00
   5   4   0  100.39    8.10
   5   4   0   93.69    7.50
  -6  -4   0    4.20    2.30
   6   4   0   13.10    4.10
   6   4   0    3.70    4.10
   6   4   0    6.00    2.80
   6   4   0    1.60    2.60
   6   4   0    1.80    2.60
   7   4   0   -2.00    2.60
   7   4   0    1.10    3.00
   7   4   0    4.10    3.20
   7   4   0   -1.50    2.30
   7   4   0    1.20    3.90
   7  -5   0    9.20    6.60
   7  -5   0   10.70    5.80
   7  -5   0   10.10    5.70
   7  -5   0   24.40    7.90
   7  -5   0    6.90    5.00
  -7   5   0   10.60    4.60
  -7   5   0   11.60    6.00
   6  -5   0   -0.50    3.00
   6  -5   0   -0.30    2.80
   6  -5   0    3.60    2.60
   6  -5   0    2.40    3.10
   6  -5   0    4.60    4.40
   6  -5   0    6.00    4.80
  -6   5   0    6.20    4.70
  -6   5   0    2.10    3.60
   5  -5   0   19.70    6.10
   5  -5   0   15.10    3.60
   5  -5   0    7.90    4.70
   5  -5   0   16.30    4.50
   5  -5   0   23.60    5.20
   5  -5   0   17.60    4.50
  -5   5   0   20.10    5.10
  -5   5   0   18.40    5.80
   4  -5   0    0.70    2.20
   4  -5   0    1.60    2.00
   4  -5   0    1.90    3.20
   4  -5   0    6.90    2.40
   4  -5   0    5.20    3.00
   4  -5   0    0.00    1.90
   4  -5   0    1.00    2.40
   4  -5   0    8.00    4.10
  -4   5   0   -0.50    2.30
  -4   5   0    4.80    3.20
  -4   5   0    2.20    2.00
  -4   5   0    2.50    2.40
  -4   5   0    0.50    2.20
  -4   5   0    2.60    2.10
  -4   5   0    2.60    2.60
   3  -5   0   44.10    6.40
   3  -5   0   65.99    6.20
   3  -5   0   56.09    5.60
   3  -5   0   48.30    6.80
   3  -5   0   65.69    9.20
   3  -5   0   60.49    6.10
   3  -5   0   55.99    7.80
   3  -5   0   44.50    5.60
  -3   5   0   59.29    8.90
  -3   5   0   58.39    6.30
  -3   5   0   57.09    8.60
  -3   5   0   59.39    7.70
  -3   5   0   37.90    5.60
  -3   5   0   53.09    6.20
  -3   5   0   48.90    6.60
   2  -5   0  498.25   52.99
   2  -5   0  720.93   28.70
   2  -5   0  672.83   29.50
   2  -5   0  629.74   28.60
   2  -5   0  641.94   28.10
   2  -5   0  430.56   68.79
   2  -5   0  644.44   28.50
   2  -5   0  552.64   49.30
   2  -5   0  598.84   27.40
   2  -5   0  677.03   28.10
   2  -5   0  655.43   30.60
   2  -5   0  556.84   79.69
   2  -5   0  731.93   64.49
  -2   5   0  644.44   28.40
  -2   5   0  729.43   63.79
  -2   5   0  644.24   28.30
  -2   5   0  592.74   28.50
  -2   5   0  717.63   68.49
  -2   5   0  669.13   28.00
  -2   5   0  710.73   29.40
  -2   5   0  642.64   29.90
  -2   5   0  570.34   85.29
  -2   5   0  748.73   74.29
  -2   5   0  650.43   45.40
  -2   5   0  624.84   30.40
  -2   5   0  638.24   51.79
   1  -5   0    0.20    4.90
   1  -5   0    8.50    2.50
   1  -5   0    6.90    1.80
   1  -5   0    6.50    1.90
   1  -5   0    5.10    1.70
   1  -5   0   -0.50    4.00
   1  -5   0   15.80   11.60
   1  -5   0    5.00    2.00
   1  -5   0   14.80    8.60
   1  -5   0    8.40    2.00
  -1   5   0    9.30    2.50
  -1   5   0    9.10    2.30
  -1   5   0    5.80    7.70
  -1   5   0    9.10    2.20
  -1   5   0    9.80    2.20
  -1   5   0   10.10    2.70
  -1   5   0    8.70    5.30
  -1   5   0    8.40    9.80
  -1   5   0   12.10   12.00
  -1   5   0    9.50    2.30
  -1   5   0   10.20    3.00
  -1   5   0   20.20   10.10
   0  -5   0  208.58   18.40
   0  -5   0  201.68    9.20
   0  -5   0  212.58   15.80
   0  -5   0  211.58    9.90
   0  -5   0  196.98    8.50
   0  -5   0  183.68    8.10
   0  -5   0  197.18    9.40
   0  -5   0  181.18   29.40
   0  -5   0  210.78   14.80
   0  -5   0  195.18    9.30
   0  -5   0  210.48    9.60
   0  -5   0  160.08   29.50
   0   5   0  191.48   34.40
   0   5   0  181.88   12.80
   0   5   0  211.68   34.10
   0   5   0  221.18   10.00
   0   5   0  207.18   17.70
   0   5   0  219.98   18.50
   0   5   0  221.48   10.70
   0   5   0  184.68    9.90
   0   5   0  188.78    9.80
   0   5   0  197.48    8.70
   0   5   0  230.38   10.20
   0   5   0  263.27   39.10
   0   5   0  196.98    8.10
   0   5   0  209.78   10.10
  -1  -5   0 1196.48   47.40
  -1  -5   0 1207.08   46.70
  -1  -5   0 1187.08   47.70
  -1  -5   0 1163.38   56.89
  -1  -5   0 1153.08   69.39
  -1  -5   0 1232.78   48.20
  -1  -5   0 1196.58   45.80
  -1  -5   0 1293.27   67.39
  -1  -5   0 1204.98   46.10
  -1  -5   0 1285.07   68.39
   1   5   0 1208.48   64.59
   1   5   0 1180.48   46.90
   1   5   0 1314.67   75.09
   1   5   0 1284.67   46.80
   1   5   0 1289.67   47.00
   1   5   0 1174.68   64.69
   1   5   0 1257.07   47.00
   1   5   0 1211.98   58.19
   1   5   0 1285.17   47.60
   1   5   0 1200.98   70.29
   1   5   0 1213.08   47.30
  -2  -5   0  569.44   23.10
  -2  -5   0  569.94   22.40
  -2  -5   0  559.84   44.70
  -2  -5   0  540.05   36.80
  -2  -5   0  556.74   51.99
  -2  -5   0  598.04   40.40
  -2  -5   0  553.94   23.30
  -2  -5   0  554.74   25.80
   2   5   0  595.84   35.20
   2   5   0  587.34   21.90
   2   5   0  580.64   23.20
   2   5   0  540.95   45.70
   2   5   0  561.74   22.90
   2   5   0  581.84   22.90
   2   5   0  667.73   52.79
   2   5   0  535.65   40.20
   2   5   0  549.65   23.00
   2   5   0  552.64   34.90
   2   5   0  562.14   23.90
   2   5   0  559.84   25.30
  -3  -5   0    9.10    2.50
  -3  -5   0   13.70    4.00
  -3  -5   0    8.70    3.50
   3   5   0    5.20    1.60
   3   5   0   10.90    3.50
   3   5   0    8.50    2.20
   3   5   0    9.70    2.40
   3   5   0    4.50    1.70
  -4  -5   0   14.70    3.40
  -4  -5   0   19.40    5.20
  -4  -5   0   13.40    2.40
  -4  -5   0   18.00    3.80
   4   5   0   17.70    3.00
   4   5   0   14.90    3.60
   4   5   0   22.90    5.40
   4   5   0   23.10    3.90
   4   5   0   19.30    4.20
   4   5   0   16.80    3.50
  -5  -5   0  146.89   12.20
  -5  -5   0  137.99    8.30
   5   5   0  149.39   10.40
   5   5   0  138.89   12.90
   5   5   0  146.59    9.60
   5   5   0  150.38   10.20
   5   5   0  139.89   10.50
  -6  -5   0   -0.50    1.70
   6   5   0   -1.20    2.80
   6   5   0    0.80    2.50
   6   5   0    0.30    1.60
   6   5   0   -2.00    1.60
   6   5   0    0.20    2.10
   7   5   0    2.70    3.30
   7   5   0   -0.90    4.20
   7   5   0    1.00    3.00
   7   5   0   -0.60    2.90
   7  -6   0    9.90    6.00
   7  -6   0   20.70    7.00
   7  -6   0   20.90    7.30
   7  -6   0   28.40    8.60
  -7   6   0   11.10    5.70
  -7   6   0   15.60    7.20
   6  -6   0   20.70    6.20
   6  -6   0   25.70    7.50
   6  -6   0   27.30    7.60
   6  -6   0   27.40    6.40
   6  -6   0   20.50    5.90
   6  -6   0   25.10    4.90
  -6   6   0   25.50    7.60
  -6   6   0   28.30    6.70
   5  -6   0    0.70    1.60
   5  -6   0    2.70    3.40
   5  -6   0    5.30    3.00
   5  -6   0    0.20    2.20
   5  -6   0    0.50    2.70
   5  -6   0    0.70    3.20
  -5   6   0    5.50    4.00
  -5   6   0    1.50    3.00
  -5   6   0   -1.20    1.80
   4  -6   0   24.80    5.20
   4  -6   0   27.20    4.80
   4  -6   0   27.60    5.60
   4  -6   0   22.80    5.50
   4  -6   0   22.40    4.50
  -4   6   0   19.00    5.70
  -4   6   0   23.70    5.60
  -4   6   0   23.50    4.70
  -4   6   0   32.80    5.50
  -4   6   0   13.10    6.20
  -4   6   0   18.50    4.90
   3  -6   0   76.69    7.00
   3  -6   0   73.09    7.30
   3  -6   0   80.69    6.50
   3  -6   0   98.29    8.20
   3  -6   0   69.39    6.70
  -3   6   0   76.29    7.40
  -3   6   0   89.39   11.30
  -3   6   0   92.89    7.60
  -3   6   0   74.59    7.40
  -3   6   0   79.09    7.40
  -3   6   0   83.59    6.90
  -3   6   0   90.49    8.70
   2  -6   0    0.30    3.80
   2  -6   0    0.60    1.00
   2  -6   0   -1.70    1.20
   2  -6   0    2.00    1.80
   2  -6   0    0.70    5.30
   2  -6   0    1.30    1.60
   2  -6   0    0.50    1.20
   2  -6   0    1.20    1.60
   2  -6   0   -5.60    4.20
   2  -6   0   -2.30    3.00
   2  -6   0   -0.60    5.10
   2  -6   0    0.20    1.40
  -2   6   0   -0.10    1.40
  -2   6   0    2.40    1.80
  -2   6   0    0.10    1.10
  -2   6   0   -1.30    3.50
  -2   6   0   -1.50    1.00
  -2   6   0   -0.30    1.00
  -2   6   0    1.10    3.10
  -2   6   0   -0.90    1.90
  -2   6   0   -1.30    4.60
  -2   6   0   -0.90    1.10
  -2   6   0   -0.10    1.00
  -2   6   0   -1.20    5.00
  -2   6   0   -0.60    5.10
   1  -6   0   60.39    3.20
   1  -6   0   31.20   14.40
   1  -6   0   62.69    4.70
   1  -6   0   39.60   16.40
   1  -6   0   62.59    4.80
   1  -6   0   65.19    4.50
   1  -6   0   56.89    5.20
   1  -6   0   65.69    6.20
   1  -6   0   61.29    4.80
   1  -6   0   45.50   13.60
   1  -6   0   57.69    4.90
   1  -6   0   74.29   26.60
  -1   6   0   62.99    6.00
  -1   6   0   54.39    4.50
  -1   6   0   77.09   25.30
  -1   6   0   61.69    5.90
  -1   6   0   71.69   23.40
  -1   6   0   68.29   18.50
  -1   6   0   69.49   15.10
  -1   6   0   52.59   23.80
  -1   6   0   54.69    4.90
  -1   6   0   62.39    5.30
  -1   6   0   66.89    5.60
  -1   6   0   65.79    5.30
   0  -6   0  154.28   30.40
   0  -6   0  190.78   16.60
   0  -6   0  175.98   18.70
   0  -6   0  212.48    9.60
   0  -6   0  184.18   14.00
   0  -6   0  193.78    9.10
   0  -6   0  188.68    7.90
   0  -6   0  193.88    9.40
   0  -6   0  173.48   31.40
   0  -6   0  186.88    9.30
   0  -6   0  194.68    8.50
   0  -6   0  187.68    9.70
   0   6   0  187.28   10.00
   0   6   0  217.58   38.00
   0   6   0  186.38    8.50
   0   6   0  228.68   33.40
   0   6   0  178.18   10.30
   0   6   0  181.18   10.20
   0   6   0  209.18   19.20
   0   6   0  211.38   10.10
   0   6   0  193.48   38.40
   0   6   0  204.08   10.30
   0   6   0  178.78   18.20
   0   6   0  198.88   10.10
  -1  -6   0    3.40    1.00
  -1  -6   0    2.90    1.60
  -1  -6   0    2.30    1.30
  -1  -6   0    2.30    2.60
  -1  -6   0    3.30    4.70
  -1  -6   0    2.00    1.40
  -1  -6   0    1.80    1.00
  -1  -6   0   -0.20    2.00
  -1  -6   0    3.80    0.90
  -1  -6   0   -2.10    2.30
   1   6   0    2.30    1.30
   1   6   0    2.70    1.30
   1   6   0    4.50    3.90
   1   6   0    0.70    3.40
   1   6   0    1.30    1.00
   1   6   0   -1.40    2.10
   1   6   0    4.70    1.40
   1   6   0   -1.10    1.60
   1   6   0    2.70    1.30
   1   6   0    3.50    1.30
  -2  -6   0   48.20    3.70
  -2  -6   0   51.89    3.90
  -2  -6   0   32.70    5.00
   2   6   0   50.39    3.60
   2   6   0   46.40    3.40
   2   6   0   52.19    4.30
   2   6   0   46.00    3.50
   2   6   0   43.20    3.00
   2   6   0   41.20    2.80
   2   6   0   53.79    5.00
   2   6   0   42.60    3.50
  -3  -6   0   66.59    4.60
  -3  -6   0   69.39    7.30
  -3  -6   0   70.09    4.70
   3   6   0   66.49    4.60
   3   6   0   69.79    4.90
   3   6   0   74.29    7.10
   3   6   0   66.59    5.00
   3   6   0   59.09    5.00
   3   6   0   69.49    5.60
  -4  -6   0   28.90    4.30
  -4  -6   0   32.00    3.20
  -4  -6   0   33.40    6.70
   4   6   0   33.20    5.40
   4   6   0   27.70    4.60
   4   6   0   33.80    3.40
   4   6   0   41.40    7.30
   4   6   0   45.00    5.70
   4   6   0   33.40    4.80
  -5  -6   0   91.69    8.20
   5   6   0  105.89   13.20
   5   6   0   97.59    8.30
   5   6   0  109.19    8.50
   5   6   0  114.49    8.40
   5   6   0   95.39    7.00
   5   6   0  111.99   11.10
  -6  -6   0   44.60    4.70
   6   6   0   40.70    8.90
   6   6   0   44.60    7.30
   6   6   0   39.10    6.50
   6   6   0   40.30    6.60
   6   6   0   39.70    5.60
   7   6   0   11.50    3.20
   7   6   0   11.80    7.30
   7   6   0   10.60    4.40
   7   6   0   10.20    4.70
   7   6   0   12.80    4.90
   7  -7   0   17.80    7.30
   7  -7   0   22.60    8.60
   7  -7   0    9.80    5.60
   7  -7   0    5.60    5.80
  -7   7   0   13.70    6.80
  -7   7   0    5.00    4.90
   6  -7   0   -0.20    2.60
   6  -7   0    0.20    3.10
   6  -7   0   -0.60    3.30
   6  -7   0    0.30    3.90
   6  -7   0    1.30    2.40
   6  -7   0   -1.40    2.80
  -6   7   0   -0.70    2.30
  -6   7   0   -1.10    3.30
   5  -7   0    5.70    4.50
   5  -7   0   18.50    6.10
   5  -7   0    3.40    4.20
   5  -7   0    7.70    2.90
   5  -7   0    2.70    3.60
  -5   7   0   17.60    5.40
  -5   7   0    5.00    4.00
  -5   7   0    9.20    5.40
   4  -7   0  232.28   15.70
   4  -7   0  221.38   14.80
   4  -7   0  233.88   15.40
   4  -7   0  221.88   15.40
   4  -7   0  225.18   17.50
   4  -7   0  221.88   13.60
  -4   7   0  248.38   16.50
  -4   7   0  232.38   16.00
  -4   7   0  225.68   17.00
  -4   7   0  229.58   17.60
   3  -7   0   91.19    8.50
   3  -7   0  126.39   11.20
   3  -7   0   99.29    8.20
   3  -7   0   99.69    8.20
   3  -7   0  105.99    7.80
   3  -7   0   96.59    9.20
   3  -7   0   99.59    8.50
   3  -7   0  124.49    9.30
  -3   7   0  104.19    9.20
  -3   7   0  106.79   10.40
  -3   7   0  103.79    8.50
  -3   7   0  106.29    8.30
  -3   7   0  104.19    9.30
  -3   7   0   91.49    8.30
   2  -7   0    0.90    1.60
   2  -7   0   -0.50    1.50
   2  -7   0   -1.70    0.90
   2  -7   0    1.00    1.90
   2  -7   0   -0.80    1.30
   2  -7   0    0.50    1.90
   2  -7   0   -0.40    1.10
   2  -7   0    1.60    1.30
  -2   7   0    0.50    1.60
  -2   7   0    0.10    1.30
  -2   7   0    1.90    1.70
  -2   7   0    0.90    1.60
  -2   7   0   -0.60    1.50
  -2   7   0   -0.80    0.90
  -2   7   0    0.40    1.50
   1  -7   0   -2.50    2.70
   1  -7   0   -2.50    2.30
   1  -7   0   -0.10    1.00
   1  -7   0   -0.50    1.00
   1  -7   0    0.30    8.10
   1  -7   0   -0.50    0.80
   1  -7   0   -1.00    3.90
   1  -7   0    0.00    1.30
   1  -7   0   -0.10    1.20
   1  -7   0    0.30    0.60
   1  -7   0   -0.70    1.00
  -1   7   0   -1.60    2.10
  -1   7   0   -0.70    1.20
  -1   7   0    1.70    1.30
  -1   7   0    5.00    7.30
  -1   7   0    0.30    1.10
  -1   7   0    0.40    1.40
  -1   7   0    1.90    1.60
  -1   7   0    1.10    1.50
  -1   7   0   -4.20    3.40
  -1   7   0    4.50    8.60
  -1   7   0   -1.50    0.80
   0  -7   0  126.89    6.20
   0  -7   0  132.49   30.30
   0  -7   0  124.79    7.10
   0  -7   0  124.39    7.10
   0  -7   0  126.09    5.40
   0  -7   0  134.29   28.80
   0  -7   0  122.79    6.80
   0  -7   0  122.19    7.40
   0  -7   0   92.89   17.10
   0   7   0  129.99    6.20
   0   7   0  130.79    7.80
   0   7   0  135.49   19.10
   0   7   0  133.09    8.00
   0   7   0  160.78   36.40
   0   7   0  129.79    8.10
   0   7   0  120.69   24.90
   0   7   0  125.39    8.10
   0   7   0  146.89   21.30
   0   7   0  120.59    8.10
  -1  -7   0  195.68   10.90
  -1  -7   0  195.78    9.30
  -1  -7   0  198.88    8.20
  -1  -7   0  185.38    9.80
  -1  -7   0  191.38   10.20
   1   7   0  193.58    9.00
   1   7   0  179.08    9.80
   1   7   0  186.18   10.20
   1   7   0  204.98    9.90
   1   7   0  184.08    9.90
  -2  -7   0   53.19    4.50
  -2  -7   0   59.09    4.30
  -2  -7   0   56.99    5.70
   2   7   0   54.59    4.00
   2   7   0   52.49    4.00
   2   7   0   56.19    3.80
   2   7   0   48.50    3.90
   2   7   0   60.49    5.00
   2   7   0   54.69    4.60
   2   7   0   54.79    4.20
  -3  -7   0    4.30    1.80
  -3  -7   0   -0.40    2.20
  -3  -7   0    3.20    1.90
   3   7   0    5.30    0.70
   3   7   0    2.60    1.50
   3   7   0    5.30    2.70
   3   7   0    2.30    1.70
   3   7   0    3.60    1.80
   3   7   0    3.20    1.40
   3   7   0    6.70    1.80
   3   7   0    4.70    1.50
  -4  -7   0    0.70    2.90
  -4  -7   0    0.50    1.50
   4   7   0   -0.10    2.40
   4   7   0   -0.70    1.20
   4   7   0    1.70    2.10
   4   7   0   -0.80    0.70
   4   7   0    0.40    1.40
   4   7   0    1.20    1.70
   4   7   0    0.00    1.30
  -5  -7   0    0.80    1.70
  -5  -7   0    0.60    2.20
   5   7   0    1.20    2.00
   5   7   0    0.20    2.60
   5   7   0    1.00    1.70
   5   7   0   -1.40    3.80
   5   7   0    0.10    1.90
   5   7   0   -1.30    1.50
   5   7   0    0.70    1.30
  -6  -7   0    1.00    2.00
   6   7   0   -0.80    2.10
   6   7   0    0.40    1.60
   6   7   0   -0.20    3.40
   6   7   0   -0.80    1.90
   6   7   0    0.10    2.00
   6   7   0   -1.20    1.80
   7   7   0    1.40    3.00
   7   7   0    1.70    2.20
   7   7   0   -1.20    3.70
   7   7   0   -1.20    2.40
   7   7   0    1.30    3.30
   7  -8   0   50.69   10.80
   7  -8   0   61.49   11.40
   7  -8   0   75.19   12.00
   7  -8   0   57.49   11.80
  -7   8   0   46.10   11.10
  -7   8   0   50.29   10.30
   6  -8   0    9.90    4.90
   6  -8   0    6.10    4.90
   6  -8   0   11.80    5.80
   6  -8   0    8.80    4.90
   6  -8   0    4.10    2.90
  -6   8   0   11.00    5.20
  -6   8   0    6.20    5.10
   5  -8   0    4.70    3.90
   5  -8   0    1.90    2.40
   5  -8   0    4.90    3.60
   5  -8   0    5.90    4.60
   5  -8   0   14.60    5.20
   5  -8   0    6.70    4.50
  -5   8   0    6.00    4.00
  -5   8   0   16.70    5.30
  -5   8   0    4.50    4.40
   4  -8   0  134.69   13.30
   4  -8   0  125.69   10.40
   4  -8   0  127.29   11.20
   4  -8   0  117.09   10.60
   4  -8   0  134.59   11.30
   4  -8   0  132.09    9.90
  -4   8   0  136.99   11.70
  -4   8   0  151.98   12.40
  -4   8   0  153.58   14.20
   3  -8   0    6.40    4.00
   3  -8   0    6.80    3.40
   3  -8   0    2.20    2.70
   3  -8   0    0.90    1.90
   3  -8   0   10.60    3.20
   3  -8   0    2.00    2.00
   3  -8   0    2.60    2.80
   3  -8   0    3.40    2.10
  -3   8   0    1.90    2.20
  -3   8   0   -0.70    1.40
  -3   8   0    1.80    2.30
  -3   8   0    2.00    2.80
  -3   8   0    1.80    2.40
  -3   8   0   10.70    3.80
  -3   8   0    0.90    2.20
   2  -8   0   12.70    3.30
   2  -8   0   10.60    2.90
   2  -8   0   17.00    3.20
   2  -8   0   10.80    2.80
   2  -8   0    9.60    2.80
   2  -8   0   16.70    3.80
   2  -8   0   10.80    3.70
   2  -8   0    8.90    2.40
  -2   8   0   11.10    3.90
  -2   8   0   14.90    4.10
  -2   8   0   17.50    4.80
  -2   8   0   19.80    4.20
  -2   8   0   14.90    3.50
  -2   8   0   22.60    4.10
   1  -8   0   36.10    5.10
   1  -8   0   43.50    4.30
   1  -8   0   37.90    2.50
   1  -8   0   45.60    3.50
   1  -8   0   35.90    4.40
   1  -8   0   42.30    4.20
   1  -8   0   47.80    5.40
  -1   8   0   34.80    5.50
  -1   8   0   54.69    6.60
  -1   8   0   40.70    4.00
  -1   8   0   44.90    6.50
  -1   8   0   41.00    5.60
  -1   8   0   51.39    6.60
  -1   8   0   51.69    7.60
   0  -8   0   56.49    4.40
   0  -8   0   62.69    5.60
   0  -8   0   60.69    3.90
   0  -8   0   58.79    4.40
   0  -8   0   67.59    5.00
   0   8   0   59.49    5.50
   0   8   0   58.59    5.60
   0   8   0   60.99    5.20
   0   8   0   57.09    5.50
   0   8   0   62.69    5.30
   0   8   0   60.19    3.70
   0   8   0   64.59    5.60
  -1  -8   0    6.10    2.00
  -1  -8   0    3.40    1.90
  -1  -8   0    6.60    1.10
  -1  -8   0    5.30    1.60
  -1  -8   0    4.00    1.10
  -1  -8   0    3.60    1.70
   1   8   0    2.40    1.70
   1   8   0    1.80    1.50
   1   8   0    5.80    1.80
   1   8   0    3.00    1.30
   1   8   0    1.70    1.50
   1   8   0    4.40    1.80
   1   8   0    6.40    1.90
  -2  -8   0  106.09    7.30
  -2  -8   0  102.69    6.40
  -2  -8   0  121.59    8.70
   2   8   0  106.29    6.10
   2   8   0  108.09    7.10
   2   8   0   99.99    6.40
   2   8   0   98.69    7.00
   2   8   0  105.39    6.50
   2   8   0   99.49    6.30
  -3  -8   0    3.80    1.90
  -3  -8   0   -1.80    2.10
   3   8   0    3.30    1.30
   3   8   0    3.10    1.70
   3   8   0    1.40    1.50
   3   8   0    1.80    0.80
   3   8   0    2.30    1.60
   3   8   0    2.10    0.70
   3   8   0   -0.50    1.30
   3   8   0    2.40    1.00
   3   8   0    0.50    2.10
  -4  -8   0    1.00    1.60
   4   8   0    0.30    1.00
   4   8   0   -1.10    1.30
   4   8   0    0.00    1.20
   4   8   0    0.40    1.80
   4   8   0   -1.30    2.10
   4   8   0    0.90    1.60
   4   8   0    1.80    1.80
  -5  -8   0    2.70    2.10
  -5  -8   0    2.20    2.20
   5   8   0    5.00    2.00
   5   8   0    2.30    3.30
   5   8   0    6.30    2.80
   5   8   0    5.50    2.40
   5   8   0    2.30    2.60
   5   8   0    0.80    2.00
   5   8   0    3.90    3.70
  -6  -8   0   19.20    5.40
   6   8   0   29.10    5.40
   6   8   0   27.90    5.30
   6   8   0   30.10    6.00
   6   8   0   37.10    8.30
   6   8   0   26.40    4.00
   7  -9   0   27.80    7.90
   7  -9   0   36.80    9.60
   7  -9   0   19.30    8.90
   7  -9   0   25.10    8.40
  -7   9   0   24.90    9.60
   6  -9   0    7.50    5.20
   6  -9   0    2.20    4.00
   6  -9   0    0.80    4.00
   6  -9   0    1.10    4.50
  -6   9   0    2.00    4.00
  -6   9   0   -1.30    4.10
  -6   9   0    0.00    2.80
   5  -9   0    2.40    3.30
   5  -9   0    1.10    3.80
   5  -9   0    3.70    4.80
   5  -9   0    2.80    2.60
   5  -9   0    1.20    3.60
  -5   9   0    5.10    3.70
  -5   9   0    2.50    4.30
  -5   9   0    6.40    4.70
   4  -9   0   18.00    6.20
   4  -9   0   14.20    4.30
   4  -9   0    5.10    3.70
   4  -9   0   11.70    5.00
   4  -9   0    5.90    3.70
   4  -9   0    3.90    3.80
  -4   9   0    4.60    3.20
  -4   9   0   12.30    5.50
   3  -9   0   91.79    7.70
   3  -9   0   80.69    7.20
   3  -9   0   86.79    8.10
   3  -9   0   86.19    7.40
   3  -9   0   91.79   12.70
   3  -9   0   69.29    9.00
  -3   9   0   73.19    9.90
  -3   9   0   65.79   10.60
  -3   9   0   88.39    9.10
  -3   9   0   70.69    9.20
  -3   9   0   82.29   11.60
   2  -9   0   72.59   10.30
   2  -9   0   61.49    3.70
   2  -9   0   51.99    5.70
   2  -9   0   51.19    7.30
   2  -9   0   65.49    5.40
   2  -9   0   54.79    6.60
   2  -9   0   60.89    5.80
  -2   9   0   70.19    9.10
  -2   9   0   68.69   10.00
  -2   9   0   56.29    7.50
  -2   9   0   56.19    5.80
  -2   9   0   66.69    8.80
  -2   9   0   64.69    7.70
   1  -9   0    4.20    2.80
   1  -9   0    3.80    2.10
   1  -9   0    1.10    1.50
   1  -9   0    6.00    1.30
   1  -9   0    3.90    1.50
   1  -9   0    2.50    1.90
   1  -9   0    8.00    2.20
  -1   9   0    6.30    2.60
  -1   9   0    1.30    2.20
  -1   9   0    4.60    2.30
  -1   9   0    5.30    2.50
  -1   9   0    2.90    2.20
  -1   9   0    0.30    1.30
   0  -9   0   57.79    3.80
   0  -9   0   51.09    4.50
   0  -9   0   59.99    4.20
   0  -9   0   59.49    4.70
   0  -9   0   55.79    4.80
   0   9   0   55.59    3.40
   0   9   0   68.19    6.00
   0   9   0   59.09    7.30
   0   9   0   57.09    5.60
   0   9   0   53.09    5.40
   0   9   0   53.59    5.10
   0   9   0   63.19    5.70
  -1  -9   0   -0.50    1.20
  -1  -9   0    0.40    0.80
  -1  -9   0   -1.20    0.60
  -1  -9   0    0.10    1.60
  -1  -9   0   -0.90    1.30
  -1  -9   0    0.20    0.90
   1   9   0    0.00    0.80
   1   9   0    0.60    1.20
   1   9   0    0.00    1.10
   1   9   0   -1.00    0.80
   1   9   0    0.40    1.30
   1   9   0    0.40    1.10
  -2  -9   0  117.59    8.10
  -2  -9   0   95.09    8.10
  -2  -9   0   95.19    7.30
   2   9   0  116.99    7.20
   2   9   0  112.89    6.70
   2   9   0  110.89    6.90
   2   9   0   98.29    7.90
   2   9   0  101.09    7.50
   2   9   0   97.29    6.50
   2   9   0  105.99    6.90
  -3  -9   0   13.90    4.40
   3   9   0    6.90    2.30
   3   9   0    9.50    2.60
   3   9   0    9.90    2.90
   3   9   0    9.10    3.20
   3   9   0   10.10    2.20
   3   9   0   10.50    2.40
   3   9   0    9.90    1.40
   3   9   0    8.60    1.50
  -4  -9   0    0.40    1.70
   4   9   0    0.10    1.00
   4   9   0   -1.00    1.50
   4   9   0    1.40    1.90
   4   9   0   -0.10    1.30
   4   9   0    0.40    1.00
   4   9   0    0.60    2.50
  -5  -9   0    0.40    2.10
   5   9   0   -0.40    1.00
   5   9   0    0.60    1.60
   5   9   0   -0.50    1.70
   5   9   0    2.00    2.30
   5   9   0    0.40    1.90
   5   9   0   -0.10    3.00
   6   9   0   28.80    4.10
   6   9   0   27.00    6.40
   6   9   0   24.30    4.30
   6   9   0   25.50    5.40
   6   9   0   30.80    7.90
   6 -10   0   -0.10    4.00
   6 -10   0    2.10    5.60
   6 -10   0    1.30    3.90
   6 -10   0    2.30    4.90
  -6  10   0    0.80    4.00
  -6  10   0    0.80    4.90
  -6  10   0   13.50    8.10
   5 -10   0   -1.10    2.40
   5 -10   0    0.60    2.20
   5 -10   0   -1.00    2.90
   5 -10   0   -0.30    3.80
   5 -10   0    3.80    4.10
  -5  10   0    1.00    3.10
  -5  10   0    1.00    3.50
  -5  10   0    0.40    2.80
   4 -10   0   -0.30    2.80
   4 -10   0    1.10    2.00
   4 -10   0    1.60    4.40
   4 -10   0    0.90    2.60
   4 -10   0    3.70    3.80
  -4  10   0    0.50    3.40
  -4  10   0    0.90    2.90
  -4  10   0    7.30    4.20
  -4  10   0    0.80    2.70
   3 -10   0   17.00    4.80
   3 -10   0    5.90    2.80
   3 -10   0    6.90    3.10
   3 -10   0    7.70    4.90
   3 -10   0    5.50    2.90
  -3  10   0    0.50    2.20
  -3  10   0    9.60    5.00
  -3  10   0   14.10    4.60
  -3  10   0   13.50    5.00
  -3  10   0    6.10    3.50
   2 -10   0   51.19    9.60
   2 -10   0   27.80    5.20
   2 -10   0   42.30    4.40
   2 -10   0   37.10    6.00
   2 -10   0   31.10    4.50
   2 -10   0   45.00    2.90
   2 -10   0   34.90    5.30
  -2  10   0   29.90    6.10
  -2  10   0   35.90    6.00
  -2  10   0   35.80    7.00
  -2  10   0   37.30    8.00
  -2  10   0   36.40    6.90
   1 -10   0   56.79    6.70
   1 -10   0   59.39    8.10
   1 -10   0   60.89    4.10
   1 -10   0   60.69    4.10
   1 -10   0   59.19    5.40
   1 -10   0   61.39    3.40
  -1  10   0   62.19    7.60
  -1  10   0   53.09    4.90
  -1  10   0   54.19    7.20
  -1  10   0   68.39    9.70
  -1  10   0   51.09    7.70
  -1  10   0   50.79    7.20
  -1  10   0   67.09    8.30
   0 -10   0    0.40    1.30
   0 -10   0    0.90    1.80
   0 -10   0   -0.50    1.10
   0 -10   0   -0.20    1.00
   0 -10   0    0.40    1.50
   0  10   0    0.60    0.70
   0  10   0   -0.10    1.20
   0  10   0    0.90    1.50
   0  10   0    1.90    1.70
   0  10   0   -0.30    1.50
   0  10   0    1.10    1.90
   0  10   0    0.30    1.20
  -1 -10   0  123.49    9.30
  -1 -10   0  112.89    7.40
   1  10   0  122.09    8.70
   1  10   0  114.29    8.30
   1  10   0  108.09    8.00
   1  10   0  111.99    7.70
   1  10   0  110.59    7.70
   1  10   0  105.19    5.60
   1  10   0   86.49    7.30
  -2 -10   0   75.29    6.80
  -2 -10   0   76.59    7.10
   2  10   0   72.99    5.80
   2  10   0   72.89    6.40
   2  10   0   73.79    5.40
   2  10   0   62.19    5.20
   2  10   0   77.39    6.00
   2  10   0   85.39    6.50
   2  10   0   71.29    5.50
  -3 -10   0   61.59    8.70
  -3 -10   0   78.89    6.60
   3  10   0   79.99    6.90
   3  10   0   72.89    6.10
   3  10   0   65.89    4.40
   3  10   0   70.99    5.60
   3  10   0   69.59    6.20
   3  10   0   71.89    6.20
   3  10   0   82.09    7.00
   3  10   0   64.19    4.00
  -4 -10   0    5.80    2.60
   4  10   0    2.00    2.30
   4  10   0    3.30    2.50
   4  10   0    2.40    1.40
   4  10   0    1.10    2.60
   4  10   0    2.00    2.10
   4  10   0    1.00    1.70
  -5 -10   0    8.90    3.30
   5  10   0   18.10    4.50
   5  10   0   13.60    3.80
   5  10   0   11.60    3.80
   5  10   0   15.70    5.60
   5  10   0   18.00    2.60
   5  10   0   19.20    3.40
   6  10   0    4.00    4.70
   6  10   0    6.20    3.50
   6  10   0    7.70    3.70
   6  10   0    4.20    2.00
   6  10   0    4.60    3.10
   6 -11   0    8.20    5.80
   6 -11   0   10.90    6.90
   6 -11   0   16.70    6.40
   6 -11   0   16.20    6.80
  -6  11   0   16.40    6.60
  -6  11   0    7.90    5.20
  -6  11   0    8.60    6.50
   5 -11   0   -1.30    4.20
   5 -11   0    1.90    3.60
   5 -11   0   -2.00    3.30
   5 -11   0   -0.90    2.50
  -5  11   0   -1.70    2.80
  -5  11   0    0.60    4.30
  -5  11   0   -1.20    2.40
   4 -11   0   -0.70    2.40
   4 -11   0    0.50    2.90
   4 -11   0   -1.20    2.90
   4 -11   0    1.00    4.70
  -4  11   0   -1.30    2.30
  -4  11   0   -0.80    2.40
  -4  11   0   -0.10    2.70
  -4  11   0   -0.80    3.20
   3 -11   0   96.59    7.80
   3 -11   0   83.49    7.80
   3 -11   0   88.09   10.60
   3 -11   0   94.39    7.60
   3 -11   0   98.19   17.30
   3 -11   0   83.39    5.20
  -3  11   0   64.99   10.50
  -3  11   0   69.69   12.20
  -3  11   0   82.69    8.50
  -3  11   0   77.99   11.30
  -3  11   0   64.09   10.20
   2 -11   0   20.40    3.20
   2 -11   0   16.40    4.00
   2 -11   0   38.70    8.20
   2 -11   0   28.00    4.00
   2 -11   0   28.10    5.40
  -2  11   0   25.00    6.10
  -2  11   0   19.20    5.20
  -2  11   0   19.20    4.70
  -2  11   0   18.70    4.40
  -2  11   0   24.40    6.70
   1 -11   0   50.89    8.00
   1 -11   0   50.99    3.60
   1 -11   0   49.10    6.40
   1 -11   0   40.70    5.20
  -1  11   0   46.70    7.50
  -1  11   0   46.80    7.10
  -1  11   0   42.30    4.30
  -1  11   0   46.00    8.20
  -1  11   0   48.90    7.30
   0 -11   0    5.60    2.00
   0 -11   0    4.50    2.20
   0 -11   0    0.10    1.80
   0 -11   0    3.10    1.30
   0  11   0    2.30    2.10
   0  11   0    3.90    2.40
   0  11   0    8.20    2.90
   0  11   0    4.10    2.50
   0  11   0   -0.10    1.50
   0  11   0    1.10    2.10
  -1 -11   0  154.68    9.10
  -1 -11   0  167.38   11.90
   1  11   0  141.69    9.80
   1  11   0  149.88    9.70
   1  11   0  140.79   10.50
   1  11   0  146.99   10.70
   1  11   0  170.88   10.90
   1  11   0  142.29    9.80
   1  11   0  160.78    7.40
  -2 -11   0   -0.10    2.30
  -2 -11   0    2.90    2.60
   2  11   0   -0.20    1.10
   2  11   0    0.30    1.40
   2  11   0   -0.10    1.60
   2  11   0    0.60    1.50
   2  11   0    0.70    1.60
  -3 -11   0   24.20    4.50
   3  11   0   27.40    4.90
   3  11   0   25.90    4.10
   3  11   0   23.20    3.80
   3  11   0   28.70    4.80
   3  11   0   19.20    2.70
   3  11   0   21.40    4.20
   3  11   0   16.10    4.00
  -4 -11   0    3.60    2.90
   4  11   0    2.70    1.60
   4  11   0    4.20    2.80
   4  11   0    4.40    2.50
   4  11   0    2.70    2.90
   4  11   0    4.10    2.60
   5  11   0    6.50    4.30
   5  11   0    9.80    3.60
   5  11   0    4.70    2.90
   5  11   0    6.70    3.20
   5  11   0    7.80    2.20
   5 -12   0   -1.80    2.70
   5 -12   0   -0.50    3.60
   5 -12   0    1.80    6.30
   5 -12   0   -1.90    3.40
  -5  12   0    1.20    4.70
  -5  12   0    1.60    3.90
  -5  12   0    0.20    3.00
   4 -12   0    2.80    3.00
   4 -12   0   -0.90    4.00
   4 -12   0   -1.00    3.10
  -4  12   0    2.90    4.00
  -4  12   0    1.40    3.90
  -4  12   0    1.90    3.10
  -4  12   0    0.90    3.10
   3 -12   0    5.60    2.90
   3 -12   0    8.60    8.60
   3 -12   0    6.80    4.80
   3 -12   0    4.60    2.90
   3 -12   0    6.20    1.80
  -3  12   0    1.60    3.00
  -3  12   0    3.20    3.40
  -3  12   0    7.50    4.20
  -3  12   0    2.10    2.80
  -3  12   0    8.00    4.70
   2 -12   0   96.09   13.50
   2 -12   0   87.89    8.60
   2 -12   0   94.19    5.30
   2 -12   0   99.49    4.70
   2 -12   0   98.09    6.60
  -2  12   0   87.09   12.10
  -2  12   0   71.79   13.90
  -2  12   0   66.89    7.10
  -2  12   0   70.99   10.10
  -2  12   0   75.59   10.50
   1 -12   0   28.00    6.90
   1 -12   0   29.90    5.20
   1 -12   0   26.60    2.40
   1 -12   0   28.90    4.40
  -1  12   0   21.10    5.80
  -1  12   0   26.30    4.00
  -1  12   0   20.00    5.10
  -1  12   0   20.50    7.60
   0 -12   0   13.00    2.50
   0 -12   0   17.40    3.10
   0  12   0    9.30    3.40
   0  12   0   18.10    5.30
   0  12   0   12.60    3.50
   0  12   0   13.00    4.30
  -1 -12   0    5.10    3.30
  -1 -12   0    7.80    2.60
   1  12   0    9.90    3.20
   1  12   0    8.60    3.00
   1  12   0    5.90    2.90
   1  12   0    5.60    3.30
   1  12   0    5.50    2.30
  -2 -12   0  120.09    9.30
  -2 -12   0  113.59   10.20
   2  12   0  116.19    9.60
   2  12   0  115.09    8.70
   2  12   0  105.39    9.10
   2  12   0  105.09    8.00
   2  12   0  115.29    8.40
   2  12   0  119.39    6.90
   2  12   0  116.69    8.00
  -3 -12   0   14.80    5.70
  -3 -12   0   21.10    4.90
   3  12   0   19.30    4.40
   3  12   0   26.60    4.30
   3  12   0   20.50    4.60
   3  12   0   15.40    3.70
   3  12   0   34.90    5.00
   3  12   0   22.20    3.60
  -4 -12   0    1.20    2.90
   4  12   0    0.30    2.10
   4  12   0    1.30    2.10
   4  12   0    0.10    2.50
   4  12   0    0.40    1.30
   4  12   0    1.00    2.40
   5  12   0    2.10    3.00
   5  12   0   -0.50    2.50
   5  12   0    3.80    4.00
   5  12   0   -0.40    2.40
   5 -13   0   33.80    6.80
   5 -13   0   24.10    6.20
   5 -13   0   45.20   12.00
  -5  13   0   17.40    7.90
  -5  13   0   39.70    9.70
  -5  13   0   27.90    7.60
   4 -13   0   -2.90    4.00
   4 -13   0    3.10    4.40
   4 -13   0   -0.20    2.60
   4 -13   0    2.30    2.10
  -4  13   0   -1.80    2.70
  -4  13   0    1.80    4.20
  -4  13   0    0.40    4.00
  -4  13   0    0.00    2.60
   3 -13   0    6.30    2.40
   3 -13   0    9.70    6.50
   3 -13   0    8.20    3.10
   3 -13   0   10.40    3.10
   3 -13   0   10.30    5.00
  -3  13   0   15.20    5.30
  -3  13   0    0.00    3.20
  -3  13   0    9.50    5.00
  -3  13   0    2.00    3.20
   2 -13   0    4.80    2.20
   2 -13   0    7.00    4.90
   2 -13   0    5.10    3.70
  -2  13   0    8.30    3.20
  -2  13   0    7.00    3.80
  -2  13   0    0.90    3.00
  -2  13   0    4.00    3.10
  -2  13   0    6.80    4.60
   1 -13   0  134.39    9.70
   1 -13   0  123.09   11.10
   1 -13   0  137.89   13.30
  -1  13   0  110.09   10.90
  -1  13   0  132.59   11.70
  -1  13   0  112.49   10.70
  -1  13   0  115.99   16.80
   0 -13   0    1.70    1.80
   0 -13   0    0.50    1.50
   0  13   0    2.50    2.20
   0  13   0    0.90    2.50
   0  13   0   -0.10    2.30
   0  13   0   -0.40    1.70
   1  13   0   76.99    8.70
   1  13   0   65.49    7.00
   1  13   0   65.99    9.30
   1  13   0   53.39    5.80
   1  13   0   60.49    8.50
  -2 -13   0    2.10    3.30
  -2 -13   0   -1.20    2.80
   2  13   0    2.90    2.40
   2  13   0    1.40    1.90
   2  13   0    1.50    2.40
   2  13   0    0.70    1.50
   2  13   0    1.20    2.50
   2  13   0    1.30    1.70
  -3 -13   0    4.10    4.60
  -3 -13   0    3.30    3.50
   3  13   0    0.90    2.50
   3  13   0    2.40    2.20
   3  13   0    2.70    2.10
   3  13   0    6.40    3.40
   3  13   0    2.20    1.70
   3  13   0    2.10    1.90
   4  13   0   15.60    3.80
   4  13   0   12.30    4.10
   4  13   0   13.60    3.40
   4  13   0    9.00    5.00
   4  13   0   23.30    5.30
   4 -14   0   47.00    8.90
   4 -14   0   41.90    5.50
   4 -14   0   52.79   11.30
   4 -14   0   53.79    7.50
  -4  14   0   52.49   11.10
  -4  14   0   51.29   10.40
  -4  14   0   44.80   11.60
   3 -14   0    8.70    4.90
   3 -14   0   17.50    7.20
   3 -14   0   22.00    4.30
  -3  14   0   20.50    6.50
  -3  14   0   24.90    6.30
  -3  14   0   14.20    5.70
  -3  14   0    9.30    6.00
   2 -14   0   37.00    3.70
   2 -14   0   34.00    8.80
   2 -14   0   34.70    6.50
  -2  14   0   35.20    7.70
  -2  14   0   24.70    4.80
  -2  14   0   41.20    8.20
  -2  14   0   37.80    9.50
  -2  14   0   28.10    7.40
   1 -14   0   -1.40    3.70
   1 -14   0    0.90    2.60
  -1  14   0   -0.10    1.90
  -1  14   0   -0.10    1.20
  -1  14   0    1.90    2.80
  -1  14   0    1.80    3.40
  -1  14   0   -1.40    2.30
   0 -14   0   36.00    4.60
   0 -14   0   37.10    3.60
   0  14   0   31.80    5.80
   0  14   0   35.60    7.60
   0  14   0   33.60    6.80
   0  14   0   30.60    7.20
  -1 -14   0  117.79   11.30
   1  14   0  111.59   10.00
   1  14   0  109.29    8.90
   1  14   0  112.69   10.70
   2  14   0    2.10    2.00
   2  14   0    2.70    1.70
   2  14   0    3.20    2.50
   2  14   0    3.20    2.60
   2  14   0    2.60    3.10
   3  14   0   21.80    4.60
   3  14   0   22.50    4.10
   3  14   0   20.10    5.50
   3  14   0   23.80    5.60
   4 -15   0    2.10    6.50
   4 -15   0    4.00    4.90
  -4  15   0    2.30    4.20
  -4  15   0    1.70    4.30
   3 -15   0   24.00    6.70
   3 -15   0   17.00    8.60
   3 -15   0   23.90    4.20
  -3  15   0   20.80    6.80
  -3  15   0    6.30    9.50
  -3  15   0   22.30    7.40
   2 -15   0   67.19   12.50
   2 -15   0   76.69    5.20
   2 -15   0   68.59    9.00
  -2  15   0   65.69   11.10
  -2  15   0   66.49   12.30
  -2  15   0   66.29   10.80
   1 -15   0    1.40    4.60
   1 -15   0    6.50    3.40
  -1  15   0    3.00    3.50
  -1  15   0    7.20    4.70
  -1  15   0    3.60    3.20
  -1  15   0    1.50    4.00
   0 -15   0    0.00    4.30
   0  15   0    2.80    3.10
   0  15   0   -0.90    1.80
   0  15   0   -0.90    3.00
   0  15   0   -0.80    1.80
   1  15   0    8.50    4.60
   1  15   0    8.50    4.80
   1  15   0   12.20    3.70
   1  15   0   12.30    4.50
   2  15   0    3.90    3.60
   2  15   0    3.40    2.60
   2  15   0    2.10    3.30
   3  15   0   47.60    6.90
   3  15   0   43.90    8.30
   3  15   0   46.10    7.20
   3  15   0   60.29    5.60
   3  15   0   39.80    7.60
   2 -16   0   84.29   10.40
  -2  16   0   70.19   14.00
  -2  16   0   77.79   12.20
  -2  16   0   79.79   12.00
   1 -16   0    2.50    2.90
  -1  16   0    1.60    2.90
  -1  16   0   -0.60    3.40
  -1  16   0   -0.20    3.30
   0  16   0   57.79    9.80
   0  16   0   52.99   14.30
   0  16   0   43.70    9.90
   1  16   0    6.90    4.90
   1  16   0    3.20    3.70
   1  16   0   12.10    4.60
   1  16  -1    7.80    3.80
   1  16  -1   10.20    5.00
   1  16  -1    2.80    4.10
   0  16  -1    7.50    5.60
   0  16  -1   -0.60    2.80
   0  16  -1    1.80    3.10
  -1  16  -1   10.50    5.50
  -1  16  -1   17.70    6.30
   1 -16   1    9.90    3.90
  -2  16  -1    7.30    6.30
  -2  16  -1    7.50    4.70
  -2  16  -1    2.50    4.40
   2 -16   1   12.10    5.80
   2  15  -1    0.10    3.00
   2  15  -1   -2.10    2.30
   2  15  -1   -0.60    1.70
   1  15  -1   -1.60    2.00
   1  15  -1   -0.30    3.10
   1  15  -1    2.80    3.50
   0  15  -1    0.10    2.20
   0  15  -1    2.40    3.00
   0  15  -1    1.50    3.20
   0  15  -1   -0.10    3.20
   0 -15   1    1.10    1.60
  -1  15  -1    3.30    3.80
  -1  15  -1    7.70    5.50
  -1  15  -1    7.00    4.20
   1 -15   1    4.30    5.70
   1 -15   1    1.10    2.90
  -2  15  -1   -1.80    3.20
  -2  15  -1   -1.90    3.40
  -2  15  -1    0.90    3.50
   2 -15   1    1.00    5.00
  -3  15  -1    3.30    4.50
  -3  15  -1    1.60    5.40
   3 -15   1   -2.60    3.80
   3 -15   1    0.70    5.90
   3 -15   1    0.70    2.30
   3  14  -1    2.00    4.10
   3  14  -1    4.20    2.50
   3  14  -1    9.80    3.40
   3  14  -1    3.90    2.60
   3  14  -1    6.10    4.00
   2  14  -1   66.59   10.00
   2  14  -1  112.99    9.00
   2  14  -1   96.39    9.00
   2  14  -1   80.29   11.10
   2  14  -1   86.99    8.10
   2  14  -1   82.59    7.60
   1  14  -1   47.50    8.80
   1  14  -1   54.79    8.50
   1  14  -1   47.80    7.10
   1  14  -1   45.30    7.90
   0  14  -1   -0.50    1.70
   0  14  -1   -0.80    1.70
   0  14  -1   -0.30    2.50
   0  14  -1    3.60    3.50
   0 -14   1    0.80    2.00
   0 -14   1    1.70    1.90
  -1  14  -1   19.80    5.30
  -1  14  -1   11.80    4.20
  -1  14  -1    8.30    5.10
  -1  14  -1    3.20    3.70
   1 -14   1    8.00    3.40
   1 -14   1   10.80    4.20
   1 -14   1   13.30    6.60
  -2  14  -1   74.89    6.70
  -2  14  -1   88.09   12.10
  -2  14  -1   71.29   11.20
  -2  14  -1   75.49   11.50
  -2  14  -1   65.29   12.20
   2 -14   1   82.99    5.70
   2 -14   1   68.19   12.90
   2 -14   1   99.39   11.20
  -3  14  -1   10.50    5.60
  -3  14  -1    8.90    6.60
  -3  14  -1    5.20    4.60
  -3  14  -1    0.40    3.40
   3 -14   1   11.20    5.50
   3 -14   1    7.10    6.40
   3 -14   1    8.00    2.40
   3 -14   1    6.50    3.10
   3 -14   1   10.20    3.80
  -4  14  -1   32.80    8.70
  -4  14  -1   40.70   10.90
  -4  14  -1   28.10    7.90
   4 -14   1   31.00    9.50
   4 -14   1   25.60    6.70
   4 -14   1   15.10    6.80
   4 -14   1   21.10    5.00
   4  13  -1   26.00    5.70
   4  13  -1   37.10    5.90
   4  13  -1   36.60    5.60
   4  13  -1   39.80    7.00
   3  13  -1    4.00    2.50
   3  13  -1    6.90    2.70
   3  13  -1    1.30    2.10
   3  13  -1    2.20    2.90
  -3 -13   1    2.50    4.50
  -3 -13   1    2.40    4.20
   2  13  -1    3.80    3.20
   2  13  -1    6.80    2.60
   2  13  -1    3.10    2.20
   2  13  -1    2.60    2.20
   2  13  -1    3.60    3.20
   2  13  -1    6.00    2.30
  -2 -13   1    1.50    3.40
  -2 -13   1    5.20    3.90
   1  13  -1   17.30    5.00
   1  13  -1   15.00    4.00
   1  13  -1   10.60    4.10
  -1 -13   1    5.60    4.40
   0  13  -1   14.80    3.90
   0  13  -1   21.70    5.20
   0  13  -1   33.60    6.80
   0 -13   1    7.00    2.30
   0 -13   1   12.70    3.40
  -1  13  -1  275.87   18.80
  -1  13  -1  295.17   19.30
  -1  13  -1  275.87   18.20
  -1  13  -1  272.77   20.50
   1 -13   1  300.87   16.70
   1 -13   1  271.97   20.10
   1 -13   1  293.37   15.60
  -2  13  -1    1.50    3.10
  -2  13  -1   -0.30    1.80
  -2  13  -1   -0.70    1.70
  -2  13  -1   -1.40    1.70
  -2  13  -1    2.40    4.10
   2 -13   1   -0.20    1.20
   2 -13   1   -1.00    2.80
   2 -13   1   -0.20    1.40
   2 -13   1   -0.90    1.50
   2 -13   1   -0.10    3.70
  -3  13  -1    3.40    3.70
  -3  13  -1    2.30    3.20
  -3  13  -1    1.30    2.70
  -3  13  -1    2.00    4.40
   3 -13   1   -0.30    2.40
   3 -13   1   -0.90    1.70
   3 -13   1   -2.20    3.80
   3 -13   1    1.50    3.70
   3 -13   1   -1.60    1.90
  -4  13  -1    5.10    5.10
  -4  13  -1   12.80    5.20
  -4  13  -1    0.40    3.60
   4 -13   1    5.40    3.70
   4 -13   1   12.60    7.20
   4 -13   1    7.80    3.90
   4 -13   1    2.40    4.50
  -5  13  -1   -3.80    4.00
  -5  13  -1    0.70    4.50
  -5  13  -1   -1.20    3.00
   5 -13   1   -0.80    3.10
   5 -13   1    0.00    3.70
   5 -13   1    0.30    5.20
   5 -13   1    2.20    5.90
   4  12  -1    8.90    2.80
   4  12  -1   11.50    3.80
   4  12  -1    6.60    3.50
   4  12  -1   16.50    5.10
   4  12  -1    7.70    4.00
   3  12  -1   77.99    5.20
   3  12  -1   81.89    7.00
   3  12  -1   78.69    8.10
   3  12  -1   91.79    8.40
   3  12  -1   76.49    7.00
   3  12  -1   75.99    6.60
  -3 -12   1   81.29    8.30
  -3 -12   1   68.69    9.90
   2  12  -1    3.50    2.10
   2  12  -1    0.50    1.50
   2  12  -1    2.30    1.90
   2  12  -1    1.00    1.60
   2  12  -1    0.60    2.00
   2  12  -1    0.70    2.20
  -2 -12   1    0.80    2.60
  -2 -12   1    1.50    3.00
   1  12  -1   91.89    9.30
   1  12  -1  109.99    8.40
   1  12  -1  114.29    9.30
   1  12  -1  102.39    9.10
  -1 -12   1  109.89   10.20
  -1 -12   1  102.69    7.90
   0  12  -1   -1.50    1.60
   0  12  -1    0.90    1.80
   0  12  -1    2.40    2.50
   0  12  -1    0.50    1.70
   0 -12   1   -1.20    2.40
   0 -12   1    1.10    1.70
   0 -12   1   -0.70    1.60
   0 -12   1    1.80    2.30
  -1  12  -1    1.10    2.20
  -1  12  -1   -0.50    1.50
  -1  12  -1   -0.10    1.40
  -1  12  -1   -0.10    2.40
  -1  12  -1    1.30    2.40
   1 -12   1   -0.20    1.40
   1 -12   1    1.10    1.20
   1 -12   1    0.30    2.80
   1 -12   1   -1.80    2.20
   1 -12   1   -0.30    0.90
  -2  12  -1   52.99    7.10
  -2  12  -1   60.69    9.40
  -2  12  -1   65.99   10.30
  -2  12  -1   53.79    9.10
  -2  12  -1   52.39    9.80
   2 -12   1   60.59    5.30
   2 -12   1   53.19    9.90
   2 -12   1   59.89    5.10
   2 -12   1   75.59    9.20
   2 -12   1   67.89    4.30
  -3  12  -1    0.50    2.60
  -3  12  -1   -0.40    2.50
  -3  12  -1    1.70    2.90
  -3  12  -1   -0.20    3.10
  -3  12  -1    2.80    3.10
   3 -12   1    2.60    2.50
   3 -12   1    1.00    3.10
   3 -12   1    2.30    1.80
   3 -12   1    4.30    3.00
   3 -12   1    0.90    4.30
   3 -12   1    4.60    2.90
  -4  12  -1   16.50    7.70
  -4  12  -1   24.70    7.20
  -4  12  -1   12.30    7.90
  -4  12  -1   21.30    6.60
   4 -12   1   28.30    4.20
   4 -12   1   24.60    6.80
   4 -12   1   31.10    9.20
   4 -12   1   22.50    5.30
   4 -12   1   25.00    5.60
  -5  12  -1    1.70    3.80
   5 -12   1    2.40    8.60
   5 -12   1    8.40    4.80
   5 -12   1    3.90    4.50
   5 -12   1    1.30    4.40
   5  11  -1   31.40    5.80
   5  11  -1   25.60    5.80
   5  11  -1   22.10    4.20
   5  11  -1   25.00    6.40
   4  11  -1    0.30    1.90
   4  11  -1   -1.20    1.70
   4  11  -1    1.50    1.60
   4  11  -1    0.30    2.70
   4  11  -1    3.20    2.80
  -4 -11   1    1.40    2.70
   3  11  -1  196.98   12.40
   3  11  -1  184.28   10.90
   3  11  -1  167.78   10.70
   3  11  -1  164.48    8.30
   3  11  -1  167.98   10.70
   3  11  -1  169.08   11.40
  -3 -11   1  176.88   11.90
  -3 -11   1  163.88   13.40
   2  11  -1   16.90    3.50
   2  11  -1   26.30    4.60
   2  11  -1   17.00    4.10
   2  11  -1   20.00    3.50
   2  11  -1   19.90    4.20
   2  11  -1   24.40    4.70
   2  11  -1   18.70    3.20
  -2 -11   1   16.20    4.40
  -2 -11   1   16.90    4.40
   1  11  -1   11.60    2.90
   1  11  -1    6.70    1.70
   1  11  -1    8.00    2.70
   1  11  -1    3.30    2.10
   1  11  -1    6.50    2.70
   1  11  -1    8.80    3.00
   1  11  -1   12.20    3.80
  -1 -11   1    7.40    1.70
  -1 -11   1    6.00    2.60
  -1 -11   1    5.70    3.40
  -1 -11   1    7.00    1.50
   0  11  -1    1.70    3.20
   0  11  -1    1.00    2.00
   0  11  -1    2.40    2.10
   0  11  -1   -0.60    1.30
   0  11  -1    0.10    2.00
   0  11  -1    0.90    1.90
   0 -11   1    0.00    1.50
   0 -11   1    2.50    1.70
   0 -11   1    0.10    2.00
  -1  11  -1  744.03   35.50
  -1  11  -1  721.13   35.60
  -1  11  -1  732.13   35.70
  -1  11  -1  790.92   38.10
   1 -11   1  769.32   29.70
   1 -11   1  735.53   32.60
   1 -11   1  785.22   34.20
   1 -11   1  743.53   29.70
  -2  11  -1   80.59    7.30
  -2  11  -1  103.69   10.10
  -2  11  -1  104.59   13.70
  -2  11  -1  105.09   13.00
  -2  11  -1   70.49    9.90
   2 -11   1   92.99    7.90
   2 -11   1  108.29    5.90
   2 -11   1   99.79    6.90
   2 -11   1  127.29   12.40
   2 -11   1   97.99    9.20
   2 -11   1   97.99    7.10
  -3  11  -1   63.69   11.20
  -3  11  -1  100.89   12.80
  -3  11  -1   83.99   11.00
  -3  11  -1   79.09    8.20
  -3  11  -1   62.89    9.90
   3 -11   1   98.59    5.60
   3 -11   1   66.79    8.70
   3 -11   1   84.69    7.80
   3 -11   1   85.29    7.40
   3 -11   1   85.79   13.00
   3 -11   1   81.99   10.30
  -4  11  -1    0.90    2.80
  -4  11  -1    2.20    3.80
  -4  11  -1    4.30    4.00
   4 -11   1    3.00    4.00
   4 -11   1   -0.70    3.00
   4 -11   1    0.60    4.50
   4 -11   1    1.00    2.70
   4 -11   1    1.90    2.60
  -5  11  -1   31.40    9.50
  -5  11  -1   22.60    6.70
  -5  11  -1   22.20    6.80
   5 -11   1   20.90    6.40
   5 -11   1   25.00    6.10
   5 -11   1   17.30    4.90
   5 -11   1   31.80    7.80
   5 -11   1   44.60   11.70
  -6  11  -1   -3.10    2.70
  -6  11  -1    2.60    4.70
  -6  11  -1    2.70    5.30
   6 -11   1    1.30    4.80
   6 -11   1    0.50    4.50
   6 -11   1    3.80    3.90
   6 -11   1   -0.60    5.10
   5  10  -1   -0.70    2.30
   5  10  -1    0.30    2.80
   5  10  -1    1.50    2.50
   5  10  -1   -0.80    1.00
   5  10  -1   -0.70    2.30
  -5 -10   1   -1.10    4.10
   4  10  -1    7.10    2.20
   4  10  -1   12.10    3.60
   4  10  -1    4.40    3.10
   4  10  -1   10.10    3.20
  -4 -10   1    7.10    3.20
   3  10  -1   20.20    3.60
   3  10  -1   17.90    3.90
   3  10  -1   22.60    3.80
   3  10  -1   22.60    4.50
   3  10  -1   20.20    1.80
   3  10  -1   21.10    2.30
   3  10  -1   15.50    3.60
   3  10  -1   16.40    3.80
  -3 -10   1   22.50    5.70
  -3 -10   1   23.50    5.30
   2  10  -1    0.50    1.30
   2  10  -1    0.90    1.80
   2  10  -1    1.10    1.40
   2  10  -1    1.50    1.90
   2  10  -1    3.20    2.20
   2  10  -1    0.00    1.10
  -2 -10   1   -0.70    1.80
  -2 -10   1    0.70    2.40
   1  10  -1    9.10    3.00
   1  10  -1   12.20    3.10
   1  10  -1    9.30    1.80
   1  10  -1    5.80    2.20
   1  10  -1   13.00    3.20
   1  10  -1   10.30    3.30
  -1 -10   1    8.30    2.70
  -1 -10   1   11.30    2.00
  -1 -10   1    5.90    3.00
  -1 -10   1    8.30    1.70
   0  10  -1    8.30    2.80
   0  10  -1   13.80    3.70
   0  10  -1    8.00    2.70
   0  10  -1   15.60    4.00
   0  10  -1    2.80    2.40
   0  10  -1    9.10    2.80
   0 -10   1   14.90    3.40
   0 -10   1   13.10    2.70
   0 -10   1   11.20    6.00
   0 -10   1    9.70    2.40
  -1  10  -1   48.40    6.70
  -1  10  -1   35.10    6.20
  -1  10  -1   41.50    7.70
  -1  10  -1   40.60    6.90
  -1  10  -1   35.80    5.60
  -1  10  -1   39.00    6.30
   1 -10   1   31.80    4.70
   1 -10   1   41.30    5.10
   1 -10   1   44.20    7.90
   1 -10   1   45.00    6.30
   1 -10   1   44.20    3.20
   1 -10   1   42.00    3.30
  -2  10  -1   91.79    9.20
  -2  10  -1   99.39    7.90
  -2  10  -1  100.09    9.20
  -2  10  -1   84.59    9.10
  -2  10  -1   74.69   10.80
   2 -10   1  100.29    8.30
   2 -10   1   82.99    7.60
   2 -10   1  115.09    7.70
   2 -10   1   97.89    7.90
   2 -10   1  110.69   11.10
   2 -10   1   99.69    8.90
  -3  10  -1    1.60    2.40
  -3  10  -1   -0.30    1.80
  -3  10  -1    1.30    2.60
  -3  10  -1    8.90    5.10
  -3  10  -1    3.10    2.50
   3 -10   1    1.10    2.80
   3 -10   1    1.20    2.70
   3 -10   1    3.10    2.30
   3 -10   1   -0.60    4.20
   3 -10   1    0.30    2.00
  -4  10  -1   -0.50    2.30
  -4  10  -1    2.40    3.50
  -4  10  -1   -1.70    2.40
  -4  10  -1    0.60    2.50
   4 -10   1    1.70    3.40
   4 -10   1    0.20    2.30
   4 -10   1    0.80    2.10
   4 -10   1   -2.00    2.60
   4 -10   1   -0.50    4.10
  -5  10  -1   16.10    6.10
  -5  10  -1   20.30    7.40
  -5  10  -1   16.50    6.00
   5 -10   1   17.20    5.60
   5 -10   1   17.00    6.10
   5 -10   1   16.70    5.40
   5 -10   1   11.30    3.80
   5 -10   1   10.40    6.70
  -6  10  -1   12.40    5.60
  -6  10  -1    9.30    6.80
   6 -10   1   11.80    6.00
   6 -10   1   18.60    6.80
   6 -10   1   11.40    7.10
   6 -10   1    8.70    4.20
   6   9  -1    5.60    2.30
   6   9  -1    5.60    3.60
   6   9  -1    2.60    2.20
   6   9  -1    0.30    2.50
   6   9  -1    7.30    5.50
   6   9  -1    2.90    3.00
   5   9  -1    1.20    2.40
   5   9  -1    1.60    1.40
   5   9  -1    2.30    1.70
   5   9  -1    4.30    2.70
   5   9  -1    4.90    2.90
   5   9  -1   -2.00    2.40
  -5  -9   1    2.30    2.50
   4   9  -1   -0.40    1.70
   4   9  -1    0.10    0.70
   4   9  -1    0.00    1.80
   4   9  -1    0.00    1.50
   4   9  -1   -0.60    1.90
   4   9  -1   -0.30    0.90
  -4  -9   1    0.50    1.90
   3   9  -1   24.90    1.80
   3   9  -1   24.80    4.20
   3   9  -1   24.70    3.80
   3   9  -1   24.90    1.60
   3   9  -1   19.90    3.70
   3   9  -1   15.50    3.60
   3   9  -1   24.60    4.20
   3   9  -1   26.20    4.90
  -3  -9   1   39.60    5.50
   2   9  -1    0.70    1.40
   2   9  -1    1.50    1.40
   2   9  -1    1.40    1.20
   2   9  -1    0.20    1.00
   2   9  -1   -1.10    1.10
   2   9  -1    1.50    1.30
   2   9  -1    0.60    1.90
  -2  -9   1    0.90    2.20
  -2  -9   1   -1.20    1.50
   1   9  -1   30.70    4.40
   1   9  -1   28.80    2.80
   1   9  -1   41.50    5.70
   1   9  -1   41.60    5.60
   1   9  -1   35.60    4.60
   1   9  -1   29.20    4.80
   1   9  -1   29.40    4.20
  -1  -9   1   29.20    2.60
  -1  -9   1   29.80    4.30
  -1  -9   1   30.10    4.40
  -1  -9   1   29.30    3.90
  -1  -9   1   33.10    3.10
  -1  -9   1   24.60    4.60
   0   9  -1  169.48   10.70
   0   9  -1  176.18   11.30
   0   9  -1  176.48   11.40
   0   9  -1  180.88   11.40
   0   9  -1  180.88   10.90
   0   9  -1  185.78   12.20
   0  -9   1  184.38    9.20
   0  -9   1  178.78   14.70
   0  -9   1  187.38   10.30
   0  -9   1  176.38   10.10
   0  -9   1  194.18   10.70
   0  -9   1  183.08    9.50
  -1   9  -1   16.50    3.90
  -1   9  -1   15.30    3.00
  -1   9  -1   10.40    3.10
  -1   9  -1   16.30    3.80
  -1   9  -1   15.90    4.30
  -1   9  -1    9.90    3.60
   1  -9   1   11.30    3.10
   1  -9   1   24.60    3.80
   1  -9   1   21.30    3.90
   1  -9   1   16.40    2.10
   1  -9   1   12.00    2.80
   1  -9   1   12.60    3.00
   1  -9   1   13.60    4.00
   1  -9   1   16.30    2.30
  -2   9  -1   10.30    3.50
  -2   9  -1    9.20    3.00
  -2   9  -1    4.40    3.20
  -2   9  -1   18.30    4.30
  -2   9  -1   16.90    3.90
  -2   9  -1    8.90    3.50
  -2   9  -1   11.30    3.80
   2  -9   1    8.70    2.70
   2  -9   1    4.20    2.30
   2  -9   1    7.10    3.20
   2  -9   1   14.30    4.60
   2  -9   1   12.10    2.90
   2  -9   1    5.30    3.00
   2  -9   1   10.30    2.80
  -3   9  -1  136.09   11.40
  -3   9  -1  110.09   14.00
  -3   9  -1  116.49   11.20
  -3   9  -1  123.19   10.90
  -3   9  -1  117.29   10.50
   3  -9   1  116.69    9.70
   3  -9   1  123.39   10.40
   3  -9   1  121.29    9.10
   3  -9   1  114.19    9.30
   3  -9   1  132.99    9.90
   3  -9   1  141.29   20.10
  -4   9  -1   35.10    7.60
  -4   9  -1   55.99   11.40
  -4   9  -1   54.99    8.60
  -4   9  -1   41.40    7.90
   4  -9   1   62.69    8.20
   4  -9   1   65.49   12.00
   4  -9   1   63.39    8.50
   4  -9   1   59.59    8.60
  -5   9  -1    2.40    4.30
  -5   9  -1   12.40    4.70
  -5   9  -1   16.30    5.60
   5  -9   1    6.60    5.10
   5  -9   1    8.70    4.70
   5  -9   1   17.30    5.70
   5  -9   1    5.80    4.00
   5  -9   1   10.50    3.70
  -6   9  -1    9.90    5.40
  -6   9  -1    5.20    5.10
  -6   9  -1   -0.30    3.60
   6  -9   1    9.20    5.80
   6  -9   1    5.60    3.40
   6  -9   1    4.90    6.00
   6  -9   1    4.50    4.50
   6  -9   1    7.60    5.30
   6   8  -1    2.10    3.10
   6   8  -1    0.10    2.00
   6   8  -1   -0.30    2.60
   6   8  -1    1.80    2.60
   6   8  -1   -0.40    1.30
   6   8  -1    0.20    3.80
   5   8  -1    1.40    1.70
   5   8  -1    0.20    1.90
   5   8  -1    1.00    3.10
   5   8  -1   -0.20    1.80
   5   8  -1    1.30    2.30
   5   8  -1    0.40    1.40
  -5  -8   1    3.10    2.10
  -5  -8   1    1.30    2.00
   4   8  -1    1.20    1.80
   4   8  -1    2.40    2.00
   4   8  -1    2.00    1.30
   4   8  -1    0.90    1.30
   4   8  -1    2.80    2.80
  -4  -8   1    0.70    2.80
   3   8  -1  324.57   16.30
   3   8  -1  345.67   16.70
   3   8  -1  342.67   17.40
   3   8  -1  353.56   18.20
   3   8  -1  347.07   15.90
   3   8  -1  313.07   16.70
  -3  -8   1  315.17   19.70
  -3  -8   1  354.76   17.00
   2   8  -1   -0.20    0.70
   2   8  -1   -0.70    1.10
   2   8  -1   -0.80    0.90
   2   8  -1    0.70    1.70
   2   8  -1   -0.20    1.10
   2   8  -1   -0.80    0.70
   2   8  -1   -0.10    0.80
  -2  -8   1    0.60    1.50
  -2  -8   1    0.60    1.30
  -2  -8   1    0.80    2.10
   1   8  -1   76.79    4.80
   1   8  -1   77.39    6.20
   1   8  -1   80.09    6.00
   1   8  -1   65.39    5.50
   1   8  -1   80.19    5.70
   1   8  -1   74.29    6.10
   1   8  -1   82.69    5.70
  -1  -8   1   92.89    5.40
  -1  -8   1   82.09    4.70
  -1  -8   1   79.29    6.90
  -1  -8   1   81.29    5.50
   0   8  -1   46.80    6.10
   0   8  -1   47.20    6.30
   0   8  -1   42.70    2.50
   0   8  -1   56.39    6.30
   0   8  -1   44.60    4.70
   0   8  -1   39.80    5.10
   0   8  -1   53.49    6.50
   0  -8   1   45.30    4.00
   0  -8   1   43.30    3.50
   0  -8   1   43.40    4.00
   0  -8   1   28.80    5.90
   0  -8   1   49.20    4.20
   0  -8   1   43.80    4.40
   0  -8   1   46.70    3.90
  -1   8  -1   38.10    5.50
  -1   8  -1   36.60    5.10
  -1   8  -1   34.80    5.20
  -1   8  -1   45.20    6.80
  -1   8  -1   41.40    4.80
  -1   8  -1   39.50    6.40
  -1   8  -1   39.70    6.60
   1  -8   1   38.60    4.90
   1  -8   1   26.90    3.90
   1  -8   1   25.60    3.80
   1  -8   1   38.40    2.60
   1  -8   1   31.10    6.30
   1  -8   1   36.80    3.20
   1  -8   1   34.30    5.90
   1  -8   1   37.70    4.70
  -2   8  -1   16.80    3.70
  -2   8  -1    8.90    3.80
  -2   8  -1   11.60    3.40
  -2   8  -1    7.20    3.20
  -2   8  -1   11.40    3.10
  -2   8  -1    9.00    3.00
  -2   8  -1    9.50    3.10
   2  -8   1   16.20    3.70
   2  -8   1    8.20    2.70
   2  -8   1   11.70    3.40
   2  -8   1   14.70    3.20
   2  -8   1    7.60    3.10
   2  -8   1    4.70    2.20
   2  -8   1   16.50    3.20
   2  -8   1    9.10    2.40
  -3   8  -1  351.46   21.50
  -3   8  -1  364.76   20.90
  -3   8  -1  349.67   20.30
  -3   8  -1  348.97   19.60
  -3   8  -1  346.57   22.10
   3  -8   1  356.56   20.20
   3  -8   1  327.97   19.80
   3  -8   1  362.76   18.90
   3  -8   1  347.77   18.80
   3  -8   1  370.96   19.50
   3  -8   1  410.06   26.90
  -4   8  -1   40.50    6.90
  -4   8  -1   27.50    7.20
  -4   8  -1   28.60    7.00
  -4   8  -1   28.30    6.40
   4  -8   1   20.00    4.40
   4  -8   1   41.40    8.20
   4  -8   1   31.00    6.30
   4  -8   1   26.60    6.00
   4  -8   1   42.50    7.30
   4  -8   1   16.80    4.60
  -5   8  -1    5.20    3.10
  -5   8  -1    7.00    4.80
  -5   8  -1    9.10    4.20
   5  -8   1    3.00    4.00
   5  -8   1   11.90    4.70
   5  -8   1    7.40    4.70
   5  -8   1   16.50    5.20
   5  -8   1    4.90    3.10
   5  -8   1    2.20    3.10
  -6   8  -1   35.20    9.30
  -6   8  -1   23.70    6.30
   6  -8   1   25.10    5.70
   6  -8   1   27.80    8.20
   6  -8   1   33.30    7.20
   6  -8   1   41.00    9.30
   6  -8   1   33.60    8.40
  -7   8  -1    3.30    5.20
  -7   8  -1    2.00    3.80
   7  -8   1    6.30    6.30
   7  -8   1    5.70    5.90
   7  -8   1    1.00    4.50
   7  -8   1    3.70    6.00
   6   7  -1   64.29    8.60
   6   7  -1   53.79    5.60
   6   7  -1   64.89    7.80
   6   7  -1   56.29   10.40
   6   7  -1   56.39    8.30
  -6  -7   1   51.69    5.60
   5   7  -1   85.99    6.50
   5   7  -1   85.99    6.80
   5   7  -1  102.69   13.20
   5   7  -1   73.99   11.60
   5   7  -1   95.09    8.10
   5   7  -1   74.39    7.20
   5   7  -1   85.59    7.80
  -5  -7   1   72.99    6.30
  -5  -7   1   89.29    7.10
   4   7  -1   22.50    3.50
   4   7  -1   22.10    4.00
   4   7  -1   29.30    6.10
   4   7  -1   19.80    4.60
   4   7  -1   27.40    3.70
   4   7  -1   26.90    4.70
   4   7  -1   18.10    3.80
  -4  -7   1   22.60    3.50
  -4  -7   1   28.50    4.00
   3   7  -1   74.59    6.90
   3   7  -1   56.29    4.50
   3   7  -1   61.29    7.70
   3   7  -1   51.09    3.50
   3   7  -1   56.69    5.20
   3   7  -1   48.80    4.60
   3   7  -1   56.09    5.20
  -3  -7   1   71.79    9.20
  -3  -7   1   63.19    5.00
  -3  -7   1   55.59    5.40
   2   7  -1  306.47   15.60
   2   7  -1  335.37   15.10
   2   7  -1  328.27   16.00
   2   7  -1  313.57   15.10
   2   7  -1  343.17   14.20
   2   7  -1  326.07   15.20
  -2  -7   1  335.37   16.80
  -2  -7   1  344.67   16.10
  -2  -7   1  316.97   17.40
   1   7  -1  320.97   13.80
   1   7  -1  312.97   14.90
   1   7  -1  329.37   14.70
   1   7  -1  326.07   15.30
   1   7  -1  294.67   14.70
   1   7  -1  291.37   14.90
  -1  -7   1  337.77   14.20
  -1  -7   1  315.87   15.40
  -1  -7   1  322.47   15.00
  -1  -7   1  323.57   13.60
  -1  -7   1  292.87   15.90
  -1  -7   1  319.67   14.30
   0   7  -1    3.60    1.50
   0   7  -1    4.50    0.90
   0   7  -1    3.20    1.60
   0   7  -1    1.70    1.50
   0   7  -1    3.60    2.00
   0   7  -1    2.50    1.60
   0   7  -1    3.30    1.70
   0  -7   1    1.00    1.00
   0  -7   1    1.80    0.50
   0  -7   1    1.50    1.40
   0  -7   1    1.20    1.50
   0  -7   1    2.20    2.00
   0  -7   1    2.40    1.40
   0  -7   1    2.70    1.30
   0  -7   1    1.90    1.40
  -1   7  -1   25.30    4.20
  -1   7  -1   28.80    5.30
  -1   7  -1   31.60    4.50
  -1   7  -1   30.00    3.90
  -1   7  -1   37.20    6.20
  -1   7  -1   31.20    4.70
  -1   7  -1   21.30    4.00
   1  -7   1   25.30    4.20
   1  -7   1   31.60    4.20
   1  -7   1   25.30    3.50
   1  -7   1   29.20    4.00
   1  -7   1   28.20    2.20
   1  -7   1   30.40    5.70
   1  -7   1   32.10    4.30
   1  -7   1   30.70    3.00
  -2   7  -1    1.80    1.90
  -2   7  -1    0.10    1.10
  -2   7  -1    1.30    1.50
  -2   7  -1    1.20    1.60
  -2   7  -1    4.10    2.60
  -2   7  -1    1.40    1.60
  -2   7  -1    0.20    2.90
   2  -7   1    0.80    1.70
   2  -7   1    0.70    1.50
   2  -7   1    0.00    1.20
   2  -7   1   -0.60    1.40
   2  -7   1    1.30    1.60
   2  -7   1   -0.10    1.90
   2  -7   1    0.60    1.40
   2  -7   1    0.60    1.60
  -3   7  -1   29.30    5.80
  -3   7  -1   25.90    6.10
  -3   7  -1   16.20    4.10
  -3   7  -1   20.00    4.80
  -3   7  -1   19.70    5.10
  -3   7  -1   26.50    5.50
  -3   7  -1   20.80    4.30
   3  -7   1   29.60    5.40
   3  -7   1   20.00    4.30
   3  -7   1   18.50    4.50
   3  -7   1   15.10    3.50
   3  -7   1   23.40    5.90
   3  -7   1   16.80    3.90
   3  -7   1   13.60    4.00
   3  -7   1   27.20    5.10
  -4   7  -1   61.69   10.80
  -4   7  -1   83.09   10.70
  -4   7  -1   60.79    9.30
   4  -7   1   68.99    6.80
   4  -7   1   70.89    7.60
   4  -7   1   59.89    8.30
   4  -7   1   71.99    9.60
   4  -7   1   65.79    9.80
   4  -7   1   75.19    9.50
  -5   7  -1   -1.10    1.90
  -5   7  -1    2.20    2.90
   5  -7   1    1.50    2.70
   5  -7   1    2.90    3.40
   5  -7   1   -1.50    2.30
   5  -7   1   -2.60    2.80
   5  -7   1    1.60    4.00
  -6   7  -1   -0.10    2.70
  -6   7  -1    0.20    3.40
   6  -7   1    2.90    4.20
   6  -7   1    0.10    3.40
   6  -7   1    3.10    2.60
   6  -7   1    3.50    3.90
   6  -7   1    8.30    5.70
   6  -7   1    4.10    3.60
  -7   7  -1    5.50    5.60
  -7   7  -1    3.20    4.30
   7  -7   1    4.70    3.40
   7  -7   1    8.30    4.60
   7  -7   1    4.70    5.50
   7  -7   1    8.90    5.80
   7  -7   1   17.40    6.80
   7   6  -1   17.40    5.00
   7   6  -1   31.50    8.60
   7   6  -1   20.40    5.80
   7   6  -1   18.80    4.40
   6   6  -1   18.20    4.80
   6   6  -1   18.90    5.00
   6   6  -1   28.50    5.60
   6   6  -1   23.10    7.10
   6   6  -1   19.10    3.90
  -6  -6   1   21.30    4.00
   5   6  -1    2.60    2.20
   5   6  -1    8.70    3.20
   5   6  -1    1.50    3.30
   5   6  -1    4.10    2.00
   5   6  -1    4.90    2.70
  -5  -6   1    8.80    2.60
  -5  -6   1    8.10    3.30
   4   6  -1   31.80    4.20
   4   6  -1   28.00    6.10
   4   6  -1   28.20    5.20
   4   6  -1   17.50    3.60
   4   6  -1   26.40    4.10
   4   6  -1   25.50    4.20
   4   6  -1   28.90    4.80
  -4  -6   1   18.50    5.70
  -4  -6   1   27.30    3.80
  -4  -6   1   17.70    3.40
   3   6  -1   35.30    4.90
   3   6  -1   34.00    5.90
   3   6  -1   34.50    4.20
   3   6  -1   26.90    4.20
   3   6  -1   25.10    3.80
   3   6  -1   33.60    3.30
   3   6  -1   28.30    2.80
  -3  -6   1   28.70    3.70
  -3  -6   1   29.70    4.50
  -3  -6   1   25.70    5.30
  -3  -6   1   31.90    3.10
   2   6  -1  341.77   15.80
   2   6  -1  349.17   13.80
   2   6  -1  340.07   16.40
   2   6  -1  363.06   16.00
   2   6  -1  344.37   17.10
   2   6  -1  353.26   15.60
   2   6  -1  383.96   16.40
   2   6  -1  349.07   14.50
  -2  -6   1  368.16   16.30
  -2  -6   1  356.46   13.80
  -2  -6   1  358.46   16.40
  -2  -6   1  344.47   18.20
   1   6  -1  580.24   23.20
   1   6  -1  618.34   38.20
   1   6  -1  548.45   51.89
   1   6  -1  517.75   36.90
   1   6  -1  536.65   23.50
   1   6  -1  558.34   22.90
   1   6  -1  548.75   44.40
   1   6  -1  560.64   23.20
   1   6  -1  522.05   24.20
   1   6  -1  540.15   23.50
   1   6  -1  601.04   50.49
  -1  -6   1  603.04   23.30
  -1  -6   1  571.94   22.80
  -1  -6   1  549.95   23.50
  -1  -6   1  540.85   24.90
  -1  -6   1  700.33   57.99
  -1  -6   1  571.14   22.40
  -1  -6   1  544.65   24.00
  -1  -6   1  586.04   45.70
  -1  -6   1  544.05   35.80
   0   6  -1  118.79    5.70
   0   6  -1  136.29   26.30
   0   6  -1  127.09    7.60
   0   6  -1  142.09   20.30
   0   6  -1  137.59    7.80
   0   6  -1  161.08   34.60
   0   6  -1  119.79   15.00
   0   6  -1  117.69    7.70
   0   6  -1  126.39    7.90
   0   6  -1  173.88   37.00
   0   6  -1  118.39    5.50
   0   6  -1  129.09    7.40
   0   6  -1  126.49    7.30
   0  -6   1  117.29    5.30
   0  -6   1  139.99   11.30
   0  -6   1  129.59    7.00
   0  -6   1  127.59    6.30
   0  -6   1  112.79   26.30
   0  -6   1  129.69    7.10
   0  -6   1   76.09   14.60
   0  -6   1  123.99    6.90
   0  -6   1  100.69   10.10
   0  -6   1   78.09   21.60
   0  -6   1  124.29    6.90
   0  -6   1  113.39   16.00
   0  -6   1  157.18   31.00
   0  -6   1  120.39    7.40
  -1   6  -1  147.79    9.50
  -1   6  -1  161.98    8.60
  -1   6  -1  175.68    9.50
  -1   6  -1  201.78   38.10
  -1   6  -1  158.88   10.30
  -1   6  -1  153.78    9.20
  -1   6  -1  136.09    9.80
  -1   6  -1  123.39   36.50
  -1   6  -1  135.99   35.70
  -1   6  -1  192.58   25.50
  -1   6  -1  148.89   27.80
  -1   6  -1  138.39    9.10
   1  -6   1  155.78    9.00
   1  -6   1  156.68    6.90
   1  -6   1  120.89   21.10
   1  -6   1  159.08    8.30
   1  -6   1  150.58   33.90
   1  -6   1  154.78    8.90
   1  -6   1  154.58    9.60
   1  -6   1  111.39   35.70
   1  -6   1  166.18    8.80
   1  -6   1  145.19   25.30
   1  -6   1  148.29   13.60
   1  -6   1  149.49    8.80
   1  -6   1   97.59   28.30
  -2   6  -1   35.20    5.80
  -2   6  -1   22.50    4.30
  -2   6  -1   28.70    7.10
  -2   6  -1   22.00    3.90
  -2   6  -1   28.10    4.60
  -2   6  -1   22.70    4.70
  -2   6  -1   30.30    4.80
   2  -6   1   22.00    3.80
   2  -6   1   17.60    3.40
   2  -6   1   14.70    3.70
   2  -6   1   25.90    4.70
   2  -6   1   18.30    3.90
   2  -6   1   27.70    4.30
   2  -6   1   19.90    3.50
   2  -6   1   19.80    3.60
  -3   6  -1  438.96   22.20
  -3   6  -1  416.46   21.90
  -3   6  -1  403.16   21.20
  -3   6  -1  408.26   22.80
  -3   6  -1  370.76   23.00
   3  -6   1  418.06   20.10
   3  -6   1  428.46   24.20
   3  -6   1  397.56   20.80
   3  -6   1  392.16   21.20
   3  -6   1  411.96   21.00
   3  -6   1  459.45   22.00
  -4   6  -1  376.06   31.30
  -4   6  -1  445.06   26.40
  -4   6  -1  454.65   25.00
  -4   6  -1  482.15   23.20
  -4   6  -1  471.15   24.50
  -4   6  -1  449.46   23.00
   4  -6   1  444.86   24.30
   4  -6   1  478.85   25.50
   4  -6   1  436.56   23.70
   4  -6   1  464.45   22.70
   4  -6   1  449.36   24.20
  -5   6  -1  163.28   13.20
  -5   6  -1  170.28   15.10
  -5   6  -1  161.98   14.30
   5  -6   1  134.89   12.10
   5  -6   1  151.88   13.60
   5  -6   1  168.88   11.60
   5  -6   1  171.48   15.50
   5  -6   1  150.98   12.80
   5  -6   1  168.08   14.40
  -6   6  -1   75.39   10.50
  -6   6  -1   67.19   11.10
   6  -6   1   41.60    7.70
   6  -6   1   53.79    7.50
   6  -6   1   61.59   10.90
   6  -6   1   54.19    9.80
   6  -6   1   68.99   10.60
   6  -6   1   54.89   10.10
  -7   6  -1    2.00    4.50
  -7   6  -1    0.60    3.40
   7  -6   1   -3.00    3.70
   7  -6   1    4.50    4.90
   7  -6   1   -1.10    4.30
   7  -6   1    2.70    4.20
   7  -6   1   -0.30    2.00
   7   5  -1   25.70    8.60
   7   5  -1   36.00    7.10
   7   5  -1   21.00    5.70
   7   5  -1   19.80    5.00
   6   5  -1   -0.60    2.30
   6   5  -1   -0.70    1.80
   6   5  -1    0.20    2.20
   6   5  -1    4.90    2.80
   6   5  -1    0.30    3.40
  -6  -5   1    0.30    1.70
   5   5  -1    2.10    3.50
   5   5  -1    4.60    2.70
   5   5  -1    7.40    3.00
   5   5  -1   11.20    2.90
   5   5  -1    7.00    4.00
   5   5  -1    7.00    3.20
  -5  -5   1   12.30    2.70
  -5  -5   1    6.20    5.40
   4   5  -1   39.00    7.50
   4   5  -1   40.30    4.20
   4   5  -1   41.30    5.30
   4   5  -1   37.30    6.20
   4   5  -1   44.30    5.70
   4   5  -1   34.90    5.20
  -4  -5   1   44.30    4.00
  -4  -5   1   33.50    7.20
  -4  -5   1   47.80    5.70
   3   5  -1   10.50    2.30
   3   5  -1    9.80    2.00
   3   5  -1    6.50    2.90
   3   5  -1   10.70    2.50
   3   5  -1    8.50    2.30
   3   5  -1   13.60    2.70
  -3  -5   1   12.00    2.40
  -3  -5   1    9.60    2.80
  -3  -5   1   13.40    2.40
  -3  -5   1   12.90    3.90
   2   5  -1  102.29   16.80
   2   5  -1   77.89    5.00
   2   5  -1   76.99   18.20
   2   5  -1   80.39    4.30
   2   5  -1   96.99   16.20
   2   5  -1   79.89    6.30
   2   5  -1  114.89   25.60
   2   5  -1   76.59    5.60
   2   5  -1   72.09   20.10
   2   5  -1   79.59   12.50
   2   5  -1   80.89    3.80
   2   5  -1   77.89    5.00
   2   5  -1   80.09    5.20
  -2  -5   1   77.19    4.30
  -2  -5   1   80.49   20.20
  -2  -5   1  107.99   26.60
  -2  -5   1   77.19    4.00
  -2  -5   1   80.79    4.00
  -2  -5   1   86.19    5.30
  -2  -5   1   64.09   15.20
  -2  -5   1   85.99   13.90
  -2  -5   1   73.59    5.30
  -2  -5   1   84.99    6.90
   1   5  -1   47.80    3.50
   1   5  -1   33.90   10.60
   1   5  -1   46.20   10.00
   1   5  -1   49.20   12.20
   1   5  -1   44.50    3.40
   1   5  -1   50.29   16.50
   1   5  -1   51.59    3.80
   1   5  -1   39.00    3.40
   1   5  -1   53.19    3.40
   1   5  -1   45.60    3.70
   1   5  -1   67.79   17.30
   1   5  -1   44.30    3.60
  -1  -5   1   44.60   12.50
  -1  -5   1   45.80    4.60
  -1  -5   1   45.40    3.40
  -1  -5   1   46.00    4.20
  -1  -5   1   25.30   10.20
  -1  -5   1   51.09    3.20
  -1  -5   1   44.70    9.50
  -1  -5   1   46.10    3.80
  -1  -5   1   64.39   16.20
  -1  -5   1   41.10    3.20
   0   5  -1   31.80    2.30
   0   5  -1   41.60    3.80
   0   5  -1   33.90    3.30
   0   5  -1   31.10   11.70
   0   5  -1   54.09    9.30
   0   5  -1   36.50    3.30
   0   5  -1   36.60    2.30
   0   5  -1   36.20    3.40
   0   5  -1   28.60   14.20
   0   5  -1   33.30    6.90
   0   5  -1   42.70    9.90
   0   5  -1   31.60    3.50
   0   5  -1   78.19   21.50
   0  -5   1   40.00    2.80
   0  -5   1   35.10   13.60
   0  -5   1   34.90    2.10
   0  -5   1   39.60    3.30
   0  -5   1   40.40    7.60
   0  -5   1   50.69    9.90
   0  -5   1   41.60    3.20
   0  -5   1   40.00   14.80
   0  -5   1   36.40    3.10
   0  -5   1   41.70    9.20
   0  -5   1   40.30    3.60
   0  -5   1   33.00    3.00
   0  -5   1   40.50   13.80
  -1   5  -1   12.80   13.20
  -1   5  -1   10.20    2.60
  -1   5  -1    9.30    2.40
  -1   5  -1    2.80    5.80
  -1   5  -1   10.10    2.30
  -1   5  -1   16.90    3.70
  -1   5  -1   22.30   15.30
  -1   5  -1    9.20    5.90
  -1   5  -1   14.10    3.10
  -1   5  -1   13.20    9.00
  -1   5  -1   11.20    2.50
  -1   5  -1   13.20    3.30
   1  -5   1    8.20    7.20
   1  -5   1   10.00    2.30
   1  -5   1    9.10    2.40
   1  -5   1    9.10    2.50
   1  -5   1   11.30    2.30
   1  -5   1    7.10    9.20
   1  -5   1   15.30   10.90
   1  -5   1   12.90    2.50
   1  -5   1   14.90   11.70
   1  -5   1    7.60    2.10
   1  -5   1    6.40    4.70
   1  -5   1   14.30    2.80
  -2   5  -1   88.39    8.00
  -2   5  -1   95.39   37.50
  -2   5  -1  100.59    7.00
  -2   5  -1   95.99   21.60
  -2   5  -1   59.99   21.70
  -2   5  -1  145.29   23.80
  -2   5  -1   86.99    6.90
  -2   5  -1   96.39    6.80
  -2   5  -1   97.19    7.60
  -2   5  -1   91.19   34.10
  -2   5  -1   98.69    7.10
  -2   5  -1  119.69   31.20
  -2   5  -1   93.89    8.00
   2  -5   1   88.19    7.00
   2  -5   1   95.19    6.80
   2  -5   1   95.19    6.90
   2  -5   1   94.89    7.00
   2  -5   1  123.69   32.00
   2  -5   1  105.29    7.60
   2  -5   1   94.59    7.40
   2  -5   1   74.99    7.70
   2  -5   1   67.19   26.30
   2  -5   1   79.69   19.90
   2  -5   1   96.49   26.10
   2  -5   1   88.29    6.40
   2  -5   1   57.59   23.90
  -3   5  -1   30.10    5.20
  -3   5  -1   26.00    5.60
  -3   5  -1   40.20    5.50
  -3   5  -1   40.50    6.40
  -3   5  -1   34.60    5.20
  -3   5  -1   36.90    6.00
  -3   5  -1   26.40    4.90
   3  -5   1   34.30    5.00
   3  -5   1   40.90    5.40
   3  -5   1   37.60    5.90
   3  -5   1   36.20    5.70
   3  -5   1   33.70    5.30
   3  -5   1   29.50    4.50
   3  -5   1   29.00    5.20
   3  -5   1   37.80    6.70
  -4   5  -1    2.50    2.70
  -4   5  -1    0.10    1.80
  -4   5  -1    1.70    2.00
  -4   5  -1    1.70    2.00
  -4   5  -1    1.20    1.90
  -4   5  -1    2.80    3.00
  -4   5  -1    0.70    2.20
   4  -5   1    2.10    3.00
   4  -5   1    0.80    1.50
   4  -5   1   -0.60    1.80
   4  -5   1    1.20    2.50
   4  -5   1    1.10    2.40
   4  -5   1    0.30    2.10
   4  -5   1   -0.50    1.40
   4  -5   1    3.10    2.90
  -5   5  -1  130.29   11.20
  -5   5  -1   90.89   12.70
   5  -5   1  115.99   10.40
   5  -5   1  124.99   11.30
   5  -5   1  136.29   11.60
   5  -5   1  126.69   12.70
   5  -5   1  103.79   11.30
   5  -5   1   98.79    8.60
  -6   5  -1    0.60    3.30
  -6   5  -1    5.80    3.60
   6  -5   1    3.30    2.80
   6  -5   1    3.20    4.00
   6  -5   1    7.60    4.40
   6  -5   1   -1.20    2.70
   6  -5   1    1.80    4.00
   6  -5   1    2.30    2.80
  -7   5  -1    1.40    3.40
  -7   5  -1   -1.80    3.50
   7  -5   1   -0.30    3.60
   7  -5   1    0.40    4.00
   7  -5   1    2.10    4.10
   7  -5   1    2.30    2.70
   7  -5   1    2.30    4.80
   7  -5   1   -0.70    4.10
   7   4  -1    0.60    2.90
   7   4  -1   -1.10    2.60
   7   4  -1    1.70    3.00
   7   4  -1   -0.60    4.40
   6   4  -1    1.20    2.10
   6   4  -1    1.50    3.60
   6   4  -1   -1.00    2.00
   6   4  -1    1.60    2.50
   6   4  -1    2.60    2.90
  -6  -4   1    2.00    2.00
   5   4  -1   10.30    4.40
   5   4  -1    8.80    3.20
   5   4  -1    8.70    3.20
   5   4  -1   12.40    3.40
   5   4  -1    4.10    2.80
   5   4  -1    0.70    3.00
  -5  -4   1   13.30    2.90
  -5  -4   1   11.80    3.90
   4   4  -1  103.49    8.50
   4   4  -1   82.69    7.10
   4   4  -1   97.79    9.40
   4   4  -1   95.69    7.00
   4   4  -1   96.59    7.30
  -4  -4   1   76.19    6.90
  -4  -4   1   98.09    8.00
  -4  -4   1  108.29   10.30
  -4  -4   1   97.59    6.30
   3   4  -1   12.70    3.50
   3   4  -1   12.20    2.40
   3   4  -1   16.20    3.10
   3   4  -1   14.30    3.00
   3   4  -1    7.40    2.30
   3   4  -1   14.00    2.90
  -3  -4   1   11.00    3.70
  -3  -4   1   12.00    1.50
  -3  -4   1   13.10    2.30
  -3  -4   1   14.80    3.20
  -3  -4   1   11.80    1.20
  -3  -4   1    7.80    2.30
   2   4  -1  741.63   31.40
   2   4  -1  750.22   30.20
   2   4  -1  764.62   47.30
   2   4  -1  715.43   29.10
   2   4  -1  746.83   59.29
   2   4  -1  721.13   29.40
   2   4  -1  745.23   44.50
   2   4  -1  685.83   49.60
   2   4  -1  756.02   29.60
   2   4  -1  732.03   28.80
   2   4  -1  676.33   29.70
   2   4  -1  590.14   53.39
  -2  -4   1  720.73   29.80
  -2  -4   1  754.02   62.09
  -2  -4   1  812.52   49.50
  -2  -4   1  723.73   28.00
  -2  -4   1  755.12   29.30
  -2  -4   1  771.52   57.19
  -2  -4   1  649.04   45.70
  -2  -4   1  741.83   28.30
  -2  -4   1  730.73   29.00
  -2  -4   1  732.63   41.10
   1   4  -1   40.00    2.70
   1   4  -1   35.30    2.80
   1   4  -1   36.10   10.30
   1   4  -1   51.79   15.10
   1   4  -1   38.50    3.20
   1   4  -1   39.30    2.90
   1   4  -1   58.49   13.60
   1   4  -1   37.80    3.10
   1   4  -1   33.70    2.90
   1   4  -1   40.60    8.20
   1   4  -1   34.30   11.20
   1   4  -1   37.50    3.40
  -1  -4   1   50.59   12.20
  -1  -4   1   45.50    2.90
  -1  -4   1   38.10    3.20
  -1  -4   1   46.60    4.00
  -1  -4   1   39.30    2.80
  -1  -4   1   28.70    6.60
  -1  -4   1   45.90   12.80
  -1  -4   1   42.50    3.10
  -1  -4   1   45.70   12.40
   0   4  -1  260.07   26.70
   0   4  -1  286.57   11.40
   0   4  -1  305.07   12.80
   0   4  -1  378.76   46.70
   0   4  -1  293.17   13.40
   0   4  -1  332.57   41.70
   0   4  -1  262.37   17.60
   0   4  -1  289.07   12.80
   0   4  -1  300.97   12.80
   0   4  -1  297.37   12.90
   0   4  -1  278.37   11.50
   0   4  -1  289.67   18.80
   0   4  -1  302.77   21.50
   0   4  -1  269.57   13.00
   0  -4   1  277.87   11.70
   0  -4   1  335.77   19.80
   0  -4   1  272.27   20.90
   0  -4   1  301.47   12.50
   0  -4   1  278.17   29.60
   0  -4   1  276.77   12.30
   0  -4   1  286.67   12.80
   0  -4   1  275.37   12.50
   0  -4   1  277.77   11.40
   0  -4   1  286.77   29.60
   0  -4   1  280.57   12.40
  -1   4  -1  699.83   49.00
  -1   4  -1  675.93   58.29
  -1   4  -1  646.44   61.59
  -1   4  -1  577.44   51.39
  -1   4  -1  625.34   26.60
  -1   4  -1  608.94   26.20
  -1   4  -1  656.83   27.50
  -1   4  -1  681.63   30.70
  -1   4  -1  633.84   27.40
  -1   4  -1  658.93   39.50
  -1   4  -1  668.53   26.00
   1  -4   1  613.04   25.70
   1  -4   1  612.64   25.70
   1  -4   1  571.94   38.60
   1  -4   1  607.64   55.79
   1  -4   1  534.05   55.69
   1  -4   1  633.24   26.60
   1  -4   1  680.23   55.29
   1  -4   1  551.74   44.10
   1  -4   1  619.14   25.80
   1  -4   1  620.34   26.40
   1  -4   1  620.24   26.00
  -2   4  -1   91.09   22.00
  -2   4  -1  102.79   27.20
  -2   4  -1   78.19    7.00
  -2   4  -1   69.09    6.00
  -2   4  -1   76.69   15.70
  -2   4  -1   83.19    7.00
  -2   4  -1   73.39    5.60
  -2   4  -1   54.69   20.70
  -2   4  -1   74.19    6.00
  -2   4  -1   76.49    5.60
  -2   4  -1   99.79   36.30
   2  -4   1   61.89    5.40
   2  -4   1   69.29    5.90
   2  -4   1   66.29    6.20
   2  -4   1   63.99   25.00
   2  -4   1   70.59    6.90
   2  -4   1   42.10   19.80
   2  -4   1   69.69    5.20
   2  -4   1   62.99   21.40
   2  -4   1   71.99   20.30
   2  -4   1   73.49    6.10
   2  -4   1   62.29   17.40
   2  -4   1   68.99    5.70
   2  -4   1   76.59    6.30
  -3   4  -1   71.69    6.70
  -3   4  -1   71.39    6.10
  -3   4  -1   77.79    6.30
  -3   4  -1   95.99    8.20
  -3   4  -1   72.59    9.20
  -3   4  -1   78.89    7.10
  -3   4  -1   90.89    7.40
   3  -4   1   80.99    8.10
   3  -4   1   79.09    7.10
   3  -4   1   76.59    7.50
   3  -4   1   74.29    6.60
   3  -4   1   68.49    6.80
   3  -4   1   82.09    7.60
   3  -4   1   81.59    6.30
  -4   4  -1    0.30    1.50
  -4   4  -1    0.20    2.40
  -4   4  -1    1.10    1.80
  -4   4  -1    2.10    2.10
  -4   4  -1   -0.90    1.70
  -4   4  -1   -1.10    1.40
  -4   4  -1    0.50    1.70
   4  -4   1    0.90    2.20
   4  -4   1    0.20    1.30
   4  -4   1    3.20    2.20
   4  -4   1    0.00    1.70
   4  -4   1    0.40    2.10
   4  -4   1    0.40    1.80
   4  -4   1   -1.40    1.90
   4  -4   1    7.40    3.40
  -5   4  -1  253.57   16.10
  -5   4  -1  242.08   14.20
  -5   4  -1  223.98   13.80
  -5   4  -1  231.48   16.50
   5  -4   1  247.08   16.40
   5  -4   1  199.78   14.70
   5  -4   1  210.48   17.10
   5  -4   1  221.58   17.20
   5  -4   1  235.98   13.80
   5  -4   1  226.48   15.70
  -6   4  -1    6.60    4.60
  -6   4  -1   11.60    4.30
   6  -4   1   17.10    5.40
   6  -4   1   15.50    5.40
   6  -4   1    3.00    2.30
   6  -4   1    7.00    4.30
   6  -4   1    6.40    3.60
   6  -4   1    3.70    4.20
  -7   4  -1    1.40    3.40
  -7   4  -1    2.60    3.50
   7  -4   1   -0.20    3.30
   7  -4   1   -1.00    2.80
   7  -4   1    1.90    2.40
   7  -4   1    0.30    3.70
   7  -4   1   -2.70    2.40
   7  -4   1    1.70    4.40
   7   3  -1   37.90    7.20
   7   3  -1   31.20   10.80
   7   3  -1   25.40    6.30
   7   3  -1   22.60    6.20
   7   3  -1   26.80    8.20
   6   3  -1   98.49    9.80
   6   3  -1  103.99    9.80
   6   3  -1  126.69   13.10
   6   3  -1  114.09    9.80
   6   3  -1   99.19    9.70
  -6  -3   1  112.99    8.30
   5   3  -1   13.10    4.80
   5   3  -1   14.50    3.80
   5   3  -1   15.30    3.80
   5   3  -1   11.20    3.50
   5   3  -1    7.00    4.20
   5   3  -1    6.50    3.20
  -5  -3   1   12.50    1.60
  -5  -3   1    5.30    3.20
  -5  -3   1    9.10    1.60
  -5  -3   1   10.50    2.90
   4   3  -1   30.90    4.70
   4   3  -1   23.50    4.50
   4   3  -1   20.00    5.40
   4   3  -1   19.20    3.80
   4   3  -1   17.40    4.20
   4   3  -1   18.10    3.70
  -4  -3   1   21.00    5.40
  -4  -3   1   26.00    4.60
  -4  -3   1   25.70    3.60
  -4  -3   1   27.10    5.10
  -4  -3   1   18.40    1.90
  -4  -3   1   19.70    2.60
   3   3  -1   42.30    4.10
   3   3  -1   40.20    5.30
   3   3  -1   41.30    4.10
   3   3  -1   69.09    8.70
   3   3  -1   40.70    4.10
   3   3  -1   34.70    3.90
  -3  -3   1   47.00    4.40
  -3  -3   1   42.90    3.20
  -3  -3   1   42.10    6.40
  -3  -3   1   40.50    4.30
  -3  -3   1   39.20    2.70
  -3  -3   1   45.60    3.60
   2   3  -1 1684.13   64.69
   2   3  -1 1643.24   99.39
   2   3  -1 1899.21   83.29
   2   3  -1 1634.64   64.59
   2   3  -1 1677.43   89.69
   2   3  -1 1744.23   65.09
   2   3  -1 1697.83   64.59
   2   3  -1 1628.14   66.69
   2   3  -1 1683.63   64.49
   2   3  -1 1613.34   98.89
   2   3  -1 1712.23   89.59
  -2  -3   1 1655.13  102.09
  -2  -3   1 1694.93   64.69
  -2  -3   1 1652.93   67.29
  -2  -3   1 1652.93   63.29
  -2  -3   1 1683.63   63.79
  -2  -3   1 1731.23   65.39
  -2  -3   1 1711.63   90.89
  -2  -3   1 1676.03   64.09
  -2  -3   1 1687.23   77.39
  -2  -3   1 1747.63   98.59
  -2  -3   1 1793.82   88.69
   1   3  -1    4.80    1.70
   1   3  -1    4.80    3.70
   1   3  -1    3.30    1.10
   1   3  -1    3.50    1.30
   1   3  -1    2.50    4.10
   1   3  -1    5.10    0.90
   1   3  -1    3.50    2.40
   1   3  -1    3.70    0.70
   1   3  -1   -0.90    2.40
   1   3  -1    3.00    3.60
   1   3  -1    2.70    1.00
   1   3  -1    4.40    1.10
   1   3  -1    3.90    1.20
   1   3  -1    0.50    2.10
  -1  -3   1    3.80    1.10
  -1  -3   1    4.60    1.70
  -1  -3   1    3.10    0.90
  -1  -3   1    3.50    1.00
  -1  -3   1    2.50    2.50
  -1  -3   1    1.90    3.50
  -1  -3   1    3.20    2.80
  -1  -3   1    4.90    1.10
  -1  -3   1    1.90    3.60
  -1  -3   1    1.30    3.40
   0   3  -1    6.30    1.70
   0   3  -1    7.90    1.60
   0   3  -1    5.30    3.10
   0   3  -1    7.30    3.60
   0   3  -1    1.20    3.00
   0   3  -1    6.80    1.50
   0   3  -1    6.00    0.90
   0   3  -1    1.20    3.80
   0   3  -1    4.20    1.10
   0   3  -1    6.50    1.60
   0   3  -1    6.80    6.80
   0   3  -1    5.20    0.90
   0   3  -1    4.80    2.60
   0   3  -1    2.70    1.10
   0  -3   1    5.60    1.20
   0  -3   1    1.70    3.70
   0  -3   1    6.10    1.70
   0  -3   1    5.90    1.10
   0  -3   1    4.30    3.00
   0  -3   1    6.00    1.30
   0  -3   1    4.30    1.20
   0  -3   1    4.70    1.40
   0  -3   1    4.50    2.60
   0  -3   1    6.30    5.10
   0  -3   1    3.70    4.90
   0  -3   1    6.20    1.30
   0  -3   1    6.40    3.10
  -1   3  -1   84.29    5.40
  -1   3  -1  101.29   19.30
  -1   3  -1   70.89   19.50
  -1   3  -1   91.39    6.20
  -1   3  -1   91.99    5.50
  -1   3  -1   78.19   23.30
  -1   3  -1   88.69    5.40
  -1   3  -1   80.49    6.00
  -1   3  -1  122.49   16.50
  -1   3  -1   63.59   16.80
  -1   3  -1   78.69    5.30
  -1   3  -1   92.09    5.80
   1  -3   1  104.79   19.90
   1  -3   1   79.29    5.10
   1  -3   1   81.79    5.30
   1  -3   1   66.69   11.90
   1  -3   1   81.29    6.20
   1  -3   1   98.89   21.90
   1  -3   1   90.89    5.50
   1  -3   1   69.39   18.30
   1  -3   1   59.09   17.90
   1  -3   1   84.59    5.50
   1  -3   1   93.09    5.90
  -2   3  -1  121.59   36.00
  -2   3  -1   98.69   19.70
  -2   3  -1   95.79   28.20
  -2   3  -1  104.79   17.50
  -2   3  -1  109.09    7.10
  -2   3  -1  114.89    7.20
  -2   3  -1  121.09   27.70
  -2   3  -1  106.99    7.60
  -2   3  -1  109.49   27.10
  -2   3  -1  113.89    7.80
  -2   3  -1  124.29    8.50
  -2   3  -1  127.79    8.00
   2  -3   1  159.98   30.70
   2  -3   1  128.39    9.00
   2  -3   1  126.69    8.00
   2  -3   1   64.79   24.30
   2  -3   1  123.59    8.40
   2  -3   1  113.29   27.30
   2  -3   1  120.19   31.90
   2  -3   1  119.59    7.20
   2  -3   1  127.89    8.40
   2  -3   1  121.19    7.60
   2  -3   1  140.99   27.20
   2  -3   1  115.29    7.80
   2  -3   1  117.29    7.60
  -3   3  -1  155.18   11.20
  -3   3  -1  152.48   10.10
  -3   3  -1  182.08   32.30
  -3   3  -1  154.48   24.30
  -3   3  -1  167.88   11.30
  -3   3  -1  206.98   46.70
  -3   3  -1  139.59    9.00
  -3   3  -1  154.18    9.10
  -3   3  -1  135.39   32.80
  -3   3  -1  156.28   10.30
  -3   3  -1  144.89   43.90
  -3   3  -1  166.58   38.10
   3  -3   1   71.39   28.70
   3  -3   1  136.79    9.40
   3  -3   1  141.09   11.10
   3  -3   1  145.69   11.20
   3  -3   1  171.18   10.20
   3  -3   1  163.38   11.20
   3  -3   1  151.38   43.80
   3  -3   1  135.79   32.00
   3  -3   1  156.28   35.90
   3  -3   1  166.28   11.10
   3  -3   1  121.69   37.40
   3  -3   1  144.19    8.90
  -4   3  -1  663.13   29.80
  -4   3  -1  673.53   31.50
  -4   3  -1  716.03   33.20
  -4   3  -1  702.53   30.20
  -4   3  -1  710.73   33.60
   4  -3   1  693.33   33.90
   4  -3   1  680.63   29.70
   4  -3   1  708.03   33.80
   4  -3   1  694.03   33.90
   4  -3   1  648.54   31.40
   4  -3   1  614.44   31.80
   4  -3   1  642.04   31.00
  -5   3  -1   10.80    3.20
  -5   3  -1    6.60    3.50
  -5   3  -1    2.70    2.20
  -5   3  -1   10.70    3.80
   5  -3   1   -0.80    2.20
   5  -3   1    4.60    2.60
   5  -3   1    4.40    3.80
   5  -3   1    8.60    2.80
   5  -3   1    1.70    2.50
   5  -3   1    5.10    3.30
  -6   3  -1    1.50    2.60
  -6   3  -1    0.90    3.10
   6  -3   1   -0.30    3.50
   6  -3   1    3.60    3.60
   6  -3   1   -0.30    1.30
   6  -3   1    0.30    2.90
   6  -3   1   -1.00    1.80
   6  -3   1    1.90    3.60
  -7   3  -1    1.90    3.70
  -7   3  -1    1.50    3.10
   7  -3   1    0.10    3.20
   7  -3   1    1.90    4.20
   7  -3   1   -0.90    2.70
   7  -3   1    0.70    4.30
   7  -3   1    1.80    2.50
   7  -3   1    4.20    4.30
   7   2  -1    4.80    4.10
   7   2  -1   -0.40    3.00
   7   2  -1    0.80    4.40
   7   2  -1    0.90    2.90
   7   2  -1   -1.40    2.40
  -7  -2   1   -0.30    1.90
   6   2  -1  192.88   14.50
   6   2  -1  217.88   15.10
   6   2  -1  208.18   17.70
   6   2  -1  187.38   14.00
   6   2  -1  211.78   14.60
  -6  -2   1  209.88   16.20
  -6  -2   1  200.38    8.90
  -6  -2   1  199.28    9.50
   5   2  -1    1.70    2.20
   5   2  -1    1.40    2.10
   5   2  -1    1.90    2.20
   5   2  -1    3.60    3.30
   5   2  -1    4.10    3.50
   5   2  -1    2.20    2.60
  -5  -2   1   -1.40    2.20
  -5  -2   1    2.80    1.00
  -5  -2   1    0.70    1.20
  -5  -2   1    1.90    1.50
   4   2  -1   25.00    4.30
   4   2  -1   18.80    5.00
   4   2  -1   17.60    3.80
   4   2  -1   17.00    4.40
   4   2  -1   17.00    3.90
   4   2  -1   21.80    4.10
  -4  -2   1   17.10    5.10
  -4  -2   1   17.70    1.60
  -4  -2   1   17.50    2.90
  -4  -2   1   18.30    4.20
  -4  -2   1   15.10    3.60
  -4  -2   1   17.20    2.50
   3   2  -1   42.70    5.40
   3   2  -1   39.90    4.20
   3   2  -1   21.10   11.20
   3   2  -1   39.80    4.10
   3   2  -1   42.60    4.20
   3   2  -1   66.29   21.20
   3   2  -1   50.49    5.00
   3   2  -1   68.89   24.40
   3   2  -1   23.10   16.20
   3   2  -1   49.10   14.10
  -3  -2   1   41.60    2.20
  -3  -2   1   35.90    6.60
  -3  -2   1   48.10    4.60
  -3  -2   1   49.90    7.20
  -3  -2   1   26.80   13.40
  -3  -2   1   28.00   14.20
  -3  -2   1   49.50    4.80
  -3  -2   1   38.30    3.40
  -3  -2   1   42.90   11.40
  -3  -2   1   19.10   14.10
  -3  -2   1   39.20    3.10
  -3  -2   1   21.50   14.50
   2   2  -1  763.42   31.60
   2   2  -1  793.22   45.90
   2   2  -1  828.12   31.80
   2   2  -1  760.82   31.50
   2   2  -1  799.72   55.09
   2   2  -1  767.02   31.30
   2   2  -1  815.42   33.60
   2   2  -1  797.52   55.49
   2   2  -1  793.32   31.50
   2   2  -1  765.02   59.09
   2   2  -1  757.42   62.49
  -2  -2   1  802.92   30.40
  -2  -2   1  798.52   60.49
  -2  -2   1  763.42   31.60
  -2  -2   1  793.42   30.80
  -2  -2   1  775.62   33.70
  -2  -2   1  761.72   43.50
  -2  -2   1  769.02   55.09
  -2  -2   1  766.92   55.29
  -2  -2   1  788.92   62.19
  -2  -2   1  778.82   32.00
   1   2  -1   20.90    2.00
   1   2  -1   21.50    1.80
   1   2  -1   28.50    8.20
   1   2  -1   21.90    2.10
   1   2  -1   25.00    2.00
   1   2  -1   22.60    3.00
   1   2  -1   26.40    4.50
   1   2  -1   23.70    1.20
   1   2  -1   22.50    2.00
   1   2  -1   43.20   11.70
   1   2  -1   34.80    7.90
   1   2  -1   27.30    6.00
   1   2  -1   14.20    6.30
  -1  -2   1   20.80    2.00
  -1  -2   1   21.90    1.90
  -1  -2   1   21.80    1.70
  -1  -2   1   23.90    5.60
  -1  -2   1   27.00    8.40
  -1  -2   1   28.50    7.40
  -1  -2   1   19.30    7.90
  -1  -2   1   23.30    2.20
  -1  -2   1   22.70    3.20
  -1  -2   1   20.40    6.80
   0   2  -1  189.28    8.40
   0   2  -1  182.88    7.20
   0   2  -1  180.88   16.80
   0   2  -1  186.78    8.00
   0   2  -1  183.48    7.90
   0   2  -1  181.48   11.80
   0   2  -1  181.78    7.90
   0   2  -1  180.98    7.40
   0   2  -1  182.28    8.10
   0   2  -1  180.88   11.40
   0   2  -1  189.88    8.00
   0   2  -1  177.08   18.00
   0  -2   1  189.68    8.00
   0  -2   1  182.88    8.00
   0  -2   1  200.68   18.10
   0  -2   1  182.98    7.90
   0  -2   1  179.98    7.80
   0  -2   1  179.18    8.50
   0  -2   1  175.98    7.50
   0  -2   1  154.68   11.80
   0  -2   1  173.78    7.70
   0  -2   1  192.98   18.60
   0  -2   1  210.08   19.50
   0  -2   1  175.58    7.40
   0  -2   1  192.38   13.40
   0  -2   1  215.88   13.20
  -1   2  -1  957.70   38.10
  -1   2  -1 1069.89   69.69
  -1   2  -1  982.60   58.49
  -1   2  -1  986.20   61.49
  -1   2  -1  979.80   48.30
  -1   2  -1  972.80   38.00
  -1   2  -1  975.20   38.90
  -1   2  -1  990.90   38.00
  -1   2  -1  997.50   38.20
  -1   2  -1 1018.90   62.89
  -1   2  -1  982.90   39.00
   1  -2   1  979.70   38.20
   1  -2   1  963.60   39.10
   1  -2   1  953.00   38.20
   1  -2   1  915.01   58.19
   1  -2   1 1025.70   38.10
   1  -2   1  851.81   61.39
   1  -2   1  965.30   66.09
   1  -2   1  909.11   61.49
   1  -2   1  993.90   49.10
   1  -2   1  986.10   38.60
  -2   2  -1   -0.20    1.50
  -2   2  -1    4.30    2.20
  -2   2  -1    4.10    5.90
  -2   2  -1    3.80    1.60
  -2   2  -1   11.60    6.60
  -2   2  -1    4.80    1.90
  -2   2  -1    3.80    1.50
  -2   2  -1    3.70    2.10
  -2   2  -1    5.40    7.10
  -2   2  -1   13.40   10.60
  -2   2  -1    9.40   11.00
  -2   2  -1    6.40    2.10
   2  -2   1    6.10    2.70
   2  -2   1    3.10    1.50
   2  -2   1   -3.40    2.40
   2  -2   1    9.90    2.30
   2  -2   1    4.40    2.40
   2  -2   1    3.30    7.10
   2  -2   1    5.90    2.30
   2  -2   1   -0.70    4.00
   2  -2   1    3.00    6.10
   2  -2   1    2.80    1.50
   2  -2   1    1.60    4.80
   2  -2   1    7.10    2.50
  -3   2  -1   10.80   10.10
  -3   2  -1    8.10    2.60
  -3   2  -1    5.40    1.90
  -3   2  -1   12.60   14.30
  -3   2  -1    7.40    6.10
  -3   2  -1    8.10    2.50
  -3   2  -1   11.00    2.50
  -3   2  -1    9.70    3.20
  -3   2  -1    8.30    2.10
  -3   2  -1    8.30    2.70
   3  -2   1    9.80    3.00
   3  -2   1    5.50    2.90
   3  -2   1    6.20   10.50
   3  -2   1   -0.10    4.10
   3  -2   1    5.30    2.30
   3  -2   1    6.40    2.40
   3  -2   1    2.90    6.00
   3  -2   1    4.10    2.40
   3  -2   1    0.80    5.20
   3  -2   1    6.90   11.50
   3  -2   1    9.80    3.40
   3  -2   1    5.80    1.90
   3  -2   1    4.80    1.90
  -4   2  -1   92.69    7.90
  -4   2  -1   94.89    8.90
  -4   2  -1   90.69    6.80
  -4   2  -1   87.99    6.80
  -4   2  -1  112.59   12.90
  -4   2  -1   96.39    9.70
   4  -2   1   86.19    8.50
   4  -2   1  110.89   10.00
   4  -2   1  112.89    8.90
   4  -2   1   91.59    8.00
   4  -2   1  104.99    8.40
   4  -2   1   94.89    9.20
   4  -2   1   93.39    9.10
  -5   2  -1    1.10    1.70
  -5   2  -1    0.10    2.00
  -5   2  -1    1.80    2.40
  -5   2  -1    1.30    1.90
   5  -2   1    0.60    2.30
   5  -2   1    1.40    1.90
   5  -2   1    1.60    3.10
   5  -2   1    1.80    1.60
   5  -2   1   -2.80    1.40
   5  -2   1    2.90    3.20
   5  -2   1    0.40    2.30
  -6   2  -1   37.50    6.30
  -6   2  -1   36.30    7.00
  -6   2  -1   22.70    4.40
  -6   2  -1   18.80    4.10
   6  -2   1   19.10    5.00
   6  -2   1   28.40    6.60
   6  -2   1   22.40    7.00
   6  -2   1   22.20    6.40
   6  -2   1   25.70    6.60
   6  -2   1   22.10    4.10
  -7   2  -1    7.10    4.00
  -7   2  -1    8.60    3.80
   7  -2   1   10.70    6.20
   7  -2   1   11.90    5.70
   7  -2   1    4.10    4.30
   7  -2   1    3.00    3.50
   7  -2   1    1.80    2.00
   7  -2   1   14.40    5.60
  -8   2  -1    7.80    3.60
   8  -2   1    3.50    4.60
   8  -2   1    8.40    5.90
   8  -2   1    7.90    5.80
   8  -2   1   12.20    8.10
   7   1  -1    2.30    3.50
   7   1  -1    2.80    3.50
   7   1  -1    4.30    4.80
   7   1  -1   -1.10    2.50
   7   1  -1    5.40    4.10
  -7  -1   1   -0.60    1.50
  -7  -1   1   -0.10    1.30
  -7  -1   1    1.70    1.60
   6   1  -1    7.10    4.60
   6   1  -1    5.30    3.20
   6   1  -1   15.20    5.60
   6   1  -1    6.30    3.90
   6   1  -1    9.20    4.30
  -6  -1   1   12.00    2.40
  -6  -1   1   14.80    3.90
  -6  -1   1   13.80    3.70
  -6  -1   1    9.50    2.70
   5   1  -1   75.69    9.50
   5   1  -1   67.49   10.40
   5   1  -1   78.79    8.00
   5   1  -1   67.89    8.60
   5   1  -1   85.29   11.50
   5   1  -1   70.79    9.40
  -5  -1   1   61.59    8.10
  -5  -1   1   67.19    5.50
  -5  -1   1   73.79    5.80
  -5  -1   1   78.99    9.60
   4   1  -1   31.30    5.40
   4   1  -1   32.50    5.80
   4   1  -1   35.60    5.60
   4   1  -1   40.60    7.30
   4   1  -1   38.00    5.70
   4   1  -1   36.70    6.30
  -4  -1   1   31.00    2.80
  -4  -1   1   29.60    5.70
  -4  -1   1   36.40    6.00
  -4  -1   1   35.40    4.40
  -4  -1   1   38.50    8.00
  -4  -1   1   37.00    5.20
   3   1  -1    0.70    0.70
   3   1  -1    0.70    1.10
   3   1  -1    2.50    2.00
   3   1  -1    1.20    6.50
   3   1  -1    1.50    4.80
   3   1  -1    0.50    1.50
   3   1  -1    2.40    2.60
   3   1  -1   -1.60    2.50
   3   1  -1    1.90    4.30
   3   1  -1    3.00    2.00
   3   1  -1   -0.30    1.20
  -3  -1   1   -5.70    5.60
  -3  -1   1    2.50    6.80
  -3  -1   1    1.60    0.80
  -3  -1   1    2.40    2.30
  -3  -1   1    5.90    5.10
  -3  -1   1    3.10    4.40
  -3  -1   1    0.30    0.70
  -3  -1   1   -0.20    1.30
  -3  -1   1    1.00    1.30
  -3  -1   1    2.90    1.80
  -3  -1   1   -2.40    3.30
  -3  -1   1    2.60    1.30
  -3  -1   1   -1.60    3.30
   2   1  -1  849.61   35.80
   2   1  -1  908.51   37.50
   2   1  -1  882.91   36.00
   2   1  -1  879.91   61.19
   2   1  -1  821.82   35.40
   2   1  -1  933.31   52.09
   2   1  -1  921.01   36.30
   2   1  -1  920.71   70.29
   2   1  -1  931.91   64.39
   2   1  -1  928.71   35.70
   2   1  -1  903.71   64.89
  -2  -1   1  894.21   49.20
  -2  -1   1  855.91   35.90
  -2  -1   1  882.11   44.10
  -2  -1   1  906.81   66.69
  -2  -1   1  874.41   33.60
  -2  -1   1 1030.90   44.80
  -2  -1   1  882.81   35.10
  -2  -1   1 1005.50   69.09
  -2  -1   1  793.92   59.29
  -2  -1   1 1066.59   69.99
  -2  -1   1  855.61   37.10
   1   1  -1   80.39    4.20
   1   1  -1   89.49   17.80
   1   1  -1   84.39    4.50
   1   1  -1   82.69   14.50
   1   1  -1   88.29   13.50
   1   1  -1   78.59   14.80
   1   1  -1   80.59    5.10
   1   1  -1   89.79    9.50
   1   1  -1   76.79    4.30
   1   1  -1   80.19    4.30
   1   1  -1   82.39    4.50
  -1  -1   1   75.69   14.70
  -1  -1   1   81.99    4.30
  -1  -1   1   82.59    4.40
  -1  -1   1   84.59   13.80
  -1  -1   1   80.69    4.40
  -1  -1   1   82.09    5.20
  -1  -1   1  118.79   17.70
  -1  -1   1   86.89    9.10
  -1  -1   1   82.39    4.70
  -1  -1   1   67.29   13.80
   0   1  -1  433.66   19.90
   0   1  -1  382.26   14.80
   0   1  -1  375.36   15.10
   0   1  -1  382.36   15.00
   0   1  -1  382.46   18.90
   0   1  -1  372.06   14.70
   0   1  -1  400.66   24.30
   0   1  -1  381.36   14.60
   0   1  -1  391.16   14.90
   0   1  -1  384.26   23.10
   0   1  -1  390.46   14.90
   0   1  -1  394.36   23.50
   0  -1   1  386.86   14.90
   0  -1   1  371.26   14.60
   0  -1   1  438.56   24.00
   0  -1   1  392.86   19.20
   0  -1   1  435.66   24.50
   0  -1   1  377.36   14.80
   0  -1   1  349.57   18.60
   0  -1   1  376.76   14.80
   0  -1   1  418.66   23.50
   0  -1   1  364.46   14.90
   0  -1   1  357.66   14.70
  -1   1  -1   37.20    2.70
  -1   1  -1   31.70    6.20
  -1   1  -1   38.60    3.00
  -1   1  -1   36.80    3.00
  -1   1  -1   41.30   10.70
  -1   1  -1   31.00    2.70
  -1   1  -1   35.30   10.20
  -1   1  -1   42.80   12.00
  -1   1  -1   37.50    3.40
  -1   1  -1   54.19   14.60
   1  -1   1   30.20   10.30
   1  -1   1   42.70   12.60
   1  -1   1   35.50    2.80
   1  -1   1   38.20    3.20
   1  -1   1   37.80    2.80
   1  -1   1   36.00    3.30
   1  -1   1   37.90    7.20
   1  -1   1   52.69   14.90
   1  -1   1   40.00    3.40
   1  -1   1   36.80    2.80
  -2   1  -1   57.19    5.00
  -2   1  -1   68.09    4.40
  -2   1  -1   62.59   17.90
  -2   1  -1   68.09    5.40
  -2   1  -1   49.70   17.40
  -2   1  -1   62.69   16.30
  -2   1  -1   69.29    5.60
  -2   1  -1   55.59    4.60
  -2   1  -1   59.89   21.00
  -2   1  -1   67.49    4.50
  -2   1  -1   54.89   16.50
  -2   1  -1   62.99   14.40
  -2   1  -1   63.79    5.30
   2  -1   1   70.99    5.20
   2  -1   1   86.89   20.90
   2  -1   1   50.09   16.30
   2  -1   1   52.59   11.60
   2  -1   1   65.99    4.80
   2  -1   1   76.09   21.50
   2  -1   1   39.40   14.40
   2  -1   1   65.39    4.30
   2  -1   1   61.29    4.80
   2  -1   1   68.99    5.50
   2  -1   1   65.79    5.60
   2  -1   1   67.89    5.60
   2  -1   1   69.79   23.50
   2  -1   1   75.49    6.30
  -3   1  -1  251.77   13.60
  -3   1  -1  194.68   38.60
  -3   1  -1  193.88   41.40
  -3   1  -1  264.37   45.50
  -3   1  -1  207.98   35.70
  -3   1  -1  247.68   11.70
  -3   1  -1  241.98   33.70
  -3   1  -1  253.07   13.60
  -3   1  -1  227.88   11.70
  -3   1  -1  290.37   55.49
  -3   1  -1  241.38   12.80
   3  -1   1  223.38   14.30
   3  -1   1  188.58   38.90
   3  -1   1  252.37   13.30
   3  -1   1  254.27   14.30
   3  -1   1  264.87   28.40
   3  -1   1  227.18   12.60
   3  -1   1  247.48   42.40
   3  -1   1  277.07   53.19
   3  -1   1  231.78   13.90
   3  -1   1  234.88   44.70
   3  -1   1  229.98   11.80
   3  -1   1  234.28   13.50
   3  -1   1  261.07   50.29
   3  -1   1  225.88   12.60
  -4   1  -1  712.23   31.80
  -4   1  -1  714.13   29.90
  -4   1  -1  684.93   32.40
  -4   1  -1  713.93   29.70
  -4   1  -1  725.83   31.60
   4  -1   1  705.33   32.30
   4  -1   1  739.03   34.10
   4  -1   1  664.13   31.40
   4  -1   1  668.73   29.40
   4  -1   1  723.23   33.00
   4  -1   1  676.63   34.40
   4  -1   1  685.43   33.10
   4  -1   1  709.13   31.90
  -5   1  -1   10.20    2.50
  -5   1  -1    9.20    2.70
  -5   1  -1    6.80    3.20
  -5   1  -1    8.00    3.00
   5  -1   1   13.60    4.50
   5  -1   1    4.80    3.40
   5  -1   1    2.90    2.20
   5  -1   1    7.50    2.40
   5  -1   1   10.60    4.70
   5  -1   1    7.10    4.50
   5  -1   1    9.90    3.30
  -6   1  -1   -0.80    1.60
  -6   1  -1    0.30    1.50
  -6   1  -1    1.10    2.10
  -6   1  -1    3.60    2.70
   6  -1   1    0.50    3.30
   6  -1   1   -0.20    1.70
   6  -1   1   -2.10    2.00
   6  -1   1    0.30    2.60
   6  -1   1   -0.10    2.60
   6  -1   1   -1.10    1.00
  -7   1  -1   24.10    4.70
  -7   1  -1   17.00    4.80
   7  -1   1   19.40    3.80
   7  -1   1   21.60    6.20
   7  -1   1   23.00    7.60
   7  -1   1   14.10    4.80
   7  -1   1   26.60    7.30
   7  -1   1   21.80    6.30
   8  -1   1    3.90    7.80
   8  -1   1    0.60    4.60
   8  -1   1    1.70    5.60
   8  -1   1    1.20    4.10
   7   0  -1    1.60    3.40
   7   0  -1    1.40    3.50
   7   0  -1    2.70    4.30
   7   0  -1    7.70    4.50
   7   0  -1    0.80    3.50
  -7   0   1    4.70    2.40
  -7   0   1    4.20    2.50
  -7   0   1    7.10    3.70
  -7   0   1    4.50    2.60
   6   0  -1   -0.40    2.50
   6   0  -1   -0.40    3.00
   6   0  -1    1.60    2.80
   6   0  -1   -0.40    2.30
   6   0  -1   -0.40    1.80
  -6   0   1    1.70    2.10
  -6   0   1   -0.30    1.70
  -6   0   1   -0.90    1.30
   5   0  -1    0.70    2.20
   5   0  -1    8.70    3.50
   5   0  -1    1.40    2.10
   5   0  -1    1.50    2.80
   5   0  -1    4.30    3.80
   5   0  -1    2.20    2.40
  -5   0   1    2.60    2.10
  -5   0   1    1.20    1.30
  -5   0   1    0.60    1.70
  -5   0   1    1.30    1.80
   4   0  -1    6.20    2.80
   4   0  -1    2.30    1.80
   4   0  -1    9.50    2.90
   4   0  -1   11.40    3.80
   4   0  -1    7.90    2.90
   4   0  -1    4.50    2.90
   4   0  -1    6.90    1.70
  -4   0   1    8.90    2.40
  -4   0   1   10.60    2.90
  -4   0   1    6.70    2.60
  -4   0   1    6.00    3.30
  -4   0   1   11.70    3.50
   3   0  -1   68.09    6.30
   3   0  -1   65.29    5.60
   3   0  -1   75.89   24.10
   3   0  -1   90.59   20.00
   3   0  -1   83.29   25.00
   3   0  -1   57.19    5.90
   3   0  -1   55.69   25.10
   3   0  -1   60.39    5.40
   3   0  -1   90.89   20.30
   3   0  -1   62.59    8.00
   3   0  -1   61.09   22.00
   3   0  -1   65.19    6.00
   3   0  -1   60.09    3.90
  -3   0   1   43.30   25.20
  -3   0   1   64.89    5.50
  -3   0   1   72.09    6.90
  -3   0   1   76.09   24.60
  -3   0   1   46.60   13.60
  -3   0   1   66.89    5.20
  -3   0   1   46.80   13.90
  -3   0   1   67.59    5.20
  -3   0   1   72.79    6.30
  -3   0   1   62.59    4.10
  -3   0   1   55.39   23.10
  -3   0   1   57.49    5.60
   2   0  -1    3.00    1.90
   2   0  -1    1.50    5.30
   2   0  -1    1.40    1.40
   2   0  -1    4.50    7.10
   2   0  -1    1.70    1.70
   2   0  -1    1.50    1.30
   2   0  -1    2.00    1.70
   2   0  -1   -5.30    3.70
   2   0  -1    2.30    5.80
   2   0  -1    1.50    1.30
   2   0  -1    4.00    1.00
   2   0  -1    2.80    3.40
   2   0  -1    5.60    3.50
  -2   0   1    2.50    4.90
  -2   0   1    3.20    7.40
  -2   0   1   -2.00    3.70
  -2   0   1    3.50    1.00
  -2   0   1    2.60    2.20
  -2   0   1    2.40    1.50
  -2   0   1    2.80    1.40
  -2   0   1    3.00    1.90
  -2   0   1    1.30    4.60
  -2   0   1    2.80    1.60
  -2   0   1    2.70    1.20
   1   0  -1   80.49   18.10
   1   0  -1   55.79    4.20
   1   0  -1   60.79    3.70
   1   0  -1   63.39    4.10
   1   0  -1   73.59   13.90
   1   0  -1   56.09   16.20
   1   0  -1   57.89    3.70
   1   0  -1   54.99    3.90
   1   0  -1   57.19    3.70
  -1   0   1   58.29   12.50
  -1   0   1   50.79    8.40
  -1   0   1   63.19    3.60
  -1   0   1   63.19    4.30
  -1   0   1   67.59    4.10
  -1   0   1   48.80   13.40
  -1   0   1   57.49    8.60
  -1   0   1   93.29   18.30
  -1   0   1   55.49    4.00
  -1   0   1   57.59    3.60
  -1   0   1   63.49    3.80
  -1   0   1   60.89    2.90
  -1   0   1   78.49   16.70
  -1   0  -1 1553.54   58.09
  -1   0  -1 1530.35   72.49
  -1   0  -1 1600.54   78.39
  -1   0  -1 1550.84   58.29
  -1   0  -1 1650.43   66.99
  -1   0  -1 1450.95   75.49
  -1   0  -1 1524.45   57.39
  -1   0  -1 1451.85   83.39
  -1   0  -1 1530.75   57.59
  -1   0  -1 1542.85   58.09
   1   0   1 1597.44   73.09
   1   0   1 1535.65   57.69
   1   0   1 1510.85   76.49
   1   0   1 1506.85   58.39
   1   0   1 1504.75   57.49
   1   0   1 1561.64   58.09
   1   0   1 1530.65   77.09
   1   0   1 1539.55   58.19
  -2   0  -1   17.60    2.30
  -2   0  -1   12.30    2.90
  -2   0  -1    9.20    8.70
  -2   0  -1   20.20    3.40
  -2   0  -1    6.50    6.40
  -2   0  -1    8.90    6.30
  -2   0  -1   18.60    2.30
  -2   0  -1   18.70    3.30
  -2   0  -1   11.70    7.90
  -2   0  -1   14.30   11.40
  -2   0  -1   15.50    6.40
  -2   0  -1   17.80    3.00
   2   0   1   14.80    2.90
   2   0   1    9.30    9.00
   2   0   1   17.40    3.10
   2   0   1   10.90    7.70
   2   0   1   18.00    2.90
   2   0   1   17.10    3.10
   2   0   1   15.00    3.50
   2   0   1   33.30    9.40
   2   0   1   15.90    2.20
   2   0   1   16.90    2.80
   2   0   1   17.80    2.50
   2   0   1   -0.20    5.30
   2   0   1   22.30   12.00
   2   0   1   30.80   13.20
  -3   0  -1  134.09    8.10
  -3   0  -1  106.19   29.70
  -3   0  -1  122.89    8.50
  -3   0  -1  134.49    7.20
  -3   0  -1  113.79   21.30
  -3   0  -1  130.69    9.80
  -3   0  -1  109.59   31.50
  -3   0  -1  104.89   28.10
  -3   0  -1  126.29    8.10
  -3   0  -1  148.99   32.90
  -3   0  -1  141.29   28.10
  -3   0  -1  134.79    7.10
  -3   0  -1  120.19    8.60
   3   0   1  116.29    8.70
   3   0   1  133.69    9.20
   3   0   1  169.38   31.70
   3   0   1  143.99    9.10
   3   0   1  194.38   39.80
   3   0   1  164.18   26.60
   3   0   1  134.19    8.20
   3   0   1  119.59    8.70
   3   0   1  131.69    8.20
   3   0   1  124.69    9.90
   3   0   1  101.09   29.00
   3   0   1  120.59   33.70
   3   0   1   88.49   25.40
   3   0   1  121.99    7.10
  -4   0  -1  415.56   19.70
  -4   0  -1  425.46   21.50
  -4   0  -1  396.46   21.10
  -4   0  -1  428.06   23.40
  -4   0  -1  401.26   18.30
  -4   0  -1  421.76   18.40
   4   0   1  427.56   18.70
   4   0   1  391.76   20.40
   4   0   1  402.46   21.70
   4   0   1  441.86   22.70
   4   0   1  408.46   21.80
   4   0   1  424.56   23.80
   4   0   1  394.86   21.40
   4   0   1  411.76   21.50
  -5   0  -1    5.30    2.50
  -5   0  -1    6.80    2.20
  -5   0  -1    8.10    2.40
  -5   0  -1    8.30    3.30
   5   0   1    2.50    1.50
   5   0   1    6.20    3.90
   5   0   1    5.70    3.00
   5   0   1    9.60    3.50
   5   0   1    6.20    3.50
   5   0   1   11.70    4.60
   5   0   1    7.50    2.90
  -6   0  -1   56.59    9.20
  -6   0  -1   62.09    5.10
  -6   0  -1   50.09    5.00
   6   0   1   56.69    8.00
   6   0   1   56.09    8.90
   6   0   1   54.49    5.10
   6   0   1   64.59   10.60
   6   0   1   55.99    8.50
  -7   0  -1   18.60    3.30
  -7   0  -1   19.50    6.50
  -7   0  -1   12.60    3.50
   7   0   1   27.40    7.40
   7   0   1   18.50    5.30
   7   0   1   16.50    5.80
   7   0   1   19.70    7.00
   7   0   1   22.30    6.10
   8   0   1    1.30    4.20
   8   0   1   -0.40    4.40
   8   0   1    0.10    3.60
   8   0   1   -3.50    4.60
   7  -1  -1   -1.60    2.80
   7  -1  -1    0.20    3.00
   7  -1  -1   -2.30    2.70
   7  -1  -1   -1.40    3.10
   7  -1  -1    0.30    3.90
  -7   1   1    2.30    2.20
  -7   1   1    1.80    2.60
  -7   1   1    3.60    3.10
   6  -1  -1   20.00    6.40
   6  -1  -1   22.00    6.80
   6  -1  -1   29.40    6.90
   6  -1  -1   28.80    6.70
   6  -1  -1   25.50    6.10
  -6   1   1   22.50    4.20
  -6   1   1   21.30    4.40
  -6   1   1   24.80    5.20
  -6   1   1   24.80    4.80
   5  -1  -1   36.20    6.80
   5  -1  -1   32.50    4.20
   5  -1  -1   22.00    5.70
   5  -1  -1   36.00    6.50
   5  -1  -1   28.10    5.90
   5  -1  -1   32.60    6.00
   5  -1  -1   47.10    8.80
  -5   1   1   35.20    5.20
  -5   1   1   25.50    4.90
  -5   1   1   36.10    4.70
  -5   1   1   38.40    5.90
   4  -1  -1  209.58   16.50
   4  -1  -1  165.48   10.90
   4  -1  -1  152.28   11.60
   4  -1  -1  170.38   12.60
   4  -1  -1  162.48   12.40
   4  -1  -1  154.48   10.80
   4  -1  -1  154.98    8.50
   4  -1  -1  166.08   11.40
  -4   1   1  176.88   10.80
  -4   1   1  144.89   11.40
  -4   1   1  151.38    8.70
  -4   1   1  158.28   13.10
  -4   1   1  163.48   11.40
  -4   1   1  145.69   10.80
  -4   1   1  161.18    9.80
   3  -1  -1    3.40    2.20
   3  -1  -1    1.40    5.60
   3  -1  -1   12.70    3.80
   3  -1  -1    1.20    3.80
   3  -1  -1    3.30    1.90
   3  -1  -1   12.70   10.80
   3  -1  -1    1.40    3.20
   3  -1  -1   -0.30    4.00
   3  -1  -1    4.80    2.30
   3  -1  -1    6.10    2.40
   3  -1  -1    8.30    3.20
   3  -1  -1    5.70    2.70
   3  -1  -1   40.60   23.60
   3  -1  -1    5.50    1.50
  -3   1   1    0.60    2.80
  -3   1   1    3.20    1.70
  -3   1   1    9.40    3.00
  -3   1   1    4.10    5.90
  -3   1   1    5.60    9.00
  -3   1   1   12.20   14.00
  -3   1   1    5.10    2.40
  -3   1   1    5.90    2.70
  -3   1   1    7.40    2.40
  -3   1   1    0.20    4.00
  -3   1   1    6.30    2.00
  -3   1   1    5.60    1.50
   2  -1  -1  262.77   13.20
   2  -1  -1  242.58   12.20
   2  -1  -1  244.38   12.40
   2  -1  -1  237.88   34.70
   2  -1  -1  313.17   50.59
   2  -1  -1  236.78   10.70
   2  -1  -1  255.67   13.30
   2  -1  -1  257.77   13.30
   2  -1  -1  235.08   12.00
   2  -1  -1  240.18   25.60
   2  -1  -1  255.07   13.90
   2  -1  -1  310.47   47.80
   2  -1  -1  260.27   25.30
   2  -1  -1  245.28   36.40
  -2   1   1  203.28   33.30
  -2   1   1  246.88   43.00
  -2   1   1  247.68   13.20
  -2   1   1  256.47   13.10
  -2   1   1  235.68   11.70
  -2   1   1  233.18   23.30
  -2   1   1  244.58   12.40
  -2   1   1  221.68   11.80
  -2   1   1  235.98   36.10
  -2   1   1  266.87   46.30
  -2   1   1  237.88   10.80
  -2   1   1  250.17   12.90
  -2   1   1  239.68   31.60
   1  -1  -1   61.49    4.00
   1  -1  -1   67.89    4.20
   1  -1  -1   87.79   15.40
   1  -1  -1   60.69    3.40
   1  -1  -1   63.69    4.20
   1  -1  -1   66.99    4.20
   1  -1  -1   67.79    4.80
   1  -1  -1   87.19   20.00
   1  -1  -1   64.69    4.60
   1  -1  -1   97.29   25.10
   1  -1  -1   73.59   12.00
  -1   1   1   66.99    4.10
  -1   1   1  119.59   23.40
  -1   1   1   64.59    4.10
  -1   1   1   68.59    4.50
  -1   1   1   65.29    3.50
  -1   1   1   67.79    4.60
  -1   1   1   82.49   13.10
  -1   1   1   48.00   11.40
  -1   1   1   52.49   14.90
  -1   1   1   77.09   12.20
  -1   1   1   67.29    4.70
  -1  -1  -1 1438.96   53.49
  -1  -1  -1 1487.55   53.99
  -1  -1  -1 1468.15   53.69
  -1  -1  -1 1436.36   54.39
  -1  -1  -1 1459.05   59.09
  -1  -1  -1 1486.05   70.59
  -1  -1  -1 1464.05   55.19
  -1  -1  -1 1444.76   67.19
  -1  -1  -1 1435.16   63.49
  -1  -1  -1 1389.16   79.79
   1   1   1 1392.96   66.59
   1   1   1 1450.45   53.29
   1   1   1 1451.85   66.29
   1   1   1 1473.05   53.49
   1   1   1 1447.96   64.69
   1   1   1 1451.75   53.59
   1   1   1 1408.86   55.29
   1   1   1 1388.66   53.89
   1   1   1 1439.46   53.69
   1   1   1 1416.96   54.49
   1   1   1 1429.06   70.89
   1   1   1 1406.76   72.69
   1   1   1 1375.56   62.49
  -2  -1  -1   21.60    3.30
  -2  -1  -1   14.80   10.40
  -2  -1  -1   22.30    3.10
  -2  -1  -1   37.70   14.90
  -2  -1  -1   19.20    1.80
  -2  -1  -1   20.00    2.30
  -2  -1  -1   22.70   10.20
  -2  -1  -1   26.00   11.80
  -2  -1  -1   26.00    7.40
  -2  -1  -1   17.80    2.00
  -2  -1  -1   26.40    4.30
  -2  -1  -1   26.50    8.50
  -2  -1  -1   18.50    2.60
   2   1   1   24.90    2.80
   2   1   1   19.80    6.80
   2   1   1   30.70    9.60
   2   1   1   15.40    3.30
   2   1   1   22.80    3.30
   2   1   1   28.10    3.50
   2   1   1    5.40    8.20
   2   1   1   15.70    2.90
   2   1   1   23.40    2.40
   2   1   1   25.40   11.20
   2   1   1   21.10    2.70
   2   1   1   28.10   12.60
   2   1   1   28.20   12.30
  -3  -1  -1   46.60    3.30
  -3  -1  -1   29.20   16.00
  -3  -1  -1   30.70   14.60
  -3  -1  -1   47.10    3.70
  -3  -1  -1   43.20   19.00
  -3  -1  -1   53.69    5.00
  -3  -1  -1   54.69    7.30
  -3  -1  -1   31.30   11.50
  -3  -1  -1   45.00    3.30
  -3  -1  -1   23.90    8.60
  -3  -1  -1   49.90    4.90
   3   1   1   72.49   25.00
   3   1   1   41.90   14.60
   3   1   1   46.50    4.80
   3   1   1   46.20   18.30
   3   1   1   50.69    5.60
   3   1   1   21.60   13.00
   3   1   1   36.20    3.20
   3   1   1   44.20   12.70
   3   1   1   46.60    4.20
   3   1   1   49.70    6.20
   3   1   1   50.19    7.30
   3   1   1   41.50   17.90
  -4  -1  -1   -0.20    1.80
  -4  -1  -1    0.00    0.90
  -4  -1  -1   -0.20    1.60
  -4  -1  -1    0.90    1.10
  -4  -1  -1    0.60    1.10
  -4  -1  -1   -0.30    1.90
   4   1   1    0.00    1.10
   4   1   1    0.90    1.10
   4   1   1   -1.90    1.40
   4   1   1    0.50    1.70
   4   1   1    1.80    2.20
   4   1   1   -1.50    1.50
   4   1   1    1.00    2.00
   4   1   1    0.10    1.30
  -5  -1  -1   11.80    2.20
  -5  -1  -1   11.10    3.80
  -5  -1  -1    9.40    2.20
  -5  -1  -1    7.10    1.90
   5   1   1    8.00    2.90
   5   1   1   13.40    4.30
   5   1   1    4.30    1.80
   5   1   1    4.20    3.00
   5   1   1    2.40    3.10
   5   1   1    7.20    3.00
  -6  -1  -1   45.70    4.20
  -6  -1  -1   37.50    3.50
  -6  -1  -1   38.80    4.60
   6   1   1   35.50    5.20
   6   1   1   57.69    8.70
   6   1   1   49.60    9.40
   6   1   1   40.10    8.70
   6   1   1   39.80    7.30
   6   1   1   38.20    6.90
  -7  -1  -1    0.40    1.80
  -7  -1  -1    3.10    1.20
  -7  -1  -1    4.20    2.90
  -7  -1  -1    2.80    1.10
   7   1   1    2.40    3.60
   7   1   1    7.00    4.10
   7   1   1    0.80    3.20
   7   1   1    5.20    3.60
   7   1   1    2.30    4.50
   8   1   1    0.30    3.90
   8   1   1    1.20    5.00
   8   1   1    5.10    4.80
   8   1   1    0.60    4.10
   7  -2  -1    5.40    4.80
   7  -2  -1    2.60    3.90
   7  -2  -1   17.80    7.00
   7  -2  -1    4.20    4.50
   7  -2  -1    1.10    3.60
  -7   2   1    3.30    3.10
  -7   2   1    0.60    2.50
   6  -2  -1   70.79   10.60
   6  -2  -1   67.29   10.80
   6  -2  -1   58.49    9.90
   6  -2  -1   70.39   11.00
   6  -2  -1   42.70    7.80
  -6   2   1   64.79    8.60
  -6   2   1   42.60    6.70
  -6   2   1   58.99    6.90
  -6   2   1   86.09   10.10
   5  -2  -1    6.10    4.00
   5  -2  -1    8.30    4.10
   5  -2  -1   13.40    4.30
   5  -2  -1    8.00    3.30
   5  -2  -1   12.10    4.20
   5  -2  -1   10.10    2.60
  -5   2   1   15.70    3.50
  -5   2   1   13.60    3.50
  -5   2   1    3.60    3.50
  -5   2   1    5.30    3.00
   4  -2  -1   63.49    9.10
   4  -2  -1   62.59    8.40
   4  -2  -1   53.49    4.60
   4  -2  -1   67.69    8.10
   4  -2  -1   66.29    6.70
   4  -2  -1   50.89    7.90
   4  -2  -1   77.69    9.20
  -4   2   1   62.19    6.20
  -4   2   1   63.99    9.40
  -4   2   1   54.29    7.60
  -4   2   1   62.09    5.10
  -4   2   1   57.09    7.80
  -4   2   1   58.59    5.70
  -4   2   1   69.09   13.00
   3  -2  -1  377.26   18.80
   3  -2  -1  400.96   20.40
   3  -2  -1  319.87   50.79
   3  -2  -1  358.86   49.20
   3  -2  -1  336.97   18.80
   3  -2  -1  406.46   19.50
   3  -2  -1  385.86   17.10
   3  -2  -1  427.26   21.10
   3  -2  -1  342.97   61.79
   3  -2  -1  394.46   20.50
   3  -2  -1  401.66   58.29
   3  -2  -1  400.96   39.50
   3  -2  -1  381.56   19.20
   3  -2  -1  462.45   74.79
  -3   2   1  417.56   20.30
  -3   2   1  365.96   85.59
  -3   2   1  432.96   21.00
  -3   2   1  272.27   66.69
  -3   2   1  363.66   18.70
  -3   2   1  391.16   17.40
  -3   2   1  315.47   34.70
  -3   2   1  360.96   52.29
  -3   2   1  393.96   19.50
  -3   2   1  383.76   20.00
  -3   2   1  407.46   70.99
  -3   2   1  368.66   18.30
  -3   2   1  296.57   48.60
   2  -2  -1  613.14   25.80
   2  -2  -1  590.34   49.20
   2  -2  -1  562.14   25.00
   2  -2  -1  600.54   43.70
   2  -2  -1  599.34   26.20
   2  -2  -1  582.64   24.80
   2  -2  -1  596.04   26.10
   2  -2  -1  549.35   71.19
   2  -2  -1  534.05   23.40
   2  -2  -1  614.04   47.80
   2  -2  -1  583.24   25.00
   2  -2  -1  602.74   60.79
   2  -2  -1  592.94   52.39
  -2   2   1  549.15   25.10
  -2   2   1  596.44   25.80
  -2   2   1  647.74   80.89
  -2   2   1  585.44   26.50
  -2   2   1  560.24   25.80
  -2   2   1  588.94   26.00
  -2   2   1  587.54   41.60
  -2   2   1  496.15   46.50
  -2   2   1  606.04   49.60
  -2   2   1  524.25   55.99
  -2   2   1  583.14   23.80
  -2   2   1  572.54   24.70
  -2   2   1  557.84   51.09
  -2   2   1  580.04   25.00
   1  -2  -1  362.36   52.19
   1  -2  -1  413.26   16.90
   1  -2  -1  418.16   29.00
   1  -2  -1  397.96   16.90
   1  -2  -1  382.46   16.60
   1  -2  -1  390.06   17.60
   1  -2  -1  369.06   38.50
   1  -2  -1  389.36   17.50
   1  -2  -1  367.26   16.00
   1  -2  -1  425.76   33.10
   1  -2  -1  492.35   35.30
   1  -2  -1  402.76   17.10
   1  -2  -1  433.46   30.40
   1  -2  -1  399.86   16.80
  -1   2   1  414.26   17.00
  -1   2   1  453.25   30.90
  -1   2   1  437.86   33.80
  -1   2   1  412.96   40.60
  -1   2   1  405.66   16.80
  -1   2   1  355.16   37.20
  -1   2   1  393.66   16.90
  -1   2   1  394.76   28.10
  -1   2   1  396.16   17.70
  -1   2   1  403.16   16.20
  -1   2   1  409.96   32.30
  -1   2   1  380.16   16.80
   0  -2  -1   96.59    4.40
   0  -2  -1   91.39    4.00
   0  -2  -1   93.89    4.20
   0  -2  -1   91.49    4.50
   0  -2  -1   92.19   14.60
   0  -2  -1   93.19    4.20
   0   2   1   90.79    8.10
   0   2   1  110.69   15.00
   0   2   1   90.79    4.30
   0   2   1   95.59    4.30
   0   2   1  124.99   16.90
   0   2   1   94.09    4.40
   0   2   1  111.99    9.00
   0   2   1   97.99    4.50
   0   2   1   90.69    4.10
  -1  -2  -1 4018.20  161.38
  -1  -2  -1 3854.71  160.78
  -1  -2  -1 3977.10  154.88
   1   2   1 3987.70  167.78
  -2  -2  -1   78.39    6.40
  -2  -2  -1   94.89   13.20
  -2  -2  -1   81.59   11.50
  -2  -2  -1   85.19    5.70
  -2  -2  -1  105.39   20.70
  -2  -2  -1   95.29   20.40
  -2  -2  -1   52.59   14.90
  -2  -2  -1   80.79    3.90
  -2  -2  -1   70.69   19.00
  -2  -2  -1   79.59    4.40
  -2  -2  -1   83.49    5.50
   2   2   1   78.59    5.60
   2   2   1   74.59    4.70
   2   2   1  125.29   25.50
   2   2   1   81.69   16.00
   2   2   1   66.49   12.60
   2   2   1  107.59   21.80
   2   2   1   96.79    5.10
   2   2   1   81.49    4.20
   2   2   1   83.09   12.70
   2   2   1   86.79    4.70
   2   2   1   73.19    6.40
   2   2   1   78.79    5.00
   2   2   1   69.89   19.70
  -3  -2  -1   -0.50    4.80
  -3  -2  -1    2.40    6.60
  -3  -2  -1   -0.20    1.70
  -3  -2  -1    0.70    4.50
  -3  -2  -1   -0.30    0.70
  -3  -2  -1    4.80    4.60
  -3  -2  -1    1.00    1.40
  -3  -2  -1    1.00    0.60
  -3  -2  -1    0.30    0.60
  -3  -2  -1   -0.30    1.30
  -3  -2  -1    1.80    3.20
  -3  -2  -1    0.80    0.60
  -3  -2  -1    2.80    6.50
   3   2   1    0.30    0.70
   3   2   1    1.20    2.90
   3   2   1    1.50    1.40
   3   2   1    0.20    1.90
   3   2   1    0.10    1.10
   3   2   1    0.40    1.40
   3   2   1   -1.10    2.60
   3   2   1   -1.80    1.90
   3   2   1    2.10    1.80
   3   2   1    2.80    6.70
   3   2   1   -2.10    2.50
   3   2   1   -1.20    2.70
  -4  -2  -1    2.30    2.20
  -4  -2  -1    2.70    3.10
  -4  -2  -1    3.50    1.70
  -4  -2  -1    4.20    1.30
  -4  -2  -1    2.40    0.90
  -4  -2  -1    0.80    0.80
   4   2   1    3.50    2.50
   4   2   1    2.80    2.00
   4   2   1    6.20    2.60
   4   2   1    4.10    1.90
   4   2   1    0.70    1.00
   4   2   1    3.90    3.00
   4   2   1    6.60    2.70
  -5  -2  -1   24.60    5.50
  -5  -2  -1   17.80    2.10
  -5  -2  -1   16.80    2.10
  -5  -2  -1   15.40    3.30
  -5  -2  -1   16.50    2.60
   5   2   1   16.80    4.30
   5   2   1   28.20    5.90
   5   2   1   14.00    4.00
   5   2   1   17.00    2.60
   5   2   1   22.40    6.30
   5   2   1   22.00    5.80
   5   2   1   15.90    3.70
  -6  -2  -1   25.40    4.60
  -6  -2  -1   22.20    3.00
   6   2   1   20.10    5.70
   6   2   1   25.60    5.90
   6   2   1   26.20    5.80
   6   2   1   21.70    3.20
   6   2   1   26.20    5.40
   6   2   1   27.80    7.40
  -7  -2  -1   -0.20    1.90
  -7  -2  -1    0.20    1.40
   7   2   1    0.90    4.30
   7   2   1    0.60    4.00
   7   2   1   -1.10    2.50
   7   2   1   -0.20    2.60
   7   2   1   -0.10    2.90
   7  -3  -1    0.20    3.10
   7  -3  -1    1.50    3.70
   7  -3  -1    8.00    5.10
   7  -3  -1    7.10    5.90
   7  -3  -1    5.70    4.80
  -7   3   1    7.80    4.10
  -7   3   1    1.10    2.70
   6  -3  -1   -1.60    2.70
   6  -3  -1   -1.40    1.90
   6  -3  -1    1.30    3.30
   6  -3  -1    1.80    2.80
   6  -3  -1   -1.40    1.90
  -6   3   1    0.70    2.10
  -6   3   1    1.00    2.80
  -6   3   1    0.80    2.40
   5  -3  -1   79.49   10.50
   5  -3  -1   82.29   10.50
   5  -3  -1   77.99    6.30
   5  -3  -1   82.19   10.20
   5  -3  -1   82.19   11.20
   5  -3  -1   81.99   10.70
  -5   3   1   82.39    6.80
  -5   3   1  100.29    9.70
  -5   3   1   69.29    7.00
  -5   3   1   70.49    7.80
   4  -3  -1    0.80    2.20
   4  -3  -1   13.60    4.20
   4  -3  -1   -0.50    1.80
   4  -3  -1    3.20    1.70
   4  -3  -1    6.80    2.60
   4  -3  -1    5.20    2.80
   4  -3  -1   10.10    3.80
  -4   3   1    8.50    3.40
  -4   3   1    9.50    3.90
  -4   3   1    4.00    2.20
  -4   3   1    7.00    2.30
  -4   3   1    8.50    3.50
  -4   3   1    2.50    2.00
  -4   3   1    4.60    2.90
   3  -3  -1   27.70   14.90
   3  -3  -1   67.89    6.90
   3  -3  -1   60.29   23.90
   3  -3  -1   71.59    6.20
   3  -3  -1   49.90    4.40
   3  -3  -1   58.89    7.70
   3  -3  -1   50.09   16.90
   3  -3  -1   59.39   31.90
   3  -3  -1   69.79   23.20
   3  -3  -1   76.89    7.30
   3  -3  -1  100.79   35.10
  -3   3   1   59.59   21.90
  -3   3   1   59.39    4.90
  -3   3   1   59.39    6.40
  -3   3   1   64.19   22.70
  -3   3   1   61.99    5.60
  -3   3   1   71.59    6.50
  -3   3   1   57.29    7.40
  -3   3   1   71.49   24.60
  -3   3   1   25.80   18.50
  -3   3   1  110.89   39.00
  -3   3   1   62.19    5.90
  -3   3   1   72.19    9.30
  -3   3   1   85.89   20.60
   2  -3  -1   62.89    5.30
   2  -3  -1   71.79    5.50
   2  -3  -1   88.49   23.80
   2  -3  -1   67.79    5.80
   2  -3  -1   59.39   18.50
   2  -3  -1   72.89   17.20
   2  -3  -1   66.39    6.20
   2  -3  -1   77.19   19.30
   2  -3  -1   64.09    4.60
   2  -3  -1   60.09    5.30
   2  -3  -1   69.19    6.20
   2  -3  -1   59.89   23.30
   2  -3  -1   39.80   20.10
  -2   3   1   66.19    6.40
  -2   3   1   58.79    5.70
  -2   3   1   63.59    5.50
  -2   3   1   68.29    5.70
  -2   3   1   76.29   25.80
  -2   3   1   61.59    5.40
  -2   3   1   69.29    5.40
  -2   3   1   49.70   16.80
  -2   3   1   83.69   19.20
  -2   3   1   63.79   25.20
  -2   3   1   41.80   16.00
  -2   3   1   60.59   19.30
  -2   3   1   69.89    6.30
  -2   3   1   62.49    5.40
   1  -3  -1  129.49   17.50
   1  -3  -1  116.59   19.40
   1  -3  -1  117.79    6.50
   1  -3  -1  109.99    6.40
   1  -3  -1  100.09    5.80
   1  -3  -1  105.99    6.00
   1  -3  -1  115.59   25.20
   1  -3  -1  126.69   18.40
   1  -3  -1  102.59    7.00
   1  -3  -1   85.29   21.90
   1  -3  -1   95.69   19.60
   1  -3  -1  109.39    6.10
   1  -3  -1  107.89    6.90
  -1   3   1  136.39   28.30
  -1   3   1   82.79   18.90
  -1   3   1  103.39    7.00
  -1   3   1  103.89    5.80
  -1   3   1  124.59   17.90
  -1   3   1  109.49    6.40
  -1   3   1  118.49   20.90
  -1   3   1  114.39    6.50
  -1   3   1  103.49    6.90
  -1   3   1  139.39   19.50
  -1   3   1  108.59    6.50
  -1   3   1  109.19    6.20
  -1   3   1  106.49    6.00
  -1   3   1  101.69   25.20
   0  -3  -1 1218.28   46.30
   0  -3  -1 1305.07   67.59
   0  -3  -1 1153.18   45.70
   0  -3  -1 1223.68   46.10
   0  -3  -1 1212.38   46.30
   0  -3  -1 1214.98   67.39
   0  -3  -1 1307.07   53.29
   0  -3  -1 1237.78   46.50
   0   3   1 1224.98   46.40
   0   3   1 1215.58   69.59
   0   3   1 1276.97   61.99
   0   3   1 1213.38   46.00
   0   3   1 1236.78   46.50
   0   3   1 1214.98   46.50
   0   3   1 1216.48   53.49
   0   3   1 1233.28   47.10
   0   3   1 1280.57   55.39
   0   3   1 1232.48   46.60
  -1  -3  -1   -0.50    1.30
  -1  -3  -1    2.30    0.70
  -1  -3  -1    1.30    2.10
  -1  -3  -1    0.10    0.50
  -1  -3  -1   -2.10    2.50
  -1  -3  -1    0.00    0.80
  -1  -3  -1   -0.90    1.00
   1   3   1    0.50    1.20
   1   3   1    1.10    2.10
   1   3   1    1.30    0.90
   1   3   1    1.20    0.40
   1   3   1    2.00    0.60
   1   3   1    1.00    2.50
   1   3   1    1.90    0.50
   1   3   1    5.80    3.80
   1   3   1   -0.20    2.50
   1   3   1    1.20    0.50
   1   3   1    2.20    1.00
   1   3   1    0.90    1.30
  -2  -3  -1  213.58   14.20
  -2  -3  -1  238.68   10.90
  -2  -3  -1  209.78   34.60
  -2  -3  -1  245.78   11.40
  -2  -3  -1  252.97   17.00
  -2  -3  -1  234.78   25.40
  -2  -3  -1  222.18   29.20
  -2  -3  -1  238.08   10.10
   2   3   1  251.27   20.00
   2   3   1  240.98   18.50
   2   3   1  273.47   21.70
   2   3   1  242.88   10.70
   2   3   1  247.58   10.40
   2   3   1  246.68   10.40
   2   3   1  249.18   10.00
   2   3   1  294.07   29.40
   2   3   1  222.08   12.90
   2   3   1  231.08   11.60
   2   3   1  241.58   10.60
   2   3   1  332.77   44.40
   2   3   1  272.77   36.10
  -3  -3  -1   17.80   10.80
  -3  -3  -1   28.80    3.90
  -3  -3  -1   23.40    2.40
  -3  -3  -1   21.90    1.70
  -3  -3  -1   24.40    5.00
  -3  -3  -1   20.40    7.00
  -3  -3  -1   15.20   11.30
  -3  -3  -1   13.70    9.20
  -3  -3  -1   31.20    4.10
   3   3   1   25.10    3.60
   3   3   1   29.80    3.80
   3   3   1   43.70   16.90
   3   3   1   23.60    2.00
   3   3   1   27.60    9.40
   3   3   1   23.40    3.40
   3   3   1   29.10    4.50
   3   3   1   17.00    7.50
   3   3   1   30.20   15.20
   3   3   1   20.50   10.40
   3   3   1   11.70   10.60
   3   3   1   25.30    5.40
  -4  -3  -1   68.19    6.50
  -4  -3  -1   78.59    4.10
  -4  -3  -1   79.19    5.40
  -4  -3  -1   70.19    6.40
   4   3   1   71.69    4.40
   4   3   1   68.99    6.00
   4   3   1   78.79    6.30
   4   3   1   70.59    6.00
   4   3   1   72.49    9.80
   4   3   1   88.99    7.70
   4   3   1   71.19    6.80
  -5  -3  -1  276.97   11.90
  -5  -3  -1  266.07   16.40
  -5  -3  -1  275.07   14.10
   5   3   1  270.47   15.70
   5   3   1  286.77   17.90
   5   3   1  264.87   12.30
   5   3   1  308.17   17.60
   5   3   1  302.07   16.10
   5   3   1  309.37   20.10
   5   3   1  251.07   15.30
  -6  -3  -1   16.50    3.60
  -6  -3  -1   15.50    2.20
   6   3   1   12.10    4.10
   6   3   1   10.30    4.90
   6   3   1    5.20    3.00
   6   3   1   11.60    4.60
   6   3   1    4.90    3.20
  -7  -3  -1   25.20    4.70
   7   3   1   23.60    6.20
   7   3   1   24.60    5.60
   7   3   1   40.60    6.90
   7   3   1   40.30    9.60
   7   3   1   33.70    7.90
   7  -4  -1   26.20    8.30
   7  -4  -1    5.50    4.60
   7  -4  -1    7.20    4.90
   7  -4  -1   23.30    6.40
   7  -4  -1   17.80    6.50
  -7   4   1   10.70    4.70
  -7   4   1   23.10    6.60
   6  -4  -1   11.80    4.70
   6  -4  -1   26.40    7.30
   6  -4  -1   21.10    6.10
   6  -4  -1   12.80    5.30
   6  -4  -1   27.30    6.90
  -6   4   1   18.20    5.20
  -6   4   1   13.10    5.20
   5  -4  -1   17.40    5.40
   5  -4  -1    4.40    3.20
   5  -4  -1    7.90    4.00
   5  -4  -1    8.00    3.30
   5  -4  -1   16.30    5.40
   5  -4  -1   14.20    3.20
  -5   4   1   13.60    4.20
  -5   4   1    7.70    3.20
  -5   4   1   13.40    4.80
  -5   4   1    5.20    2.60
   4  -4  -1  161.38   12.90
   4  -4  -1  143.39   12.30
   4  -4  -1  148.49   11.10
   4  -4  -1  140.09    9.10
   4  -4  -1  159.68   11.50
   4  -4  -1  155.48   12.20
   4  -4  -1  126.99   10.50
   4  -4  -1  146.29   11.00
  -4   4   1  161.08   10.00
  -4   4   1  156.98   11.30
  -4   4   1  145.69   11.60
  -4   4   1  158.78   12.40
  -4   4   1  158.38   11.70
  -4   4   1  142.09   11.90
   3  -4  -1  125.79   35.20
   3  -4  -1   95.19   34.30
   3  -4  -1  110.19   25.30
   3  -4  -1   99.29    9.20
   3  -4  -1  107.59    9.40
   3  -4  -1  109.69   37.80
   3  -4  -1   99.09    6.80
   3  -4  -1  110.69    8.90
   3  -4  -1  105.39    9.10
   3  -4  -1  104.69    8.00
   3  -4  -1   98.99    8.00
   3  -4  -1  105.39    8.10
   3  -4  -1  103.69   27.30
   3  -4  -1   78.99   25.20
  -3   4   1   99.09   37.30
  -3   4   1   45.60   18.60
  -3   4   1  114.29    9.30
  -3   4   1  101.19    7.70
  -3   4   1   67.09   25.30
  -3   4   1  108.79    8.40
  -3   4   1   87.59    7.90
  -3   4   1  104.59    9.20
  -3   4   1  130.29   40.60
  -3   4   1  110.99   24.70
  -3   4   1  107.89    7.20
  -3   4   1  102.39   35.00
  -3   4   1  113.69    8.80
  -3   4   1  102.19    8.20
   2  -4  -1  108.79   26.90
   2  -4  -1  125.39    8.00
   2  -4  -1  130.89    8.10
   2  -4  -1  123.89    8.90
   2  -4  -1  134.29   27.90
   2  -4  -1  125.79   23.10
   2  -4  -1  127.79    8.20
   2  -4  -1   84.69   27.90
   2  -4  -1  128.29    9.30
   2  -4  -1   83.59   28.20
   2  -4  -1  119.69   24.40
   2  -4  -1  123.09    8.20
   2  -4  -1  126.99    8.30
   2  -4  -1  117.79    7.20
  -2   4   1  114.39    8.10
  -2   4   1  105.19   26.20
  -2   4   1  136.59    9.70
  -2   4   1  113.99   23.00
  -2   4   1  116.59   28.50
  -2   4   1  122.59    8.10
  -2   4   1  159.48   28.90
  -2   4   1  131.99    7.60
  -2   4   1  118.19    8.00
  -2   4   1   91.39   33.00
  -2   4   1  138.09    8.80
  -2   4   1  120.79    8.10
  -2   4   1  108.49   31.50
   1  -4  -1 2568.64  142.89
   1  -4  -1 2517.65  142.89
   1  -4  -1 2478.25   97.49
   1  -4  -1 2694.33  124.89
   1  -4  -1 2586.54   96.39
   1  -4  -1 2586.14   97.09
   1  -4  -1 2516.85   96.39
   1  -4  -1 2556.04   96.69
   1  -4  -1 2422.36   98.39
   1  -4  -1 2634.64  112.09
   1  -4  -1 2598.44   97.09
   1  -4  -1 2479.35   95.99
  -1   4   1 2622.64   96.89
  -1   4   1 2607.44  118.99
  -1   4   1 2652.93   97.19
  -1   4   1 2592.44  112.59
  -1   4   1 2406.16  130.89
  -1   4   1 2477.85  142.89
  -1   4   1 2534.35  139.29
  -1   4   1 2627.84   96.59
  -1   4   1 2586.04   98.39
  -1   4   1 2470.05  124.99
  -1   4   1 2574.24   97.09
   0  -4  -1  116.69   21.80
   0  -4  -1  124.29    7.80
   0  -4  -1  114.19    5.10
   0  -4  -1  106.29    9.90
   0  -4  -1  123.79    5.70
   0  -4  -1  102.29   11.00
   0  -4  -1  106.69   20.90
   0  -4  -1  114.39    5.80
   0  -4  -1  120.19    5.90
   0  -4  -1  118.89    5.90
   0   4   1  133.59    6.90
   0   4   1  119.49    6.30
   0   4   1  122.79    6.10
   0   4   1  128.69    6.30
   0   4   1  141.49   24.80
   0   4   1  120.99   11.40
   0   4   1  119.49   20.40
   0   4   1  120.99    6.30
   0   4   1  130.09   16.40
   0   4   1  108.69    5.40
   0   4   1  127.99   24.80
   0   4   1  111.29    6.10
  -1  -4  -1   77.39   15.70
  -1  -4  -1   95.29    5.20
  -1  -4  -1  101.79    5.10
  -1  -4  -1  100.29    6.00
  -1  -4  -1   99.29    4.50
  -1  -4  -1  100.69    8.50
  -1  -4  -1  108.39   11.50
   1   4   1   98.59    4.70
   1   4   1   96.39    5.20
   1   4   1   97.09    5.70
   1   4   1  103.19    4.70
   1   4   1  131.79   12.70
   1   4   1  101.99   10.60
   1   4   1   97.79    4.60
   1   4   1   93.99    4.70
   1   4   1  127.09   17.70
   1   4   1  101.29    8.80
   1   4   1   88.79    4.30
  -2  -4  -1  257.97   10.40
  -2  -4  -1  241.68   10.90
  -2  -4  -1  235.48   16.00
  -2  -4  -1  257.17   11.20
  -2  -4  -1  235.88   35.40
  -2  -4  -1  187.58   25.50
  -2  -4  -1  268.77   25.90
   2   4   1  262.17   10.20
   2   4   1  233.18   18.90
   2   4   1  244.48   36.20
   2   4   1  231.78   32.10
   2   4   1  266.67   19.00
   2   4   1  254.77   11.70
   2   4   1  230.98   18.70
   2   4   1  233.18   10.50
   2   4   1  245.68   13.20
   2   4   1  261.67   26.90
   2   4   1  239.38   10.00
   2   4   1  239.78   10.70
   2   4   1  240.08   10.50
  -3  -4  -1    6.00    1.30
  -3  -4  -1    3.10    1.60
  -3  -4  -1    5.30    2.80
  -3  -4  -1    2.40    1.70
   3   4   1    6.10    3.40
   3   4   1    4.70    1.00
   3   4   1    7.00    1.70
   3   4   1    6.80    1.80
   3   4   1    4.00    1.40
   3   4   1    8.70    2.50
   3   4   1    7.00    1.90
  -4  -4  -1  335.17   16.90
  -4  -4  -1  353.96   20.60
  -4  -4  -1  338.67   14.80
  -4  -4  -1  332.57   17.00
   4   4   1  310.17   13.30
   4   4   1  340.97   17.60
   4   4   1  325.97   16.10
   4   4   1  324.37   16.00
   4   4   1  343.67   17.90
   4   4   1  310.47   19.50
   4   4   1  304.27   16.00
  -5  -4  -1  414.96   22.50
  -5  -4  -1  450.35   19.80
   5   4   1  407.06   22.80
   5   4   1  459.25   17.60
   5   4   1  437.46   21.80
   5   4   1  461.05   22.20
   5   4   1  434.16   26.30
   5   4   1  462.75   21.60
   5   4   1  420.06   23.90
  -6  -4  -1   49.20    4.90
   6   4   1   55.89    8.90
   6   4   1   64.19   12.00
   6   4   1   57.69    7.80
   6   4   1   56.39    8.30
   6   4   1   58.19    7.60
   7   4   1    3.40    2.90
   7   4   1    0.90    2.90
   7   4   1   -1.30    2.70
   7   4   1    1.90    4.50
   7   4   1   -0.80    2.30
   7  -5  -1    4.00    5.20
   7  -5  -1    1.90    4.10
   7  -5  -1   -2.40    3.00
   7  -5  -1    1.80    4.00
   7  -5  -1    9.20    6.10
  -7   5   1   -1.40    2.50
  -7   5   1    3.20    4.00
   6  -5  -1   44.10    9.70
   6  -5  -1   44.10    8.20
   6  -5  -1   56.89   10.70
   6  -5  -1   41.30    8.20
   6  -5  -1   40.30    7.80
  -6   5   1   40.30    9.10
   5  -5  -1  156.68   10.60
   5  -5  -1  152.18   12.60
   5  -5  -1  171.68   14.80
   5  -5  -1  158.38   13.70
   5  -5  -1  175.38   13.30
   5  -5  -1  161.48   12.90
  -5   5   1  171.98   13.20
  -5   5   1  164.98   14.30
   4  -5  -1   31.20    5.50
   4  -5  -1   28.00    5.80
   4  -5  -1   28.80    6.00
   4  -5  -1   20.00    5.40
   4  -5  -1   24.50    4.10
   4  -5  -1   24.50    5.40
   4  -5  -1   24.40    5.30
   4  -5  -1   23.00    5.40
  -4   5   1   33.20    5.60
  -4   5   1   24.40    5.10
  -4   5   1   29.80    6.00
  -4   5   1   28.30    6.00
  -4   5   1   18.10    5.30
  -4   5   1   20.90    5.50
   3  -5  -1   42.30    6.30
   3  -5  -1   51.19    4.70
   3  -5  -1   44.50    6.90
   3  -5  -1   62.49    7.80
   3  -5  -1   56.29    7.20
   3  -5  -1   50.29    6.30
   3  -5  -1   45.50    6.00
   3  -5  -1   54.29    8.60
  -3   5   1   44.80    6.80
  -3   5   1   54.69    8.70
  -3   5   1   50.29    6.30
  -3   5   1   49.50    6.60
  -3   5   1   54.89    7.70
  -3   5   1   54.79    5.10
  -3   5   1   38.20    6.20
   2  -5  -1  154.28   11.10
   2  -5  -1  150.78    9.30
   2  -5  -1  156.98    8.90
   2  -5  -1  153.08   40.30
   2  -5  -1  160.98    9.80
   2  -5  -1  158.98    9.50
   2  -5  -1  153.28   41.10
   2  -5  -1  149.19    9.80
   2  -5  -1  154.48    9.40
   2  -5  -1  130.09   25.10
   2  -5  -1  145.79   32.90
   2  -5  -1  102.39   25.70
   2  -5  -1  180.58   11.10
  -2   5   1  162.88   11.00
  -2   5   1  249.18   51.99
  -2   5   1  155.08   10.10
  -2   5   1  151.08    9.60
  -2   5   1  157.78    9.70
  -2   5   1  149.59   10.90
  -2   5   1  143.79   33.30
  -2   5   1  169.38    9.50
  -2   5   1  158.98   44.60
  -2   5   1  180.38   39.20
  -2   5   1  192.48   27.20
  -2   5   1  153.38    9.90
  -2   5   1  206.18   33.10
   1  -5  -1  110.69    6.50
   1  -5  -1  101.49    6.90
   1  -5  -1   72.59   24.70
   1  -5  -1  109.19    6.90
   1  -5  -1  101.99   15.00
   1  -5  -1  145.89   25.60
   1  -5  -1  104.69    5.70
   1  -5  -1  100.69    6.90
   1  -5  -1   90.29   26.30
   1  -5  -1   99.49    7.70
   1  -5  -1  106.89    6.10
  -1   5   1  109.69    6.60
  -1   5   1  105.99   27.10
  -1   5   1  104.19    6.50
  -1   5   1  120.99   21.20
  -1   5   1  111.69   31.60
  -1   5   1  102.69    7.00
  -1   5   1  136.09   24.60
  -1   5   1  101.49    7.60
  -1   5   1  148.79   20.50
  -1   5   1  100.69    7.50
  -1   5   1  117.69    7.20
  -1   5   1  109.19    6.90
   0  -5  -1   65.09    4.20
   0  -5  -1   64.59    3.90
   0  -5  -1   57.19   10.80
   0  -5  -1   65.99    3.40
   0  -5  -1   72.39    4.40
   0  -5  -1   41.80   14.10
   0  -5  -1   69.49    4.30
   0  -5  -1   72.69   19.00
   0  -5  -1   66.39    3.20
   0  -5  -1   70.59    6.60
   0   5   1   71.29    4.60
   0   5   1   67.89    4.60
   0   5   1   65.59    4.60
   0   5   1   87.89   14.50
   0   5   1   68.19    4.70
   0   5   1   99.89   20.20
   0   5   1   77.39    4.00
   0   5   1   81.89   20.00
   0   5   1   64.19    4.60
   0   5   1   55.49   18.30
   0   5   1   83.59   12.60
   0   5   1   70.69    5.10
  -1  -5  -1 4106.29  164.28
  -1  -5  -1 4164.38  179.28
  -1  -5  -1 4228.48  155.78
  -1  -5  -1 4041.30  155.48
  -1  -5  -1 4094.29  173.78
  -1  -5  -1 4149.88  154.68
  -1  -5  -1 4252.37  156.28
   1   5   1 4256.37  155.68
   1   5   1 4068.09  174.58
   1   5   1 4160.58  155.58
   1   5   1 4406.96  155.18
   1   5   1 4189.58  155.18
   1   5   1 4167.38  170.48
   1   5   1 4250.57  181.68
   1   5   1 4212.38  164.18
   1   5   1 4244.68  166.08
   1   5   1 4062.09  154.78
  -2  -5  -1  430.86   20.80
  -2  -5  -1  401.96   30.50
  -2  -5  -1  451.85   17.80
  -2  -5  -1  418.06   50.69
  -2  -5  -1  458.35   18.20
  -2  -5  -1  490.35   35.90
  -2  -5  -1  420.26   24.80
   2   5   1  428.06   17.70
   2   5   1  440.76   20.60
   2   5   1  428.56   18.80
   2   5   1  401.56   34.30
   2   5   1  437.66   27.10
   2   5   1  426.16   29.40
   2   5   1  428.76   36.20
   2   5   1  440.76   17.80
   2   5   1  440.26   17.60
   2   5   1  379.76   47.80
   2   5   1  434.76   18.50
   2   5   1  451.45   31.90
   2   5   1  447.96   17.50
  -3  -5  -1   14.00    3.00
  -3  -5  -1   12.50    3.60
  -3  -5  -1   12.50    2.40
  -3  -5  -1   10.70    1.70
   3   5   1   13.00    2.90
   3   5   1   13.70    2.10
   3   5   1   11.80    1.40
   3   5   1   10.00    2.10
   3   5   1   11.50    2.20
   3   5   1   14.10    4.50
  -4  -5  -1   -0.50    0.80
  -4  -5  -1   -0.10    2.20
  -4  -5  -1    0.00    1.50
  -4  -5  -1   -1.30    1.40
   4   5   1    1.70    1.70
   4   5   1    0.60    1.90
   4   5   1    0.40    2.30
   4   5   1    1.20    1.50
   4   5   1    0.10    1.10
   4   5   1   -1.30    1.60
  -5  -5  -1   13.00    2.50
  -5  -5  -1   10.90    3.70
   5   5   1   16.90    3.30
   5   5   1   16.50    5.60
   5   5   1   13.60    4.60
   5   5   1   14.40    4.30
   5   5   1   11.40    3.20
   5   5   1   21.20    4.40
  -6  -5  -1    1.50    1.60
   6   5   1   -0.90    1.70
   6   5   1    0.20    3.60
   6   5   1    1.30    2.60
   6   5   1   -0.50    1.60
   6   5   1   -1.50    1.80
   7   5   1    2.50    3.20
   7   5   1    2.90    3.50
   7   5   1    2.30    2.70
   7   5   1    0.50    4.10
   7   5   1    2.20    2.90
   7  -6  -1    6.00    4.50
   7  -6  -1    4.30    4.80
   7  -6  -1    1.90    5.00
   7  -6  -1    0.30    4.00
  -7   6   1    0.50    4.40
  -7   6   1    3.50    4.20
   6  -6  -1   21.20    6.20
   6  -6  -1   57.69    9.20
   6  -6  -1   40.70    8.30
   6  -6  -1   33.20    8.50
   6  -6  -1   40.30    9.10
  -6   6   1   28.90    6.30
  -6   6   1   28.50    7.40
   5  -6  -1   22.20    5.30
   5  -6  -1   33.30    7.00
   5  -6  -1   18.90    5.60
   5  -6  -1   27.40    4.60
   5  -6  -1   32.80    7.00
   5  -6  -1   27.80    6.10
  -5   6   1   29.20    6.30
  -5   6   1   31.20    7.20
   4  -6  -1  275.97   14.90
   4  -6  -1  250.17   16.00
   4  -6  -1  280.57   16.90
   4  -6  -1  285.27   19.30
   4  -6  -1  284.17   17.50
   4  -6  -1  281.87   17.20
  -4   6   1  263.57   18.50
  -4   6   1  256.97   17.00
  -4   6   1  242.98   17.90
  -4   6   1  254.77   16.80
  -4   6   1  260.57   15.90
  -4   6   1  273.87   15.30
   3  -6  -1    4.40    2.40
   3  -6  -1    2.40    2.40
   3  -6  -1    3.00    2.20
   3  -6  -1    3.50    1.80
   3  -6  -1    3.10    2.70
   3  -6  -1    1.40    2.20
   3  -6  -1    9.00    3.00
   3  -6  -1    3.60    2.70
  -3   6   1    5.80    3.20
  -3   6   1    5.00    2.80
  -3   6   1    2.30    2.40
  -3   6   1    0.80    1.90
  -3   6   1    3.10    2.00
  -3   6   1    3.10    2.10
  -3   6   1    4.80    2.80
   2  -6  -1    7.60   10.50
   2  -6  -1   30.60    4.20
   2  -6  -1   24.50   17.70
   2  -6  -1   26.00    4.20
   2  -6  -1   32.50    5.10
   2  -6  -1   28.80    4.50
   2  -6  -1   28.40   16.20
   2  -6  -1   48.90   17.30
   2  -6  -1   32.90    5.20
   2  -6  -1   23.30    4.90
   2  -6  -1   33.70    4.40
   2  -6  -1   30.00   12.60
  -2   6   1   28.60    4.20
  -2   6   1   24.30   10.20
  -2   6   1   26.10   12.20
  -2   6   1   45.60   19.50
  -2   6   1   30.90   18.40
  -2   6   1   31.50    5.00
  -2   6   1   29.80    4.70
  -2   6   1   19.20   16.60
  -2   6   1   29.60    6.60
  -2   6   1   33.10    5.40
  -2   6   1   42.80   21.30
  -2   6   1   19.20    4.00
   1  -6  -1  312.37   31.50
   1  -6  -1  284.77   15.50
   1  -6  -1  275.97   12.00
   1  -6  -1  264.07   13.00
   1  -6  -1  295.77   13.90
   1  -6  -1  234.78   45.40
   1  -6  -1  275.27   13.80
   1  -6  -1  278.37   13.70
   1  -6  -1  258.97   12.50
   1  -6  -1  292.77   22.30
   1  -6  -1  222.38   43.30
   1  -6  -1  280.57   13.20
  -1   6   1  264.07   13.80
  -1   6   1  281.27   37.90
  -1   6   1  285.27   14.40
  -1   6   1  281.07   46.40
  -1   6   1  278.67   54.29
  -1   6   1  267.37   37.30
  -1   6   1  296.07   26.40
  -1   6   1  271.47   13.30
  -1   6   1  292.67   13.60
  -1   6   1  271.17   14.90
  -1   6   1  257.77   14.70
  -1   6   1  269.07   14.00
  -1   6   1  282.47   45.20
   0  -6  -1   -2.40    2.20
   0  -6  -1    2.50    2.30
   0  -6  -1    4.30    1.50
   0  -6  -1    0.80    4.50
   0  -6  -1    4.40    0.90
   0  -6  -1    6.30    1.60
   0  -6  -1    3.80    1.30
   0  -6  -1    4.20    1.40
   0  -6  -1    7.60    4.20
   0  -6  -1    6.70    0.90
   0   6   1    6.40    1.70
   0   6   1    1.90    1.40
   0   6   1    7.10    8.50
   0   6   1    6.00    2.00
   0   6   1    4.20    1.50
   0   6   1    4.90    1.80
   0   6   1   11.90    5.10
   0   6   1    4.80    6.70
   0   6   1    8.70    2.20
   0   6   1    4.50    1.20
   0   6   1    2.50    4.50
  -1  -6  -1  487.35   19.50
  -1  -6  -1  497.05   20.40
  -1  -6  -1  504.75   40.60
  -1  -6  -1  491.25   36.60
  -1  -6  -1  492.05   20.80
  -1  -6  -1  495.45   20.90
  -1  -6  -1  436.76   35.80
  -1  -6  -1  485.25   29.10
   1   6   1  496.25   27.20
   1   6   1  484.25   18.70
   1   6   1  498.15   33.90
   1   6   1  510.65   29.00
   1   6   1  474.55   19.80
   1   6   1  497.35   20.10
   1   6   1  478.55   19.90
   1   6   1  480.75   24.60
   1   6   1  475.05   33.60
   1   6   1  465.65   18.40
   1   6   1  453.75   20.30
   1   6   1  480.95   20.10
   1   6   1  483.65   43.00
   1   6   1  512.85   20.00
   1   6   1  489.25   42.00
   1   6   1  486.35   20.10
  -2  -6  -1  847.02   42.70
  -2  -6  -1  853.31   66.19
  -2  -6  -1  853.41   33.70
  -2  -6  -1  938.21   55.69
  -2  -6  -1  862.61   33.90
  -2  -6  -1  852.81   36.70
   2   6   1  859.61   33.60
   2   6   1  890.01   34.80
   2   6   1  886.51   64.69
   2   6   1  955.00   46.20
   2   6   1  842.02   33.70
   2   6   1  809.62   54.09
   2   6   1  842.92   54.19
   2   6   1  931.81   57.09
   2   6   1  863.81   36.20
   2   6   1  847.62   33.50
   2   6   1  810.82   33.30
   2   6   1  866.61   33.30
  -3  -6  -1    6.20    1.70
  -3  -6  -1    5.10    1.40
  -3  -6  -1    2.30    2.60
  -3  -6  -1    7.30    2.10
   3   6   1    5.90    2.00
   3   6   1    8.30    1.20
   3   6   1    3.00    2.60
   3   6   1    3.40    0.90
   3   6   1    7.20    1.80
   3   6   1    2.60    1.40
   3   6   1    6.50    1.80
   3   6   1    5.90    1.50
   3   6   1    7.90    2.20
  -4  -6  -1   54.89    8.50
  -4  -6  -1   44.80    4.80
  -4  -6  -1   47.30    4.80
  -4  -6  -1   51.19    4.30
   4   6   1   51.89    4.80
   4   6   1   54.29    4.70
   4   6   1   51.29    8.40
   4   6   1   58.09    4.30
   4   6   1   57.39    5.60
   4   6   1   51.49    5.20
  -5  -6  -1   15.10    2.80
  -5  -6  -1   15.30    4.50
   5   6   1   14.90    3.10
   5   6   1   15.90    4.80
   5   6   1   18.00    3.90
   5   6   1   10.40    4.90
   5   6   1   14.20    3.40
   5   6   1   14.80    4.10
  -6  -6  -1   44.50    4.50
   6   6   1   34.10    6.50
   6   6   1   60.19   10.90
   6   6   1   55.19    7.70
   6   6   1   45.90    7.00
   6   6   1   46.20    5.00
   7   6   1    2.40    3.40
   7   6   1    0.10    2.60
   7   6   1    2.70    3.50
   7   6   1    3.20    5.80
   7  -7  -1   27.10    7.90
   7  -7  -1   14.30    7.30
   7  -7  -1    9.50    6.60
  -7   7   1   19.50    7.20
  -7   7   1   13.00    6.10
   6  -7  -1   -0.70    2.70
   6  -7  -1    0.70    3.60
   6  -7  -1    0.70    3.40
   6  -7  -1   -0.20    3.40
   6  -7  -1    2.20    3.90
  -6   7   1   -0.10    3.60
  -6   7   1    0.50    2.60
   5  -7  -1    3.80    2.40
   5  -7  -1    1.00    3.20
   5  -7  -1    3.30    3.50
   5  -7  -1    2.30    3.80
  -5   7   1    2.30    2.70
  -5   7   1    3.90    4.50
  -5   7   1    4.70    3.80
   4  -7  -1   33.10    5.60
   4  -7  -1   36.50    7.70
   4  -7  -1   43.90    6.80
   4  -7  -1   36.30    6.50
   4  -7  -1   37.00    6.50
   4  -7  -1   40.30    7.10
  -4   7   1   46.10    8.00
  -4   7   1   32.60    6.60
  -4   7   1   37.40    8.10
  -4   7   1   40.00    7.10
   3  -7  -1   -1.20    1.00
   3  -7  -1   -2.50    1.20
   3  -7  -1    0.90    2.10
   3  -7  -1    0.40    2.30
   3  -7  -1   -0.30    1.60
   3  -7  -1   -0.40    1.70
   3  -7  -1   -0.90    1.20
   3  -7  -1   -0.90    1.70
  -3   7   1    0.10    1.60
  -3   7   1    1.00    1.60
  -3   7   1    0.30    1.60
  -3   7   1    0.20    2.30
  -3   7   1    0.60    1.80
  -3   7   1    0.10    1.70
  -3   7   1    1.00    1.60
   2  -7  -1    3.40    1.90
   2  -7  -1    0.70    2.20
   2  -7  -1    2.50    2.00
   2  -7  -1    2.90    1.70
   2  -7  -1    1.00    1.70
   2  -7  -1    0.50    1.70
   2  -7  -1    4.30    1.90
   2  -7  -1    0.90    1.60
  -2   7   1    1.70    1.70
  -2   7   1    3.20    2.10
  -2   7   1   10.70    3.80
  -2   7   1    2.60    1.90
  -2   7   1    7.30    2.50
  -2   7   1    1.90    1.90
  -2   7   1    4.80    2.20
   1  -7  -1   26.50   18.20
   1  -7  -1   62.09    4.50
   1  -7  -1   76.89    5.40
   1  -7  -1   71.09    4.10
   1  -7  -1   72.79    5.60
   1  -7  -1   77.19    5.90
   1  -7  -1   77.29   17.60
   1  -7  -1   52.09    6.80
   1  -7  -1   64.69    5.30
   1  -7  -1   69.69    3.20
   1  -7  -1   34.80   16.70
   1  -7  -1   52.89   10.20
  -1   7   1   69.69    6.70
  -1   7   1   61.89    6.20
  -1   7   1  117.69   34.00
  -1   7   1   60.59   17.40
  -1   7   1   71.29    5.30
  -1   7   1   78.79    5.80
  -1   7   1   79.19    6.10
  -1   7   1  109.19   35.10
  -1   7   1   75.49   24.90
  -1   7   1   60.39    7.50
  -1   7   1   83.79   20.20
  -1   7   1   64.39   20.30
   0  -7  -1   14.70    4.40
   0  -7  -1   19.20    2.40
   0  -7  -1   19.80    2.60
   0  -7  -1   31.70   14.70
   0  -7  -1   15.00    2.40
   0  -7  -1    5.60    8.80
   0  -7  -1   18.20    1.50
   0  -7  -1   12.80    2.40
   0   7   1   23.40   11.40
   0   7   1   16.40    3.00
   0   7   1   12.40   10.70
   0   7   1   19.60   13.80
   0   7   1   13.20    7.50
   0   7   1   11.50    5.80
   0   7   1   19.80    3.10
   0   7   1   20.90    2.50
   0   7   1   21.10    3.80
   0   7   1   22.50    3.40
   0   7   1   17.30    3.30
  -1  -7  -1   87.09    5.50
  -1  -7  -1   84.19    5.40
  -1  -7  -1   46.60   13.20
  -1  -7  -1   65.79   11.60
  -1  -7  -1   74.49   19.40
  -1  -7  -1   80.59    5.90
  -1  -7  -1   64.79   15.70
  -1  -7  -1   80.99    4.70
   1   7   1   81.19    5.20
   1   7   1   72.69    7.40
   1   7   1   78.89    5.80
   1   7   1   86.29    5.30
   1   7   1   80.69    4.70
   1   7   1   80.79   16.30
   1   7   1   78.19    5.10
   1   7   1   74.69    3.50
   1   7   1   76.29   22.70
   1   7   1   79.49   14.00
   1   7   1   84.79    5.70
   1   7   1   82.79   12.80
   1   7   1   76.09   21.60
   1   7   1   76.89    5.20
   1   7   1   79.39    7.80
  -2  -7  -1   88.99    5.10
  -2  -7  -1   91.29    7.10
  -2  -7  -1   90.09    5.60
   2   7   1   88.89    5.20
   2   7   1   84.79    5.00
   2   7   1   86.09    6.40
   2   7   1   85.19    5.00
   2   7   1   76.79    4.90
   2   7   1   85.59    5.00
   2   7   1   82.59    5.80
   2   7   1   79.19    4.50
  -3  -7  -1    7.20    1.80
  -3  -7  -1    3.40    2.90
  -3  -7  -1    4.00    1.80
   3   7   1    4.50    2.70
   3   7   1    4.90    1.00
   3   7   1    7.90    1.90
   3   7   1    5.90    1.10
   3   7   1    2.70    1.50
   3   7   1    4.40    1.30
   3   7   1    6.70    2.00
   3   7   1    7.60    1.90
   3   7   1    5.90    2.20
  -4  -7  -1    1.20    3.00
  -4  -7  -1    0.40    1.50
  -4  -7  -1    0.00    1.10
   4   7   1    0.40    1.50
   4   7   1   -0.90    1.20
   4   7   1    0.20    0.90
   4   7   1   -0.80    1.30
   4   7   1   -1.60    1.90
   4   7   1    0.30    1.60
   4   7   1   -0.20    1.10
  -5  -7  -1   40.10    5.50
  -5  -7  -1   43.20    3.90
   5   7   1   44.60    5.90
   5   7   1   29.90    6.00
   5   7   1   44.10    6.60
   5   7   1   41.20    3.90
   5   7   1   39.90    5.80
   5   7   1   53.89    9.30
   5   7   1   39.60    7.30
  -6  -7  -1   10.40    2.80
   6   7   1    9.00    3.70
   6   7   1    4.60    4.30
   6   7   1    8.80    3.70
   6   7   1    9.10    3.30
   6   7   1    4.60    3.00
   6   7   1    5.00    2.10
   7   7   1   22.80    5.30
   7   7   1   18.40    3.50
   7   7   1   25.10    6.40
   7   7   1   23.30    5.80
   7   7   1   31.00    9.60
   7   7   1    8.40    4.20
   7  -8  -1    6.10    6.20
   7  -8  -1   -4.30    3.30
   7  -8  -1   -0.10    4.90
   7  -8  -1    4.50    5.00
  -7   8   1    0.70    3.60
  -7   8   1    4.60    5.40
   6  -8  -1   12.10    5.80
   6  -8  -1   23.20    6.50
   6  -8  -1   13.60    6.10
   6  -8  -1   12.60    6.50
  -6   8   1   20.70    7.30
  -6   8   1   21.60    6.70
   5  -8  -1    3.20    3.00
   5  -8  -1    4.90    4.40
   5  -8  -1    8.60    4.50
   5  -8  -1    8.30    4.30
   5  -8  -1   10.50    4.30
  -5   8   1   10.70    6.00
  -5   8   1    6.30    4.00
  -5   8   1   11.90    4.70
   4  -8  -1    3.70    2.80
   4  -8  -1    4.90    3.70
   4  -8  -1    8.70    4.10
   4  -8  -1    5.70    2.70
   4  -8  -1    6.50    4.20
   4  -8  -1   10.40    3.10
  -4   8   1   11.20    4.80
  -4   8   1    4.70    3.00
  -4   8   1   13.60    4.50
  -4   8   1   -0.40    2.70
   3  -8  -1   11.20    3.40
   3  -8  -1   12.90    3.70
   3  -8  -1   11.80    2.80
   3  -8  -1    6.30    3.10
   3  -8  -1    5.40    3.20
   3  -8  -1   18.70    4.00
   3  -8  -1   15.40    4.00
   3  -8  -1    9.10    4.00
  -3   8   1   17.10    4.60
  -3   8   1   15.30    5.00
  -3   8   1   16.90    4.10
  -3   8   1   19.10    5.80
  -3   8   1   20.00    5.10
  -3   8   1   12.60    3.80
   2  -8  -1    2.40    1.80
   2  -8  -1    3.60    1.80
   2  -8  -1    3.80    1.80
   2  -8  -1    4.00    2.60
   2  -8  -1    5.40    2.50
   2  -8  -1    3.50    2.40
   2  -8  -1    5.50    2.80
   2  -8  -1    2.60    2.80
  -2   8   1    5.70    2.60
  -2   8   1    9.30    3.50
  -2   8   1    3.70    2.80
  -2   8   1    3.30    2.10
  -2   8   1    1.10    1.90
  -2   8   1    4.80    2.40
   1  -8  -1  613.74   27.00
   1  -8  -1  602.54   26.20
   1  -8  -1  619.44   26.50
   1  -8  -1  611.14   23.10
   1  -8  -1  585.44   25.00
   1  -8  -1  645.54   29.80
   1  -8  -1  616.94   26.80
  -1   8   1  601.54   28.80
  -1   8   1  593.74   28.00
  -1   8   1  636.34   27.40
  -1   8   1  637.94   27.60
  -1   8   1  577.74   29.10
   0  -8  -1  742.73   29.20
   0  -8  -1  728.53   30.00
   0  -8  -1  719.43   29.90
   0  -8  -1  732.43   30.00
   0  -8  -1  720.33   27.90
   0   8   1  746.93   31.50
   0   8   1  729.33   29.20
   0   8   1  776.92   31.40
   0   8   1  740.73   31.40
   0   8   1  722.73   31.90
   0   8   1  725.73   31.10
   0   8   1  729.03   32.00
  -1  -8  -1   27.40    3.60
  -1  -8  -1   17.50    2.80
  -1  -8  -1   25.90    2.50
  -1  -8  -1   25.50    4.10
   1   8   1   30.40    3.90
   1   8   1   22.50    3.50
   1   8   1   22.00    3.20
   1   8   1   19.80    3.20
   1   8   1   25.30    3.50
   1   8   1   31.40    3.90
   1   8   1   24.40    2.30
  -2  -8  -1   27.40    4.60
  -2  -8  -1   26.60    3.70
  -2  -8  -1   34.80    3.40
   2   8   1   32.20    2.90
   2   8   1   24.80    3.20
   2   8   1   30.80    2.90
   2   8   1   28.90    2.80
   2   8   1   36.20    3.80
   2   8   1   30.40    2.90
   2   8   1   28.50    1.50
   2   8   1   35.60    4.50
  -3  -8  -1    7.50    2.00
  -3  -8  -1    6.90    3.70
  -3  -8  -1    7.10    2.10
   3   8   1    9.40    2.20
   3   8   1    7.80    1.50
   3   8   1   18.30    4.40
   3   8   1    4.40    2.00
   3   8   1    8.80    2.10
   3   8   1   11.10    2.00
   3   8   1   12.30    2.30
   3   8   1    9.50    1.90
   3   8   1    7.60    1.30
  -4  -8  -1    4.20    3.70
  -4  -8  -1   -0.10    1.20
   4   8   1    0.40    1.30
   4   8   1    0.30    1.30
   4   8   1    0.10    0.90
   4   8   1   -1.40    1.80
   4   8   1   -0.70    1.30
   4   8   1    0.80    1.90
   4   8   1    3.20    2.10
  -5  -8  -1  202.48   10.50
   5   8   1  216.18   13.20
   5   8   1  213.88   10.90
   5   8   1  184.98   12.00
   5   8   1  198.38   12.10
   5   8   1  210.48   12.20
   5   8   1  219.28   19.80
  -6  -8  -1   65.39    5.40
   6   8   1   66.49    8.40
   6   8   1   78.29    8.90
   6   8   1   70.79    6.90
   6   8   1   64.49    8.50
   6   8   1   78.39   12.70
   6   8   1   65.79    5.30
   7  -9  -1    7.20    6.40
   7  -9  -1    1.50    5.50
   7  -9  -1   -1.10    3.90
   7  -9  -1    3.20    5.70
  -7   9   1    2.60    5.60
  -7   9   1    3.70    4.80
   6  -9  -1   24.20    6.50
   6  -9  -1   16.40    6.40
   6  -9  -1   24.10    7.10
   6  -9  -1    7.60    6.50
  -6   9   1    9.40    5.20
  -6   9   1   13.00    6.90
   5  -9  -1    4.60    4.90
   5  -9  -1    6.60    4.50
   5  -9  -1    3.80    3.90
   5  -9  -1    0.40    2.90
  -5   9   1    0.50    3.30
  -5   9   1    1.90    3.20
  -5   9   1    0.00    2.30
   4  -9  -1    2.00    2.90
   4  -9  -1    1.60    2.10
   4  -9  -1    2.60    2.90
   4  -9  -1    1.20    2.50
   4  -9  -1    1.30    2.70
   4  -9  -1   -0.90    2.60
  -4   9   1    3.10    3.20
  -4   9   1    1.90    2.40
  -4   9   1   -0.60    2.30
   3  -9  -1  245.18   14.60
   3  -9  -1  294.27   15.30
   3  -9  -1  277.97   15.10
   3  -9  -1  239.78   15.60
   3  -9  -1  297.57   19.80
   3  -9  -1  262.87   16.40
  -3   9   1  269.37   17.10
  -3   9   1  243.48   16.90
  -3   9   1  272.07   19.20
  -3   9   1  265.87   16.30
  -3   9   1  213.98   16.90
   2  -9  -1   65.49    6.70
   2  -9  -1   70.99    6.80
   2  -9  -1   71.59    6.90
   2  -9  -1   85.49    5.70
   2  -9  -1   60.89    6.00
   2  -9  -1   56.69    6.10
   2  -9  -1   66.09    8.70
  -2   9   1   82.79    7.30
  -2   9   1   85.49   11.20
  -2   9   1   70.89    7.20
  -2   9   1   56.59    8.00
  -2   9   1   75.19    7.60
  -2   9   1   74.29    7.10
  -2   9   1   65.19    6.40
   1  -9  -1    0.20    1.50
   1  -9  -1   -0.70    1.70
   1  -9  -1   -0.20    1.10
   1  -9  -1   -1.50    1.40
   1  -9  -1    0.50    1.00
  -1   9   1    1.20    1.80
  -1   9   1   -1.20    0.90
  -1   9   1    0.60    2.10
  -1   9   1    1.20    1.40
  -1   9   1   -0.40    1.20
  -1   9   1   -0.10    1.20
  -1   9   1    0.20    1.50
   0  -9  -1   29.20    3.70
   0  -9  -1   26.90    3.20
   0  -9  -1   19.20    3.00
   0  -9  -1   26.90    3.70
   0   9   1   30.30    4.90
   0   9   1   20.00    3.90
   0   9   1   27.90    4.50
   0   9   1   28.90    4.50
   0   9   1   24.10    3.00
   0   9   1   28.40    7.30
   0   9   1   24.60    4.20
  -1  -9  -1    1.80    2.00
  -1  -9  -1    3.50    1.50
  -1  -9  -1    2.60    2.60
  -1  -9  -1    2.20    1.60
   1   9   1    4.40    2.00
   1   9   1    3.20    1.10
   1   9   1    4.90    1.80
   1   9   1    5.90    2.00
   1   9   1    3.30    1.90
   1   9   1    2.50    1.60
   1   9   1    6.90    2.10
  -2  -9  -1   16.30    3.60
  -2  -9  -1   15.10    3.00
  -2  -9  -1   10.60    2.10
   2   9   1   15.60    2.90
   2   9   1   14.40    2.60
   2   9   1   17.40    2.90
   2   9   1    8.70    2.30
   2   9   1   16.20    3.20
   2   9   1   15.30    2.80
   2   9   1   13.90    2.40
  -3  -9  -1   29.60    3.90
  -3  -9  -1   27.50    5.50
   3   9   1   25.00    3.70
   3   9   1   26.60    3.70
   3   9   1   27.80    2.90
   3   9   1   30.20    3.20
   3   9   1   31.10    4.60
   3   9   1   29.00    2.10
   3   9   1   23.00    2.20
   3   9   1   25.90    3.00
   3   9   1   37.40    5.90
  -4  -9  -1   10.50    2.40
  -4  -9  -1   13.90    6.00
   4   9   1    3.50    3.10
   4   9   1    5.60    2.30
   4   9   1    7.10    2.70
   4   9   1   10.20    2.10
   4   9   1    8.10    2.20
   4   9   1    5.80    2.10
   5   9   1   15.70    3.90
   5   9   1   14.70    4.10
   5   9   1    7.80    4.00
   5   9   1    3.40    3.60
   5   9   1    8.00    3.10
   5   9   1    7.10    2.90
   6   9   1   37.20    5.80
   6   9   1   45.20    6.50
   6   9   1   44.10    7.30
   6   9   1   38.10    8.70
   6   9   1   41.10    4.00
   6   9   1   45.30    6.10
   6 -10  -1   31.30    9.50
   6 -10  -1   12.80    6.60
   6 -10  -1   17.30    6.50
   6 -10  -1   31.30    7.70
  -6  10   1   26.10    8.50
  -6  10   1   30.70    8.90
  -6  10   1   29.30    8.00
   5 -10  -1    2.10    4.60
   5 -10  -1    4.70    4.30
   5 -10  -1    4.10    4.10
   5 -10  -1    9.00    4.40
  -5  10   1    7.10    4.30
  -5  10   1    7.30    4.10
  -5  10   1    7.80    5.40
   4 -10  -1   24.50    5.20
   4 -10  -1   25.60    6.30
   4 -10  -1   29.80    8.20
   4 -10  -1   16.40    4.70
  -4  10   1   25.80    7.70
  -4  10   1   26.50    7.70
  -4  10   1   21.40    5.80
  -4  10   1   10.90    4.90
   3 -10  -1   62.19    8.50
   3 -10  -1   67.89    6.50
   3 -10  -1   68.89    6.40
   3 -10  -1   93.99   13.40
  -3  10   1   67.19    9.30
  -3  10   1   56.79   10.00
  -3  10   1   56.49    8.70
  -3  10   1   54.99    8.10
  -3  10   1   71.89   10.60
   2 -10  -1    1.60    1.60
   2 -10  -1   -0.10    2.20
   2 -10  -1    0.70    0.90
   2 -10  -1    0.90    1.50
   2 -10  -1   -2.60    1.90
   2 -10  -1    0.80    2.40
  -2  10   1    0.80    1.80
  -2  10   1   -0.90    1.20
  -2  10   1   -0.70    1.60
  -2  10   1   -1.00    1.30
  -2  10   1   -0.20    2.00
   1 -10  -1   64.59    5.70
   1 -10  -1   85.89    8.70
   1 -10  -1   69.69    6.00
   1 -10  -1   80.39    4.90
   1 -10  -1   75.29    7.10
   1 -10  -1   66.69    5.80
  -1  10   1   69.69    6.70
  -1  10   1   78.09    7.50
  -1  10   1   71.39    5.80
  -1  10   1   65.79    7.10
  -1  10   1   76.29    7.00
  -1  10   1   87.09   10.60
  -1  10   1   75.59    9.60
   0 -10  -1  273.47   13.90
   0 -10  -1  285.17   13.90
   0 -10  -1  298.67   13.60
   0  10   1  280.67   15.40
   0  10   1  287.07   15.20
   0  10   1  287.37   12.60
   0  10   1  262.67   15.50
   0  10   1  268.47   15.50
   0  10   1  293.77   16.70
   0  10   1  285.77   15.80
  -1 -10  -1   41.70    4.00
  -1 -10  -1   38.20    4.00
  -1 -10  -1   37.10    4.90
  -1 -10  -1   30.10    5.20
   1  10   1   37.40    2.60
   1  10   1   36.90    5.50
   1  10   1   41.70    5.70
   1  10   1   37.30    4.90
   1  10   1   40.90    5.50
   1  10   1   45.10    5.40
   1  10   1   42.80    5.40
  -2 -10  -1   48.20    6.20
  -2 -10  -1   38.50    5.40
   2  10   1   51.29    6.30
   2  10   1   44.60    4.30
   2  10   1   41.90    5.00
   2  10   1   46.30    4.10
   2  10   1   56.79    4.80
   2  10   1   51.49    4.40
  -3 -10  -1   19.20    3.40
  -3 -10  -1   17.20    4.80
   3  10   1   27.30    4.80
   3  10   1   21.40    3.10
   3  10   1   21.40    3.50
   3  10   1   29.20    2.50
   3  10   1   24.00    4.20
   3  10   1   27.00    3.80
   3  10   1   25.50    3.50
  -4 -10  -1    3.20    2.10
   4  10   1    2.50    2.00
   4  10   1    2.40    2.10
   4  10   1    2.10    1.30
   4  10   1    1.50    2.10
   4  10   1    1.30    1.00
   4  10   1    4.20    3.20
   4  10   1    2.30    1.90
   5  10   1   20.00    3.00
   5  10   1   15.00    5.30
   5  10   1   21.10    4.80
   5  10   1   21.00    6.00
   5  10   1   27.30    4.50
   5  10   1   18.20    3.00
   5  10   1   25.20    4.60
   6  10   1  119.19    8.30
   6  10   1  103.39    6.90
   6  10   1  110.19   14.40
   6  10   1  105.39    9.10
   6  10   1  119.59    8.60
   6 -11  -1   30.10    7.50
   6 -11  -1   11.50    7.90
   6 -11  -1   25.30    7.40
   6 -11  -1   36.50    9.20
  -6  11   1   29.00    7.80
  -6  11   1   30.00    9.30
  -6  11   1   25.90    8.10
   5 -11  -1   20.20    5.60
   5 -11  -1   27.60    7.30
   5 -11  -1   27.20    5.90
   5 -11  -1   24.10    8.10
  -5  11   1   18.00    6.00
  -5  11   1   28.30    8.20
  -5  11   1   16.50    6.20
   4 -11  -1    8.30    5.40
   4 -11  -1    8.00    4.00
   4 -11  -1    5.40    3.40
   4 -11  -1    6.00    3.40
  -4  11   1    4.40    3.60
  -4  11   1    3.00    3.80
  -4  11   1    4.30    4.60
  -4  11   1   14.90    5.00
   3 -11  -1   85.99    6.80
   3 -11  -1   95.89    9.30
   3 -11  -1   80.49   11.60
   3 -11  -1   74.49    6.90
  -3  11   1   80.19   12.20
  -3  11   1   71.09   10.00
  -3  11   1   82.99    8.50
  -3  11   1   73.89   13.40
  -3  11   1   79.59   14.60
   2 -11  -1    3.70    1.50
   2 -11  -1    6.40    1.30
   2 -11  -1   14.00    3.00
   2 -11  -1    9.30    5.00
   2 -11  -1    4.70    3.00
   2 -11  -1   12.10    4.10
  -2  11   1    7.70    3.20
  -2  11   1    4.30    3.60
  -2  11   1    4.60    2.80
  -2  11   1   10.00    3.70
   1 -11  -1   -1.00    0.90
   1 -11  -1    1.50    2.20
   1 -11  -1    2.60    3.20
   1 -11  -1    0.70    1.90
  -1  11   1   -0.70    1.80
  -1  11   1   -0.40    1.50
  -1  11   1    1.00    1.80
  -1  11   1    0.90    2.00
  -1  11   1   -0.30    1.30
  -1  11   1   -1.50    1.50
   0 -11  -1    1.80    1.70
   0  11   1   -1.40    1.20
   0  11   1    1.50    1.70
   0  11   1    2.70    2.60
   0  11   1    0.00    1.40
   0  11   1    1.80    1.80
   0  11   1    1.30    1.00
   0  11   1    1.20    1.70
  -1 -11  -1   58.79    7.60
   1  11   1   59.29    5.50
   1  11   1   57.69    5.70
   1  11   1   50.29    5.10
   1  11   1   69.59    6.20
   1  11   1   74.69    6.80
   1  11   1   53.89    7.00
  -2 -11  -1    0.60    2.20
  -2 -11  -1    2.10    4.00
   2  11   1   -1.10    1.20
   2  11   1   -0.50    1.10
   2  11   1    0.50    1.30
   2  11   1   -0.30    1.40
   2  11   1   -0.70    1.00
   2  11   1   -1.40    1.00
   2  11   1    0.50    1.30
  -3 -11  -1    1.70    2.30
  -3 -11  -1   -1.30    2.80
   3  11   1   -0.70    1.90
   3  11   1   -0.50    0.90
   3  11   1   -0.30    1.10
   3  11   1    0.30    1.00
   3  11   1    0.90    1.70
   3  11   1   -0.10    1.10
   3  11   1   -0.80    1.10
  -4 -11  -1   14.80    3.50
   4  11   1    8.60    2.50
   4  11   1    6.10    3.10
   4  11   1    9.60    4.00
   4  11   1    6.70    2.60
   4  11   1   12.10    2.60
   4  11   1    3.40    2.50
   5  11   1    3.00    2.30
   5  11   1    2.00    1.00
   5  11   1    2.90    2.60
   5  11   1    5.30    1.90
   5  11   1    4.40    2.90
   5  11   1    5.50    4.00
   6 -12  -1    5.00    5.80
   6 -12  -1    5.30    6.40
   6 -12  -1    3.90    4.90
  -6  12   1   13.00    5.90
  -6  12   1   15.10    8.20
   5 -12  -1    1.80    4.50
   5 -12  -1    2.50    3.50
   5 -12  -1    3.20    5.60
   5 -12  -1    8.10    4.60
  -5  12   1    7.10    5.30
  -5  12   1    7.70    5.70
  -5  12   1   -0.10    3.00
   4 -12  -1    2.40    3.00
   4 -12  -1    3.00    3.80
   4 -12  -1    0.80    3.10
   4 -12  -1    0.90    4.40
  -4  12   1    3.50    4.20
  -4  12   1    0.50    2.70
  -4  12   1   -0.30    2.70
  -4  12   1    0.90    3.20
   3 -12  -1   71.09    5.50
   3 -12  -1   55.09   10.40
   3 -12  -1   43.80    7.50
   3 -12  -1   57.39    5.20
   3 -12  -1   54.69    6.70
  -3  12   1   32.70    7.40
  -3  12   1   47.60    8.50
  -3  12   1   53.79    9.90
  -3  12   1   39.60    9.00
   2 -12  -1  384.76   17.80
   2 -12  -1  404.56   21.00
   2 -12  -1  379.76   19.70
   2 -12  -1  369.96   24.00
  -2  12   1  381.16   24.70
  -2  12   1  339.17   19.50
   1 -12  -1  145.89    7.40
   1 -12  -1  171.68   13.90
   1 -12  -1  135.59    8.80
   1 -12  -1  158.08   10.10
  -1  12   1  162.08   12.30
  -1  12   1  143.89   11.70
  -1  12   1  151.98    9.30
  -1  12   1  148.09   13.10
  -1  12   1  129.09   11.20
   0 -12  -1   34.30    3.40
   0 -12  -1   12.20    6.90
   0  12   1   20.00    5.20
   0  12   1   29.00    5.70
   0  12   1   42.20    6.90
   0  12   1   23.10    4.70
   0  12   1   30.10    2.20
   0  12   1   29.20    5.20
   0  12   1   29.50    5.50
   1  12   1   36.10    5.70
   1  12   1   31.50    4.80
   1  12   1   34.40    6.20
   1  12   1   39.80    5.60
   1  12   1   41.50    6.60
  -2 -12  -1    0.20    2.30
   2  12   1    7.40    5.40
   2  12   1    3.00    2.00
   2  12   1    3.10    2.00
   2  12   1    3.50    1.90
   2  12   1   -0.40    1.30
   2  12   1    1.40    1.80
   2  12   1    2.60    2.30
  -3 -12  -1    6.20    3.20
  -3 -12  -1   11.10    4.50
   3  12   1    5.30    2.80
   3  12   1    8.50    3.20
   3  12   1    6.70    2.60
   3  12   1   10.90    2.70
   3  12   1    7.50    2.40
   3  12   1    6.90    2.90
   3  12   1    8.50    2.30
   4  12   1    2.70    1.60
   4  12   1    3.00    3.10
   4  12   1    1.60    1.90
   4  12   1    1.40    2.20
   4  12   1    5.10    3.40
   4  12   1    4.50    2.90
   5  12   1    0.40    3.10
   5  12   1    0.40    1.90
   5  12   1   -0.20    2.20
   5  12   1    0.10    1.20
   5  12   1    0.10    2.20
   5 -13  -1    2.40    4.80
   5 -13  -1    0.40    3.30
   5 -13  -1   -0.60    3.20
   5 -13  -1   -2.40    4.80
  -5  13   1    3.80    5.30
  -5  13   1   -2.40    2.40
  -5  13   1    0.30    3.90
   4 -13  -1   10.40    4.20
   4 -13  -1   12.20    5.50
   4 -13  -1   12.20    5.60
   4 -13  -1    6.60    5.90
  -4  13   1    5.40    4.70
  -4  13   1    5.70    4.30
  -4  13   1    1.00    3.40
  -4  13   1    1.90    4.30
   3 -13  -1   11.20    5.60
   3 -13  -1   14.00    7.60
   3 -13  -1    8.00    2.10
   3 -13  -1   14.10    2.10
   3 -13  -1   12.70    3.70
  -3  13   1    5.00    4.30
  -3  13   1   17.80    5.80
  -3  13   1    9.20    5.90
  -3  13   1    4.00    3.90
   2 -13  -1   16.50    3.00
   2 -13  -1   17.70    6.10
   2 -13  -1   25.40    5.20
  -2  13   1   23.30    6.70
  -2  13   1   14.80    4.70
  -2  13   1   27.70    6.90
  -2  13   1   11.10    3.80
  -2  13   1   21.20    5.40
   1 -13  -1    0.00    2.20
   1 -13  -1   -1.40    2.90
   1 -13  -1    0.50    2.00
  -1  13   1    0.50    2.30
  -1  13   1    0.10    1.40
  -1  13   1    0.40    2.10
  -1  13   1    0.60    2.50
  -1  13   1    1.20    2.70
   0 -13  -1   -0.20    2.90
   0 -13  -1    5.90    2.00
   0 -13  -1    3.20    1.60
   0  13   1    6.70    3.80
   0  13   1    4.80    2.60
   0  13   1    5.20    3.10
   0  13   1    1.00    2.00
  -1 -13  -1    2.20    3.50
   1  13   1    2.40    2.00
   1  13   1   -0.30    1.20
   1  13   1    0.30    2.00
   1  13   1    1.30    2.40
   1  13   1    0.70    2.20
   2  13   1    5.30    2.90
   2  13   1    9.60    2.10
   2  13   1    4.50    2.40
   2  13   1    7.70    2.80
   2  13   1    5.50    3.30
   2  13   1    9.40    2.60
   3  13   1   -0.40    1.70
   3  13   1    3.30    2.00
   3  13   1    1.30    2.40
   3  13   1    1.80    2.40
   3  13   1    2.40    1.90
   4  13   1   24.10    3.90
   4  13   1   27.10    4.20
   4  13   1   24.10    5.80
   4  13   1   14.90    4.30
   4 -14  -1    7.40    6.80
   4 -14  -1    3.20    4.70
   4 -14  -1    3.70    3.30
   4 -14  -1    1.70    2.40
  -4  14   1    5.10    4.40
  -4  14   1    0.90    6.20
   3 -14  -1   38.50    5.50
   3 -14  -1   44.20    7.90
  -3  14   1   32.70    8.30
  -3  14   1   32.50    9.10
  -3  14   1   28.90    7.40
  -3  14   1   34.60    8.10
   2 -14  -1  161.88   15.70
   2 -14  -1  142.89   11.40
   2 -14  -1  157.48    8.50
  -2  14   1  137.39   13.10
  -2  14   1  113.39    9.80
  -2  14   1  133.89   17.10
  -2  14   1  145.19   13.40
  -2  14   1  110.69   11.90
   1 -14  -1    4.60    2.80
   1 -14  -1    6.00    2.80
   1 -14  -1    5.70    4.90
  -1  14   1    6.20    2.30
  -1  14   1    5.80    3.60
  -1  14   1    4.60    3.70
  -1  14   1   10.10    4.90
  -1  14   1    5.00    3.50
   0 -14  -1    0.30    1.10
   0 -14  -1    0.50    3.30
   0 -14  -1    1.60    1.50
   0  14   1   -0.60    1.60
   0  14   1    0.40    1.90
   0  14   1    2.10    2.90
  -1 -14  -1    4.10    4.10
   1  14   1    3.50    2.30
   1  14   1    0.50    2.00
   1  14   1    4.70    3.50
   1  14   1    5.50    3.90
  -2 -14  -1    2.30    3.60
   2  14   1    3.30    2.30
   2  14   1    1.10    2.30
   2  14   1    5.10    3.20
   2  14   1    4.20    3.00
   2  14   1    2.40    2.10
   3  14   1    0.20    1.50
   3  14   1    1.60    2.60
   3  14   1    0.00    1.80
   3  14   1   -0.10    2.50
   3  14   1    0.40    1.80
   4  14   1   13.80    4.10
   4  14   1   12.60    3.40
   4  14   1   15.40    5.50
   4  14   1    7.00    2.90
   4 -15  -1    0.70    6.10
   4 -15  -1   -1.80    3.80
   4 -15  -1    3.20    3.50
  -4  15   1    0.00    3.80
  -4  15   1    3.70    5.40
  -4  15   1    6.40    5.50
   3 -15  -1   10.70    5.30
   3 -15  -1   11.70    3.50
   3 -15  -1    3.10    6.50
  -3  15   1   21.70    7.20
  -3  15   1   21.80    7.40
  -3  15   1   27.40    9.30
   2 -15  -1   -1.80    1.30
   2 -15  -1   -1.80    2.80
   2 -15  -1    1.80    4.80
  -2  15   1    0.10    2.50
  -2  15   1   -1.80    2.70
  -2  15   1    0.80    4.00
  -2  15   1    1.00    2.60
  -2  15   1    0.20    2.40
   1 -15  -1    4.20    4.80
   1 -15  -1   -0.90    2.20
   1 -15  -1    5.50    3.00
  -1  15   1    0.30    2.60
  -1  15   1    0.20    3.10
  -1  15   1    3.10    3.20
  -1  15   1   -0.30    2.20
   0 -15  -1   -0.30    3.60
   0  15   1    0.40    1.80
   0  15   1    2.60    3.70
   0  15   1    0.60    2.80
   0  15   1    1.50    2.50
  -1 -15  -1   -1.00    4.00
   1  15   1    0.60    2.80
   1  15   1    1.30    2.90
   1  15   1    2.40    2.20
   1  15   1    0.60    2.30
   2  15   1    0.40    1.70
   2  15   1    0.10    1.70
   2  15   1    1.30    3.00
   2  15   1   -1.60    2.20
   3  15   1    5.20    3.80
   3  15   1    5.40    2.60
   3  15   1    2.30    2.60
   3  15   1    9.90    2.90
   3 -16  -1   13.80    3.70
   3 -16  -1   14.50    5.70
  -3  16   1    6.70    6.60
  -3  16   1   15.90    6.20
  -3  16   1    6.00    5.50
   2 -16  -1   -1.70    3.10
  -2  16   1   -0.60    3.90
  -2  16   1    2.70    5.10
  -2  16   1    1.40    3.20
  -1  16   1    5.00    4.60
  -1  16   1   12.10    5.20
  -1  16   1    2.60    4.60
   0  16   1   -1.60    2.30
   0  16   1   -0.80    2.90
   0  16   1    0.40    3.30
   1  16   1   13.90    5.40
   1  16   1    5.10    4.10
   1  16   1   16.00    4.90
   2  16   1   64.49    9.80
   2  16   1  103.09    9.40
   2  16   1   72.99   10.90
  -1  17   1   26.80    8.30
  -1  17   1   18.50    6.60
   0  17   1   65.19   11.50
   0  17   1   63.29   11.10
   0  17   1   45.90   10.10
  -1  16  -2    4.00    5.10
  -1  16  -2    2.90    3.70
  -1  16  -2    4.00    3.90
   1 -16   2    4.30    4.00
   2  15  -2    1.30    3.20
   2  15  -2   -0.40    2.30
   2  15  -2    2.20    3.50
   1  15  -2   68.29   11.60
   1  15  -2   76.49   11.30
   1  15  -2   96.99    9.90
   0  15  -2   22.30    6.00
   0  15  -2   17.80    6.40
   0 -15   2   23.80    3.60
  -1  15  -2    3.30    5.00
   1 -15   2   -1.10    4.50
   1 -15   2    2.30    3.40
  -2  15  -2   -2.50    3.10
   2 -15   2   -3.80    4.50
   2 -15   2    1.50    4.00
  -3  15  -2    7.70    5.70
  -3  15  -2    9.50    6.70
  -3  15  -2    2.40    4.60
   3 -15   2    6.00    6.40
   3 -15   2    9.60    3.40
   3 -15   2    2.10    4.60
   3  14  -2    4.40    3.60
   3  14  -2    5.40    4.00
   3  14  -2    5.50    2.90
   3  14  -2    4.80    3.00
   2  14  -2   15.00    4.00
   2  14  -2   26.10    6.40
   2  14  -2    9.80    4.20
   1  14  -2   48.90    7.10
   1  14  -2   56.29    8.90
   1  14  -2   63.19    8.90
   1  14  -2   41.30    8.20
  -1 -14   2   42.70    8.50
  -1 -14   2   39.70    5.80
   0  14  -2    2.80    3.30
   0  14  -2    2.90    3.30
   0  14  -2    4.10    2.80
   0  14  -2    3.10    3.10
   0 -14   2    3.60    2.40
  -1  14  -2  178.58   17.10
  -1  14  -2  205.78   16.30
  -1  14  -2  172.08   14.20
  -1  14  -2  181.28   15.40
   1 -14   2  207.48   13.40
   1 -14   2  191.88   17.40
  -2  14  -2    1.30    1.90
  -2  14  -2   -1.10    3.20
  -2  14  -2    0.70    2.70
  -2  14  -2   -2.50    2.30
  -2  14  -2   -0.60    2.60
   2 -14   2   -0.90    4.60
   2 -14   2   -1.60    4.00
  -3  14  -2    2.50    6.50
  -3  14  -2    6.90    5.90
  -3  14  -2    4.40    4.10
   3 -14   2    5.20    3.00
   3 -14   2   17.10    7.10
   3 -14   2   13.20    5.90
   3 -14   2    9.30    3.40
  -4  14  -2   33.90    8.60
  -4  14  -2   24.10    9.00
  -4  14  -2   25.60    7.80
   4 -14   2   25.20    5.90
   4 -14   2   15.80    6.80
   4 -14   2   16.80    8.90
   4 -14   2   31.40    5.80
   4  13  -2    0.50    2.50
   4  13  -2    1.70    2.30
   4  13  -2   -2.50    2.10
   4  13  -2   -1.10    2.40
   3  13  -2    1.40    2.70
   3  13  -2    2.10    2.90
   3  13  -2    4.60    2.70
   3  13  -2    3.60    2.50
   3  13  -2    2.00    2.30
   2  13  -2   26.50    3.80
   2  13  -2   36.40    6.40
   2  13  -2   32.30    4.90
   2  13  -2   33.30    5.30
   2  13  -2   36.90    7.00
   2  13  -2   43.60    7.90
  -2 -13   2   30.20    6.50
  -2 -13   2   27.60    6.60
   1  13  -2   -1.00    1.50
   1  13  -2    1.90    2.80
   1  13  -2   -0.40    1.60
   1  13  -2    4.50    3.40
   1  13  -2   -0.80    2.00
  -1 -13   2    2.00    3.80
  -1 -13   2    1.30    2.90
   0  13  -2   23.60    5.70
   0  13  -2   21.70    4.80
   0  13  -2   22.70    6.30
   0  13  -2   29.80    6.30
   0 -13   2   23.00    3.70
   0 -13   2   20.20    5.50
   0 -13   2   32.80    4.90
   0 -13   2   21.60    3.70
  -1  13  -2    2.90    3.30
  -1  13  -2    1.40    3.50
  -1  13  -2    1.20    2.50
  -1  13  -2    3.00    3.10
   1 -13   2    3.00    3.40
   1 -13   2    2.50    1.70
   1 -13   2    0.20    2.80
  -2  13  -2    1.50    2.90
  -2  13  -2    0.20    3.40
  -2  13  -2    2.50    2.10
  -2  13  -2    1.50    2.70
  -2  13  -2    7.10    4.30
   2 -13   2   12.70    4.70
   2 -13   2   10.80    5.80
   2 -13   2    7.30    2.80
   2 -13   2    7.50    2.50
   2 -13   2    8.00    3.00
  -3  13  -2   11.20    4.70
  -3  13  -2    0.70    2.80
  -3  13  -2    4.30    4.10
  -3  13  -2    6.70    5.50
   3 -13   2   -0.10    3.70
   3 -13   2   14.80    3.80
   3 -13   2   10.70    3.00
   3 -13   2    9.40    3.90
   3 -13   2   14.90    7.50
  -4  13  -2   -0.60    4.60
  -4  13  -2    0.90    4.70
  -4  13  -2    1.20    3.40
   4 -13   2   -0.40    3.30
   4 -13   2   -2.70    2.40
   4 -13   2    3.40    3.20
   4 -13   2   -4.10    3.20
   4 -13   2   -2.20    4.60
  -5  13  -2    8.60    5.70
  -5  13  -2    1.50    5.90
  -5  13  -2   -0.70    3.70
   5 -13   2    6.00    5.30
   5 -13   2    6.80    7.40
   5 -13   2    4.10    5.40
   5 -13   2    6.30    4.50
   4  12  -2   23.00    6.60
   4  12  -2   15.90    4.70
   4  12  -2   15.20    4.30
   4  12  -2   20.40    5.20
   3  12  -2   37.60    2.80
   3  12  -2   26.40    5.80
   3  12  -2   34.00    5.60
   3  12  -2   35.80    5.30
   3  12  -2   34.40    8.00
   3  12  -2   41.00    6.00
  -3 -12   2   46.00    7.60
   2  12  -2   39.30    4.10
   2  12  -2   27.70    4.50
   2  12  -2   29.00    5.90
   2  12  -2   33.00    6.40
   2  12  -2   40.30    6.10
   2  12  -2   28.30    4.90
  -2 -12   2   33.00    6.90
  -2 -12   2   28.80    6.00
   1  12  -2   68.29    9.10
   1  12  -2   57.69    8.80
   1  12  -2   64.09    7.70
   1  12  -2   66.09    8.70
   1  12  -2   60.29    6.50
  -1 -12   2   59.59    4.40
  -1 -12   2   74.99   10.10
  -1 -12   2   58.79    4.00
  -1 -12   2   50.79    6.60
   0  12  -2    0.00    1.60
   0  12  -2   -1.20    1.90
   0  12  -2    0.50    1.70
   0  12  -2   -0.20    2.00
   0 -12   2    1.90    3.20
   0 -12   2    0.40    2.30
   0 -12   2    1.70    2.00
  -1  12  -2  108.49   10.70
  -1  12  -2  124.09   11.20
  -1  12  -2  165.88   16.00
   1 -12   2  129.59    9.30
   1 -12   2  135.49    6.40
   1 -12   2  145.89   13.60
   1 -12   2  136.89    7.60
   1 -12   2  137.59   10.40
  -2  12  -2    2.10    2.90
  -2  12  -2    7.90    4.00
  -2  12  -2    6.80    4.80
  -2  12  -2   11.80    4.30
  -2  12  -2    4.90    2.50
   2 -12   2    7.30    5.20
   2 -12   2    6.40    2.40
   2 -12   2    8.30    3.40
   2 -12   2    5.90    2.30
   2 -12   2    6.80    4.20
   2 -12   2    3.10    2.80
  -3  12  -2    2.40    3.30
  -3  12  -2    5.20    4.80
  -3  12  -2    2.10    2.70
  -3  12  -2    9.30    3.70
  -3  12  -2    4.20    3.50
   3 -12   2    5.20    4.20
   3 -12   2   10.10    4.00
   3 -12   2    4.00    2.70
   3 -12   2    5.00    2.30
   3 -12   2    6.70    5.20
   3 -12   2    4.60    3.10
  -4  12  -2   50.79   11.00
  -4  12  -2   62.39   11.00
  -4  12  -2   57.89   10.50
   4 -12   2   66.19    8.70
   4 -12   2   52.59    7.90
   4 -12   2   54.29   10.90
   4 -12   2   48.00    7.70
   4 -12   2   50.59    9.00
  -5  12  -2    3.60    4.50
  -5  12  -2    1.90    4.30
  -5  12  -2    4.40    4.40
   5 -12   2    0.40    4.30
   5 -12   2    0.90    5.30
   5 -12   2    4.40    5.00
   5 -12   2    0.50    2.90
   5 -12   2    3.20    3.90
   5  11  -2   61.39    8.50
   5  11  -2   70.99   10.40
   5  11  -2   53.39    8.50
   5  11  -2   50.89    7.70
   5  11  -2   73.09    6.40
   4  11  -2    7.70    3.70
   4  11  -2    7.80    4.60
   4  11  -2    6.70    3.20
   4  11  -2   12.90    3.00
  -4 -11   2   14.40    4.70
   3  11  -2    7.60    1.30
   3  11  -2    3.80    2.20
   3  11  -2   10.10    3.10
   3  11  -2   10.80    3.50
   3  11  -2    8.80    3.00
   3  11  -2   10.40    3.40
  -3 -11   2    1.10    2.90
  -3 -11   2    8.10    5.70
   2  11  -2   49.60    7.20
   2  11  -2   54.79    7.40
   2  11  -2   50.69    6.80
   2  11  -2   49.40    5.30
   2  11  -2   56.99    4.80
   2  11  -2   50.89    5.70
  -2 -11   2   48.60    7.30
  -2 -11   2   39.70    6.60
   1  11  -2   16.50    5.80
   1  11  -2    2.80    2.00
   1  11  -2   13.90    3.60
   1  11  -2    7.30    3.40
   1  11  -2    3.20    2.10
   1  11  -2    6.70    1.90
  -1 -11   2    4.80    4.10
  -1 -11   2    8.10    2.40
  -1 -11   2    2.00    2.50
   0  11  -2    3.40    2.20
   0  11  -2    0.00    1.90
   0  11  -2    4.60    2.60
   0  11  -2    0.80    1.90
   0  11  -2    1.70    2.50
   0 -11   2    3.60    2.20
   0 -11   2    4.40    3.00
   0 -11   2    2.70    3.10
   0 -11   2    3.50    2.60
  -1  11  -2  142.09   11.40
  -1  11  -2  139.79   11.50
  -1  11  -2  141.99   12.70
  -1  11  -2  146.09   11.50
  -1  11  -2  127.29    7.50
   1 -11   2  143.19    9.70
   1 -11   2  148.59    7.20
   1 -11   2  153.98   10.80
   1 -11   2  139.09    9.60
   1 -11   2  142.39    8.60
   1 -11   2  151.88   13.40
  -2  11  -2   25.70    4.80
  -2  11  -2   46.20    8.60
  -2  11  -2   29.40    6.70
  -2  11  -2   25.80    5.70
   2 -11   2   23.70    3.80
   2 -11   2   28.40    4.70
   2 -11   2   35.60    3.40
   2 -11   2   26.80    5.50
   2 -11   2   63.79   10.90
   2 -11   2   26.80    5.20
  -3  11  -2   27.70    7.70
  -3  11  -2   48.00    8.30
  -3  11  -2   64.89    9.80
  -3  11  -2   39.70    7.60
  -3  11  -2   38.90    7.00
   3 -11   2   66.49    4.60
   3 -11   2   50.09    8.30
   3 -11   2   48.20    7.30
   3 -11   2   59.89    7.50
   3 -11   2   55.79   11.00
  -4  11  -2   -1.40    2.60
  -4  11  -2    0.00    2.50
  -4  11  -2    0.50    3.80
  -4  11  -2   -1.00    3.60
   4 -11   2    1.60    2.40
   4 -11   2    1.80    3.10
   4 -11   2    5.00    4.30
   4 -11   2    2.80    4.90
   4 -11   2    3.10    3.60
  -5  11  -2   18.30    6.10
  -5  11  -2   10.10    5.40
  -5  11  -2   10.10    6.70
   5 -11   2    4.70    6.50
   5 -11   2    9.50    4.60
   5 -11   2   12.30    5.20
   5 -11   2    7.70    5.40
   5 -11   2   14.30    6.00
  -6  11  -2    9.90    6.20
  -6  11  -2   15.40    6.20
  -6  11  -2    6.00    6.00
   6 -11   2    4.60    3.90
   6 -11   2    7.60    8.00
   6 -11   2   12.30    6.90
   6 -11   2    6.20    6.70
   6 -11   2    7.90    5.70
   5  10  -2   28.60    7.10
   5  10  -2   22.20    3.90
   5  10  -2   23.20    5.00
   5  10  -2   14.70    4.40
   4  10  -2    7.80    3.20
   4  10  -2    5.70    2.80
   4  10  -2    2.90    2.90
   4  10  -2    6.50    3.10
   4  10  -2    5.00    2.20
  -4 -10   2    6.40    3.50
   3  10  -2    2.90    0.70
   3  10  -2   11.00    3.50
   3  10  -2    7.80    2.90
   3  10  -2    4.80    2.60
   3  10  -2    5.60    2.00
   3  10  -2    4.70    2.40
  -3 -10   2    3.70    4.10
  -3 -10   2    3.10    2.90
   2  10  -2   43.10    4.90
   2  10  -2   35.70    3.80
   2  10  -2   30.10    5.00
   2  10  -2   41.00    5.40
   2  10  -2   37.80    5.80
   2  10  -2   33.00    5.40
  -2 -10   2   25.10    5.30
  -2 -10   2   22.80    5.20
   1  10  -2   18.30    3.70
   1  10  -2   20.10    3.80
   1  10  -2   16.60    3.60
   1  10  -2   19.90    4.00
   1  10  -2   16.30    4.20
   1  10  -2   19.60    2.80
   1  10  -2   22.70    4.50
  -1 -10   2    9.90    3.20
  -1 -10   2   17.00    2.90
  -1 -10   2   22.10    4.20
   0  10  -2    0.70    2.20
   0  10  -2    9.60    2.90
   0  10  -2    1.60    1.90
   0  10  -2    5.10    3.10
   0  10  -2    0.10    1.80
   0  10  -2    7.30    2.90
   0 -10   2    1.10    2.30
   0 -10   2    2.30    1.90
   0 -10   2    2.30    2.30
   0 -10   2    2.70    3.00
  -1  10  -2   78.69   10.70
  -1  10  -2   70.99    9.40
  -1  10  -2   86.09    7.70
  -1  10  -2   76.49    7.70
  -1  10  -2   64.09    4.90
  -1  10  -2   51.09    7.70
   1 -10   2   92.39    7.30
   1 -10   2   76.89   10.50
   1 -10   2   83.69    7.50
   1 -10   2   75.39    4.70
   1 -10   2   70.29    7.00
   1 -10   2   71.09    6.30
  -2  10  -2   58.99    9.30
  -2  10  -2   43.90    8.70
  -2  10  -2   54.29    6.90
  -2  10  -2   52.09    8.00
  -2  10  -2   60.49    8.40
   2 -10   2   53.89    7.70
   2 -10   2   44.40    6.40
   2 -10   2   59.49    4.00
   2 -10   2   49.99    7.70
  -3  10  -2   72.99   11.00
  -3  10  -2   59.39   13.40
  -3  10  -2   47.20    8.20
  -3  10  -2   53.59    7.80
   3 -10   2   61.89    8.90
   3 -10   2   71.99    5.00
   3 -10   2   73.09    6.90
   3 -10   2   83.89   13.30
  -4  10  -2    8.50    4.70
  -4  10  -2    2.50    3.50
  -4  10  -2    0.10    2.40
  -4  10  -2    4.30    4.00
   4 -10   2    5.80    5.40
   4 -10   2    3.00    2.80
   4 -10   2    4.60    4.00
   4 -10   2    6.10    3.80
   4 -10   2    5.40    4.10
  -5  10  -2   59.59   10.80
  -5  10  -2   41.80    8.80
  -5  10  -2   55.49   12.00
   5 -10   2   44.60    8.70
   5 -10   2   48.20    9.20
   5 -10   2   36.20    6.30
   5 -10   2   32.30    7.00
   5 -10   2   39.30   10.00
  -6  10  -2   -1.80    3.80
  -6  10  -2    1.00    3.80
  -6  10  -2    1.80    4.80
   6 -10   2    0.10    5.10
   6 -10   2    2.50    5.50
   6 -10   2    1.80    4.70
   6 -10   2    0.60    4.10
   6   9  -2   15.70    3.40
   6   9  -2   14.80    3.80
   6   9  -2   18.00    5.00
   6   9  -2   23.60    5.80
   6   9  -2   15.80    5.80
   5   9  -2   -0.30    2.20
   5   9  -2   -0.20    2.30
   5   9  -2   -0.30    1.10
   5   9  -2    0.90    1.50
   5   9  -2   -2.40    1.40
   5   9  -2   -1.20    2.50
  -5  -9   2   -0.10    2.30
   4   9  -2   20.60    4.20
   4   9  -2   21.30    3.70
   4   9  -2   14.50    4.00
   4   9  -2   20.30    4.30
   4   9  -2   28.60    5.90
   3   9  -2   -0.80    1.60
   3   9  -2    1.70    2.00
   3   9  -2    0.70    1.60
   3   9  -2   -0.10    1.40
   3   9  -2   -0.40    1.10
  -3  -9   2   -1.40    1.70
  -3  -9   2   -1.10    2.60
   2   9  -2   17.50    3.90
   2   9  -2   14.20    4.10
   2   9  -2    5.80    2.30
   2   9  -2    9.70    2.70
   2   9  -2   13.60    3.30
   2   9  -2   11.80    3.20
   2   9  -2   11.10    2.70
  -2  -9   2   11.20    3.70
  -2  -9   2   11.90    3.50
   1   9  -2    3.90    1.60
   1   9  -2    4.90    2.50
   1   9  -2   10.80    3.20
   1   9  -2    7.40    2.40
   1   9  -2    7.40    2.30
   1   9  -2   12.90    2.90
   1   9  -2   11.60    2.80
  -1  -9   2    3.60    1.90
  -1  -9   2    5.60    2.40
  -1  -9   2    7.90    2.50
   0   9  -2   75.69    6.80
   0   9  -2   78.09    7.50
   0   9  -2   81.89    7.10
   0   9  -2   76.09    6.70
   0   9  -2   92.49    7.50
   0  -9   2   85.89    6.40
   0  -9   2   94.79    7.20
   0  -9   2   81.59    6.20
   0  -9   2   75.39    5.70
   0  -9   2   96.39    8.80
   0  -9   2   77.09    6.00
  -1   9  -2  112.59    8.40
  -1   9  -2   96.49    8.60
  -1   9  -2  110.39    9.00
  -1   9  -2  108.39    8.50
  -1   9  -2  121.69    9.60
  -1   9  -2  111.39    9.80
  -1   9  -2  104.19    6.60
   1  -9   2   99.89   10.00
   1  -9   2   99.89    7.40
   1  -9   2  110.49    6.30
   1  -9   2  109.19    8.60
   1  -9   2  109.99    7.90
   1  -9   2  100.29    7.70
   1  -9   2  121.59    6.70
   1  -9   2  110.59    7.80
  -2   9  -2    0.20    1.60
  -2   9  -2   -1.60    1.40
  -2   9  -2   -1.00    1.20
  -2   9  -2   -0.50    1.80
  -2   9  -2   -0.10    1.40
   2  -9   2    0.80    1.60
   2  -9   2   -1.00    1.80
   2  -9   2    0.60    1.60
   2  -9   2   -0.10    1.70
   2  -9   2    1.00    2.20
   2  -9   2   -0.20    1.10
  -3   9  -2    0.60    2.40
  -3   9  -2   -0.30    2.00
  -3   9  -2    2.10    3.00
  -3   9  -2    3.10    3.00
  -3   9  -2    0.40    2.00
   3  -9   2    0.70    2.40
   3  -9   2   -1.40    1.40
   3  -9   2    1.00    2.10
   3  -9   2    5.90    3.80
   3  -9   2    3.60    5.00
   3  -9   2    3.30    2.60
  -4   9  -2   -0.40    2.10
  -4   9  -2   -0.40    2.00
  -4   9  -2   -0.10    3.10
  -4   9  -2    0.60    2.30
   4  -9   2    2.30    4.30
   4  -9   2    2.00    2.40
   4  -9   2    0.10    3.20
   4  -9   2    1.70    2.70
   4  -9   2   -0.10    2.60
  -5   9  -2   22.30    6.50
  -5   9  -2   30.00    8.40
  -5   9  -2   40.20    8.40
   5  -9   2   43.80    7.90
   5  -9   2   30.50    7.30
   5  -9   2   40.20    6.90
   5  -9   2   48.20   11.30
   5  -9   2   42.60    8.30
  -6   9  -2    4.80    4.90
  -6   9  -2    8.10    6.20
  -6   9  -2    4.90    4.40
   6  -9   2    1.70    4.80
   6  -9   2    3.00    5.40
   6  -9   2    9.00    5.40
   6  -9   2    3.10    4.80
   6  -9   2    6.20    3.90
   6   8  -2   -0.60    3.10
   6   8  -2    1.20    2.10
   6   8  -2    0.80    2.00
   6   8  -2   -1.40    3.30
   6   8  -2   -0.50    2.90
   6   8  -2    2.60    3.00
   5   8  -2   18.00    4.40
   5   8  -2    7.30    3.20
   5   8  -2    5.90    3.40
   5   8  -2    2.90    3.50
   5   8  -2   13.00    3.00
  -5  -8   2    9.20    2.90
  -5  -8   2   10.20    3.50
   4   8  -2   22.40    5.10
   4   8  -2   31.10    5.10
   4   8  -2   36.30    5.60
   4   8  -2   35.50    5.40
   4   8  -2   32.50    2.80
   4   8  -2   40.20    7.20
   4   8  -2   32.10    4.40
  -4  -8   2   34.10    5.10
   3   8  -2   25.00    4.50
   3   8  -2   23.90    4.00
   3   8  -2   20.80    3.80
   3   8  -2   21.20    3.50
   3   8  -2   27.10    5.00
   3   8  -2   23.90    4.50
  -3  -8   2   32.00    4.80
  -3  -8   2   28.60    6.20
   2   8  -2   72.99    6.20
   2   8  -2   79.89    6.20
   2   8  -2   81.09    6.00
   2   8  -2   77.39    5.80
   2   8  -2   74.19    4.90
   2   8  -2   81.49    6.50
  -2  -8   2   76.79    4.20
  -2  -8   2   74.79    7.40
  -2  -8   2   77.99    4.40
  -2  -8   2   85.19    6.90
   1   8  -2   77.79    5.60
   1   8  -2   73.19    5.80
   1   8  -2   72.59    4.80
   1   8  -2   69.59    5.60
   1   8  -2   73.49    6.00
   1   8  -2   73.39    6.20
   1   8  -2   76.99    6.40
  -1  -8   2   71.59    6.10
  -1  -8   2   80.79    5.60
  -1  -8   2   72.59    5.80
  -1  -8   2   71.59    5.40
   0   8  -2   32.20    5.30
   0   8  -2   26.90    4.30
   0   8  -2   40.10    5.70
   0   8  -2   43.60    5.80
   0   8  -2   25.00    4.30
   0   8  -2   42.90    6.00
   0  -8   2   30.40    4.20
   0  -8   2   40.70    3.70
   0  -8   2   28.20    4.80
   0  -8   2   36.00    3.70
   0  -8   2   38.50    3.50
   0  -8   2   33.10    4.70
  -1   8  -2  119.69    7.10
  -1   8  -2  115.89    9.60
  -1   8  -2  115.19    9.10
  -1   8  -2  116.69    8.40
  -1   8  -2  109.29    8.30
  -1   8  -2  118.09    9.00
  -1   8  -2  103.69    8.80
   1  -8   2  123.79    8.10
   1  -8   2  116.19    8.70
   1  -8   2  115.89    6.70
   1  -8   2  116.49    7.70
   1  -8   2  114.39    8.70
   1  -8   2  130.29    6.30
   1  -8   2  139.19   10.80
   1  -8   2  119.39    8.10
  -2   8  -2  203.08   14.10
  -2   8  -2  195.58   12.00
  -2   8  -2  221.58   13.30
  -2   8  -2  241.88   14.20
  -2   8  -2  220.58   15.30
  -2   8  -2  204.28   13.70
  -2   8  -2  210.88   12.90
   2  -8   2  199.88   12.40
   2  -8   2  192.68   14.30
   2  -8   2  236.68   16.00
   2  -8   2  216.78    9.90
   2  -8   2  225.58   12.30
   2  -8   2  198.58   13.50
   2  -8   2  208.98   13.50
   2  -8   2  211.38   12.10
  -3   8  -2   34.00    6.70
  -3   8  -2   48.20    8.70
  -3   8  -2   34.60    6.20
  -3   8  -2   28.90    7.00
  -3   8  -2   31.50    6.00
   3  -8   2   43.70    7.30
   3  -8   2   29.40    5.00
   3  -8   2   26.50    7.30
   3  -8   2   36.90    7.70
   3  -8   2   39.30    6.00
   3  -8   2   40.40    7.40
  -4   8  -2   15.10    5.70
  -4   8  -2   23.40    6.00
  -4   8  -2    9.10    3.90
  -4   8  -2   16.70    4.50
   4  -8   2   22.00    5.70
   4  -8   2   15.00    4.60
   4  -8   2   12.20    3.50
   4  -8   2   20.70    6.30
   4  -8   2   17.20    4.10
   4  -8   2   17.50    5.20
  -5   8  -2   45.60    8.80
  -5   8  -2   30.10    7.00
  -5   8  -2   40.70    9.30
   5  -8   2   36.00    7.10
   5  -8   2   36.60    7.80
   5  -8   2   32.90    7.40
   5  -8   2   34.40    8.30
   5  -8   2   26.70    5.50
   5  -8   2   32.10    6.60
  -6   8  -2   37.70    8.10
  -6   8  -2   28.30    8.60
  -6   8  -2   37.40    8.10
   6  -8   2   30.70    6.20
   6  -8   2   31.60    8.80
   6  -8   2   30.40    7.60
   6  -8   2   28.70    8.10
   6  -8   2   27.40    7.30
  -7   8  -2    3.90    4.50
  -7   8  -2   -5.60    3.80
   7  -8   2    4.90    6.30
   7  -8   2    0.40    5.20
   7  -8   2    0.60    4.70
   7  -8   2    2.10    5.00
   6   7  -2   10.50    3.40
   6   7  -2   14.50    3.60
   6   7  -2    7.60    3.90
   6   7  -2    9.70    3.80
   6   7  -2    9.10    4.00
   6   7  -2    9.30    5.30
   5   7  -2   14.30    4.30
   5   7  -2   21.90    3.90
   5   7  -2   13.70    4.90
   5   7  -2   17.90    4.50
   5   7  -2   21.40    3.80
   5   7  -2   15.20    4.30
  -5  -7   2   13.70    3.80
  -5  -7   2   20.00    3.90
   4   7  -2  131.99    9.20
   4   7  -2  144.99    9.80
   4   7  -2  126.49    7.30
   4   7  -2  132.59   10.70
   4   7  -2  143.79   10.80
   4   7  -2  132.99   10.80
  -4  -7   2  134.39    8.70
  -4  -7   2  121.99    7.70
   3   7  -2   69.49    5.90
   3   7  -2   66.79    5.70
   3   7  -2   71.29    6.00
   3   7  -2   60.39    6.10
   3   7  -2   68.19    5.40
   3   7  -2   64.89    3.70
   3   7  -2   82.19    7.30
  -3  -7   2   68.89    5.70
  -3  -7   2   65.99    4.00
   2   7  -2  427.26   19.70
   2   7  -2  408.26   19.40
   2   7  -2  437.46   18.00
   2   7  -2  427.46   20.00
   2   7  -2  443.36   19.40
  -2  -7   2  447.96   18.00
  -2  -7   2  433.66   19.80
  -2  -7   2  461.35   20.80
  -2  -7   2  418.46   21.80
  -2  -7   2  434.36   17.90
   1   7  -2   50.19    4.30
   1   7  -2   53.89    4.50
   1   7  -2   49.70    4.50
   1   7  -2   56.79    5.00
   1   7  -2   55.99    4.10
   1   7  -2   55.99    5.10
   1   7  -2   58.59    4.90
  -1  -7   2   54.59    5.00
  -1  -7   2   55.29    4.80
  -1  -7   2   50.89    4.20
  -1  -7   2   62.89    4.90
  -1  -7   2   59.59    4.50
   0   7  -2   -0.60    0.80
   0   7  -2    2.30    1.00
   0   7  -2   -0.40    0.70
   0   7  -2   -0.10    0.80
   0   7  -2    0.30    1.10
   0   7  -2   -0.60    1.00
   0  -7   2   -0.20    0.90
   0  -7   2    0.70    1.20
   0  -7   2    0.30    1.10
   0  -7   2   -0.70    1.10
   0  -7   2    0.20    0.40
   0  -7   2   -0.10    0.80
   0  -7   2    0.80    1.10
   0  -7   2    0.20    1.30
  -1   7  -2   34.80    4.20
  -1   7  -2   35.90    5.40
  -1   7  -2   33.90    5.30
  -1   7  -2   46.80    5.60
  -1   7  -2   45.20    6.40
  -1   7  -2   40.10    5.40
  -1   7  -2   29.10    5.10
   1  -7   2   29.80    4.40
   1  -7   2   32.60    2.70
   1  -7   2   36.40    6.20
   1  -7   2   32.20    4.50
   1  -7   2   37.80    3.90
   1  -7   2   36.70    3.70
   1  -7   2   38.90    3.50
  -2   7  -2  536.45   27.20
  -2   7  -2  547.15   27.90
  -2   7  -2  552.54   24.90
  -2   7  -2  575.14   27.10
  -2   7  -2  527.45   25.90
  -2   7  -2  529.05   26.30
  -2   7  -2  598.54   25.90
   2  -7   2  557.84   29.70
   2  -7   2  538.45   24.90
   2  -7   2  529.25   26.00
   2  -7   2  537.45   25.60
   2  -7   2  522.35   28.20
   2  -7   2  504.25   24.70
   2  -7   2  555.94   24.80
  -3   7  -2   10.60    3.30
  -3   7  -2   22.20    4.70
  -3   7  -2   25.10    6.20
  -3   7  -2   14.70    4.00
  -3   7  -2   16.00    3.90
  -3   7  -2   13.70    3.90
  -3   7  -2   15.20    4.50
   3  -7   2   20.40    4.30
   3  -7   2   18.70    3.90
   3  -7   2   21.90    5.00
   3  -7   2   19.60    4.70
   3  -7   2   15.20    3.80
   3  -7   2   10.00    3.50
   3  -7   2   17.50    4.00
  -4   7  -2    0.20    1.70
  -4   7  -2    0.90    2.00
  -4   7  -2   -0.20    1.90
  -4   7  -2    2.70    3.00
   4  -7   2   -0.70    2.20
   4  -7   2   -1.30    2.10
   4  -7   2    1.20    2.60
   4  -7   2    3.60    3.30
   4  -7   2   -0.30    1.60
   4  -7   2   -0.80    1.40
  -5   7  -2   56.39    9.40
  -5   7  -2   52.39    8.80
   5  -7   2   72.09   11.10
   5  -7   2   52.89   12.90
   5  -7   2   43.10    6.80
   5  -7   2   50.39   10.80
   5  -7   2   57.69    9.50
  -6   7  -2   55.09   11.10
  -6   7  -2   66.49   11.00
   6  -7   2   35.80    7.70
   6  -7   2   53.39   10.30
   6  -7   2   68.09   10.40
   6  -7   2   60.19   10.10
   6  -7   2   56.79    8.20
   6  -7   2   44.80   10.40
  -7   7  -2   46.50    9.60
  -7   7  -2   46.00   10.60
   7  -7   2   53.09   10.40
   7  -7   2   52.19   11.00
   7  -7   2   62.09   12.60
   7  -7   2   45.30   10.10
   7  -7   2   42.20    7.90
   6   6  -2   25.00    5.70
   6   6  -2   25.70    7.40
   6   6  -2   30.50    6.30
   6   6  -2   27.10    6.20
   6   6  -2   29.10    5.50
   6   6  -2   18.10    4.30
   5   6  -2  119.49   11.60
   5   6  -2  119.89    8.30
   5   6  -2   99.59    9.20
   5   6  -2  101.29    8.70
   5   6  -2  123.39    8.40
   5   6  -2  101.49    8.60
  -5  -6   2  101.49    8.60
  -5  -6   2  116.99    8.10
   4   6  -2    1.60    1.50
   4   6  -2   -1.20    1.20
   4   6  -2   -0.60    1.60
   4   6  -2   -0.60    1.30
   4   6  -2    1.40    2.60
   4   6  -2    0.00    1.20
  -4  -6   2    1.90    1.70
  -4  -6   2   -1.10    1.50
   3   6  -2   39.90    5.50
   3   6  -2   39.70    3.80
   3   6  -2   34.30    5.60
   3   6  -2   39.00    5.20
   3   6  -2   35.80    4.80
   3   6  -2   32.50    4.60
   3   6  -2   37.50    2.90
  -3  -6   2   31.70    3.20
  -3  -6   2   32.20    2.30
  -3  -6   2   29.40    5.80
  -3  -6   2   38.80    3.90
  -3  -6   2   45.50    6.00
   2   6  -2  200.18   11.20
   2   6  -2  191.58   10.10
   2   6  -2  203.28   10.50
   2   6  -2  190.98   10.50
   2   6  -2  187.58    8.70
   2   6  -2  185.78   10.50
   2   6  -2  205.08   10.90
  -2  -6   2  204.78    8.10
  -2  -6   2  206.18   11.00
  -2  -6   2  194.58   12.30
  -2  -6   2  212.28    9.40
  -2  -6   2  202.68   10.80
  -2  -6   2  199.78    9.30
   1   6  -2  102.39    6.00
   1   6  -2   98.79    6.60
   1   6  -2  100.39    6.30
   1   6  -2   94.09    5.90
   1   6  -2  109.49    6.40
   1   6  -2  107.69    6.70
   1   6  -2   88.69    6.30
  -1  -6   2  101.79    6.50
  -1  -6   2  106.39    6.20
  -1  -6   2  100.39    6.80
  -1  -6   2  101.29    6.20
  -1  -6   2   96.29    5.50
  -1  -6   2  107.89    5.80
   0   6  -2    4.80    5.10
   0   6  -2    4.00    3.20
   0   6  -2    6.50    2.10
   0   6  -2    5.90    2.10
   0   6  -2    5.70    1.30
   0   6  -2    8.60    2.20
   0   6  -2    0.10    2.40
   0   6  -2    4.50    2.20
   0   6  -2    7.00    1.90
   0   6  -2    0.90    3.30
   0   6  -2   -1.70    3.50
   0  -6   2    8.20    8.00
   0  -6   2    3.30    1.40
   0  -6   2    4.30    1.70
   0  -6   2    5.40    1.70
   0  -6   2    2.40    3.60
   0  -6   2    4.90    4.60
   0  -6   2    2.10    2.70
   0  -6   2    8.70    2.60
   0  -6   2    7.90    1.70
   0  -6   2   -0.40    3.40
   0  -6   2    6.70    1.70
   0  -6   2    2.60    6.10
   0  -6   2    5.00    0.90
   0  -6   2    3.30    1.70
  -1   6  -2  187.98   10.10
  -1   6  -2  167.28   10.50
  -1   6  -2  189.98   46.00
  -1   6  -2  177.38   25.60
  -1   6  -2  151.58   33.20
  -1   6  -2  147.79   11.70
  -1   6  -2  199.78   31.20
  -1   6  -2  181.08   11.10
  -1   6  -2  167.38    9.10
  -1   6  -2  165.28   10.30
  -1   6  -2  156.48   43.10
  -1   6  -2  195.28   10.50
   1  -6   2  143.69   26.80
   1  -6   2  185.18   12.00
   1  -6   2  157.78   38.00
   1  -6   2  152.38   35.10
   1  -6   2  185.58    9.80
   1  -6   2  184.48   10.00
   1  -6   2  171.98    8.00
   1  -6   2  175.88    9.40
   1  -6   2  152.68   15.10
   1  -6   2  175.38   10.40
   1  -6   2  116.19   31.60
   1  -6   2  167.38   25.30
   1  -6   2  179.08    9.30
   1  -6   2  171.18    9.90
  -2   6  -2  235.28   12.60
  -2   6  -2  236.48   12.80
  -2   6  -2  216.88   12.30
  -2   6  -2  218.48   14.20
  -2   6  -2  203.48   12.80
  -2   6  -2  223.68   13.30
  -2   6  -2  220.88   13.80
   2  -6   2  198.78   12.00
   2  -6   2  212.08   12.20
   2  -6   2  235.58   12.20
   2  -6   2  211.58   13.10
   2  -6   2  235.18   12.60
  -3   6  -2  191.58   12.00
  -3   6  -2  200.18   13.10
  -3   6  -2  152.38   13.10
  -3   6  -2  192.98   12.00
  -3   6  -2  202.28   13.30
  -3   6  -2  208.48   14.10
   3  -6   2  208.68   15.10
   3  -6   2  185.18   12.80
   3  -6   2  191.18   12.50
   3  -6   2  208.58   12.40
   3  -6   2  188.28   12.80
   3  -6   2  183.08   11.70
   3  -6   2  198.58   13.50
   3  -6   2  193.38   12.20
  -4   6  -2   25.30    5.60
  -4   6  -2   19.00    5.30
  -4   6  -2   29.50    5.90
  -4   6  -2   35.40    7.60
   4  -6   2   21.20    4.30
   4  -6   2   24.90    5.80
   4  -6   2   20.70    4.80
   4  -6   2   25.70    6.60
   4  -6   2   33.80    6.20
   4  -6   2   36.00    6.60
  -5   6  -2    1.60    3.30
  -5   6  -2   -0.70    1.90
  -5   6  -2   -1.60    2.20
   5  -6   2    0.60    2.30
   5  -6   2   -2.10    2.40
   5  -6   2   -0.20    1.80
   5  -6   2   -1.10    2.80
   5  -6   2    0.80    2.90
  -6   6  -2    0.80    3.50
  -6   6  -2    1.80    2.80
   6  -6   2    0.80    2.80
   6  -6   2    1.40    3.90
   6  -6   2    2.60    3.70
   6  -6   2    2.80    2.80
   6  -6   2    1.50    3.90
   6  -6   2   -1.70    2.80
  -7   6  -2    9.10    4.90
  -7   6  -2   16.40    7.30
   7  -6   2   12.40    6.40
   7  -6   2   23.80    8.40
   7  -6   2   34.50    9.40
   7  -6   2   23.00    8.70
   7  -6   2   18.20    4.70
   7   5  -2    1.10    2.80
   7   5  -2    5.20    5.00
   7   5  -2   -0.70    1.60
   7   5  -2   -0.90    2.70
   6   5  -2    5.10    4.10
   6   5  -2    0.90    2.60
   6   5  -2   -1.50    1.70
   6   5  -2   -0.40    1.70
   6   5  -2   -0.20    3.30
  -6  -5   2   -1.10    1.50
   5   5  -2   18.00    4.20
   5   5  -2    5.80    3.20
   5   5  -2    7.60    3.20
   5   5  -2   17.90    3.90
  -5  -5   2   14.40    3.10
  -5  -5   2   11.60    5.20
   4   5  -2   59.89    5.40
   4   5  -2   64.79    6.30
   4   5  -2   66.19    8.50
   4   5  -2   70.19    5.70
   4   5  -2   76.79    8.10
   4   5  -2   71.79    6.30
  -4  -5   2   59.49    5.10
  -4  -5   2   60.39    5.80
   3   5  -2   14.20    3.10
   3   5  -2   15.00    2.70
   3   5  -2   14.70    3.10
   3   5  -2   19.10    4.30
   3   5  -2   13.30    3.30
   3   5  -2   10.00    2.20
   3   5  -2   13.60    3.00
  -3  -5   2   14.60    2.60
  -3  -5   2   11.50    1.60
  -3  -5   2   11.70    3.10
  -3  -5   2   17.00    4.30
  -3  -5   2   13.30    2.70
  -3  -5   2   14.00    2.00
   2   5  -2   46.70    4.40
   2   5  -2   52.29    4.40
   2   5  -2   48.70    2.60
   2   5  -2   45.70    2.80
   2   5  -2   52.99    4.20
   2   5  -2   44.20    4.10
   2   5  -2   50.79    4.10
   2   5  -2   44.40    4.80
  -2  -5   2   53.59    3.50
  -2  -5   2   50.59    5.30
  -2  -5   2   54.79    3.70
  -2  -5   2   50.59    4.30
  -2  -5   2   58.89    4.60
  -2  -5   2   50.89    3.30
   1   5  -2 1289.37   68.39
   1   5  -2 1192.28   80.49
   1   5  -2 1293.57   64.69
   1   5  -2 1249.57   49.10
   1   5  -2 1264.97   48.80
   1   5  -2 1106.29   71.59
   1   5  -2 1249.88   49.10
   1   5  -2 1237.78   48.60
   1   5  -2 1295.77   48.80
   1   5  -2 1225.88   49.00
   1   5  -2 1256.67   48.10
   1   5  -2 1284.57   74.49
  -1  -5   2 1260.37   71.19
  -1  -5   2 1226.88   48.50
  -1  -5   2 1271.57   48.80
  -1  -5   2 1226.88   76.09
  -1  -5   2 1241.98   47.70
  -1  -5   2 1233.38   63.99
  -1  -5   2 1247.08   48.20
  -1  -5   2 1278.57   49.00
  -1  -5   2 1386.36   79.09
  -1  -5   2 1231.58   76.99
   0   5  -2   29.10    3.80
   0   5  -2   37.00    7.10
   0   5  -2   34.30    4.50
   0   5  -2   33.90    2.60
   0   5  -2   44.50    5.20
   0   5  -2   42.70    3.80
   0   5  -2   33.80    7.70
   0   5  -2   65.79   19.60
   0   5  -2   59.69   12.00
   0   5  -2   42.70    3.80
   0   5  -2   38.10   14.40
   0   5  -2   32.10   15.00
   0   5  -2   46.00    4.10
   0  -5   2   39.60   14.90
   0  -5   2   43.70    3.90
   0  -5   2   41.60    3.10
   0  -5   2   35.40    3.20
   0  -5   2   47.40    9.20
   0  -5   2   38.50    3.30
   0  -5   2   26.70    8.60
   0  -5   2   50.29   16.60
   0  -5   2   37.50    2.40
   0  -5   2   37.60    5.20
   0  -5   2   44.30    3.60
   0  -5   2   57.69   11.50
   0  -5   2   23.90   10.90
  -1   5  -2  364.16   15.90
  -1   5  -2  505.35   64.09
  -1   5  -2  389.16   51.79
  -1   5  -2  363.36   17.90
  -1   5  -2  346.27   17.70
  -1   5  -2  336.87   33.60
  -1   5  -2  392.86   61.99
  -1   5  -2  389.16   17.00
  -1   5  -2  382.06   30.40
  -1   5  -2  333.97   16.70
  -1   5  -2  353.86   16.40
  -1   5  -2  359.46   17.10
   1  -5   2  320.07   23.30
   1  -5   2  357.16   17.00
   1  -5   2  359.56   16.60
   1  -5   2  339.07   34.10
   1  -5   2  371.06   16.90
   1  -5   2  351.86   15.90
   1  -5   2  398.36   57.59
   1  -5   2  277.37   45.40
   1  -5   2  288.07   46.00
   1  -5   2  341.47   14.40
   1  -5   2  332.97   29.80
   1  -5   2  350.26   16.20
   1  -5   2  352.56   18.40
  -2   5  -2   30.00    6.30
  -2   5  -2   16.10   16.20
  -2   5  -2   36.50   18.40
  -2   5  -2   33.80    4.60
  -2   5  -2   36.60   16.60
  -2   5  -2   21.90    4.00
  -2   5  -2   43.40   13.10
  -2   5  -2   34.40   17.10
  -2   5  -2   33.30    4.90
  -2   5  -2   32.10    4.50
  -2   5  -2   28.10    4.50
   2  -5   2   18.20   13.20
   2  -5   2   29.60    4.60
   2  -5   2   27.50    4.20
   2  -5   2   29.30    4.80
   2  -5   2   35.30    6.50
   2  -5   2   14.50    7.90
   2  -5   2   27.60    4.10
   2  -5   2   32.50   17.10
   2  -5   2    6.30   10.00
  -3   5  -2    0.90    1.50
  -3   5  -2    0.30    1.40
  -3   5  -2    1.20    2.00
  -3   5  -2    0.10    1.20
  -3   5  -2   -1.00    1.50
  -3   5  -2   -0.30    1.30
  -3   5  -2    0.00    1.40
   3  -5   2    2.70    2.50
   3  -5   2    1.80    1.70
   3  -5   2    0.40    1.70
   3  -5   2    1.90    1.70
   3  -5   2    0.70    1.80
   3  -5   2   -1.50    1.30
   3  -5   2    1.40    2.00
   3  -5   2   -1.00    1.20
  -4   5  -2   82.89    7.50
  -4   5  -2   83.29    7.40
  -4   5  -2   87.79    8.50
  -4   5  -2   98.89    9.10
  -4   5  -2   84.99    8.30
  -4   5  -2   77.79   10.70
   4  -5   2   75.79    7.50
   4  -5   2   87.79    8.60
   4  -5   2   89.79    9.20
   4  -5   2   90.89    8.10
   4  -5   2   66.59    9.10
   4  -5   2   93.29    8.70
   4  -5   2   87.59    7.40
   4  -5   2   94.59   10.10
  -5   5  -2   65.29    9.70
  -5   5  -2   72.09   11.30
  -5   5  -2   91.69    9.20
   5  -5   2   47.00    7.50
   5  -5   2   70.49    8.50
   5  -5   2   80.49   10.70
   5  -5   2   54.49    9.00
   5  -5   2   73.09   10.20
   5  -5   2   76.49   11.00
  -6   5  -2    2.20    3.00
  -6   5  -2   -0.40    2.90
   6  -5   2    1.30    3.70
   6  -5   2   -1.10    2.10
   6  -5   2    0.90    2.00
   6  -5   2    0.40    3.20
   6  -5   2    2.30    3.60
   6  -5   2   -1.90    2.70
  -7   5  -2    0.80    4.10
  -7   5  -2    1.70    3.30
   7  -5   2    4.50    4.80
   7  -5   2   -0.30    4.70
   7  -5   2    0.10    3.80
   7  -5   2   -0.10    2.10
   7  -5   2    4.30    4.50
   7  -5   2    3.10    4.50
   7   4  -2    0.90    4.10
   7   4  -2    4.80    3.30
   7   4  -2    2.80    4.10
   7   4  -2   -0.50    2.40
   6   4  -2    0.00    2.00
   6   4  -2    2.90    4.50
   6   4  -2   -1.20    1.70
   6   4  -2   -1.90    2.40
   6   4  -2   -0.20    2.80
  -6  -4   2   -0.70    1.70
   5   4  -2  155.98   13.50
   5   4  -2  140.89   10.30
   5   4  -2  174.58   12.20
   5   4  -2  146.09   10.70
   5   4  -2  141.49   12.90
   5   4  -2  128.69   10.90
  -5  -4   2  155.88    9.40
  -5  -4   2  140.39    6.50
  -5  -4   2  144.09   10.90
   4   4  -2   14.60    4.40
   4   4  -2   16.60    4.90
   4   4  -2   14.40    3.60
   4   4  -2   14.10    3.00
   4   4  -2   17.70    3.90
   4   4  -2   15.40    3.40
  -4  -4   2   15.90    2.00
  -4  -4   2   21.30    4.20
  -4  -4   2   16.00    2.90
  -4  -4   2   17.40    2.40
  -4  -4   2   19.50    5.60
   3   4  -2  105.39    7.40
   3   4  -2   90.39    6.40
   3   4  -2   94.29    8.00
   3   4  -2   89.09    6.20
   3   4  -2   89.89    6.60
   3   4  -2   85.69    5.90
  -3  -4   2   82.19    5.70
  -3  -4   2   94.89    5.50
  -3  -4   2   98.09    8.80
  -3  -4   2   82.69    6.90
  -3  -4   2   90.29    6.40
  -3  -4   2   90.69    4.80
   2   4  -2  170.08   23.00
   2   4  -2  146.59    8.10
   2   4  -2  143.09    9.30
   2   4  -2  140.39    8.00
   2   4  -2  148.69   27.20
   2   4  -2  139.79    6.90
   2   4  -2  123.09   17.80
   2   4  -2  151.38    8.40
   2   4  -2  132.59   27.10
  -2  -4   2  144.19    7.40
  -2  -4   2  147.09    7.40
  -2  -4   2  150.38    7.10
  -2  -4   2  161.88   24.10
  -2  -4   2  162.48   27.00
  -2  -4   2  118.09   29.30
  -2  -4   2  132.29   29.60
  -2  -4   2  118.09   20.60
  -2  -4   2  141.89    9.60
  -2  -4   2  152.38    8.50
   1   4  -2 1509.05   52.59
   1   4  -2 1524.65   69.29
   1   4  -2 1264.97   52.29
   1   4  -2 1355.26   79.89
   1   4  -2 1412.96   72.69
   1   4  -2 1226.28   52.19
   1   4  -2 1453.55   52.79
   1   4  -2 1331.57   52.49
   1   4  -2 1313.77   71.29
   1   4  -2 1490.75   80.19
   1   4  -2 1333.97   52.19
   1   4  -2 1466.55   51.59
  -1  -4   2 1253.77   72.79
  -1  -4   2 1308.67   51.09
  -1  -4   2 1317.37   50.49
  -1  -4   2 1386.36   79.89
  -1  -4   2 1247.78   51.99
  -1  -4   2 1318.27   53.19
  -1  -4   2 1355.36   65.29
  -1  -4   2 1409.56   79.19
  -1  -4   2 1351.96   51.89
  -1  -4   2 1299.17   77.49
  -1  -4   2 1387.76   58.59
  -1  -4   2 1406.56   51.99
   0   4  -2   46.40    7.80
   0   4  -2   31.90    3.10
   0   4  -2   20.00   10.30
   0   4  -2   34.60    3.40
   0   4  -2   38.10    7.60
   0   4  -2   35.20    2.40
   0   4  -2   37.50    3.20
   0   4  -2   39.80    4.30
   0   4  -2   33.00    8.30
   0   4  -2   51.19   14.80
   0   4  -2   33.90    3.10
   0   4  -2   32.50    3.10
   0   4  -2   34.60   14.70
   0  -4   2   52.39    9.90
   0  -4   2   44.30    9.40
   0  -4   2   33.80    8.50
   0  -4   2   34.60    2.70
   0  -4   2   34.70    2.90
   0  -4   2   32.40    3.00
   0  -4   2   39.20    3.20
   0  -4   2   28.40    3.80
   0  -4   2   33.00   11.80
   0  -4   2   38.10    2.90
   0  -4   2   34.70   12.50
   0  -4   2   31.30    2.30
   0  -4   2   41.10    3.50
   0  -4   2   37.50   12.60
  -1   4  -2   22.50   13.30
  -1   4  -2   27.60    3.90
  -1   4  -2   30.30    3.90
  -1   4  -2   49.99   17.90
  -1   4  -2   22.50   12.10
  -1   4  -2   29.40    4.50
  -1   4  -2   33.00    3.80
  -1   4  -2   20.60    9.90
  -1   4  -2   37.40   10.30
  -1   4  -2   37.00    4.50
  -1   4  -2   32.60    4.70
  -1   4  -2   23.60    3.40
   1  -4   2   25.10   13.20
   1  -4   2   34.10    5.00
   1  -4   2   25.30    8.00
   1  -4   2   18.30   11.10
   1  -4   2   37.90   13.10
   1  -4   2   31.40    3.70
   1  -4   2   37.20    4.40
   1  -4   2   39.50    3.60
   1  -4   2   31.40    3.90
   1  -4   2    9.80    8.50
   1  -4   2   32.70    3.10
   1  -4   2   24.20    3.50
  -2   4  -2  229.78   12.60
  -2   4  -2  230.28   23.70
  -2   4  -2  210.08   11.60
  -2   4  -2  209.78   11.90
  -2   4  -2  225.78   11.80
  -2   4  -2  228.68   12.20
  -2   4  -2  214.58   48.40
  -2   4  -2  210.08   13.20
  -2   4  -2  266.87   46.20
  -2   4  -2  233.68   40.80
  -2   4  -2  243.58   44.50
   2  -4   2  227.28   12.10
   2  -4   2  190.48   35.90
   2  -4   2  160.98   36.10
   2  -4   2  215.88   11.80
   2  -4   2  237.58   11.90
   2  -4   2  209.38   12.10
   2  -4   2  237.18   14.20
   2  -4   2  233.38   12.90
   2  -4   2  192.28   38.40
   2  -4   2  213.08   29.50
   2  -4   2  230.48   12.40
   2  -4   2  190.38   44.00
  -3   4  -2    0.90    1.40
  -3   4  -2   -0.10    1.50
  -3   4  -2    1.40    2.00
  -3   4  -2    1.00    1.90
  -3   4  -2   -0.20    1.40
  -3   4  -2   -0.90    0.90
  -3   4  -2   -0.90    0.90
   3  -4   2    1.60    1.90
   3  -4   2   -0.70    1.60
   3  -4   2    1.30    1.50
   3  -4   2    1.70    1.60
   3  -4   2   -0.50    1.60
   3  -4   2   -0.40    1.60
   3  -4   2   -0.10    1.30
  -4   4  -2  177.78   11.20
  -4   4  -2  154.38   12.60
  -4   4  -2  159.98   12.90
  -4   4  -2  167.28   15.70
  -4   4  -2  184.98   12.60
  -4   4  -2  184.28   12.60
  -4   4  -2  167.48   12.30
   4  -4   2  158.48   13.40
   4  -4   2  176.18   12.40
   4  -4   2  156.58   10.40
   4  -4   2  171.68   12.20
   4  -4   2  159.98   11.50
   4  -4   2  164.38   12.90
   4  -4   2  179.18   13.40
   4  -4   2  199.78   12.50
  -5   4  -2  150.58   10.50
  -5   4  -2  142.49   12.80
  -5   4  -2  149.09   12.10
   5  -4   2  160.78   14.20
   5  -4   2  148.19   12.50
   5  -4   2  161.58   11.00
   5  -4   2  154.58   12.00
   5  -4   2  157.18   12.50
   5  -4   2  162.48   14.30
  -6   4  -2    5.10    3.60
  -6   4  -2   12.90    4.70
   6  -4   2    4.30    3.20
   6  -4   2    4.60    4.40
   6  -4   2    1.20    3.40
   6  -4   2    1.30    2.10
   6  -4   2    0.30    2.60
   6  -4   2    5.00    4.10
  -7   4  -2   28.90    6.80
   7  -4   2   41.70    8.50
   7  -4   2   35.90    6.20
   7  -4   2   31.20    8.20
   7  -4   2   42.10    9.10
   7  -4   2   34.60    9.20
   7  -4   2   47.20   10.80
   7   3  -2   25.20    6.30
   7   3  -2   15.10    4.90
   7   3  -2   18.30   12.50
   6   3  -2    1.80    2.90
   6   3  -2    4.00    3.30
   6   3  -2    5.10    4.30
   6   3  -2    1.30    2.30
   6   3  -2    0.80    2.30
  -6  -3   2    4.50    2.40
  -6  -3   2    2.50    1.00
  -6  -3   2    2.70    1.00
   5   3  -2    1.20    2.00
   5   3  -2    3.60    2.70
   5   3  -2    2.70    3.00
   5   3  -2    5.30    4.20
   5   3  -2    2.40    2.20
   5   3  -2    1.40    2.00
  -5  -3   2    4.60    1.40
  -5  -3   2    2.20    2.50
  -5  -3   2    3.10    2.00
  -5  -3   2    2.20    3.10
   4   3  -2    7.30    2.50
   4   3  -2    6.70    3.40
   4   3  -2    4.00    2.20
   4   3  -2    7.90    2.90
   4   3  -2   11.70    3.30
   4   3  -2   13.30    4.40
  -4  -3   2   11.50    2.00
  -4  -3   2   10.40    3.10
  -4  -3   2    3.20    2.50
  -4  -3   2   10.60    2.60
  -4  -3   2   12.30    4.50
   3   3  -2   -0.70    0.90
   3   3  -2    2.30    2.10
   3   3  -2    0.70    1.10
   3   3  -2   -0.80    1.00
   3   3  -2    0.40    1.50
   3   3  -2   -0.10    1.00
  -3  -3   2   -0.20    1.00
  -3  -3   2    2.20    2.50
  -3  -3   2   -0.70    0.50
  -3  -3   2   -0.80    1.20
  -3  -3   2   -0.50    1.20
   2   3  -2   11.20    6.90
   2   3  -2   16.40    7.60
   2   3  -2   11.40    7.80
   2   3  -2    4.90    6.20
   2   3  -2    9.60    2.20
   2   3  -2   17.30   17.60
   2   3  -2   14.20    2.50
   2   3  -2    9.40    2.70
   2   3  -2   10.60    2.20
   2   3  -2   10.80    2.00
  -2  -3   2   11.60    9.50
  -2  -3   2    2.80    4.60
  -2  -3   2    6.70    8.40
  -2  -3   2   12.70    5.50
  -2  -3   2   10.50    1.80
  -2  -3   2   10.50    3.00
  -2  -3   2   13.70    2.70
  -2  -3   2   11.30    2.20
  -2  -3   2    5.40    5.70
  -2  -3   2   16.30    2.40
   1   3  -2  360.56   37.10
   1   3  -2  365.26   17.10
   1   3  -2  397.36   17.00
   1   3  -2  351.36   30.50
   1   3  -2  432.46   17.00
   1   3  -2  396.16   33.00
   1   3  -2  369.16   16.90
   1   3  -2  427.26   17.00
   1   3  -2  416.66   28.00
   1   3  -2  413.56   17.00
   1   3  -2  430.76   27.80
   1   3  -2  420.26   16.00
  -1  -3   2  394.16   34.40
  -1  -3   2  390.16   25.30
  -1  -3   2  415.96   16.00
  -1  -3   2  397.66   26.70
  -1  -3   2  382.46   17.80
  -1  -3   2  396.06   16.70
  -1  -3   2  426.56   17.20
  -1  -3   2  390.86   32.10
  -1  -3   2  398.66   16.60
  -1  -3   2  399.06   15.80
  -1  -3   2  421.76   27.50
  -1  -3   2  396.76   35.00
   0   3  -2  251.97   10.90
   0   3  -2  274.87   11.70
   0   3  -2  277.57   28.00
   0   3  -2  243.88   17.80
   0   3  -2  262.87   12.10
   0   3  -2  267.47   11.60
   0   3  -2  261.17   11.60
   0   3  -2  252.17   12.10
   0   3  -2  280.97   11.80
   0   3  -2  281.37   30.20
   0   3  -2  259.77   19.70
   0   3  -2  259.27   25.80
   0  -3   2  263.17   11.10
   0  -3   2  253.67   12.40
   0  -3   2  270.07   19.90
   0  -3   2  273.47   11.50
   0  -3   2  263.07   11.60
   0  -3   2  276.37   11.90
   0  -3   2  252.87   19.70
   0  -3   2  255.77   11.50
   0  -3   2  265.07   27.90
   0  -3   2  250.87   10.70
   0  -3   2  237.08   25.40
   0  -3   2  259.77   26.30
   0  -3   2  293.37   20.10
  -1   3  -2  174.08    8.80
  -1   3  -2  165.88    8.90
  -1   3  -2  164.28   15.90
  -1   3  -2  170.38    8.80
  -1   3  -2  166.88   34.00
  -1   3  -2  168.88    8.60
  -1   3  -2  171.38    8.60
  -1   3  -2  158.98   28.80
  -1   3  -2  180.38   29.60
  -1   3  -2  178.98   26.30
  -1   3  -2  164.28    9.40
   1  -3   2  171.48    8.50
   1  -3   2  170.68   31.60
   1  -3   2  174.08   10.00
   1  -3   2  165.68    8.90
   1  -3   2  171.48    9.10
   1  -3   2  168.58    8.60
   1  -3   2  176.48   30.90
   1  -3   2  166.38    8.70
   1  -3   2  174.18   27.40
   1  -3   2  167.18    8.70
   1  -3   2  164.18   28.30
   1  -3   2  165.58   16.90
  -2   3  -2  640.64   40.60
  -2   3  -2  601.34   54.59
  -2   3  -2  637.44   58.39
  -2   3  -2  544.55   53.59
  -2   3  -2  606.24   25.40
  -2   3  -2  578.64   25.40
  -2   3  -2  591.14   28.80
  -2   3  -2  596.24   26.10
  -2   3  -2  614.14   26.10
  -2   3  -2  610.04   80.49
  -2   3  -2  623.24   27.30
   2  -3   2  609.44   25.60
   2  -3   2  609.84   76.29
   2  -3   2  574.14   25.50
   2  -3   2  600.74   55.59
   2  -3   2  625.84   28.00
   2  -3   2  534.65   55.59
   2  -3   2  574.84   58.39
   2  -3   2  593.54   26.70
   2  -3   2  591.94   25.70
   2  -3   2  559.14   25.90
   2  -3   2  607.74   26.40
  -3   3  -2  192.98   44.40
  -3   3  -2  200.48   12.30
  -3   3  -2  143.79   35.30
  -3   3  -2  198.38   32.40
  -3   3  -2  242.28   57.09
  -3   3  -2  198.98   13.20
  -3   3  -2  172.48   26.20
  -3   3  -2  202.78   11.10
  -3   3  -2  203.88   12.90
  -3   3  -2  221.38   45.00
  -3   3  -2  210.18   11.40
   3  -3   2  146.79   39.00
   3  -3   2  216.98   43.20
   3  -3   2  203.58   12.90
   3  -3   2  198.88   13.20
   3  -3   2  175.68   39.80
   3  -3   2  199.18   11.80
   3  -3   2  170.68   45.50
   3  -3   2  205.88   13.60
   3  -3   2  160.88   45.00
   3  -3   2  205.58   11.80
   3  -3   2  202.28   11.50
  -4   3  -2   51.79    6.10
  -4   3  -2   47.00    7.20
  -4   3  -2   48.50    7.10
  -4   3  -2   44.20    5.70
  -4   3  -2   42.50    7.30
  -4   3  -2   33.20    5.70
  -4   3  -2   53.19    7.70
   4  -3   2   53.59    7.50
   4  -3   2   44.90    6.70
   4  -3   2   35.30    5.30
   4  -3   2   43.10    7.20
   4  -3   2   38.20    5.40
   4  -3   2   35.30    7.20
   4  -3   2   39.70    7.30
  -5   3  -2  225.58   14.70
  -5   3  -2  211.58   12.50
  -5   3  -2  234.28   15.70
  -5   3  -2  210.08   12.80
   5  -3   2  200.48   15.90
   5  -3   2  193.88   12.40
   5  -3   2  205.58   16.30
   5  -3   2  194.08   13.80
   5  -3   2  226.78   15.70
   5  -3   2  183.38   13.90
  -6   3  -2   89.09   11.40
  -6   3  -2   96.69   11.80
   6  -3   2   94.49   13.80
   6  -3   2   82.09   10.80
   6  -3   2   77.09    7.50
   6  -3   2   81.19   11.40
   6  -3   2   82.29   11.30
   6  -3   2   87.99   12.50
  -7   3  -2    4.10    3.40
  -7   3  -2   15.80    5.40
   7  -3   2   17.80    7.20
   7  -3   2   13.30    6.30
   7  -3   2    4.50    4.90
   7  -3   2    4.80    2.80
   7  -3   2    3.60    3.80
   7  -3   2    4.80    4.60
   7   2  -2    3.20    3.40
   7   2  -2    1.30    3.50
   7   2  -2    1.80    3.00
   7   2  -2    5.40    4.10
   7   2  -2    4.00    4.50
  -7  -2   2    2.50    3.60
  -7  -2   2    1.30    1.50
   6   2  -2   79.39   10.20
   6   2  -2   85.99   10.80
   6   2  -2   86.19   13.20
   6   2  -2   75.49   10.80
   6   2  -2   81.19    8.60
  -6  -2   2   82.59    5.30
  -6  -2   2   75.99    5.70
   5   2  -2    4.00    3.80
   5   2  -2    4.20    3.90
   5   2  -2    4.10    2.90
   5   2  -2    2.20    2.50
   5   2  -2    2.40    2.50
   5   2  -2    2.00    2.20
  -5  -2   2   -0.40    0.80
  -5  -2   2    1.00    1.70
  -5  -2   2    0.80    2.50
  -5  -2   2    6.40    1.90
  -5  -2   2    5.10    0.90
   4   2  -2    0.60    1.70
   4   2  -2    0.90    1.60
   4   2  -2    5.00    3.00
   4   2  -2   -0.90    1.20
   4   2  -2    1.50    2.40
   4   2  -2    2.50    2.00
  -4  -2   2   -1.20    1.40
  -4  -2   2    0.70    0.50
  -4  -2   2    0.40    2.00
  -4  -2   2    0.00    0.60
  -4  -2   2    1.20    1.20
  -4  -2   2    1.70    1.50
  -4  -2   2    0.60    2.40
   3   2  -2   28.50    4.20
   3   2  -2   35.60    4.70
   3   2  -2   29.30    4.40
   3   2  -2   33.30    5.00
   3   2  -2   30.10    4.40
   3   2  -2   23.50    4.90
  -3  -2   2   32.50    4.60
  -3  -2   2   28.20    3.40
  -3  -2   2   19.50    4.60
  -3  -2   2   32.90    5.10
  -3  -2   2   26.70    3.70
   2   2  -2  173.08   10.40
   2   2  -2  188.88    9.40
   2   2  -2  162.18    8.60
   2   2  -2  222.88   32.90
   2   2  -2  196.28   21.00
   2   2  -2  170.58    9.30
   2   2  -2  212.78   34.30
   2   2  -2  150.48   32.20
   2   2  -2  178.38   30.00
   2   2  -2  155.18    8.90
   2   2  -2  191.18    9.80
  -2  -2   2  182.18    8.50
  -2  -2   2  181.88    8.90
  -2  -2   2  169.28    9.70
  -2  -2   2  187.38   34.50
  -2  -2   2  170.68   10.70
  -2  -2   2  176.98   28.60
  -2  -2   2  166.28   27.90
  -2  -2   2  171.58   17.60
  -2  -2   2  142.19   29.50
  -2  -2   2  174.78    9.10
   1   2  -2 2151.38   89.89
   1   2  -2 2250.57  104.19
   1   2  -2 2274.07   82.69
   1   2  -2 2159.08   82.49
   1   2  -2 2204.78  103.39
   1   2  -2 2195.58   94.99
   1   2  -2 2151.08  107.09
   1   2  -2 2216.18   92.69
   1   2  -2 2120.39   83.09
  -1  -2   2 2206.18   82.29
  -1  -2   2 2156.58   81.19
  -1  -2   2 2189.08   96.79
  -1  -2   2 2228.28  103.09
  -1  -2   2 2166.78   83.49
  -1  -2   2 2137.49  106.39
  -1  -2   2 2177.38   93.59
  -1  -2   2 2247.48   90.89
  -1  -2   2 2138.59  107.69
  -1  -2   2 2193.98   81.79
  -1  -2   2 2284.47   82.79
   0   2  -2 2145.39   77.59
   0   2  -2 1964.60  107.59
   0   2  -2 2069.69   87.69
   0   2  -2 2003.70   99.69
   0  -2   2 2006.60   87.09
   0  -2   2 2107.49   88.59
   0  -2   2 2081.39   97.19
   0  -2   2 2044.40   97.89
   0  -2   2 2073.59   77.49
   0  -2   2 2147.49   86.59
   0  -2   2 2048.30   77.19
   0  -2   2 2073.79   96.79
  -1   2  -2   66.09    5.10
  -1   2  -2   74.99    4.70
  -1   2  -2   97.69   21.10
  -1   2  -2   47.90   15.20
  -1   2  -2   65.69    4.30
  -1   2  -2   71.39   11.60
  -1   2  -2   67.49    4.50
  -1   2  -2   67.89    4.50
  -1   2  -2   89.29   21.70
  -1   2  -2   71.49    4.70
  -1   2  -2   66.29   14.90
   1  -2   2   69.69    4.70
   1  -2   2   67.29    4.50
   1  -2   2   70.89    4.30
   1  -2   2   60.89    4.40
   1  -2   2   76.69   18.70
   1  -2   2   73.19    4.40
   1  -2   2   69.79   15.70
   1  -2   2   70.39   17.50
   1  -2   2   56.59   15.30
   1  -2   2   67.89    4.80
   1  -2   2   65.29   11.00
  -2   2  -2   50.29    6.30
  -2   2  -2   35.60    9.60
  -2   2  -2   41.50    4.20
  -2   2  -2   53.89   17.20
  -2   2  -2   34.40   15.00
  -2   2  -2   43.40    3.80
  -2   2  -2   57.19   21.90
  -2   2  -2   40.20    4.10
  -2   2  -2   35.00   10.90
  -2   2  -2   34.80    3.80
  -2   2  -2   46.20    5.80
   2  -2   2   41.40    4.10
   2  -2   2   42.20    3.90
   2  -2   2   38.60    4.80
   2  -2   2   21.30   12.10
   2  -2   2   30.80   14.30
   2  -2   2   45.40    5.60
   2  -2   2   59.19   21.30
   2  -2   2   41.70    3.80
   2  -2   2   32.70   15.20
   2  -2   2   34.90   14.30
  -3   2  -2  543.65   25.50
  -3   2  -2  537.35   25.70
  -3   2  -2  497.65   72.39
  -3   2  -2  662.33   86.99
  -3   2  -2  568.14   24.50
  -3   2  -2  574.24   26.50
  -3   2  -2  677.53   93.19
  -3   2  -2  573.74   26.80
  -3   2  -2  491.65   45.00
  -3   2  -2  537.65   55.59
  -3   2  -2  555.74   40.90
  -3   2  -2  545.25   24.20
   3  -2   2  563.94   25.30
   3  -2   2  600.04   27.40
   3  -2   2  607.34   61.39
   3  -2   2  563.84   77.69
   3  -2   2  549.95   24.60
   3  -2   2  550.44   74.69
   3  -2   2  547.65   68.49
   3  -2   2  569.94   26.70
   3  -2   2  616.64   26.00
   3  -2   2  545.05   26.40
   3  -2   2  571.34   91.19
   3  -2   2  522.25   25.30
   3  -2   2  570.54   27.60
  -4   2  -2   13.80    2.90
  -4   2  -2    4.00    3.10
  -4   2  -2   11.90    3.80
  -4   2  -2   13.00    3.60
  -4   2  -2   13.50    3.30
   4  -2   2   10.30    3.60
   4  -2   2   22.00    4.80
   4  -2   2   13.70    3.50
   4  -2   2    9.70    3.50
   4  -2   2   12.60    4.00
   4  -2   2    8.10    2.50
   4  -2   2    9.80    4.30
   4  -2   2    6.80    2.70
  -5   2  -2   41.00    7.00
  -5   2  -2   41.40    5.40
  -5   2  -2   61.49    8.60
   5  -2   2   59.99    9.90
   5  -2   2   56.49    5.40
   5  -2   2   49.00    8.30
   5  -2   2   49.10    8.80
   5  -2   2   44.80    6.90
   5  -2   2   48.50    7.40
   5  -2   2   52.59    9.00
  -6   2  -2    0.70    1.80
  -6   2  -2    0.60    2.10
  -6   2  -2    1.20    2.70
   6  -2   2   -1.00    1.90
   6  -2   2    3.20    2.70
   6  -2   2    0.70    1.60
   6  -2   2    1.60    3.40
   6  -2   2    3.80    3.90
   6  -2   2    0.60    2.70
  -7   2  -2   -0.30    2.20
  -7   2  -2    1.40    2.60
  -7   2  -2    0.50    2.80
   7  -2   2   -0.20    2.60
   7  -2   2    0.30    3.10
   7  -2   2    1.30    2.20
   7  -2   2   -1.20    4.10
   7  -2   2   -1.00    2.50
   7  -2   2    0.20    3.70
  -8   2  -2   -0.80    2.60
   8  -2   2   -1.90    3.80
   8  -2   2   -0.10    4.90
   8  -2   2    3.00    4.10
   8  -2   2   -0.70    4.10
   7   1  -2   37.50    8.10
   7   1  -2   48.00    8.30
   7   1  -2   31.00    7.00
   7   1  -2   34.50    7.70
   7   1  -2   22.50    6.90
   6   1  -2  117.49   11.00
   6   1  -2  104.99   10.40
   6   1  -2  120.69   12.70
   6   1  -2   91.99   12.60
  -6  -1   2  113.19    9.20
  -6  -1   2  119.19    8.00
  -6  -1   2  100.49    7.50
   5   1  -2   15.70    4.30
   5   1  -2   11.30    3.70
   5   1  -2   11.10    4.30
   5   1  -2    7.50    4.50
   5   1  -2   12.70    4.00
   5   1  -2    8.80    3.50
  -5  -1   2   11.20    3.00
  -5  -1   2   10.00    1.80
  -5  -1   2   14.40    3.30
  -5  -1   2   18.60    5.30
   4   1  -2   -0.70    2.30
   4   1  -2    2.00    1.90
   4   1  -2    0.70    1.90
   4   1  -2    2.60    2.10
   4   1  -2    2.20    2.00
   4   1  -2    2.10    2.60
  -4  -1   2    1.00    1.30
  -4  -1   2   -0.20    1.60
  -4  -1   2    1.60    1.60
  -4  -1   2    3.50    1.90
  -4  -1   2    2.50    2.40
  -4  -1   2    1.90    1.00
  -4  -1   2   -1.20    1.70
   3   1  -2  303.27   15.80
   3   1  -2  303.17   15.30
   3   1  -2  307.97   15.60
   3   1  -2  312.27   49.60
   3   1  -2  295.17   15.10
   3   1  -2  210.58   41.50
   3   1  -2  274.27   45.40
   3   1  -2  322.57   16.90
   3   1  -2  266.07   36.10
   3   1  -2  285.77   57.79
   3   1  -2  282.07   17.00
  -3  -1   2  310.57   12.50
  -3  -1   2  266.47   26.10
  -3  -1   2  306.07   54.99
  -3  -1   2  322.57   14.80
  -3  -1   2  312.57   52.99
  -3  -1   2  311.87   17.60
  -3  -1   2  308.47   14.70
  -3  -1   2  295.27   16.10
  -3  -1   2  297.67   15.70
  -3  -1   2  324.37   49.20
  -3  -1   2  400.66   60.39
   2   1  -2  223.98   11.70
   2   1  -2  203.88   10.60
   2   1  -2  227.68   11.20
   2   1  -2  243.48   23.80
   2   1  -2  239.98   11.50
   2   1  -2  205.98   10.80
   2   1  -2  214.28   34.10
   2   1  -2  221.08   32.00
   2   1  -2  185.78   31.00
   2   1  -2  216.88   12.20
   2   1  -2  291.97   48.50
  -2  -1   2  223.68   33.20
  -2  -1   2  213.28   10.70
  -2  -1   2  221.98   11.70
  -2  -1   2  233.68   21.20
  -2  -1   2  225.58    8.90
  -2  -1   2  191.08   33.20
  -2  -1   2  251.37   40.10
  -2  -1   2  218.38   10.70
  -2  -1   2  239.78   17.30
  -2  -1   2  260.97   42.20
  -2  -1   2  219.88   12.50
  -2  -1   2  221.78   11.10
   1   1  -2  507.55   21.50
   1   1  -2  588.04   38.80
   1   1  -2  525.85   21.00
   1   1  -2  525.75   38.70
   1   1  -2  549.95   21.80
   1   1  -2  528.15   31.30
   1   1  -2  554.14   21.60
   1   1  -2  561.34   32.50
   1   1  -2  510.05   22.10
   1   1  -2  542.35   41.00
  -1  -1   2  547.15   22.00
  -1  -1   2  536.65   40.60
  -1  -1   2  541.25   21.20
  -1  -1   2  569.84   26.60
  -1  -1   2  525.55   22.40
  -1  -1   2  526.35   21.50
  -1  -1   2  533.45   30.90
  -1  -1   2  552.44   39.70
  -1  -1   2  527.05   40.20
  -1  -1   2  514.85   21.40
  -1  -1   2  625.64   40.20
   0   1  -2  271.27   11.50
   0   1  -2  281.17   17.20
   0   1  -2  269.17   11.10
   0   1  -2  281.77   11.30
   0   1  -2  277.77   11.40
   0   1  -2  255.37   20.30
   0   1  -2  278.87   11.60
   0   1  -2  270.97   11.10
   0   1  -2  290.87   22.40
   0   1  -2  279.57   11.60
   0   1  -2  293.07   22.50
   0   1  -2  289.67   17.80
   0  -1   2  297.27   22.20
   0  -1   2  278.97   11.30
   0  -1   2  263.67   11.40
   0  -1   2  304.37   18.10
   0  -1   2  295.17   22.60
   0  -1   2  283.27   17.40
   0  -1   2  280.07   11.70
   0  -1   2  276.47   11.10
   0  -1   2  271.07   11.30
   0  -1   2  273.27   11.10
   0  -1   2  281.47   11.40
  -1   1  -2  100.39    5.50
  -1   1  -2  100.39    5.70
  -1   1  -2   98.69    5.10
  -1   1  -2  111.29   22.20
  -1   1  -2   98.39   19.40
  -1   1  -2  103.79    5.60
  -1   1  -2  102.79   10.40
  -1   1  -2  110.49   18.70
  -1   1  -2   99.39   18.00
  -1   1  -2   93.99    6.00
   1  -1   2  102.89    5.80
   1  -1   2  107.59   23.20
   1  -1   2  107.59    6.20
   1  -1   2   96.49    5.30
   1  -1   2  104.79   10.60
   1  -1   2   84.09   17.10
   1  -1   2  114.19    5.50
   1  -1   2   98.39    5.80
   1  -1   2  110.89    5.50
   1  -1   2  101.59    5.50
   1  -1   2   78.69   16.80
   1  -1   2  103.79   17.80
  -2   1  -2   -1.00    4.60
  -2   1  -2    0.50    0.90
  -2   1  -2    0.10    1.00
  -2   1  -2    2.70    2.00
  -2   1  -2    0.50    0.90
  -2   1  -2    5.90    6.90
  -2   1  -2    0.80    2.70
  -2   1  -2    0.10    1.60
  -2   1  -2   -0.10    1.30
  -2   1  -2    2.60    2.70
  -2   1  -2    5.00    5.80
  -2   1  -2   -0.20    1.10
  -2   1  -2   -2.50    2.30
   2  -1   2    0.70    1.10
   2  -1   2    0.10    1.40
   2  -1   2    2.00    1.50
   2  -1   2   -1.30    2.60
   2  -1   2   -0.20    3.50
   2  -1   2    0.00    5.60
   2  -1   2   -4.60    2.30
   2  -1   2    0.60    1.10
   2  -1   2    1.20    1.20
   2  -1   2   -0.60    1.30
   2  -1   2   -0.70    1.20
   2  -1   2    0.20    4.30
   2  -1   2   -0.20    1.40
  -3   1  -2  410.06   19.60
  -3   1  -2  434.26   33.80
  -3   1  -2  421.26   20.40
  -3   1  -2  446.86   20.60
  -3   1  -2  414.76   20.40
  -3   1  -2  416.06   18.60
  -3   1  -2  424.86   18.30
  -3   1  -2  429.96   67.29
  -3   1  -2  334.57   34.30
  -3   1  -2  285.57   49.10
  -3   1  -2  348.17   49.40
  -3   1  -2  340.37   54.89
   3  -1   2  455.85   20.30
   3  -1   2  444.86   61.39
   3  -1   2  452.55   21.10
   3  -1   2  414.06   18.70
   3  -1   2  415.56   21.10
   3  -1   2  411.56   19.40
   3  -1   2  396.46   19.50
   3  -1   2  391.86   20.60
   3  -1   2  346.27   57.49
   3  -1   2  409.06   63.59
   3  -1   2  374.26   53.69
   3  -1   2  426.26   22.00
   3  -1   2  469.85   64.19
  -4   1  -2   22.40    3.60
  -4   1  -2   18.60    4.10
  -4   1  -2   18.00    3.00
  -4   1  -2   19.40    4.50
  -4   1  -2   25.00    4.70
  -4   1  -2   20.40    3.80
   4  -1   2   21.40    4.20
   4  -1   2   17.70    4.50
   4  -1   2   15.60    4.20
   4  -1   2   24.40    4.50
   4  -1   2    9.70    3.90
   4  -1   2   22.80    3.80
   4  -1   2   25.30    5.50
   4  -1   2   23.20    4.60
  -5   1  -2    5.20    2.30
  -5   1  -2    5.90    2.70
  -5   1  -2   10.20    2.90
  -5   1  -2   10.50    3.30
   5  -1   2   13.50    3.50
   5  -1   2    5.50    3.40
   5  -1   2    7.20    3.40
   5  -1   2    6.40    4.10
   5  -1   2    9.70    4.40
   5  -1   2   11.40    3.00
   5  -1   2   11.10    4.20
  -6   1  -2   -0.40    2.10
  -6   1  -2    0.70    1.90
  -6   1  -2    0.30    1.50
  -6   1  -2   -0.30    1.80
   6  -1   2    1.60    2.90
   6  -1   2   -1.10    1.20
   6  -1   2    0.80    1.90
   6  -1   2    3.90    4.10
   6  -1   2    0.70    2.50
   6  -1   2    1.90    3.20
  -7   1  -2    5.60    3.60
  -7   1  -2    9.30    3.20
  -7   1  -2   10.90    3.20
   7  -1   2    4.40    3.50
   7  -1   2    9.80    5.50
   7  -1   2    5.60    4.30
   7  -1   2   12.90    5.40
   7  -1   2    6.60    5.50
   7  -1   2   13.90    3.70
   8  -1   2   10.50    6.50
   8  -1   2   17.90    8.80
   8  -1   2   14.00    6.20
   7   0  -2   -0.80    2.90
   7   0  -2   -0.50    2.60
   7   0  -2   -0.90    2.90
   7   0  -2   -1.40    2.70
   7   0  -2    5.90    5.10
  -7   0   2    0.10    2.20
  -7   0   2   -1.10    1.60
  -7   0   2    0.60    2.40
   6   0  -2  208.78   15.20
   6   0  -2  211.58   17.30
   6   0  -2  196.98   15.00
   6   0  -2  211.08   15.70
  -6   0   2  200.58   12.20
  -6   0   2  197.38   10.50
  -6   0   2  184.68   13.00
   5   0  -2   97.09    8.90
   5   0  -2   89.19   12.60
   5   0  -2   99.59    9.50
   5   0  -2   87.29    8.50
   5   0  -2   89.39   12.90
   5   0  -2   99.09    9.20
  -5   0   2   83.79    5.90
  -5   0   2   97.69    8.00
  -5   0   2   95.99    7.60
  -5   0   2   98.09    7.40
   4   0  -2   34.60    6.80
   4   0  -2   35.00    5.90
   4   0  -2   35.70    5.80
   4   0  -2   47.20    6.60
   4   0  -2   31.60    5.30
   4   0  -2   37.40    7.50
  -4   0   2   29.30    4.50
  -4   0   2   27.90    5.20
  -4   0   2   24.00    4.10
  -4   0   2   42.40    7.40
  -4   0   2   35.00    4.90
  -4   0   2   36.10    7.00
  -4   0   2   32.80    3.00
   3   0  -2  166.38   42.60
   3   0  -2  121.99   29.20
   3   0  -2  134.49   25.40
   3   0  -2  143.79    9.40
   3   0  -2  106.89   36.40
   3   0  -2  141.39    9.20
   3   0  -2  153.88   10.30
   3   0  -2  153.28    9.30
   3   0  -2  164.58   11.00
  -3   0   2  153.58    9.30
  -3   0   2  161.88   10.40
  -3   0   2  119.99   22.50
  -3   0   2  155.48    8.80
  -3   0   2  131.39   10.40
  -3   0   2  150.28    9.70
  -3   0   2   89.39   26.10
  -3   0   2  137.49    7.20
  -3   0   2  181.48   27.30
  -3   0   2  159.58    9.10
  -3   0   2  166.18   40.00
  -3   0   2  156.08   35.10
  -3   0   2  116.09   34.80
   2   0  -2   31.30   13.30
   2   0  -2   20.30    7.90
   2   0  -2   17.80    3.70
   2   0  -2   22.80   14.10
   2   0  -2   19.10    3.10
   2   0  -2   20.70    3.70
   2   0  -2   20.50    3.20
   2   0  -2   17.80    9.40
   2   0  -2   25.10   12.80
   2   0  -2   18.10    2.90
   2   0  -2   19.00    3.60
  -2   0   2   23.90    4.20
  -2   0   2   15.90    6.80
  -2   0   2   18.10    3.00
  -2   0   2   20.50    3.20
  -2   0   2    8.50    9.50
  -2   0   2   17.80   12.20
  -2   0   2   16.10    1.60
  -2   0   2   22.40   10.60
  -2   0   2   13.90    6.70
  -2   0   2   27.40    3.60
  -2   0   2   18.10    4.20
  -2   0   2   22.40   13.20
  -2   0   2   18.20    3.00
   1   0  -2   39.10    3.50
   1   0  -2   36.00    2.70
   1   0  -2   38.90    9.00
   1   0  -2   34.90    3.00
   1   0  -2   47.00   12.80
   1   0  -2   46.90    3.60
   1   0  -2   42.10    3.10
   1   0  -2   52.69   12.80
   1   0  -2   43.30    3.60
   1   0  -2   57.09   15.40
  -1   0   2   39.00    2.90
  -1   0   2   41.70    3.30
  -1   0   2   45.40   11.50
  -1   0   2   37.80    3.10
  -1   0   2   70.59   17.10
  -1   0   2   37.90    2.90
  -1   0   2   39.90    3.50
  -1   0   2   59.99   13.70
  -1   0   2   45.10   12.70
  -1   0   2   40.30    3.50
   0   0  -2   93.79    4.90
   0   0  -2  116.79   11.80
   0   0  -2  102.29    4.50
   0   0  -2   97.79    4.60
   0   0  -2  107.29    8.60
   0   0  -2  100.19   10.30
   0   0  -2   98.69    4.50
   0   0  -2  100.09    4.60
   0   0  -2  107.89   10.40
   0   0  -2  102.09    4.70
   0   0  -2   99.99    4.20
   0   0  -2  104.39    8.50
   0   0   2   99.79    4.90
   0   0   2  123.79   15.30
   0   0   2  100.29    4.50
   0   0   2  111.99   11.00
   0   0   2  145.89   12.60
   0   0   2   94.79    4.60
   0   0   2  107.99    8.50
   0   0   2  100.79    4.30
   0   0   2  100.29    4.70
   0   0   2   96.09    4.50
   0   0   2  104.29    4.70
   0   0   2   98.59    8.50
  -1   0  -2  148.49   21.40
  -1   0  -2  174.78   22.50
  -1   0  -2  179.48    7.40
  -1   0  -2  174.38    8.10
  -1   0  -2  174.18   18.00
  -1   0  -2  180.98    7.90
  -1   0  -2  198.28   20.00
  -1   0  -2  173.88    8.20
  -1   0  -2  175.18    8.20
  -1   0  -2  172.48    7.80
   1   0   2  170.18    7.60
   1   0   2  180.88    8.50
   1   0   2  195.18   19.30
   1   0   2  171.88    8.30
   1   0   2  140.19   20.40
   1   0   2  170.98    7.50
   1   0   2  158.58    7.80
   1   0   2  180.98    8.30
   1   0   2  175.88   12.70
   1   0   2  178.18    7.90
  -2   0  -2  273.27   35.20
  -2   0  -2  258.57   11.70
  -2   0  -2  260.37   11.20
  -2   0  -2  259.17   12.50
  -2   0  -2  242.08   36.40
  -2   0  -2  255.47   12.70
  -2   0  -2  260.07   22.80
  -2   0  -2  266.17   12.60
  -2   0  -2  324.67   45.80
   2   0   2  234.28   36.60
   2   0   2  298.07   42.80
   2   0   2  190.48   32.10
   2   0   2  280.97   12.60
   2   0   2  264.97   12.00
   2   0   2  237.18   11.60
   2   0   2  226.58   11.50
   2   0   2  324.37   42.60
   2   0   2  264.07   13.20
   2   0   2  262.47   13.00
   2   0   2  247.98   35.60
   2   0   2  275.37   13.00
   2   0   2  252.87   13.90
  -3   0  -2   27.80    8.90
  -3   0  -2   33.80    3.00
  -3   0  -2   42.50   15.70
  -3   0  -2   37.70    4.70
  -3   0  -2   42.10    5.70
  -3   0  -2   34.30    4.90
  -3   0  -2   27.10   10.40
  -3   0  -2   41.00    4.90
  -3   0  -2   47.70   19.30
  -3   0  -2   39.20   19.50
  -3   0  -2   15.70   10.70
   3   0   2   35.70    3.50
   3   0   2   36.60   18.20
   3   0   2   49.80    6.10
   3   0   2   50.99    7.70
   3   0   2   35.90    5.30
   3   0   2   37.90    5.50
   3   0   2   18.20   12.60
   3   0   2   17.10   11.90
   3   0   2   37.10    4.00
   3   0   2   38.80    4.60
   3   0   2   10.70   10.00
   3   0   2   35.90    5.10
   3   0   2   18.90   13.70
  -4   0  -2  335.77   15.30
  -4   0  -2  330.17   17.30
  -4   0  -2  329.97   15.80
  -4   0  -2  340.47   18.40
  -4   0  -2  363.96   17.20
  -4   0  -2  340.27   18.40
   4   0   2  342.37   17.60
   4   0   2  318.37   18.70
   4   0   2  357.76   21.00
   4   0   2  322.07   18.50
   4   0   2  330.07   16.20
   4   0   2  361.36   19.40
   4   0   2  361.06   19.00
  -5   0  -2   -0.10    1.20
  -5   0  -2   -0.40    1.60
  -5   0  -2    3.00    2.20
  -5   0  -2    0.70    1.30
   5   0   2    3.00    2.70
   5   0   2    0.10    2.50
   5   0   2    0.10    2.20
   5   0   2    0.90    2.70
   5   0   2   -0.40    1.90
   5   0   2   -0.50    1.10
   5   0   2    0.60    1.60
   5   0   2    3.30    2.90
  -6   0  -2   10.60    3.10
  -6   0  -2    6.80    2.30
  -6   0  -2    7.30    2.90
  -6   0  -2    8.80    3.20
   6   0   2   21.20    6.40
   6   0   2   12.30    5.30
   6   0   2   12.20    4.10
   6   0   2   13.40    3.20
   6   0   2    8.90    3.40
   6   0   2    8.20    3.60
  -7   0  -2   -0.40    1.40
  -7   0  -2   -0.40    1.70
  -7   0  -2    1.40    2.40
   7   0   2   -1.80    3.30
   7   0   2    0.80    3.50
   7   0   2    0.80    1.80
   7   0   2   -2.70    2.30
   7   0   2    1.10    3.20
   7   0   2   -0.20    2.40
   8   0   2   -0.60    4.60
   8   0   2   13.40    5.80
   8   0   2   -2.00    3.30
   8   0   2    0.90    5.00
   7  -1  -2  286.37   20.30
   7  -1  -2  333.07   21.90
   7  -1  -2  323.17   23.70
   7  -1  -2  230.08   19.10
   7  -1  -2  265.77   19.40
  -7   1   2  300.17   19.80
  -7   1   2  284.87   17.80
   6  -1  -2    5.00    3.40
   6  -1  -2    4.50    3.90
   6  -1  -2    7.50    3.40
   6  -1  -2   -0.30    3.30
   6  -1  -2    0.80    2.70
  -6   1   2    3.10    2.80
  -6   1   2    6.10    3.10
  -6   1   2    2.50    2.00
  -6   1   2    2.90    2.60
   5  -1  -2   11.70    3.80
   5  -1  -2    9.00    4.30
   5  -1  -2   10.60    3.70
   5  -1  -2   12.80    4.30
   5  -1  -2   11.80    4.00
  -5   1   2   15.30    2.90
  -5   1   2   11.50    3.40
  -5   1   2   13.90    3.90
  -5   1   2    6.70    2.90
   4  -1  -2    5.50    2.80
   4  -1  -2    0.50    2.20
   4  -1  -2    2.60    2.00
   4  -1  -2   11.60    3.80
   4  -1  -2   10.20    3.60
   4  -1  -2    1.50    2.40
   4  -1  -2    4.50    2.50
  -4   1   2    4.40    2.30
  -4   1   2    3.80    2.50
  -4   1   2    2.90    3.20
  -4   1   2    6.80    2.40
  -4   1   2    7.30    2.00
  -4   1   2    6.10    4.00
  -4   1   2    4.80    2.50
   3  -1  -2   89.39    7.90
   3  -1  -2   68.99    6.20
   3  -1  -2   87.69    6.80
   3  -1  -2   83.59    7.40
   3  -1  -2  120.99   31.90
   3  -1  -2   78.09    6.70
   3  -1  -2   81.19   30.40
   3  -1  -2   84.09    7.80
   3  -1  -2  101.29    7.80
   3  -1  -2   72.09   27.20
   3  -1  -2   79.09   19.40
  -3   1   2   72.69   27.40
  -3   1   2   52.29   24.80
  -3   1   2   38.60   22.40
  -3   1   2   93.19    6.50
  -3   1   2   84.29    7.80
  -3   1   2  100.29    7.90
  -3   1   2   67.19   17.70
  -3   1   2   76.89   28.00
  -3   1   2   73.69    6.50
  -3   1   2   85.29    5.20
  -3   1   2   75.49    6.00
  -3   1   2   69.59   19.70
  -3   1   2   83.29    6.90
   2  -1  -2  387.16   60.59
   2  -1  -2  278.47   44.40
   2  -1  -2  322.87   14.90
   2  -1  -2  325.07   15.60
   2  -1  -2  291.87   38.60
   2  -1  -2  307.17   40.30
   2  -1  -2  319.07   29.10
   2  -1  -2  271.77   14.00
   2  -1  -2  331.57   15.80
   2  -1  -2  310.67   16.90
   2  -1  -2  282.77   14.20
  -2   1   2  344.97   52.59
  -2   1   2  201.98   40.50
  -2   1   2  222.68   35.60
  -2   1   2  309.27   13.00
  -2   1   2  309.67   28.30
  -2   1   2  301.67   14.30
  -2   1   2  311.17   29.30
  -2   1   2  299.07   15.30
  -2   1   2  307.17   15.20
  -2   1   2  371.86   46.10
  -2   1   2  303.67   14.40
   1  -1  -2 5617.94  249.38
   1  -1  -2 5738.23  245.08
   1  -1  -2 5966.40  231.38
   1  -1  -2 5751.72  232.68
  -1   1   2 5594.04  232.58
  -1   1   2 5657.33  246.08
  -1   1   2 5503.45  233.98
   0  -1  -2  232.48    9.80
   0  -1  -2  254.67    9.70
   0  -1  -2  245.68   18.50
   0  -1  -2  227.68   18.60
   0  -1  -2  251.57    9.60
   0  -1  -2  235.38   10.20
   0  -1  -2  271.47   14.10
   0   1   2  240.88    9.80
   0   1   2  227.48   14.00
   0   1   2  232.18   17.30
   0   1   2  245.98    9.60
   0   1   2  252.47    9.70
   0   1   2  251.87   17.80
   0   1   2  229.48   10.20
   0   1   2  248.98   10.00
   0   1   2  263.17   14.20
   0   1   2  233.28   19.20
  -1  -1  -2  784.02   30.10
  -1  -1  -2  782.12   40.30
  -1  -1  -2  797.02   30.00
  -1  -1  -2  810.62   30.20
  -1  -1  -2  760.52   46.80
  -1  -1  -2  826.02   43.90
  -1  -1  -2  823.12   33.90
  -1  -1  -2  797.02   30.80
   1   1   2  755.52   29.90
   1   1   2  789.62   30.10
   1   1   2  799.02   48.70
   1   1   2  774.12   30.90
   1   1   2  800.22   40.10
   1   1   2  795.82   30.40
   1   1   2  795.02   34.20
   1   1   2  786.72   30.30
   1   1   2  810.02   45.50
   1   1   2  793.32   42.80
  -2  -1  -2  149.49    6.40
  -2  -1  -2  154.58   15.50
  -2  -1  -2  145.29    8.20
  -2  -1  -2  107.39   21.20
  -2  -1  -2  146.19    7.40
  -2  -1  -2  131.89   21.20
  -2  -1  -2  148.79    7.00
  -2  -1  -2  137.89    7.10
  -2  -1  -2  189.68   31.50
  -2  -1  -2  153.68    8.00
  -2  -1  -2  133.79   23.80
   2   1   2  141.29    7.30
   2   1   2  162.08    7.60
   2   1   2  179.38   28.40
   2   1   2  159.78    8.30
   2   1   2  143.29    9.50
   2   1   2  152.18    8.00
   2   1   2  168.58   29.80
   2   1   2  149.79   24.50
   2   1   2  143.79    7.10
   2   1   2  156.58   28.70
   2   1   2  157.18   26.80
   2   1   2  140.49    8.50
  -3  -1  -2  545.05   57.19
  -3  -1  -2  442.26   34.50
  -3  -1  -2  491.15   61.19
  -3  -1  -2  464.95   20.10
  -3  -1  -2  514.35   42.10
  -3  -1  -2  454.75   18.90
  -3  -1  -2  393.86   54.39
  -3  -1  -2  449.76   18.10
  -3  -1  -2  435.86   18.90
  -3  -1  -2  443.06   21.00
  -3  -1  -2  423.36   57.59
   3   1   2  379.76   57.09
   3   1   2  437.66   20.90
   3   1   2  447.06   20.00
   3   1   2  438.56   19.90
   3   1   2  437.56   21.50
   3   1   2  442.66   21.10
   3   1   2  486.15   44.30
   3   1   2  435.36   19.20
   3   1   2  442.06   23.10
   3   1   2  412.86   56.69
   3   1   2  445.26   34.80
   3   1   2  543.05   67.99
   3   1   2  474.55   61.19
   3   1   2  493.75   21.50
  -4  -1  -2    4.10    1.20
  -4  -1  -2    7.20    2.00
  -4  -1  -2    9.70    2.20
  -4  -1  -2    8.90    3.10
   4   1   2    4.10    2.70
   4   1   2    9.30    3.00
   4   1   2    5.70    1.90
   4   1   2    4.10    2.60
   4   1   2    9.50    3.30
   4   1   2    4.30    2.80
   4   1   2    3.30    2.10
   4   1   2    5.90    2.10
  -5  -1  -2   20.40    3.30
  -5  -1  -2   19.40    4.70
  -5  -1  -2   20.50    2.90
   5   1   2   16.50    5.20
   5   1   2    9.30    3.00
   5   1   2   12.80    4.50
   5   1   2   18.50    5.70
   5   1   2   18.00    4.30
   5   1   2   21.80    4.80
   5   1   2   18.50    4.70
   5   1   2   19.10    3.40
  -6  -1  -2   74.89    6.10
  -6  -1  -2   98.39    5.80
  -6  -1  -2   83.89    7.90
   6   1   2   84.79    9.20
   6   1   2   77.89    8.00
   6   1   2   72.99    9.70
   6   1   2   78.99   12.30
   6   1   2   80.79    6.30
   6   1   2   84.29   13.40
  -7  -1  -2    7.90    3.60
  -7  -1  -2    3.80    3.70
   7   1   2    5.10    3.40
   7   1   2    4.70    2.10
   7   1   2    6.50    4.80
   7   1   2    6.70    4.20
   7   1   2   -1.50    3.30
   7   1   2    2.40    3.70
   8   1   2   -1.10    4.70
   8   1   2    6.60    5.00
   8   1   2    7.70    5.70
   8   1   2    3.70    4.40
   7  -2  -2   10.30    5.40
   7  -2  -2   14.00    5.30
   7  -2  -2    6.90    4.50
   7  -2  -2   20.30    6.70
   7  -2  -2   19.10    6.90
  -7   2   2   13.70    4.40
  -7   2   2   10.30    4.00
  -7   2   2   13.30    4.00
   6  -2  -2   82.69   11.00
   6  -2  -2   96.09   12.40
   6  -2  -2  107.69   10.50
   6  -2  -2   77.19   11.90
   6  -2  -2   78.09   12.80
  -6   2   2  102.09   11.60
  -6   2   2   91.79    9.00
  -6   2   2   98.79    9.40
   5  -2  -2   12.20    3.80
   5  -2  -2    7.80    3.70
   5  -2  -2   19.30    5.50
   5  -2  -2   17.40    5.30
   5  -2  -2   15.00    4.60
  -5   2   2   19.80    3.60
  -5   2   2   21.70    4.90
  -5   2   2   14.70    3.90
  -5   2   2   10.00    3.80
   4  -2  -2   33.00    6.00
   4  -2  -2   30.50    5.40
   4  -2  -2   31.60    5.50
   4  -2  -2   34.80    6.70
   4  -2  -2   26.20    5.30
   4  -2  -2   31.60    5.70
   4  -2  -2   34.40    6.90
  -4   2   2   27.50    4.80
  -4   2   2   28.40    4.00
  -4   2   2   28.40    4.80
  -4   2   2   20.30    4.60
  -4   2   2   21.40    5.30
   3  -2  -2    0.90    1.40
   3  -2  -2   -1.20    2.30
   3  -2  -2    1.20    2.00
   3  -2  -2   -1.90    5.10
   3  -2  -2   -1.20    1.20
   3  -2  -2    2.20    7.30
   3  -2  -2   -2.20    1.00
   3  -2  -2   -2.30    1.00
   3  -2  -2   -0.30    1.10
   3  -2  -2   -2.20    1.20
   3  -2  -2   -2.10    2.30
  -3   2   2    2.20    6.20
  -3   2   2    0.10    1.80
  -3   2   2   -0.90    0.80
  -3   2   2    0.70    1.20
  -3   2   2   -2.00    3.80
  -3   2   2    0.50    3.90
  -3   2   2    0.80    2.00
  -3   2   2   -0.90    1.20
  -3   2   2    0.00    1.30
  -3   2   2   -2.50    3.00
  -3   2   2   -0.20    1.30
  -3   2   2   -0.80    4.30
   2  -2  -2    0.20    1.50
   2  -2  -2   -1.40    2.00
   2  -2  -2   -0.80    3.60
   2  -2  -2   -0.50    6.10
   2  -2  -2    2.10    1.40
   2  -2  -2    1.30    1.40
   2  -2  -2    0.40    1.30
   2  -2  -2   -3.70    2.50
   2  -2  -2   -0.20    1.50
   2  -2  -2    0.00    1.30
   2  -2  -2    1.10    1.80
   2  -2  -2    4.20    6.50
  -2   2   2    1.70    1.70
  -2   2   2   -3.50    2.50
  -2   2   2   -0.50    0.70
  -2   2   2   -1.50    0.70
  -2   2   2    0.60    1.60
  -2   2   2    0.80    1.50
  -2   2   2    2.10    1.60
  -2   2   2    1.10    3.50
  -2   2   2    1.50    5.50
  -2   2   2    1.20    2.90
  -2   2   2    2.90    6.40
  -2   2   2    1.40    1.50
  -2   2   2   -4.20    2.90
   1  -2  -2 1639.74   62.19
   1  -2  -2 1633.34   77.89
   1  -2  -2 1652.23   84.19
   1  -2  -2 1674.23   62.59
   1  -2  -2 1606.84   63.39
   1  -2  -2 1588.94   63.19
   1  -2  -2 1702.23   98.39
   1  -2  -2 1621.34   62.19
   1  -2  -2 1615.14   99.99
   1  -2  -2 1625.64   62.29
   1  -2  -2 1640.74   61.99
  -1   2   2 1667.23   62.19
  -1   2   2 1698.63   78.19
  -1   2   2 1637.24   96.29
  -1   2   2 1600.44   62.39
  -1   2   2 1652.93   62.39
  -1   2   2 1579.24   95.49
  -1   2   2 1653.33   62.29
  -1   2   2 1592.34   63.29
  -1   2   2 1541.15   79.79
  -1   2   2 1643.64   61.39
  -1   2   2 1695.23   85.69
  -1   2   2 1640.94   63.29
   0  -2  -2  576.14   21.00
   0  -2  -2  587.14   36.60
   0  -2  -2  552.04   21.70
   0  -2  -2  572.24   21.30
   0  -2  -2  536.05   21.20
   0  -2  -2  468.85   34.20
   0  -2  -2  595.94   24.80
   0  -2  -2  571.54   21.70
   0   2   2  626.84   36.10
   0   2   2  547.05   21.40
   0   2   2  550.94   22.00
   0   2   2  541.75   24.70
   0   2   2  562.64   21.40
   0   2   2  562.74   21.70
   0   2   2  567.54   35.90
   0   2   2  537.45   21.90
   0   2   2  556.74   21.30
   0   2   2  577.44   28.60
   0   2   2  565.34   21.00
  -1  -2  -2  220.18   11.30
  -1  -2  -2  211.98   12.90
  -1  -2  -2  221.68   13.20
  -1  -2  -2  200.88   17.10
  -1  -2  -2  233.28    9.70
  -1  -2  -2  224.08    9.10
   1   2   2  224.98    8.40
   1   2   2  210.78   25.40
   1   2   2  214.08    9.70
   1   2   2  211.88   18.20
   1   2   2  214.78    9.20
   1   2   2  218.58    8.60
   1   2   2  270.97   22.60
  -2  -2  -2   21.30    3.00
  -2  -2  -2   29.80    2.20
  -2  -2  -2   20.50   11.20
  -2  -2  -2   26.90    2.20
  -2  -2  -2   21.20    7.40
  -2  -2  -2   35.30   12.80
  -2  -2  -2   23.00    5.70
  -2  -2  -2   21.70    8.50
   2   2   2   42.70   11.80
   2   2   2   28.70    3.80
   2   2   2   24.60    2.00
   2   2   2   26.90    2.50
   2   2   2   40.50   15.70
   2   2   2   33.40    5.00
   2   2   2   29.00    2.80
   2   2   2   31.00    2.40
   2   2   2   38.00   13.90
   2   2   2   30.50   10.80
   2   2   2   33.10    7.60
   2   2   2   27.00    2.40
   2   2   2   44.20   11.90
  -3  -2  -2  172.68   32.40
  -3  -2  -2  184.08   37.50
  -3  -2  -2  219.58   21.50
  -3  -2  -2  222.08   11.70
  -3  -2  -2  206.38   10.90
  -3  -2  -2  192.18   12.90
  -3  -2  -2  210.18   10.10
  -3  -2  -2  196.18    8.00
  -3  -2  -2  209.98   27.50
  -3  -2  -2  203.48    9.40
  -3  -2  -2  182.88   36.00
  -3  -2  -2  195.78   35.80
   3   2   2  171.88   35.60
   3   2   2  232.78   44.50
   3   2   2  209.98   13.70
   3   2   2  223.08   12.30
   3   2   2  206.68   10.50
   3   2   2  204.78   10.40
   3   2   2  215.98   11.30
   3   2   2  200.48    9.70
   3   2   2  201.48   36.80
   3   2   2  203.58   34.80
   3   2   2  221.88   32.80
   3   2   2  202.38   11.10
  -4  -2  -2   15.80    1.30
  -4  -2  -2   15.30    1.50
  -4  -2  -2   21.00    4.30
  -4  -2  -2   17.60    3.00
   4   2   2   20.50    4.30
   4   2   2   20.10    5.40
   4   2   2   16.90    4.20
   4   2   2   16.60    2.80
   4   2   2   15.10    3.80
   4   2   2   22.20    4.00
   4   2   2   23.10    4.10
  -5  -2  -2  288.67   11.60
  -5  -2  -2  292.37   13.60
  -5  -2  -2  283.57   17.20
  -5  -2  -2  283.37   15.10
  -5  -2  -2  285.17   11.70
   5   2   2  302.67   18.50
   5   2   2  310.17   20.90
   5   2   2  333.67   21.40
   5   2   2  293.77   16.60
   5   2   2  279.17   17.80
   5   2   2  297.47   17.10
   5   2   2  306.37   14.20
  -6  -2  -2    1.90    1.90
  -6  -2  -2    4.60    1.90
   6   2   2   -1.40    2.70
   6   2   2    7.60    3.30
   6   2   2    0.20    2.80
   6   2   2    4.10    3.20
   6   2   2    0.60    1.60
  -7  -2  -2    4.20    2.70
  -7  -2  -2    6.90    2.30
   7   2   2    2.10    1.70
   7   2   2    9.10    4.40
   7   2   2    7.10    5.00
   7   2   2    4.30    3.20
   7   2   2    2.00    3.00
   7   2   2    2.20    4.50
   8   2   2   -0.80    3.60
   8   2   2    0.10    5.20
   8   2   2    2.80    4.00
   8   2   2    5.80    5.40
   7  -3  -2   43.60    9.10
   7  -3  -2   57.79   11.80
   7  -3  -2   48.20    9.20
   7  -3  -2   57.29   10.00
   7  -3  -2   55.99   10.80
  -7   3   2   57.59    9.10
   6  -3  -2    0.90    2.90
   6  -3  -2    3.00    3.10
   6  -3  -2    1.30    3.00
   6  -3  -2    0.10    2.70
   6  -3  -2    3.20    4.00
  -6   3   2   -0.20    2.60
  -6   3   2    2.30    2.70
  -6   3   2    3.00    2.50
   5  -3  -2   27.60    5.60
   5  -3  -2   24.90    5.70
   5  -3  -2   28.50    5.80
   5  -3  -2   37.80    8.10
   5  -3  -2   35.30    7.50
  -5   3   2   26.20    5.10
  -5   3   2   33.60    6.90
  -5   3   2   32.60    4.90
  -5   3   2   35.80    6.50
   4  -3  -2    1.20    2.20
   4  -3  -2   -0.10    1.70
   4  -3  -2    0.80    2.00
   4  -3  -2    1.50    2.30
   4  -3  -2    4.60    3.40
   4  -3  -2    1.80    2.40
   4  -3  -2    0.60    2.00
  -4   3   2   -0.50    1.60
  -4   3   2    0.50    1.60
  -4   3   2   -0.10    1.90
  -4   3   2    1.50    2.00
  -4   3   2    0.90    1.40
  -4   3   2    1.80    2.40
  -4   3   2    0.80    2.00
   3  -3  -2  202.98   34.00
   3  -3  -2  205.48   38.90
   3  -3  -2  212.98   42.30
   3  -3  -2  186.78   11.90
   3  -3  -2  212.18   12.40
   3  -3  -2  183.28   12.20
   3  -3  -2  214.78   13.50
   3  -3  -2  165.48   12.50
   3  -3  -2  304.27   60.39
   3  -3  -2  182.08   49.50
   3  -3  -2  192.08   10.00
   3  -3  -2  182.58   11.50
   3  -3  -2  183.58   13.10
  -3   3   2  199.18   43.30
  -3   3   2  206.88   12.30
  -3   3   2  203.28   11.70
  -3   3   2  153.18   33.40
  -3   3   2  195.88   12.70
  -3   3   2  209.38   10.60
  -3   3   2  214.98   13.40
  -3   3   2  197.48   12.00
  -3   3   2  242.38   56.69
  -3   3   2  183.38   33.00
  -3   3   2  174.98   37.30
  -3   3   2  125.69   39.30
  -3   3   2  200.68   13.30
   2  -3  -2   21.10   15.70
   2  -3  -2   74.59   19.10
   2  -3  -2   73.49    5.90
   2  -3  -2   45.60   14.10
   2  -3  -2   64.29    5.50
   2  -3  -2   60.19   18.20
   2  -3  -2   50.19   21.90
   2  -3  -2   78.89    6.80
   2  -3  -2   88.59    7.10
   2  -3  -2   65.39    5.30
   2  -3  -2   74.59    5.80
  -2   3   2   63.59    5.70
  -2   3   2   70.99    6.10
  -2   3   2   64.59   15.90
  -2   3   2   76.59   20.70
  -2   3   2   68.79    5.70
  -2   3   2   81.19   23.20
  -2   3   2   68.19   24.30
  -2   3   2   70.49    6.50
  -2   3   2   81.19    6.90
  -2   3   2  108.29   32.30
  -2   3   2   72.29    5.90
  -2   3   2   72.19    5.60
  -2   3   2   65.59   19.40
   1  -3  -2 4681.93  192.58
   1  -3  -2 4727.43  188.78
   1  -3  -2 4580.04  216.78
   1  -3  -2 4671.43  219.58
   1  -3  -2 4542.95  171.68
   1  -3  -2 4417.56  196.98
  -1   3   2 4630.14  191.98
  -1   3   2 4579.54  201.08
  -1   3   2 4765.52  217.08
  -1   3   2 4590.84  222.08
  -1   3   2 4561.54  203.08
  -1   3   2 4733.03  172.08
   0  -3  -2  122.59    5.70
   0  -3  -2  150.58   12.60
   0  -3  -2  122.49    5.50
   0  -3  -2  144.29   22.80
   0  -3  -2  141.79   21.10
   0  -3  -2  126.79    5.70
   0  -3  -2  124.69    6.00
   0   3   2  118.69    5.80
   0   3   2  116.29    7.00
   0   3   2  123.09    4.90
   0   3   2  152.08   21.80
   0   3   2  187.98   30.00
   0   3   2  119.39    5.60
   0   3   2  130.39    5.90
   0   3   2  125.09    6.20
   0   3   2  131.99    6.50
   0   3   2  132.99   12.40
   0   3   2  130.09    6.10
   0   3   2  137.99   12.20
  -1  -3  -2  759.22   31.20
  -1  -3  -2  777.52   31.20
   1   3   2  737.03   29.30
   1   3   2  887.71   49.60
   1   3   2  862.81   44.80
   1   3   2  739.13   30.70
   1   3   2  752.52   29.70
  -2  -3  -2   28.90    4.60
  -2  -3  -2   26.60    1.70
  -2  -3  -2   14.20   10.40
  -2  -3  -2   32.50    9.90
  -2  -3  -2   26.20    2.30
  -2  -3  -2   25.70   10.20
  -2  -3  -2   27.50    2.80
  -2  -3  -2   28.50    7.90
  -2  -3  -2   21.60    4.70
  -2  -3  -2   12.90    7.90
   2   3   2   28.70    2.30
   2   3   2   28.40    1.80
   2   3   2   15.40    6.50
   2   3   2   28.30   12.90
   2   3   2   22.60    2.10
   2   3   2   27.70   12.00
   2   3   2   24.30    1.70
   2   3   2   23.20    2.20
   2   3   2   29.20    4.70
   2   3   2   30.40    6.80
   2   3   2   26.30    6.00
   2   3   2   24.00    3.40
  -3  -3  -2  166.58   32.40
  -3  -3  -2  219.78   10.00
  -3  -3  -2  235.28   14.00
  -3  -3  -2  228.78   11.80
  -3  -3  -2  165.48   31.50
  -3  -3  -2  237.08   37.70
  -3  -3  -2  223.18   11.10
  -3  -3  -2  179.08   42.40
  -3  -3  -2  210.18   21.30
  -3  -3  -2  217.88    9.50
   3   3   2  256.17   34.10
   3   3   2  251.07   22.50
   3   3   2  196.48   10.60
   3   3   2  215.28   12.20
   3   3   2  235.28   11.40
   3   3   2  272.87   45.90
   3   3   2  205.18   13.70
   3   3   2  216.48   10.50
   3   3   2  222.48   31.20
   3   3   2  161.78   36.10
   3   3   2  200.88   34.10
   3   3   2  217.58   11.00
  -4  -3  -2  128.79   12.90
  -4  -3  -2  133.59    6.50
  -4  -3  -2  132.69    7.50
  -4  -3  -2  130.69    9.30
   4   3   2  125.99    8.30
   4   3   2  129.99   11.40
   4   3   2  142.19   10.10
   4   3   2  132.19    8.40
   4   3   2  129.59    9.50
   4   3   2  130.79    8.80
  -5  -3  -2  188.58   10.40
  -5  -3  -2  195.48   13.10
  -5  -3  -2  185.48    9.00
   5   3   2  202.48   12.50
   5   3   2  192.78   13.90
   5   3   2  212.58   14.10
   5   3   2  187.98    9.70
   5   3   2  175.18   11.70
   5   3   2  196.48   15.90
   5   3   2  167.68   11.40
  -6  -3  -2   -0.20    1.50
  -6  -3  -2    0.00    1.10
   6   3   2    0.20    1.90
   6   3   2   -0.60    3.10
   6   3   2   -0.10    1.00
   6   3   2   -0.50    2.00
   6   3   2    1.60    2.60
   6   3   2    0.50    2.50
  -7  -3  -2    2.00    2.20
  -7  -3  -2    2.50    1.60
   7   3   2    1.10    2.50
   7   3   2    3.90    3.50
   7   3   2   -0.30    4.20
   7   3   2    2.50    3.70
   7   3   2    5.70    4.10
   7  -4  -2    5.60    5.30
   7  -4  -2    3.70    4.10
   7  -4  -2    8.40    5.30
   7  -4  -2    2.40    4.50
   7  -4  -2    1.80    3.80
  -7   4   2    3.50    4.10
  -7   4   2    1.10    3.70
   6  -4  -2    6.40    3.70
   6  -4  -2    8.20    5.10
   6  -4  -2    5.50    3.70
   6  -4  -2    1.70    3.40
   6  -4  -2    5.40    3.60
  -6   4   2    2.20    2.70
  -6   4   2    7.90    4.50
   5  -4  -2  322.07   21.10
   5  -4  -2  410.56   22.40
   5  -4  -2  408.86   22.00
   5  -4  -2  358.66   22.70
   5  -4  -2  361.96   23.20
  -5   4   2  365.46   22.50
  -5   4   2  363.76   19.00
  -5   4   2  394.36   21.50
   4  -4  -2    9.70    3.30
   4  -4  -2    0.40    2.50
   4  -4  -2    4.60    2.80
   4  -4  -2    9.70    3.70
   4  -4  -2    3.50    2.70
   4  -4  -2   11.30    4.00
   4  -4  -2    7.60    3.00
  -4   4   2    4.70    3.10
  -4   4   2    3.90    2.90
  -4   4   2    7.30    2.40
  -4   4   2    5.40    3.30
  -4   4   2    9.00    3.00
  -4   4   2    0.50    2.10
   3  -4  -2  119.69    8.90
   3  -4  -2  100.49    9.10
   3  -4  -2  121.89   10.00
   3  -4  -2  119.39    8.50
   3  -4  -2  101.59    8.20
   3  -4  -2  120.79    8.80
   3  -4  -2   92.19    6.60
  -3   4   2  113.29    9.60
  -3   4   2  111.79    9.70
  -3   4   2  110.59    8.50
  -3   4   2  108.39    8.50
  -3   4   2   86.29    7.90
  -3   4   2  111.49    8.30
  -3   4   2  116.59    9.10
  -3   4   2  110.39    7.40
   2  -4  -2    3.40    6.60
   2  -4  -2    2.00    4.70
   2  -4  -2   -2.40    2.80
   2  -4  -2    0.30    1.70
   2  -4  -2   -3.30    2.90
   2  -4  -2    1.00    1.50
   2  -4  -2    0.30    1.40
   2  -4  -2    2.50    1.90
   2  -4  -2    1.00    1.90
   2  -4  -2    1.30    4.00
   2  -4  -2   -0.90    0.90
   2  -4  -2   -0.30    1.40
  -2   4   2   -2.80    3.50
  -2   4   2    4.10    9.20
  -2   4   2   -1.00    1.40
  -2   4   2    3.40    5.80
  -2   4   2   -0.40    1.30
  -2   4   2    1.20    1.80
  -2   4   2   -2.10    1.10
  -2   4   2   -2.40    1.90
  -2   4   2    0.10    1.40
  -2   4   2   -0.10    0.90
  -2   4   2    0.00    4.20
  -2   4   2   -0.20    1.20
  -2   4   2    1.40    1.80
  -2   4   2   -0.30    1.20
   1  -4  -2  686.03   29.00
   1  -4  -2  709.43   27.70
   1  -4  -2  679.13   27.20
   1  -4  -2  696.73   28.20
   1  -4  -2  633.64   29.30
   1  -4  -2  683.03   45.20
   1  -4  -2  721.73   40.10
   1  -4  -2  626.04   59.69
   1  -4  -2  703.93   28.00
   1  -4  -2  678.23   46.40
   1  -4  -2  696.33   28.60
   1  -4  -2  688.63   62.49
  -1   4   2  705.13   28.20
  -1   4   2  747.83   65.59
  -1   4   2  686.13   28.70
  -1   4   2  698.33   41.90
  -1   4   2  687.13   29.70
  -1   4   2  701.53   60.89
  -1   4   2  680.33   27.50
  -1   4   2  699.43   29.70
  -1   4   2  668.63   51.19
  -1   4   2  606.84   52.39
  -1   4   2  725.63   27.90
  -1   4   2  716.53   28.60
  -1   4   2  634.34   28.20
  -1   4   2  695.93   45.80
   0  -4  -2    0.10    0.80
   0  -4  -2    0.70    4.90
   0  -4  -2   -0.40    0.70
   0  -4  -2    0.60    1.30
   0  -4  -2   -3.80    1.50
   0  -4  -2   -1.00    0.60
   0  -4  -2    0.60    0.80
   0   4   2   -0.60    0.70
   0   4   2   -0.30    0.60
   0   4   2    0.60    1.10
   0   4   2    0.40    4.00
   0   4   2    1.00    1.00
   0   4   2   -0.20    1.00
   0   4   2   -0.80    0.90
   0   4   2   -1.40    1.00
   0   4   2    0.60    0.90
   0   4   2   -3.70    1.50
   0   4   2    1.50    1.70
  -1  -4  -2 1226.58   56.09
  -1  -4  -2 1242.08   55.59
  -1  -4  -2 1216.88   45.80
  -1  -4  -2 1249.18   50.09
  -1  -4  -2 1141.79   70.59
   1   4   2 1226.48   66.99
   1   4   2 1211.38   46.80
   1   4   2 1245.08   46.70
   1   4   2 1156.28   60.09
   1   4   2 1246.88   50.79
   1   4   2 1226.68   49.70
   1   4   2 1260.47   46.10
   1   4   2 1256.17   47.90
   1   4   2 1269.97   46.10
  -2  -4  -2   10.50    3.20
  -2  -4  -2   13.40    1.60
  -2  -4  -2   14.40    2.20
  -2  -4  -2   11.50    4.90
  -2  -4  -2   11.10    5.80
  -2  -4  -2   13.40    1.10
  -2  -4  -2    8.50    8.40
  -2  -4  -2   26.30    8.80
  -2  -4  -2   11.40    3.00
   2   4   2   13.50    1.70
   2   4   2   13.70    1.60
   2   4   2   16.50    9.10
   2   4   2   10.40    5.40
   2   4   2   10.20    1.30
   2   4   2    6.90    2.60
   2   4   2   11.00    3.80
   2   4   2   10.60    3.50
   2   4   2    9.90    8.60
   2   4   2   12.90    0.90
   2   4   2   14.90    2.70
   2   4   2    9.40    4.70
  -3  -4  -2   12.10    2.20
  -3  -4  -2   13.80    5.00
  -3  -4  -2   13.90    9.70
  -3  -4  -2    1.10    4.80
  -3  -4  -2   12.30    2.60
  -3  -4  -2   11.70    3.30
  -3  -4  -2   11.80    1.60
   3   4   2   10.60    1.70
   3   4   2   15.90    4.30
   3   4   2    7.10    4.70
   3   4   2    8.00    7.20
   3   4   2   13.50    2.40
   3   4   2   13.50    6.40
   3   4   2    1.30    6.80
   3   4   2    3.40    4.60
   3   4   2    9.40    1.90
   3   4   2   20.00   13.50
   3   4   2   15.30    2.30
   3   4   2   10.20    2.90
  -4  -4  -2   42.60    5.30
  -4  -4  -2   30.90    4.70
  -4  -4  -2   30.10    2.90
   4   4   2   32.40    5.50
   4   4   2   36.20    4.70
   4   4   2   32.30    4.30
   4   4   2   32.00    4.30
   4   4   2   37.60    5.30
   4   4   2   32.10    2.90
   4   4   2   34.50    7.10
  -5  -4  -2  147.69    8.30
  -5  -4  -2  148.39   10.70
   5   4   2  149.19   10.00
   5   4   2  144.19   13.10
   5   4   2  129.59    9.30
   5   4   2  114.79   10.40
   5   4   2  146.79    9.60
   5   4   2  136.09    7.30
   5   4   2  147.99   11.30
  -6  -4  -2   10.30    2.60
   6   4   2    8.10    1.80
   6   4   2    2.90    2.60
   6   4   2    4.30    4.10
   6   4   2    6.50    3.00
   6   4   2    0.40    2.30
   6   4   2    5.60    3.40
   6   4   2    2.20    3.70
  -7  -4  -2    9.80    3.40
   7   4   2   25.90    5.50
   7   4   2   15.80    4.40
   7   4   2   21.40    5.90
   7   4   2   18.80    5.60
   7   4   2   21.50    7.90
   7  -5  -2    3.30    3.80
   7  -5  -2    2.10    4.30
   7  -5  -2    1.00    4.30
   7  -5  -2    5.50    5.30
  -7   5   2    3.30    4.40
  -7   5   2    4.10    3.60
   6  -5  -2    3.70    3.80
   6  -5  -2    0.00    2.70
   6  -5  -2    1.20    3.60
   6  -5  -2   -0.90    2.50
   6  -5  -2   -0.80    2.60
  -6   5   2    0.70    2.90
  -6   5   2    0.60    3.60
   5  -5  -2   79.69   10.80
   5  -5  -2   74.19   10.70
   5  -5  -2   71.59   10.90
   5  -5  -2   64.69    9.50
   5  -5  -2   78.59   10.40
  -5   5   2   77.49    8.80
  -5   5   2   70.39   11.20
  -5   5   2   82.39    8.70
   4  -5  -2   93.79    8.90
   4  -5  -2  110.19    9.50
   4  -5  -2  116.59    9.30
   4  -5  -2  124.59   10.20
   4  -5  -2  104.49    9.40
   4  -5  -2  103.49   12.60
   4  -5  -2  113.69   10.90
  -4   5   2  101.19    8.80
  -4   5   2  120.69    9.80
  -4   5   2  106.79    8.90
  -4   5   2   93.29    9.50
  -4   5   2   91.59    9.90
  -4   5   2   96.09    9.90
  -4   5   2  104.39    9.70
   3  -5  -2   13.20    3.30
   3  -5  -2    9.60    2.90
   3  -5  -2   10.60    3.20
   3  -5  -2    8.90    3.00
   3  -5  -2    4.30    2.70
   3  -5  -2    3.30    2.90
   3  -5  -2    6.30    2.80
   3  -5  -2   11.60    2.50
  -3   5   2   11.40    3.40
  -3   5   2   10.50    3.20
  -3   5   2    8.40    3.30
  -3   5   2    4.60    2.30
  -3   5   2    7.80    3.10
  -3   5   2    3.30    2.00
  -3   5   2    4.70    2.70
  -3   5   2   15.00    3.80
   2  -5  -2  482.15   49.30
   2  -5  -2  445.76   21.00
   2  -5  -2  473.15   21.30
   2  -5  -2  472.85   41.30
   2  -5  -2  437.76   21.80
   2  -5  -2  415.66   39.80
   2  -5  -2  408.86   68.89
   2  -5  -2  439.36   20.30
   2  -5  -2  354.56   62.09
   2  -5  -2  438.86   20.40
  -2   5   2  355.26   62.59
  -2   5   2  357.46   53.89
  -2   5   2  439.06   20.70
  -2   5   2  501.75   62.89
  -2   5   2  438.96   22.40
  -2   5   2  460.35   41.90
  -2   5   2  449.66   20.50
  -2   5   2  421.16   20.90
  -2   5   2  428.06   19.60
  -2   5   2  478.05   21.60
  -2   5   2  470.15   42.50
  -2   5   2  457.05   21.10
  -2   5   2  495.85   80.49
  -2   5   2  426.86   22.60
   1  -5  -2  908.51   36.40
   1  -5  -2  952.70   79.09
   1  -5  -2  955.30   38.80
   1  -5  -2  852.71   56.89
   1  -5  -2  949.51   38.10
   1  -5  -2  955.90   38.70
   1  -5  -2  964.50   38.30
   1  -5  -2  858.91   75.59
   1  -5  -2  967.20   37.30
   1  -5  -2  923.01   39.70
   1  -5  -2  986.60   48.90
  -1   5   2  949.71   81.09
  -1   5   2  984.00   39.90
  -1   5   2  959.30   39.90
  -1   5   2  927.31   58.49
  -1   5   2  983.80   70.79
  -1   5   2  891.71   64.39
  -1   5   2  909.81   38.20
  -1   5   2  898.31   74.29
  -1   5   2  955.60   38.00
  -1   5   2  995.80   38.90
   0  -5  -2  365.66   20.00
   0  -5  -2  418.06   16.60
   0  -5  -2  414.56   16.80
   0  -5  -2  435.26   18.20
   0  -5  -2  413.66   17.00
   0  -5  -2  463.45   42.10
   0  -5  -2  377.86   39.00
   0   5   2  433.76   17.90
   0   5   2  367.66   17.30
   0   5   2  398.76   16.70
   0   5   2  395.16   29.10
   0   5   2  413.06   17.80
   0   5   2  437.96   17.60
   0   5   2  431.76   18.40
   0   5   2  455.35   27.20
   0   5   2  419.36   17.40
   0   5   2  415.06   29.90
   0   5   2  427.06   35.00
   0   5   2  426.46   41.90
  -1  -5  -2   72.89   14.20
  -1  -5  -2   62.09    3.80
  -1  -5  -2   62.99    3.80
  -1  -5  -2   63.09   11.40
  -1  -5  -2   63.69    6.90
   1   5   2   60.19    4.20
   1   5   2   61.79    3.50
   1   5   2   59.99    3.30
   1   5   2   68.69   14.60
   1   5   2   61.49    6.40
   1   5   2   55.19    3.80
   1   5   2   71.89   10.00
   1   5   2   92.99   14.00
   1   5   2   59.99    3.00
   1   5   2   60.29    3.50
  -2  -5  -2  151.78    6.90
  -2  -5  -2  151.68    6.60
  -2  -5  -2  155.98   16.60
  -2  -5  -2  173.98   14.60
  -2  -5  -2  127.99   26.10
  -2  -5  -2  139.29   10.10
  -2  -5  -2  128.19   18.90
   2   5   2  148.99    6.50
   2   5   2  156.48   12.90
   2   5   2  144.19    8.00
   2   5   2  157.88    6.40
   2   5   2  146.09    6.50
   2   5   2  151.88   21.10
   2   5   2  157.08   15.40
   2   5   2  154.98   12.30
   2   5   2  146.59    9.50
   2   5   2  153.28    6.80
   2   5   2  154.18    7.00
   2   5   2  156.08    8.00
   2   5   2  150.28   29.10
   2   5   2  165.38   27.00
  -3  -5  -2   27.80    2.10
  -3  -5  -2   29.10    5.20
  -3  -5  -2   24.30    2.60
  -3  -5  -2   22.60    3.30
   3   5   2   26.20    5.90
   3   5   2   25.50    2.20
   3   5   2   29.80    2.70
   3   5   2   25.00    2.30
   3   5   2   28.20    4.30
   3   5   2   26.80    2.60
  -4  -5  -2   83.29    6.20
  -4  -5  -2   84.99    4.90
  -4  -5  -2   87.39    9.10
  -4  -5  -2   80.29    6.50
   4   5   2   75.29    5.80
   4   5   2   78.69    4.60
   4   5   2   75.19    7.70
   4   5   2   86.09    6.70
   4   5   2   81.49    5.90
   4   5   2   82.59   10.80
  -5  -5  -2   88.09    7.90
  -5  -5  -2   95.39    8.50
   5   5   2  102.29    9.20
   5   5   2  104.29    7.30
   5   5   2  102.89    7.80
   5   5   2   86.49    8.80
   5   5   2  110.19   11.30
   5   5   2   89.69    4.90
   5   5   2  104.29    7.70
  -6  -5  -2    0.30    1.40
   6   5   2    0.90    1.90
   6   5   2    3.60    3.30
   6   5   2    0.80    1.90
   6   5   2   -1.50    3.00
   6   5   2    1.00    2.40
   6   5   2   -0.80    2.80
   7   5   2   10.90    6.50
   7   5   2    2.40    2.60
   7   5   2    3.80    3.10
   7   5   2   -0.80    2.60
   7   5   2    2.70    3.60
   7  -6  -2    2.50    4.70
   7  -6  -2    0.60    4.90
   7  -6  -2    5.00    6.40
  -7   6   2    1.70    3.20
  -7   6   2    2.30    4.00
   6  -6  -2    4.00    4.40
   6  -6  -2    0.90    3.50
   6  -6  -2    6.20    4.30
   6  -6  -2   17.40    5.70
  -6   6   2   14.40    5.90
  -6   6   2    4.50    3.60
   5  -6  -2  118.19   11.40
   5  -6  -2  127.19   16.20
   5  -6  -2  100.59   10.40
   5  -6  -2  104.79   10.20
   5  -6  -2   95.99   12.60
  -5   6   2  109.49   14.60
  -5   6   2  122.09   11.10
   4  -6  -2  212.28   15.00
   4  -6  -2  252.37   15.10
   4  -6  -2  239.58   15.30
   4  -6  -2  200.78   14.50
   4  -6  -2  223.08   16.70
  -4   6   2  234.48   13.60
  -4   6   2  231.08   15.70
  -4   6   2  228.68   16.60
  -4   6   2  240.28   15.10
  -4   6   2  235.08   17.10
  -4   6   2  219.08   16.60
   3  -6  -2   22.60    4.30
   3  -6  -2   18.30    4.20
   3  -6  -2   29.10    5.00
   3  -6  -2   24.40    4.00
   3  -6  -2   37.40    6.90
   3  -6  -2   31.90    5.00
   3  -6  -2   33.20    6.60
   3  -6  -2   14.90    3.90
  -3   6   2   19.00    4.60
  -3   6   2   29.60    5.50
  -3   6   2   21.10    5.80
  -3   6   2   20.70    4.70
  -3   6   2   25.90    4.60
  -3   6   2   20.40    4.70
   2  -6  -2   81.29   29.30
   2  -6  -2  156.58    9.30
   2  -6  -2  154.58   10.70
   2  -6  -2  162.98    9.70
   2  -6  -2  151.98    9.90
   2  -6  -2  151.48   25.60
   2  -6  -2  154.88    9.00
   2  -6  -2  199.18   38.30
   2  -6  -2  154.98   10.00
   2  -6  -2  130.29   38.70
   2  -6  -2  151.48   11.20
  -2   6   2  140.79   10.80
  -2   6   2  125.59   31.40
  -2   6   2  116.99   29.60
  -2   6   2  183.48   33.30
  -2   6   2  164.88   10.60
  -2   6   2  131.59   42.20
  -2   6   2  170.18   10.40
  -2   6   2  163.38   10.10
  -2   6   2  163.98    9.40
  -2   6   2  130.89   38.80
  -2   6   2  150.68   11.30
   1  -6  -2    1.80    2.70
   1  -6  -2   -0.90    4.00
   1  -6  -2    1.70    1.30
   1  -6  -2    0.20    1.20
   1  -6  -2    2.70    2.20
   1  -6  -2    0.70    4.00
   1  -6  -2    3.50    1.90
   1  -6  -2    1.10    1.10
   1  -6  -2   -2.50    2.70
   1  -6  -2    1.70    1.50
   1  -6  -2    2.80    1.00
  -1   6   2    1.10    1.80
  -1   6   2    0.60    1.30
  -1   6   2   -0.10    1.40
  -1   6   2    6.30    1.80
  -1   6   2   -2.80    1.90
  -1   6   2   -4.10    2.70
  -1   6   2    2.90    1.90
  -1   6   2   -0.90    4.30
  -1   6   2   -0.40    3.40
  -1   6   2    2.60    4.60
  -1   6   2    5.00    2.10
  -1   6   2    1.80    1.30
  -1   6   2    0.60    1.30
   0  -6  -2  306.77   13.70
   0  -6  -2  312.17   42.40
   0  -6  -2  279.17   41.10
   0  -6  -2  307.27   13.40
   0  -6  -2  289.77   13.00
   0  -6  -2  312.07   12.90
   0   6   2  289.47   26.60
   0   6   2  301.67   14.00
   0   6   2  320.27   15.00
   0   6   2  297.47   14.30
   0   6   2  335.67   24.10
   0   6   2  393.06   40.80
   0   6   2  277.87   14.10
   0   6   2  313.17   13.20
   0   6   2  283.27   30.80
   0   6   2  307.07   14.20
   0   6   2  333.67   14.40
   0   6   2  324.17   49.30
   0   6   2  355.76   30.80
  -1  -6  -2  708.43   28.60
  -1  -6  -2  730.63   46.30
  -1  -6  -2  624.54   43.30
  -1  -6  -2  722.93   28.90
  -1  -6  -2  719.93   28.90
  -1  -6  -2  739.73   37.30
  -1  -6  -2  711.33   27.60
   1   6   2  708.03   28.80
   1   6   2  735.53   40.00
   1   6   2  706.93   28.50
   1   6   2  746.53   35.90
   1   6   2  710.13   51.19
   1   6   2  724.23   28.40
   1   6   2  736.03   40.10
   1   6   2  747.13   28.20
   1   6   2  697.93   28.30
   1   6   2  706.03   27.90
  -2  -6  -2   44.10   15.00
  -2  -6  -2   50.49    3.00
  -2  -6  -2   37.00    8.50
  -2  -6  -2   43.10    6.20
  -2  -6  -2   46.20    3.00
  -2  -6  -2   54.89   12.20
   2   6   2   40.50    3.50
   2   6   2   40.20    3.50
   2   6   2   45.30    2.80
   2   6   2   43.80    2.70
   2   6   2   44.20    2.70
   2   6   2   40.00   15.00
   2   6   2   49.90    4.80
   2   6   2   47.20   10.50
   2   6   2   57.39    8.50
   2   6   2   41.90    2.70
   2   6   2   47.20   14.10
   2   6   2   38.30    9.60
  -3  -6  -2   44.20    6.70
  -3  -6  -2   40.30    3.20
   3   6   2   32.90    4.40
   3   6   2   41.70    5.30
   3   6   2   39.30    2.70
   3   6   2   39.60    3.10
   3   6   2   38.50    3.10
   3   6   2   37.10    3.10
   3   6   2   34.80    2.70
  -4  -6  -2   18.80    3.60
  -4  -6  -2   18.60    3.10
  -4  -6  -2   21.20    2.10
  -4  -6  -2   21.00    5.20
   4   6   2   19.30    5.20
   4   6   2   15.30    3.20
   4   6   2   19.40    3.10
   4   6   2   23.70    2.50
   4   6   2   29.70    4.00
   4   6   2   19.60    1.90
   4   6   2   21.10    4.90
  -5  -6  -2   -0.20    2.30
  -5  -6  -2    1.10    1.20
   5   6   2   -1.10    1.80
   5   6   2   -1.10    1.50
   5   6   2   -1.00    2.30
   5   6   2    2.70    1.80
   5   6   2   -0.50    2.20
   5   6   2    0.70    1.40
  -6  -6  -2   23.20    3.40
   6   6   2   23.90    5.90
   6   6   2   25.90    7.70
   6   6   2   15.40    3.30
   6   6   2   10.00    3.20
   6   6   2   16.00    4.50
   6   6   2   11.00    5.20
   7   6   2   25.00    8.30
   7   6   2   31.90    6.50
   7   6   2   19.10    4.10
   7   6   2   29.50    7.00
   7  -7  -2    8.20    6.10
   7  -7  -2    9.20    5.00
   7  -7  -2   12.00    6.50
   7  -7  -2   12.60    7.00
  -7   7   2    3.50    4.80
  -7   7   2    9.00    4.80
   6  -7  -2   54.09   10.20
   6  -7  -2   36.00    7.60
   6  -7  -2   56.59    9.50
   6  -7  -2   42.00    8.50
   6  -7  -2   45.30   10.20
  -6   7   2   45.90    8.30
  -6   7   2   43.90   10.30
   5  -7  -2   33.70    7.20
   5  -7  -2   45.10    9.50
   5  -7  -2   37.60   11.40
   5  -7  -2   42.70    8.20
   5  -7  -2   32.00    6.70
  -5   7   2   35.10    6.90
   4  -7  -2  119.09   11.90
   4  -7  -2  126.79   10.10
   4  -7  -2  114.09    9.80
   4  -7  -2  117.99   10.40
   4  -7  -2  110.69   10.00
  -4   7   2  105.99   11.20
  -4   7   2  135.09   12.80
  -4   7   2  112.79   10.50
  -4   7   2  127.29   11.20
   3  -7  -2   39.40    7.00
   3  -7  -2   48.80    7.10
   3  -7  -2   51.19    9.00
   3  -7  -2   52.39    5.50
   3  -7  -2   42.40    6.90
   3  -7  -2   46.60    6.20
   3  -7  -2   44.80    6.10
  -3   7   2   52.09    9.30
  -3   7   2   46.70    6.10
  -3   7   2   32.80    6.00
  -3   7   2   45.90    7.40
  -3   7   2   41.20    6.30
  -3   7   2   59.99    9.60
  -3   7   2   55.09    7.70
   2  -7  -2  272.57   15.00
   2  -7  -2  286.47   15.70
   2  -7  -2  275.77   14.10
   2  -7  -2  258.37   14.70
   2  -7  -2  267.47   14.30
   2  -7  -2  275.27   13.30
   2  -7  -2  253.67   16.40
  -2   7   2  269.17   15.80
  -2   7   2  265.97   14.80
  -2   7   2  260.87   15.10
  -2   7   2  289.57   15.50
  -2   7   2  309.57   17.80
  -2   7   2  259.27   16.50
  -2   7   2  286.67   14.70
   1  -7  -2   69.69   15.90
   1  -7  -2   70.99    6.60
   1  -7  -2   62.79    5.30
   1  -7  -2   60.39    8.30
   1  -7  -2   39.10   19.40
   1  -7  -2   77.59    5.70
   1  -7  -2   61.69    5.20
   1  -7  -2   68.99    5.10
   1  -7  -2   56.39    3.20
   1  -7  -2   71.89   26.80
   1  -7  -2   61.89    4.40
  -1   7   2   62.99    6.30
  -1   7   2   56.89    7.30
  -1   7   2   66.19    5.30
  -1   7   2   65.59    5.80
  -1   7   2   62.09    5.40
  -1   7   2   78.69   21.20
  -1   7   2   50.49   13.30
  -1   7   2   88.19   22.00
  -1   7   2   21.90   13.80
  -1   7   2  101.89   39.80
  -1   7   2   56.79    5.90
  -1   7   2   89.29   27.50
  -1   7   2   66.59    5.60
   0  -7  -2  248.18   40.80
   0  -7  -2  350.86   53.49
   0  -7  -2  334.47   14.50
   0  -7  -2  340.97   14.10
   0  -7  -2  311.77   18.20
   0  -7  -2  342.27   15.10
   0  -7  -2  336.87   14.90
   0   7   2  335.17   35.70
   0   7   2  337.57   15.90
   0   7   2  357.56   17.00
   0   7   2  347.37   14.70
   0   7   2  358.26   49.99
   0   7   2  334.97   16.40
   0   7   2  335.57   30.70
   0   7   2  355.46   15.70
   0   7   2  341.87   31.00
   0   7   2  379.06   57.89
   0   7   2  332.47   15.90
   0   7   2  318.97   16.00
  -1  -7  -2  144.99    6.80
  -1  -7  -2  133.09   13.90
  -1  -7  -2  140.39   23.40
  -1  -7  -2  139.99    7.60
  -1  -7  -2  141.69    8.20
  -1  -7  -2  116.49   22.60
  -1  -7  -2  120.39   18.70
  -1  -7  -2  152.08    7.70
   1   7   2  159.68   21.70
   1   7   2  134.89    8.20
   1   7   2  146.19    7.40
   1   7   2  128.69   12.80
   1   7   2  144.59    8.00
   1   7   2  163.68   31.40
   1   7   2  154.78    7.80
   1   7   2  142.99   17.60
   1   7   2  182.58   34.00
   1   7   2  145.09    6.40
   1   7   2  146.29    7.10
   1   7   2  155.28    7.70
   1   7   2  137.09    7.50
   1   7   2  131.79   13.50
   1   7   2  124.69   18.80
  -2  -7  -2  164.88   10.10
  -2  -7  -2  162.48    7.90
  -2  -7  -2  165.28    7.50
   2   7   2  149.59    7.40
   2   7   2  156.18    7.50
   2   7   2  158.38    7.40
   2   7   2  152.98    7.90
   2   7   2  144.39    7.30
   2   7   2  164.38    9.50
   2   7   2  153.38    9.40
   2   7   2  158.08    7.80
  -3  -7  -2   15.90    2.30
  -3  -7  -2   16.00    2.10
  -3  -7  -2    8.00    3.50
   3   7   2   16.40    3.10
   3   7   2   18.10    2.40
   3   7   2   16.30    2.30
   3   7   2   13.40    2.20
   3   7   2   15.60    3.10
   3   7   2   25.20    5.10
   3   7   2   14.10    1.90
   3   7   2   17.00    1.70
  -4  -7  -2   26.20    3.60
  -4  -7  -2   29.10    6.20
  -4  -7  -2   23.40    2.40
   4   7   2   23.00    1.70
   4   7   2   25.30    3.60
   4   7   2   26.30    3.90
   4   7   2   27.90    3.80
   4   7   2   25.10    4.60
   4   7   2   22.40    4.10
   4   7   2   20.70    2.30
   4   7   2   38.50    7.20
   4   7   2   23.00    1.90
  -5  -7  -2   11.40    2.20
  -5  -7  -2   14.50    3.50
   5   7   2   12.80    3.70
   5   7   2    5.10    3.30
   5   7   2    8.20    2.30
   5   7   2   12.70    3.20
   5   7   2   15.70    3.30
   5   7   2   11.30    3.40
   5   7   2   10.50    5.00
  -6  -7  -2    3.20    2.20
   6   7   2    0.10    3.50
   6   7   2   -0.20    2.00
   6   7   2    2.10    4.40
   6   7   2    3.40    2.90
   7   7   2   10.80    4.80
   7   7   2   17.10    4.10
   7   7   2    7.80    4.10
   7  -8  -2    2.80    4.90
   7  -8  -2    5.60    5.20
   7  -8  -2    0.50    4.90
   7  -8  -2   -1.30    4.20
  -7   8   2    0.10    3.50
  -7   8   2   -1.10    4.10
   6  -8  -2   21.10    7.20
   6  -8  -2   19.60    6.90
   6  -8  -2   10.80    4.50
   6  -8  -2   11.60    4.90
  -6   8   2   10.50    5.60
  -6   8   2   18.80    6.30
   5  -8  -2   19.70    5.30
   5  -8  -2   23.90    7.40
   5  -8  -2   14.60    5.00
   5  -8  -2   16.20    5.20
   5  -8  -2   14.70    5.30
  -5   8   2   21.20    6.20
  -5   8   2    7.40    5.10
  -5   8   2    9.30    4.80
   4  -8  -2   51.49    7.20
   4  -8  -2   60.69   10.30
   4  -8  -2   30.40    6.50
   4  -8  -2   37.30    6.70
   4  -8  -2   51.79    7.50
  -4   8   2   78.79   12.40
  -4   8   2   27.90    6.30
  -4   8   2   44.70    7.50
  -4   8   2   44.20    7.80
   3  -8  -2  470.65   25.00
   3  -8  -2  504.95   24.30
   3  -8  -2  522.35   23.70
   3  -8  -2  478.35   23.90
   3  -8  -2  520.15   28.00
   3  -8  -2  462.45   25.00
   3  -8  -2  509.55   26.40
  -3   8   2  465.25   27.00
  -3   8   2  503.85   28.30
  -3   8   2  478.85   29.50
  -3   8   2  500.25   25.20
  -3   8   2  493.35   25.70
  -3   8   2  516.75   24.60
  -3   8   2  527.75   26.50
   2  -8  -2   63.29    5.70
   2  -8  -2   64.09    6.20
   2  -8  -2   64.09    6.50
   2  -8  -2   55.79    5.80
   2  -8  -2   55.39    7.80
   2  -8  -2   60.59    4.70
  -2   8   2   56.59    7.40
  -2   8   2   60.29    6.50
  -2   8   2   56.49    5.80
  -2   8   2   75.59   10.30
  -2   8   2   63.79    8.20
  -2   8   2   68.69    9.80
  -2   8   2   52.59    7.00
   1  -8  -2   -0.50    1.10
   1  -8  -2    1.20    1.40
   1  -8  -2    2.80    1.90
   1  -8  -2    1.20    1.50
   1  -8  -2    1.90    2.10
   1  -8  -2    0.30    1.00
  -1   8   2    3.40    2.10
  -1   8   2    0.60    1.20
  -1   8   2    0.10    1.20
  -1   8   2   -0.30    1.20
  -1   8   2    0.40    1.40
  -1   8   2    0.40    1.30
   0  -8  -2   36.80    2.80
   0  -8  -2   39.20    3.40
   0  -8  -2   37.10    3.20
   0  -8  -2   33.70    3.20
   0  -8  -2   33.30    5.30
   0   8   2   41.10    5.00
   0   8   2   47.30    4.50
   0   8   2   48.70    6.30
   0   8   2   39.50    5.30
   0   8   2   45.50    4.20
   0   8   2   36.80    3.20
  -1  -8  -2  616.24   24.50
  -1  -8  -2  611.84   25.50
   1   8   2  585.24   25.50
   1   8   2  612.94   24.10
   1   8   2  628.64   25.90
   1   8   2  603.54   25.60
   1   8   2  634.24   25.80
   1   8   2  600.44   23.80
   1   8   2  608.34   26.10
   1   8   2  622.94   26.70
  -2  -8  -2    0.80    1.10
  -2  -8  -2    0.70    1.10
  -2  -8  -2    2.70    2.20
   2   8   2    0.30    1.10
   2   8   2    1.20    1.10
   2   8   2    2.80    1.20
   2   8   2    1.40    1.40
   2   8   2    3.00    1.10
   2   8   2    2.40    1.00
   2   8   2    1.60    1.10
   2   8   2    3.10    1.20
  -3  -8  -2   66.09    4.50
  -3  -8  -2   76.79    4.90
  -3  -8  -2   73.79    7.60
   3   8   2   67.49    4.30
   3   8   2   78.99    7.20
   3   8   2   70.69    4.20
   3   8   2   66.79    5.40
   3   8   2   69.09    5.60
   3   8   2   67.79    4.50
   3   8   2   72.19    5.20
   3   8   2   64.69    4.40
   3   8   2   69.79    4.20
  -4  -8  -2   12.40    2.00
  -4  -8  -2    6.30    4.10
   4   8   2   10.80    1.80
   4   8   2    7.40    2.70
   4   8   2    6.50    2.40
   4   8   2    7.00    3.80
   4   8   2   10.30    1.30
   4   8   2   12.50    2.60
   4   8   2   11.40    2.60
   4   8   2    8.00    1.20
   4   8   2   10.00    3.00
  -5  -8  -2   19.30    2.80
   5   8   2   11.80    4.20
   5   8   2   20.70    2.90
   5   8   2   20.80    6.40
   5   8   2   31.20    5.40
   5   8   2   23.60    4.20
   5   8   2   17.50    4.20
   6   8   2   10.10    3.00
   6   8   2   12.40    5.80
   6   8   2    7.30    2.00
   6   8   2    4.60    3.10
   6   8   2    8.70    3.70
   6   8   2    9.50    3.60
   7   8   2   25.80    3.70
   7   8   2   32.50    9.30
   7   8   2   32.10    5.10
   7   8   2   31.60    6.30
   7   8   2   29.20    6.30
   7   8   2   39.20    7.00
   7  -9  -2   -3.50    3.40
   7  -9  -2    4.50    5.40
   7  -9  -2    0.00    5.80
   7  -9  -2    5.90    6.40
  -7   9   2   -2.30    2.90
  -7   9   2    1.40    4.90
   6  -9  -2   31.40    7.90
   6  -9  -2   38.40    9.70
   6  -9  -2   30.10    6.90
   6  -9  -2   41.70    8.80
  -6   9   2   37.00    8.80
  -6   9   2   37.90    9.70
   5  -9  -2   33.00    7.10
   5  -9  -2   56.99   11.00
   5  -9  -2   40.70    7.60
   5  -9  -2   39.80    7.20
  -5   9   2   36.00    7.90
  -5   9   2   48.50    9.50
  -5   9   2   40.10    9.60
   4  -9  -2   69.69    8.80
   4  -9  -2   53.29    8.20
   4  -9  -2   77.99    7.80
   4  -9  -2   46.60    8.60
   4  -9  -2   67.59   10.90
  -4   9   2   90.09   12.00
  -4   9   2   63.99   12.00
  -4   9   2   55.19    9.10
  -4   9   2   35.80    8.10
   3  -9  -2   96.89    9.30
   3  -9  -2   89.39    8.50
   3  -9  -2   95.69    7.70
   3  -9  -2   76.99    9.40
   3  -9  -2  100.49    7.50
   3  -9  -2   70.89    9.90
  -3   9   2   83.09   11.80
  -3   9   2   97.09   13.20
  -3   9   2  101.99    9.40
  -3   9   2   85.39    8.80
  -3   9   2   88.39    8.50
   2  -9  -2    1.30    1.70
   2  -9  -2    3.50    2.50
   2  -9  -2    3.90    2.00
   2  -9  -2    3.30    3.20
   2  -9  -2    2.10    1.50
   2  -9  -2    0.50    1.70
   2  -9  -2   -1.20    1.80
  -2   9   2    3.40    2.60
  -2   9   2   -0.60    1.40
  -2   9   2    0.70    1.80
  -2   9   2    3.30    2.50
  -2   9   2    4.70    2.50
  -2   9   2    3.60    2.50
  -2   9   2    0.50    2.20
   1  -9  -2    0.00    1.00
   1  -9  -2   -0.10    1.50
   1  -9  -2   -0.80    1.60
   1  -9  -2    0.60    1.50
   1  -9  -2    0.10    1.20
  -1   9   2    0.60    1.80
  -1   9   2    1.30    1.50
  -1   9   2    2.70    1.90
  -1   9   2    0.40    1.30
  -1   9   2    1.10    1.60
  -1   9   2    0.30    1.40
  -1   9   2    0.80    1.60
   0  -9  -2  959.70   37.80
   0  -9  -2  930.21   35.40
   0  -9  -2  925.11   35.90
   0  -9  -2  925.01   36.70
   0  -9  -2  873.41   39.70
   0   9   2  914.31   36.20
   0   9   2  911.21   38.60
   0   9   2  879.31   38.60
   0   9   2  804.72   37.60
   0   9   2  938.11   38.10
   0   9   2  896.91   38.40
   0   9   2  929.11   39.10
  -1  -9  -2   70.59    5.20
   1   9   2   68.09    3.70
   1   9   2   75.79    5.70
   1   9   2   64.09    3.50
   1   9   2   59.99    4.90
   1   9   2   69.29    5.20
   1   9   2   67.49    5.60
   1   9   2   71.69    3.80
   1   9   2   74.09    5.50
   1   9   2   73.59    5.60
  -2  -9  -2    2.70    2.20
  -2  -9  -2    3.50    1.40
  -2  -9  -2    5.90    2.90
   2   9   2    5.30    2.00
   2   9   2    4.40    1.40
   2   9   2    1.70    1.20
   2   9   2    3.10    1.60
   2   9   2    3.80    1.40
   2   9   2    4.50    1.00
   2   9   2    5.60    1.70
   2   9   2    2.40    0.70
   2   9   2    3.80    1.80
  -3  -9  -2    4.60    1.70
  -3  -9  -2    0.20    2.30
  -3  -9  -2    4.10    1.70
   3   9   2    4.80    1.40
   3   9   2    1.80    2.20
   3   9   2    6.80    1.70
   3   9   2    4.30    1.30
   3   9   2    7.20    1.70
   3   9   2    1.70    1.30
   3   9   2    3.20    1.60
   3   9   2    5.00    2.20
   3   9   2    5.50    1.70
  -4  -9  -2    2.90    3.50
  -4  -9  -2    5.40    1.70
   4   9   2    5.20    1.00
   4   9   2    2.30    2.80
   4   9   2    4.00    2.10
   4   9   2    5.00    1.90
   4   9   2    5.20    2.60
   4   9   2    4.50    1.30
   4   9   2    6.80    2.10
   4   9   2    4.10    2.20
   4   9   2    5.40    1.00
   5   9   2   21.20    7.00
   5   9   2   17.80    3.90
   5   9   2    6.70    3.70
   5   9   2   18.00    4.10
   5   9   2   15.30    3.40
   5   9   2   19.30    3.50
   5   9   2   11.10    2.00
   6   9   2   38.90    6.70
   6   9   2   37.60    5.00
   6   9   2   37.80    5.90
   6   9   2   42.50    9.40
   6   9   2   38.30    3.50
   6   9   2   30.40    5.80
   6 -10  -2    4.20    4.80
   6 -10  -2    2.60    4.10
   6 -10  -2    8.50    6.80
   6 -10  -2    4.90    4.80
  -6  10   2    6.50    5.60
  -6  10   2    3.90    4.20
   5 -10  -2   17.80    5.30
   5 -10  -2    2.60    3.90
   5 -10  -2    5.60    5.10
   5 -10  -2   12.60    5.00
  -5  10   2   21.40    6.60
  -5  10   2   13.00    5.50
  -5  10   2   14.20    6.20
   4 -10  -2   94.39    8.30
   4 -10  -2   88.69    8.20
   4 -10  -2   56.39   10.50
  -4  10   2   92.99   14.50
  -4  10   2   62.29   10.40
  -4  10   2   81.89   11.90
   3 -10  -2  100.69    7.90
   3 -10  -2  108.59    7.60
   3 -10  -2  105.59   11.30
   3 -10  -2   79.29    9.80
  -3  10   2   70.69   10.50
  -3  10   2   92.99    9.50
  -3  10   2   89.49    8.70
  -3  10   2  109.89   14.70
  -3  10   2   94.79    9.70
   2 -10  -2   14.30    3.80
   2 -10  -2   11.50    2.80
   2 -10  -2   19.00    4.20
   2 -10  -2   15.20    4.50
   2 -10  -2   13.40    3.60
   2 -10  -2    9.60    3.80
   2 -10  -2   17.70    2.30
  -2  10   2   17.10    4.40
  -2  10   2   12.40    4.20
  -2  10   2   11.00    3.90
  -2  10   2   16.40    4.30
  -2  10   2   14.70    3.90
  -2  10   2   20.70    6.00
   1 -10  -2   30.40    4.70
   1 -10  -2   32.10    4.40
   1 -10  -2   30.70    4.30
   1 -10  -2   31.80    5.70
   1 -10  -2   41.10    3.30
   1 -10  -2   34.20    4.80
  -1  10   2   38.20    6.90
  -1  10   2   34.20    5.50
  -1  10   2   40.60    6.00
  -1  10   2   40.30    6.00
  -1  10   2   39.00    5.30
  -1  10   2   27.60    5.50
   0 -10  -2  480.75   19.90
   0 -10  -2  475.95   23.90
   0 -10  -2  453.15   19.20
   0 -10  -2  465.35   20.70
   0 -10  -2  469.65   20.80
   0  10   2  478.25   23.60
   0  10   2  480.65   22.20
   0  10   2  504.25   23.20
   0  10   2  455.45   22.70
   0  10   2  483.75   20.20
   0  10   2  453.85   22.60
   0  10   2  428.76   21.80
  -1 -10  -2   14.50    2.90
  -1 -10  -2   12.30    2.20
   1  10   2   13.40    2.80
   1  10   2   13.70    1.20
   1  10   2   17.00    3.40
   1  10   2   10.30    1.30
   1  10   2   13.20    2.90
   1  10   2   11.50    2.70
   1  10   2   11.00    3.00
  -2 -10  -2   -0.80    1.70
  -2 -10  -2    2.70    1.10
   2  10   2    3.00    1.30
   2  10   2    1.30    1.60
   2  10   2   -0.20    1.40
   2  10   2    1.80    1.40
   2  10   2   -0.70    1.30
   2  10   2    2.50    1.40
   2  10   2    0.80    1.20
  -3 -10  -2   11.70    2.50
  -3 -10  -2   11.20    4.00
   3  10   2    9.50    2.10
   3  10   2    8.60    3.40
   3  10   2    7.80    2.00
   3  10   2    9.70    2.90
   3  10   2    8.60    1.30
   3  10   2    8.70    2.10
   3  10   2   11.00    2.20
   3  10   2    7.60    2.20
   3  10   2    7.50    1.70
  -4 -10  -2    2.50    1.50
   4  10   2    3.80    1.70
   4  10   2    0.20    1.60
   4  10   2    1.80    1.90
   4  10   2    0.10    1.10
   4  10   2    0.00    0.60
   4  10   2    1.40    1.20
   4  10   2    0.60    0.70
   4  10   2    2.20    2.80
   5  10   2    1.80    1.80
   5  10   2    2.60    2.20
   5  10   2   -1.20    1.70
   5  10   2    0.90    4.60
   5  10   2    2.20    2.40
   5  10   2    0.70    3.40
   5  10   2    0.40    0.90
   6  10   2   28.70    2.90
   6  10   2   30.60    5.10
   6  10   2   28.20    4.00
   6  10   2   17.80    4.30
   6  10   2   27.00    5.30
   6  10   2   33.40    8.30
   6 -11  -2   25.60    7.40
   6 -11  -2   32.90    9.80
   6 -11  -2   40.50   10.60
   6 -11  -2   40.50    8.80
  -6  11   2   30.40    8.10
  -6  11   2   43.00   10.90
   5 -11  -2    5.80    3.70
   5 -11  -2    2.10    4.90
   5 -11  -2    4.20    4.30
   5 -11  -2   -0.70    2.90
  -5  11   2   -1.40    3.20
  -5  11   2   -2.30    2.10
  -5  11   2    0.40    4.20
   4 -11  -2  120.29    9.20
   4 -11  -2  114.59   14.90
   4 -11  -2   97.69   11.90
   4 -11  -2   93.59    8.90
  -4  11   2  103.69   13.80
  -4  11   2  110.39   11.40
  -4  11   2  101.69   15.50
  -4  11   2   66.99   11.60
   3 -11  -2   16.00    4.60
   3 -11  -2   22.00    3.60
   3 -11  -2   27.30    4.90
   3 -11  -2   17.60    5.90
  -3  11   2   19.90    5.60
  -3  11   2   15.60    4.90
  -3  11   2   22.00    6.10
  -3  11   2   22.90    5.80
   2 -11  -2   27.30    3.90
   2 -11  -2   38.40    1.90
   2 -11  -2   32.20    5.50
   2 -11  -2   38.60    8.00
   2 -11  -2   32.50    5.70
  -2  11   2   24.80    5.70
  -2  11   2   38.40    6.70
  -2  11   2   26.50    5.30
  -2  11   2   36.80    7.40
  -2  11   2   33.80    8.10
   1 -11  -2    7.20    2.50
   1 -11  -2    0.80    2.70
   1 -11  -2    3.70    1.60
   1 -11  -2    2.90    3.80
  -1  11   2    5.20    2.40
  -1  11   2    2.10    2.20
  -1  11   2    3.10    2.80
  -1  11   2    4.20    2.30
  -1  11   2    6.00    2.90
  -1  11   2    5.60    3.40
   0 -11  -2   12.60    2.00
   0 -11  -2   16.00    2.40
   0 -11  -2   12.70    3.70
   0 -11  -2   10.10    2.60
   0  11   2   11.40    3.10
   0  11   2   13.60    3.70
   0  11   2   11.40    3.20
   0  11   2   17.40    4.00
   0  11   2   16.90    2.80
   0  11   2   14.10    3.40
   0  11   2   12.70    4.00
  -1 -11  -2   78.79    7.10
   1  11   2   62.59    6.20
   1  11   2   73.99    6.80
   1  11   2   70.69    6.20
   1  11   2   61.89    5.50
   1  11   2   62.89    5.70
   1  11   2   72.99    6.20
   2  11   2  140.69    7.40
   2  11   2  133.59    7.70
   2  11   2  131.39    8.50
   2  11   2  139.19    9.80
   2  11   2  133.69    8.30
   2  11   2  118.19    9.00
   2  11   2  123.09    8.30
   3  11   2   -0.40    0.90
   3  11   2    1.20    1.30
   3  11   2    0.40    1.10
   3  11   2    1.10    1.30
   3  11   2    1.30    1.50
   3  11   2   -0.90    1.30
   3  11   2    1.40    2.10
   3  11   2    0.90    1.30
   4  11   2    0.10    1.00
   4  11   2   -0.30    0.70
   4  11   2    0.40    0.70
   4  11   2    0.00    0.70
   4  11   2   -0.70    1.50
   4  11   2    1.00    1.70
   4  11   2    1.00    2.40
   4  11   2    0.50    1.50
   4  11   2    0.00    1.70
   5  11   2   -1.10    2.90
   5  11   2    1.60    2.40
   5  11   2    1.50    1.10
   5  11   2    0.10    3.20
   5  11   2    4.30    2.70
   5  11   2    0.20    1.50
   5  11   2   -0.10    1.30
   6  11   2   76.19   11.90
   6  11   2   61.89    9.30
   6  11   2   58.19    4.50
   6  11   2   61.19    7.60
   6  11   2   60.59    4.00
   6 -12  -2   -2.10    3.70
   6 -12  -2    1.30    4.70
   6 -12  -2    1.00    4.30
   6 -12  -2    0.90    5.80
  -6  12   2   -2.10    3.70
  -6  12   2    2.10    5.90
  -6  12   2    1.60    3.60
   5 -12  -2   28.20    7.50
   5 -12  -2   29.90    6.40
   5 -12  -2   21.80    5.40
   5 -12  -2   17.60    8.20
  -5  12   2   27.40    7.50
  -5  12   2   29.70    7.30
  -5  12   2   32.70    9.30
   4 -12  -2   38.20    8.40
   4 -12  -2   41.70    6.90
   4 -12  -2   44.20    8.30
   4 -12  -2   39.20    6.40
  -4  12   2   36.20    8.00
  -4  12   2   32.60    7.30
  -4  12   2   34.20    9.00
  -4  12   2   41.60   10.30
   3 -12  -2    6.50    3.20
   3 -12  -2    9.00    4.30
   3 -12  -2    5.20    4.50
   3 -12  -2    6.30    2.20
  -3  12   2    8.10    4.20
  -3  12   2    4.10    3.90
  -3  12   2   14.90    5.00
  -3  12   2    9.10    5.20
   2 -12  -2   18.80    3.20
   2 -12  -2   25.50    6.80
   2 -12  -2   21.40    4.60
   2 -12  -2   15.80    4.60
  -2  12   2   18.20    4.90
  -2  12   2   25.90    6.80
  -2  12   2   10.70    4.40
  -2  12   2   17.10    4.50
  -2  12   2   27.10    6.80
   1 -12  -2   14.40    3.40
   1 -12  -2    8.50    4.50
   1 -12  -2   20.90    3.60
  -1  12   2   27.40    6.30
  -1  12   2   16.60    4.60
  -1  12   2   16.00    3.60
  -1  12   2   16.40    4.50
  -1  12   2   21.00    4.90
   0 -12  -2    7.30    1.90
   0 -12  -2    7.70    4.00
   0 -12  -2    9.70    1.70
   0  12   2    8.00    3.00
   0  12   2    9.70    3.30
   0  12   2   15.50    4.10
   0  12   2   17.80    5.10
   0  12   2   12.80    3.60
   0  12   2    5.90    3.10
   0  12   2    8.10    2.00
  -1 -12  -2   86.29    7.90
   1  12   2   64.59    8.30
   1  12   2   67.39    6.60
   1  12   2   75.29    6.30
   1  12   2   72.99    6.90
   1  12   2   73.69    8.90
  -2 -12  -2   -1.70    2.00
   2  12   2    0.80    1.50
   2  12   2   -0.50    1.10
   2  12   2    0.10    1.80
   2  12   2    3.10    2.00
   2  12   2   -0.20    1.70
   2  12   2    0.30    1.20
  -3 -12  -2   16.00    3.40
   3  12   2   14.10    3.90
   3  12   2   15.30    2.60
   3  12   2   15.60    3.70
   3  12   2   10.40    3.10
   3  12   2   22.00    3.60
   3  12   2    9.30    2.60
   3  12   2   12.50    2.80
   4  12   2    1.10    2.20
   4  12   2    0.00    0.70
   4  12   2   -0.40    2.20
   4  12   2    0.90    1.60
   4  12   2    0.90    0.80
   4  12   2    3.70    2.50
   4  12   2    3.00    2.10
   4  12   2    0.10    1.10
   5  12   2    1.80    1.20
   5  12   2    3.60    2.00
   5  12   2    2.80    2.70
   5  12   2    5.10    3.40
   5  12   2    2.50    3.50
   5 -13  -2    2.60    5.70
   5 -13  -2    3.90    3.70
   5 -13  -2    6.50    4.30
   5 -13  -2   13.70    6.30
  -5  13   2   10.20    5.80
  -5  13   2    5.00    4.60
  -5  13   2    3.90    5.90
   4 -13  -2   -3.70    3.50
   4 -13  -2   -0.90    2.10
   4 -13  -2    1.00    2.90
   4 -13  -2   -3.10    3.00
  -4  13   2    0.40    3.40
  -4  13   2   -0.40    2.30
  -4  13   2   -0.40    2.80
  -4  13   2    0.50    3.50
   3 -13  -2   -0.10    3.60
   3 -13  -2    0.80    3.50
   3 -13  -2    1.30    1.30
   3 -13  -2    0.40    1.00
   3 -13  -2    0.50    2.20
  -3  13   2    3.20    3.30
  -3  13   2   -1.00    2.80
  -3  13   2    0.60    3.10
  -3  13   2    5.20    3.70
   2 -13  -2   19.10    4.80
   2 -13  -2   28.50    7.70
   2 -13  -2    9.80    2.80
   2 -13  -2   10.50    4.10
  -2  13   2   12.40    5.80
  -2  13   2   12.30    5.00
  -2  13   2    9.80    4.00
  -2  13   2   19.20    5.50
  -2  13   2   17.30    5.10
   1 -13  -2   17.00    3.40
   1 -13  -2   21.70    4.00
   1 -13  -2   14.00    5.00
  -1  13   2   14.50    3.60
  -1  13   2   20.20    5.50
  -1  13   2   24.80    7.60
  -1  13   2   25.10    6.80
  -1  13   2   16.30    4.30
   0 -13  -2   85.99    4.20
   0 -13  -2   83.99    9.10
   0 -13  -2  102.49    4.60
   0  13   2   69.99    7.50
   0  13   2   76.19    8.00
   0  13   2   81.69    5.00
   0  13   2  100.09   12.40
   0  13   2   85.69   11.20
  -1 -13  -2    1.20    2.90
   1  13   2    0.00    1.60
   1  13   2   -1.50    1.50
   1  13   2    5.90    3.10
   1  13   2   -0.40    1.10
   1  13   2    0.80    1.80
  -2 -13  -2   34.30    5.70
   2  13   2   30.80    5.80
   2  13   2   29.40    4.10
   2  13   2   28.30    2.70
   2  13   2   27.80    4.50
   2  13   2   21.60    4.70
   2  13   2   26.00    4.80
  -3 -13  -2    2.40    2.60
   3  13   2    1.80    1.50
   3  13   2    2.80    2.40
   3  13   2    2.20    2.20
   3  13   2    2.60    1.80
   3  13   2    3.50    2.10
   3  13   2    4.30    2.80
   3  13   2    1.40    1.80
   4  13   2    2.80    1.00
   4  13   2    2.30    1.50
   4  13   2    4.00    1.20
   4  13   2    0.30    3.00
   4  13   2    6.00    3.00
   4  13   2    1.80    2.40
   4  13   2    3.10    2.90
   4  13   2    3.50    2.00
   5  13   2   -0.80    2.20
   5  13   2    0.80    3.00
   5  13   2    1.60    3.90
   5  13   2   -0.20    1.10
   5 -14  -2   37.60    9.50
   5 -14  -2   37.00    7.30
   5 -14  -2   33.00    6.80
   5 -14  -2   18.50   11.00
  -5  14   2   28.90    8.50
  -5  14   2   29.80   10.60
  -5  14   2   36.00    9.30
   4 -14  -2   38.90    4.60
   4 -14  -2   37.00    6.10
   4 -14  -2   15.00    7.80
  -4  14   2   28.50   10.30
  -4  14   2   33.90    8.60
  -4  14   2   47.70   10.00
   3 -14  -2   34.60    5.10
   3 -14  -2   26.40    6.00
   3 -14  -2   35.40    9.40
  -3  14   2   25.20    7.20
  -3  14   2   28.00    8.60
  -3  14   2   38.20    8.00
  -3  14   2   34.50    8.10
   2 -14  -2  597.04   25.10
   2 -14  -2  590.24   28.10
   2 -14  -2  578.84   33.50
  -2  14   2  523.85   30.90
  -2  14   2  611.94   32.50
  -2  14   2  532.25   34.30
   1 -14  -2   16.50    3.60
   1 -14  -2   19.70    4.10
   1 -14  -2   17.20    6.30
  -1  14   2   15.90    4.50
  -1  14   2   25.10    7.30
  -1  14   2   29.90    6.40
  -1  14   2   18.70    3.90
  -1  14   2   24.40    5.90
   0 -14  -2    1.00    3.30
   0  14   2    1.40    2.30
   0  14   2    1.20    2.80
   0  14   2    0.40    1.90
   0  14   2    2.20    2.60
  -1 -14  -2  155.58   12.40
   1  14   2  155.28   12.20
   1  14   2  132.09   10.70
   1  14   2  153.48   10.30
   1  14   2  140.49   12.00
  -2 -14  -2  116.89    9.70
   2  14   2   97.49    8.50
   2  14   2  103.29    8.60
   2  14   2  110.59   10.00
   2  14   2  117.09    7.90
   2  14   2   97.19    9.60
   3  14   2    0.90    1.90
   3  14   2   -0.70    2.10
   3  14   2   -0.80    2.10
   3  14   2    0.40    1.80
   3  14   2    0.70    1.60
   3  14   2    0.50    1.50
   4  14   2   28.60    4.00
   4  14   2   36.50    6.10
   4  14   2   22.40    5.00
   4  14   2   33.50    4.30
   4  14   2   38.70    6.90
   4 -15  -2    3.10    3.50
   4 -15  -2   14.30    8.60
   4 -15  -2    1.20    4.50
  -4  15   2   -1.00    3.80
  -4  15   2   -3.60    3.60
   3 -15  -2    0.80    2.20
   3 -15  -2   -3.30    3.00
   3 -15  -2    0.80    5.20
  -3  15   2   -0.90    3.00
  -3  15   2    1.30    3.60
  -3  15   2   -1.00    3.50
   2 -15  -2   36.60    8.50
   2 -15  -2   43.90    6.50
  -2  15   2   33.40    7.50
  -2  15   2   43.70    7.30
  -2  15   2   37.00    9.50
  -2  15   2   57.59    9.80
   1 -15  -2   47.80   13.90
   1 -15  -2   40.00    4.60
  -1  15   2   37.10    7.70
  -1  15   2   38.40    7.60
  -1  15   2   42.50    9.20
  -1  15   2   32.00    4.70
  -1  15   2   49.40    9.00
   0 -15  -2   11.80    5.70
   0  15   2   15.00    5.20
   0  15   2   18.60    5.10
   0  15   2    8.40    4.70
  -1 -15  -2    2.20    4.00
   1  15   2    0.10    2.30
   1  15   2    1.40    2.40
   1  15   2    1.30    2.10
  -2 -15  -2    0.80    4.40
   2  15   2   -0.80    2.30
   2  15   2    0.10    1.80
   2  15   2   -0.80    1.50
   2  15   2    1.20    3.00
   3  15   2   20.40    5.30
   3  15   2   23.80    3.70
   3  15   2   18.40    5.60
   3  15   2   24.60    4.60
   3  15   2   27.40    4.20
   3 -16  -2   83.79   10.70
   3 -16  -2   68.39    6.50
  -3  16   2   73.99   13.90
  -3  16   2   81.19   13.00
  -3  16   2   84.79   13.20
   2 -16  -2   90.69   14.60
   2 -16  -2   98.19    9.00
  -2  16   2   78.39   12.50
  -2  16   2   87.09   15.10
  -2  16   2  110.39   19.10
   1 -16  -2   -0.50    4.30
   1 -16  -2    0.10    2.20
  -1  16   2    0.10    3.50
  -1  16   2   -0.50    2.80
  -1  16   2    0.90    3.30
   0  16   2    1.10    2.70
   0  16   2    0.20    2.30
   0  16   2    3.10    4.00
   0  16   2   -0.60    2.60
   1  16   2   -0.40    1.90
   1  16   2    1.50    3.60
   1  16   2   -0.10    3.60
   1  16   2   -1.20    2.60
   2  16   2    1.10    2.20
   2  16   2    4.80    2.70
   2  16   2    1.20    3.50
   2  16   2    2.80    3.60
  -1  17   2   10.30    5.30
  -1  17   2    8.60    6.30
  -1  17   2    7.00    5.20
   0  17   2    2.40    4.30
   0  17   2   -0.30    3.50
   0  17   2    6.10    3.90
   1  17   2   14.50    5.70
   1  17   2   28.40    6.50
   1  17   2   18.40    6.50
   1  15  -3   30.80    6.70
   1  15  -3   20.20    6.80
   1  15  -3   17.90    5.60
   0  15  -3   27.70    8.30
   0  15  -3   48.50    8.80
   0  15  -3   39.40    8.10
  -1  15  -3   30.90    7.40
  -1  15  -3   21.50    9.30
  -1  15  -3   11.80    6.10
   1 -15   3   28.30    6.10
  -2  15  -3    1.90    4.10
  -2  15  -3    1.80    4.70
  -2  15  -3    1.10    4.20
   2 -15   3    4.30    8.10
   2 -15   3   -3.00    3.40
   2  14  -3    0.20    2.80
   2  14  -3    0.60    2.10
   2  14  -3    1.70    3.20
   1  14  -3   -0.50    3.10
   1  14  -3    2.10    3.30
   1  14  -3   -0.20    2.00
   1  14  -3    2.50    3.50
   0  14  -3    5.60    4.10
   0  14  -3    8.70    4.40
   0  14  -3   13.20    4.40
   0  14  -3   27.00    6.00
   0 -14   3    8.90    3.50
   0 -14   3   15.50    3.90
   0 -14   3   17.10    6.60
  -1  14  -3   10.50    5.50
  -1  14  -3   13.70    4.70
  -1  14  -3   16.20    5.70
  -1  14  -3    7.20    4.10
   1 -14   3   11.80    2.90
   1 -14   3   13.20    4.60
  -2  14  -3   42.90   10.00
  -2  14  -3   35.80    8.80
  -2  14  -3   25.20    7.30
   2 -14   3   59.49    9.00
   2 -14   3   40.20    9.80
   2 -14   3   36.90    4.90
  -3  14  -3    0.50    3.20
  -3  14  -3   -0.70    4.00
  -3  14  -3    0.20    3.40
   3 -14   3   -0.30    3.10
   3 -14   3   -1.10    4.00
   3 -14   3   -0.60    4.90
   3 -14   3    1.20    2.60
  -4  14  -3   -0.60    4.70
  -4  14  -3   -2.20    3.60
  -4  14  -3   -1.80    5.60
   4 -14   3    3.20    3.60
   4 -14   3    2.70    6.00
   4 -14   3   -0.10    6.00
   3  13  -3   17.50    5.00
   3  13  -3   19.40    4.90
   3  13  -3   12.10    3.50
   3  13  -3   16.50    5.20
   2  13  -3    0.40    2.50
   2  13  -3    0.90    1.90
   2  13  -3    0.30    1.80
   2  13  -3    0.60    1.90
   2  13  -3   -0.40    2.60
   2  13  -3    2.70    2.60
  -2 -13   3    1.30    4.20
  -2 -13   3   -1.30    3.50
   1  13  -3   24.10    5.60
   1  13  -3   13.70    3.90
   1  13  -3   17.10    5.20
   1  13  -3   24.90    6.60
  -1 -13   3   14.70    8.90
  -1 -13   3   22.60    3.10
  -1 -13   3   14.60    4.60
  -1 -13   3   25.50    3.80
   0  13  -3    6.30    4.20
   0  13  -3    4.40    3.30
   0  13  -3    2.20    2.60
   0  13  -3    0.70    2.20
   0 -13   3    1.80    4.20
   0 -13   3    2.40    2.70
   0 -13   3    1.70    2.60
   0 -13   3    4.40    3.20
  -1  13  -3  118.69   11.50
  -1  13  -3  110.49   10.70
  -1  13  -3   93.99   13.50
  -1  13  -3  111.69   11.30
   1 -13   3  124.39   10.40
   1 -13   3  140.59   14.20
   1 -13   3  128.89    9.00
  -2  13  -3    3.60    4.20
  -2  13  -3    1.10    2.70
  -2  13  -3    0.40    3.10
  -2  13  -3    4.80    3.90
   2 -13   3    2.60    4.70
   2 -13   3    7.90    3.50
   2 -13   3    6.30    5.20
   2 -13   3    5.70    2.80
   2 -13   3    2.20    2.70
  -3  13  -3    0.70    3.80
  -3  13  -3   -0.20    3.10
  -3  13  -3   -0.90    2.30
  -3  13  -3    0.20    3.00
   3 -13   3    0.50    5.30
   3 -13   3   -1.30    2.00
   3 -13   3    0.00    2.20
   3 -13   3    0.20    4.00
   3 -13   3    0.60    2.40
  -4  13  -3    3.60    4.20
  -4  13  -3    5.50    5.30
  -4  13  -3    0.20    3.80
   4 -13   3   -3.30    4.80
   4 -13   3   -2.00    2.60
   4 -13   3    1.00    4.40
   4 -13   3    2.70    4.60
   4 -13   3    1.80    4.20
   4  12  -3    1.60    2.90
   4  12  -3    1.10    2.00
   4  12  -3    0.80    2.70
   4  12  -3    1.50    2.80
   3  12  -3   20.40    4.40
   3  12  -3   19.70    4.40
   3  12  -3   18.10    5.00
   3  12  -3   15.80    3.90
   3  12  -3   16.80    5.00
  -3 -12   3   10.70    6.60
   2  12  -3    3.90    2.20
   2  12  -3    0.20    2.40
   2  12  -3    3.40    2.10
   2  12  -3    7.80    3.20
   2  12  -3    5.20    3.20
   2  12  -3    4.20    3.20
  -2 -12   3    4.90    4.30
  -2 -12   3    2.80    3.60
   1  12  -3    0.20    1.50
   1  12  -3   -0.70    1.70
   1  12  -3   -0.40    1.60
   1  12  -3    1.30    2.40
  -1 -12   3   -0.30    2.80
  -1 -12   3    1.20    2.00
  -1 -12   3    1.10    1.90
   0  12  -3    1.10    2.60
   0  12  -3    2.30    3.40
   0  12  -3    2.00    2.10
   0  12  -3    5.80    3.10
   0 -12   3    8.00    3.40
   0 -12   3    1.40    2.00
   0 -12   3    9.40    5.00
   0 -12   3    8.30    3.10
  -1  12  -3   22.70    6.40
  -1  12  -3   24.80    6.30
  -1  12  -3   24.90    6.10
   1 -12   3   22.40    4.30
   1 -12   3   24.00    5.10
   1 -12   3   23.40    3.60
   1 -12   3   24.70    2.00
   1 -12   3   17.10    5.60
  -2  12  -3   52.29    8.90
  -2  12  -3   40.60    8.00
  -2  12  -3   45.30    9.60
  -2  12  -3   46.20    5.70
  -2  12  -3   42.30    7.60
   2 -12   3   51.19    4.60
   2 -12   3   37.20    6.10
   2 -12   3   45.40    5.80
   2 -12   3   50.69    8.00
  -3  12  -3   -1.60    2.20
  -3  12  -3   -1.40    2.00
  -3  12  -3   -1.50    2.20
  -3  12  -3    0.40    3.30
   3 -12   3   -0.10    2.10
   3 -12   3   -0.50    2.80
   3 -12   3   -3.00    2.40
   3 -12   3   -1.90    1.80
   3 -12   3    4.30    5.40
   3 -12   3   -0.20    2.10
  -4  12  -3    7.50    5.90
  -4  12  -3    8.70    5.00
  -4  12  -3   18.70    6.20
   4 -12   3   15.30    6.50
   4 -12   3   11.20    3.60
   4 -12   3   10.40    4.60
   4 -12   3   14.00    7.60
   4 -12   3    5.80    4.70
  -5  12  -3   23.10    7.30
  -5  12  -3    7.30    6.50
  -5  12  -3   11.20    6.10
   5 -12   3   18.50    5.50
   5 -12   3   13.10    6.20
   5 -12   3    7.70    6.90
   5 -12   3   15.30    5.90
   4  11  -3    9.80    2.70
   4  11  -3    9.20    4.00
   4  11  -3   16.10    4.50
   4  11  -3   10.80    4.30
   4  11  -3    6.40    3.20
   3  11  -3    6.20    3.50
   3  11  -3    0.80    2.30
   3  11  -3    1.00    1.60
   3  11  -3    2.70    2.30
   3  11  -3    2.50    2.60
  -3 -11   3   -0.20    2.70
   2  11  -3   10.50    3.20
   2  11  -3   17.80    4.20
   2  11  -3   12.90    2.90
   2  11  -3    6.00    2.60
   2  11  -3   10.20    3.80
   2  11  -3   16.50    4.40
  -2 -11   3   15.90    4.60
   1  11  -3   39.60    5.80
   1  11  -3   45.60    7.40
   1  11  -3   48.80    4.10
   1  11  -3   35.90    6.00
   1  11  -3   41.00    7.10
   1  11  -3   38.90    5.80
  -1 -11   3   38.60    4.90
  -1 -11   3   38.60    5.80
  -1 -11   3   42.00    4.10
   0  11  -3   11.80    4.00
   0  11  -3    3.70    2.40
   0  11  -3    1.50    2.10
   0  11  -3    1.40    2.60
   0  11  -3    8.60    3.30
   0 -11   3    6.60    4.20
   0 -11   3    3.70    2.40
   0 -11   3    2.20    2.60
   0 -11   3    4.10    2.50
  -1  11  -3   88.39    8.80
  -1  11  -3  107.99   13.50
  -1  11  -3   87.89   12.10
   1 -11   3   90.59    7.40
   1 -11   3   87.79    4.90
   1 -11   3   75.49   10.60
   1 -11   3   82.89    6.20
   1 -11   3   82.59    7.40
   1 -11   3   96.69    8.60
  -2  11  -3   52.29    8.80
  -2  11  -3   62.59   14.40
  -2  11  -3   46.20    8.60
  -2  11  -3   47.50    9.50
  -2  11  -3   44.40    6.00
   2 -11   3   59.49    8.30
   2 -11   3   61.09    6.00
   2 -11   3   73.79    5.00
  -3  11  -3   36.30    8.70
  -3  11  -3   41.80    8.00
  -3  11  -3   45.30    7.10
  -3  11  -3   40.30    7.90
   3 -11   3   66.79    5.00
   3 -11   3   66.29    6.60
   3 -11   3   47.50    7.20
   3 -11   3   62.39    8.40
   3 -11   3   50.39    8.70
   3 -11   3   49.30    9.70
  -4  11  -3    2.80    3.60
  -4  11  -3   -1.00    3.30
  -4  11  -3   -1.10    2.70
   4 -11   3    0.00    3.50
   4 -11   3    0.40    4.40
   4 -11   3    1.10    2.70
   4 -11   3   -0.90    2.30
   4 -11   3    4.10    3.50
   4 -11   3   -0.70    3.40
  -5  11  -3   54.29   11.70
  -5  11  -3   60.29   11.00
  -5  11  -3   66.69   11.90
   5 -11   3   72.69   10.10
   5 -11   3   68.79    9.60
   5 -11   3   52.39   11.20
   5 -11   3   60.09   10.30
   5 -11   3   82.89   11.70
  -6  11  -3    1.90    5.10
  -6  11  -3   -2.50    3.20
  -6  11  -3   -1.10    4.00
   6 -11   3    2.90    5.50
   6 -11   3   -2.20    4.70
   6 -11   3   -2.80    4.50
   6 -11   3    1.80    3.40
   5  10  -3   -2.50    2.50
   5  10  -3   -2.20    2.10
   5  10  -3    0.40    1.70
   5  10  -3    1.00    2.90
   5  10  -3   -0.20    1.90
   4  10  -3   -1.70    2.10
   4  10  -3    1.50    2.40
   4  10  -3    0.60    1.40
   4  10  -3    2.20    2.40
  -4 -10   3    2.00    5.00
   3  10  -3    4.80    2.30
   3  10  -3    0.90    2.00
   3  10  -3    6.50    2.70
   3  10  -3    1.10    2.20
   3  10  -3    2.50    2.60
  -3 -10   3    5.40    3.40
   2  10  -3   26.00    5.20
   2  10  -3   33.20    4.20
   2  10  -3   32.20    5.00
   2  10  -3   36.40    6.00
   2  10  -3   30.90    4.50
   2  10  -3   33.80    5.40
  -2 -10   3   30.60    6.20
  -2 -10   3   36.00    2.60
  -2 -10   3   37.50    2.80
  -2 -10   3   23.10    5.50
   1  10  -3   29.70    5.50
   1  10  -3   23.20    4.90
   1  10  -3   24.50    4.60
   1  10  -3   19.90    4.20
   1  10  -3   27.50    5.50
   1  10  -3   26.70    4.30
  -1 -10   3   25.80    4.00
  -1 -10   3   26.20    3.70
  -1 -10   3   24.40    4.70
  -1 -10   3   11.70    3.80
   0  10  -3 1273.07   52.69
   0  10  -3 1219.68   51.99
   0  10  -3 1263.67   54.19
   0  10  -3 1136.49   51.19
   0  10  -3 1183.48   52.49
   0 -10   3 1244.78   54.99
   0 -10   3 1368.36   51.79
   0 -10   3 1204.98   49.50
   0 -10   3 1206.68   49.50
   0 -10   3 1230.18   50.09
  -1  10  -3  104.59    9.40
  -1  10  -3  102.79    9.50
  -1  10  -3  113.29    9.80
  -1  10  -3   83.89   11.00
   1 -10   3  119.19    7.00
   1 -10   3  108.89    8.30
   1 -10   3  106.59    8.30
   1 -10   3  121.69    9.60
   1 -10   3  107.19    6.10
   1 -10   3  105.49   10.80
  -2  10  -3  122.29   11.20
  -2  10  -3  126.19    8.70
  -2  10  -3  123.89   10.80
  -2  10  -3  119.19   10.90
  -2  10  -3  131.09   15.60
   2 -10   3  120.59    9.60
   2 -10   3  145.39   11.30
   2 -10   3  133.49    7.20
  -3  10  -3   71.69   12.00
  -3  10  -3   66.29    8.80
  -3  10  -3   54.69    9.10
  -3  10  -3   81.39   10.30
  -3  10  -3   96.59   13.10
   3 -10   3   97.59    9.00
   3 -10   3  102.69   14.90
   3 -10   3   78.19    5.50
   3 -10   3   73.49    9.00
   3 -10   3   74.29   10.00
   3 -10   3   87.49    7.80
  -4  10  -3   13.70    5.40
  -4  10  -3   18.70    6.60
  -4  10  -3   19.20    5.80
   4 -10   3   19.70    7.10
   4 -10   3    7.10    4.60
   4 -10   3    5.50    4.30
   4 -10   3   14.10    4.50
   4 -10   3   10.00    3.80
  -5  10  -3    4.60    4.30
  -5  10  -3    1.00    4.20
  -5  10  -3    2.90    3.90
   5 -10   3    7.30    7.10
   5 -10   3    8.70    5.50
   5 -10   3    7.10    4.10
   5 -10   3    1.90    4.40
   5 -10   3    3.40    4.10
  -6  10  -3   65.69   12.40
  -6  10  -3   98.99   14.70
   6 -10   3   71.99   12.20
   6 -10   3   93.89   13.80
   6 -10   3   71.29    9.80
   6 -10   3   63.69   14.30
   6 -10   3   68.09   10.90
   5   9  -3    3.40    4.00
   5   9  -3    5.50    3.60
   5   9  -3    3.60    3.10
   5   9  -3    1.20    2.60
   5   9  -3    9.20    2.80
   4   9  -3   -1.30    1.50
   4   9  -3    0.60    2.10
   4   9  -3    1.20    1.50
   4   9  -3    3.00    3.30
   4   9  -3    1.10    2.10
  -4  -9   3    3.50    2.80
   3   9  -3   10.30    3.00
   3   9  -3    5.70    2.70
   3   9  -3    4.00    2.00
   3   9  -3    4.80    2.70
   3   9  -3    2.80    2.30
  -3  -9   3    2.10    3.80
  -3  -9   3    3.70    2.70
   2   9  -3   94.69    7.10
   2   9  -3   85.69    7.30
   2   9  -3   91.79    7.80
   2   9  -3  107.69    7.10
   2   9  -3   80.69    6.10
   2   9  -3  100.49    7.90
   2   9  -3  100.69    7.40
  -2  -9   3  102.99    5.90
  -2  -9   3   92.59    5.50
  -2  -9   3   85.19    8.60
  -2  -9   3   88.79    8.20
   1   9  -3  109.29    8.20
   1   9  -3  107.59    7.60
   1   9  -3  131.09    9.50
   1   9  -3  114.99    8.50
   1   9  -3  121.29    7.00
   1   9  -3  132.49    9.10
   1   9  -3  106.79    8.00
  -1  -9   3  115.39    7.10
  -1  -9   3  119.59    7.80
  -1  -9   3  107.09    8.50
   0   9  -3   41.60    5.90
   0   9  -3   51.19    6.40
   0   9  -3   40.50    6.30
   0   9  -3   46.20    6.40
   0   9  -3   43.00    6.20
   0   9  -3   36.30    6.20
   0  -9   3   47.50    4.50
   0  -9   3   46.10    7.50
   0  -9   3   43.30    4.30
   0  -9   3   51.79    4.70
   0  -9   3   43.40    5.70
  -1   9  -3   12.00    3.60
  -1   9  -3   15.30    3.80
  -1   9  -3    9.70    3.70
  -1   9  -3   12.30    3.50
  -1   9  -3    6.60    2.90
  -1   9  -3    9.20    3.10
  -1   9  -3   13.70    2.40
   1  -9   3   11.00    2.10
   1  -9   3    5.60    3.70
   1  -9   3   13.90    2.50
   1  -9   3   15.70    3.40
   1  -9   3   12.20    3.50
   1  -9   3    9.90    3.80
  -2   9  -3   26.70    5.70
  -2   9  -3   38.20    5.50
  -2   9  -3   27.00    5.60
  -2   9  -3   26.30    6.40
  -2   9  -3   20.50    4.70
   2  -9   3   18.10    5.10
   2  -9   3   27.30    5.20
   2  -9   3   30.50    4.90
   2  -9   3   29.50    2.90
   2  -9   3   22.20    5.10
   2  -9   3   29.60    5.30
   2  -9   3   28.80    5.00
  -3   9  -3    8.10    3.10
  -3   9  -3    5.60    4.00
  -3   9  -3    5.70    3.20
  -3   9  -3   13.20    4.30
  -3   9  -3    9.70    4.00
   3  -9   3    6.20    3.70
   3  -9   3    7.40    3.80
   3  -9   3   18.50    4.20
   3  -9   3   16.40    2.90
   3  -9   3   11.40    3.60
   3  -9   3    4.70    4.30
  -4   9  -3   37.50    8.40
  -4   9  -3   37.50    9.00
  -4   9  -3   29.70    7.10
  -4   9  -3   36.50    7.00
   4  -9   3   54.69   11.10
   4  -9   3   40.10    6.50
   4  -9   3   53.39    7.90
   4  -9   3   38.00    7.50
   4  -9   3   42.40    7.70
  -5   9  -3    2.10    4.00
  -5   9  -3    1.20    3.30
  -5   9  -3   -2.00    2.20
   5  -9   3   -0.60    2.30
   5  -9   3   -3.80    3.00
   5  -9   3    2.60    3.90
   5  -9   3    1.00    3.00
   5  -9   3   -2.50    3.90
  -6   9  -3   88.29   13.80
  -6   9  -3   67.99   11.60
  -6   9  -3   91.59   15.00
   6  -9   3   90.59   12.30
   6  -9   3   73.59    9.90
   6  -9   3   67.89   11.60
   6  -9   3   68.39   11.70
   6  -9   3   76.29   14.40
   6   8  -3    5.70    4.00
   6   8  -3    5.30    2.60
   6   8  -3    7.80    2.90
   6   8  -3    5.30    4.70
   6   8  -3    5.30    3.70
   5   8  -3   -0.90    1.90
   5   8  -3   -0.80    1.10
   5   8  -3   -1.70    2.40
   5   8  -3   -0.80    1.70
   5   8  -3    0.90    1.70
  -5  -8   3   -0.20    1.90
   4   8  -3    4.00    2.70
   4   8  -3   11.40    3.40
   4   8  -3   21.50    5.20
   4   8  -3   10.90    2.70
   4   8  -3   11.90    3.60
  -4  -8   3    9.60    2.00
  -4  -8   3   20.80    4.20
   3   8  -3   11.00    2.90
   3   8  -3    9.30    3.20
   3   8  -3   11.30    2.60
   3   8  -3    3.70    2.40
   3   8  -3   10.60    3.20
   3   8  -3    6.50    3.00
  -3  -8   3   16.00    3.60
  -3  -8   3   12.50    4.80
   2   8  -3   15.50    2.50
   2   8  -3   24.20    3.90
   2   8  -3   20.00    3.50
   2   8  -3   24.70    4.20
   2   8  -3   12.70    3.10
   2   8  -3   20.00    3.70
  -2  -8   3   19.50    4.30
  -2  -8   3   20.70    2.90
  -2  -8   3   14.30    3.40
  -2  -8   3   20.50    2.90
   1   8  -3   16.30    3.10
   1   8  -3   14.60    3.50
   1   8  -3   17.10    3.70
   1   8  -3   18.40    3.50
   1   8  -3   13.10    2.50
   1   8  -3   21.50    4.10
   1   8  -3   15.40    3.20
  -1  -8   3   19.00    2.80
  -1  -8   3   18.40    2.90
  -1  -8   3   17.50    3.20
  -1  -8   3   13.60    2.80
  -1  -8   3   15.10    3.20
  -1  -8   3   20.10    3.80
  -1  -8   3   12.20    4.40
   0   8  -3  792.62   36.70
   0   8  -3  880.71   36.30
   0   8  -3  884.31   38.20
   0   8  -3  898.91   37.00
   0   8  -3  873.61   37.00
   0   8  -3  804.82   36.50
   0  -8   3  864.01   34.90
   0  -8   3  868.11   39.10
   0  -8   3  892.11   35.60
   0  -8   3  840.12   35.40
   0  -8   3  855.41   35.60
   0  -8   3  778.02   40.20
   0  -8   3  868.11   35.10
  -1   8  -3    2.40    2.00
  -1   8  -3   -1.00    1.10
  -1   8  -3    0.10    1.00
  -1   8  -3    1.30    1.90
  -1   8  -3    1.20    2.20
  -1   8  -3    1.60    1.90
  -1   8  -3    1.80    1.90
   1  -8   3    1.10    1.40
   1  -8   3    0.80    1.80
   1  -8   3    3.00    2.30
   1  -8   3    2.20    1.50
   1  -8   3    0.80    2.30
   1  -8   3    1.90    1.30
   1  -8   3   -0.70    1.10
   1  -8   3    1.60    1.40
  -2   8  -3   17.00    3.70
  -2   8  -3   10.20    3.10
  -2   8  -3    9.10    3.00
  -2   8  -3   12.30    4.30
  -2   8  -3    4.40    2.80
  -2   8  -3   10.20    3.50
  -2   8  -3   15.60    4.50
   2  -8   3    8.10    2.30
   2  -8   3   14.90    2.40
   2  -8   3   10.90    3.70
   2  -8   3   12.00    2.90
   2  -8   3    9.70    3.30
   2  -8   3    3.30    2.20
   2  -8   3    9.80    2.80
   2  -8   3   10.20    3.10
  -3   8  -3    1.30    2.10
  -3   8  -3   -0.70    1.50
  -3   8  -3    2.70    2.40
  -3   8  -3   -1.30    1.60
   3  -8   3    2.70    2.80
   3  -8   3   -1.90    1.00
   3  -8   3    2.20    2.80
   3  -8   3    4.80    3.70
   3  -8   3   -1.20    1.70
   3  -8   3    0.70    1.80
  -4   8  -3    0.90    2.30
  -4   8  -3    0.90    2.60
  -4   8  -3    3.40    3.30
  -4   8  -3    6.50    4.60
   4  -8   3   -0.80    2.20
   4  -8   3   -0.40    1.80
   4  -8   3    3.20    4.20
   4  -8   3    6.00    4.00
   4  -8   3    4.80    4.70
   4  -8   3    4.80    3.50
  -5   8  -3   12.20    4.90
  -5   8  -3   13.60    5.80
  -5   8  -3    8.00    4.50
   5  -8   3    5.90    3.40
   5  -8   3    3.90    3.70
   5  -8   3    4.40    4.70
   5  -8   3    8.20    5.50
   5  -8   3    2.10    3.10
   5  -8   3    9.60    5.00
  -6   8  -3  269.17   20.90
  -6   8  -3  315.67   24.10
  -6   8  -3  287.47   21.90
   6  -8   3  324.57   23.20
   6  -8   3  308.57   24.80
   6  -8   3  288.27   21.50
   6  -8   3  289.47   20.70
  -7   8  -3   14.50    7.20
  -7   8  -3   13.10    6.20
   7  -8   3   13.60    9.20
   7  -8   3   20.40    8.90
   7  -8   3   13.50    6.60
   7  -8   3   25.80    8.40
   7  -8   3   15.60    5.10
   6   7  -3    3.10    4.20
   6   7  -3    3.10    3.50
   6   7  -3    0.20    1.90
   6   7  -3    1.30    2.70
   6   7  -3    2.90    3.50
   5   7  -3   36.90    7.60
   5   7  -3   32.30    4.40
   5   7  -3   32.90    5.10
   5   7  -3   39.00    6.90
   5   7  -3   43.10    7.10
   5   7  -3   30.10    5.70
  -5  -7   3   36.90    5.70
  -5  -7   3   26.00    4.70
   4   7  -3   11.10    4.50
   4   7  -3   12.50    3.50
   4   7  -3    5.50    2.90
   4   7  -3    5.50    3.40
   4   7  -3    8.50    2.00
   4   7  -3   10.90    3.30
   4   7  -3   10.80    2.90
  -4  -7   3    2.30    2.00
  -4  -7   3   10.80    3.10
   3   7  -3    1.20    1.30
   3   7  -3   -0.10    1.40
   3   7  -3   -0.10    1.90
   3   7  -3    0.50    1.00
   3   7  -3   -1.50    1.10
  -3  -7   3    0.70    1.00
  -3  -7   3   -0.70    0.80
  -3  -7   3    1.10    1.10
  -3  -7   3   -0.80    1.30
  -3  -7   3   -0.20    2.50
   2   7  -3  200.98   11.50
   2   7  -3  214.88   11.90
   2   7  -3  236.08   10.00
   2   7  -3  217.38   11.60
   2   7  -3  203.18   11.90
   2   7  -3  218.68   12.10
   2   7  -3  218.18   11.80
  -2  -7   3  211.28   10.60
  -2  -7   3  208.68   11.80
  -2  -7   3  193.68   13.10
  -2  -7   3  238.98   11.40
   1   7  -3    0.70    1.10
   1   7  -3    0.20    1.10
   1   7  -3    0.70    1.40
   1   7  -3    1.50    1.40
   1   7  -3    1.30    1.30
   1   7  -3    0.20    1.00
   1   7  -3    1.20    1.50
  -1  -7   3    1.00    1.20
  -1  -7   3    0.30    1.20
  -1  -7   3    0.20    0.90
  -1  -7   3    0.80    1.60
  -1  -7   3   -1.50    1.00
  -1  -7   3    0.60    1.10
   0   7  -3    5.00    1.90
   0   7  -3    5.10    1.50
   0   7  -3    1.80    1.50
   0   7  -3    4.30    2.10
   0   7  -3    4.40    2.20
   0   7  -3    2.00    1.60
   0   7  -3    2.40    1.70
   0  -7   3    4.10    1.60
   0  -7   3    2.70    0.80
   0  -7   3    3.60    2.00
   0  -7   3    2.60    1.60
   0  -7   3    0.90    1.70
   0  -7   3    2.60    1.50
   0  -7   3    1.00    1.50
   0  -7   3    2.50    1.60
  -1   7  -3   35.70    5.10
  -1   7  -3   40.30    6.50
  -1   7  -3   34.30    3.20
  -1   7  -3   31.30    4.90
  -1   7  -3   33.00    5.00
  -1   7  -3   37.10    5.90
  -1   7  -3   43.90    5.50
   1  -7   3   33.00    4.00
   1  -7   3   31.70    4.20
   1  -7   3   29.00    4.40
   1  -7   3   32.20    5.10
   1  -7   3   38.20    4.90
   1  -7   3   35.00    3.00
   1  -7   3   35.50    6.10
   1  -7   3   45.10    5.50
  -2   7  -3   29.90    5.50
  -2   7  -3   22.00    4.70
  -2   7  -3   32.70    6.20
  -2   7  -3   28.80    6.00
  -2   7  -3   23.80    4.20
  -2   7  -3   31.90    4.90
  -2   7  -3   47.90    8.00
   2  -7   3   30.70    2.80
   2  -7   3   39.10    6.00
   2  -7   3   32.30    4.60
   2  -7   3   27.80    5.30
   2  -7   3   31.60    4.80
   2  -7   3   35.90    5.10
   2  -7   3   25.10    4.20
  -3   7  -3   18.90    4.60
  -3   7  -3   18.90    4.60
  -3   7  -3   22.80    5.60
  -3   7  -3   22.30    5.50
  -3   7  -3   21.80    4.50
  -3   7  -3   19.60    5.00
  -3   7  -3   18.50    4.80
   3  -7   3   17.30    3.70
   3  -7   3   25.10    4.80
   3  -7   3   15.30    4.10
   3  -7   3   13.70    3.50
   3  -7   3   25.80    6.50
   3  -7   3   18.70    4.30
   3  -7   3   20.40    4.30
   3  -7   3   18.00    4.50
  -4   7  -3    3.40    2.90
  -4   7  -3    5.40    4.10
  -4   7  -3    0.00    2.20
  -4   7  -3    0.80    2.20
   4  -7   3    2.70    2.80
   4  -7   3    1.00    2.50
   4  -7   3    3.50    2.50
   4  -7   3    1.80    2.40
   4  -7   3   -0.10    3.00
   4  -7   3    3.90    3.50
  -5   7  -3   -0.40    2.20
  -5   7  -3   -0.70    3.00
  -5   7  -3   -1.90    2.00
   5  -7   3    3.60    4.00
   5  -7   3    0.90    2.80
   5  -7   3    2.20    3.40
   5  -7   3    4.70    4.60
   5  -7   3   -0.50    1.60
  -6   7  -3    8.40    5.10
  -6   7  -3    4.50    4.50
  -6   7  -3    3.20    3.50
   6  -7   3   18.90    7.50
   6  -7   3    5.80    5.40
   6  -7   3   15.00    6.40
   6  -7   3   18.60    6.20
   6  -7   3    1.70    3.50
   6  -7   3    5.10    3.40
  -7   7  -3   30.30    8.20
  -7   7  -3   22.20    7.60
   7  -7   3   38.90    9.00
   7  -7   3    9.00    6.00
   7  -7   3   26.00    6.00
   7  -7   3   25.70    8.90
   7  -7   3   36.60   10.10
   6   6  -3    1.30    2.80
   6   6  -3   -0.80    1.60
   6   6  -3    2.20    3.50
   6   6  -3    1.90    1.90
   6   6  -3   -1.00    2.30
   6   6  -3    1.00    3.10
   5   6  -3   34.20    5.30
   5   6  -3   40.50    6.50
   5   6  -3   48.40    8.70
   5   6  -3   42.80    6.50
   5   6  -3   49.30    7.50
   5   6  -3   47.50    4.80
  -5  -6   3   41.00    6.00
  -5  -6   3   39.40    5.40
   4   6  -3    6.20    2.00
   4   6  -3   14.60    4.60
   4   6  -3    8.00    2.90
   4   6  -3    8.80    2.40
   4   6  -3   12.00    3.20
   4   6  -3    6.00    3.60
  -4  -6   3    6.30    2.60
  -4  -6   3   14.30    3.20
   3   6  -3   20.70    3.40
   3   6  -3   18.70    3.70
   3   6  -3   24.70    4.70
   3   6  -3   21.40    3.80
   3   6  -3   20.10    2.00
   3   6  -3   20.80    4.00
  -3  -6   3   23.40    3.20
  -3  -6   3   24.20    2.90
  -3  -6   3   17.60    5.00
  -3  -6   3   21.40    3.60
  -3  -6   3   22.40    2.60
   2   6  -3    0.10    1.10
   2   6  -3    0.00    0.60
   2   6  -3   -0.40    0.60
   2   6  -3   -0.10    0.90
   2   6  -3   -0.40    1.30
   2   6  -3   -0.90    0.90
   2   6  -3   -0.50    1.20
  -2  -6   3    0.10    1.20
  -2  -6   3   -0.20    0.90
  -2  -6   3   -0.90    1.20
  -2  -6   3    0.10    0.60
  -2  -6   3    1.40    2.20
   1   6  -3  259.87   12.20
   1   6  -3  223.18   12.10
   1   6  -3  224.48   11.70
   1   6  -3  231.38   11.20
   1   6  -3  220.48   11.70
   1   6  -3  227.98   11.90
   1   6  -3  240.58   11.20
  -1  -6   3  224.48   11.70
  -1  -6   3  230.28   11.70
  -1  -6   3  232.98   11.50
  -1  -6   3  219.18   16.50
  -1  -6   3  222.48   12.20
  -1  -6   3  219.78   10.60
  -1  -6   3  236.28   11.20
   0   6  -3   26.80    3.90
   0   6  -3   33.10    6.60
   0   6  -3   16.60    3.10
   0   6  -3   16.60    3.40
   0   6  -3   30.10    4.20
   0   6  -3   18.90    2.50
   0   6  -3   28.10    4.60
   0  -6   3   24.70    3.50
   0  -6   3   25.00    3.40
   0  -6   3   24.30    4.40
   0  -6   3   21.30    3.50
   0  -6   3   21.30    3.20
   0  -6   3   21.90    3.00
   0  -6   3   23.10    1.90
   0  -6   3   24.90    3.80
  -1   6  -3    0.20    0.90
  -1   6  -3    1.10    1.30
  -1   6  -3   -0.70    1.20
  -1   6  -3    0.90    1.40
  -1   6  -3    0.30    1.20
  -1   6  -3    0.90    1.30
   1  -6   3    2.10    2.70
   1  -6   3    0.20    1.10
   1  -6   3    0.70    1.30
   1  -6   3   -0.30    1.30
   1  -6   3    0.80    1.40
   1  -6   3   -0.20    0.90
  -2   6  -3  155.58    9.80
  -2   6  -3  115.29    9.20
  -2   6  -3  143.99    9.40
  -2   6  -3  139.39   10.40
  -2   6  -3  164.98   10.80
  -2   6  -3  164.08   11.90
  -2   6  -3  134.49    9.00
   2  -6   3  121.99    9.30
   2  -6   3  160.58   10.10
   2  -6   3  157.98    9.50
   2  -6   3  153.98    9.60
   2  -6   3  132.09    9.20
   2  -6   3  142.39    8.80
   2  -6   3  167.48   12.20
  -3   6  -3   10.10    4.00
  -3   6  -3    2.10    2.00
  -3   6  -3    3.60    3.00
  -3   6  -3    3.40    2.50
  -3   6  -3    3.40    2.30
  -3   6  -3    6.20    2.40
  -3   6  -3    4.40    2.80
   3  -6   3    3.10    2.50
   3  -6   3    1.60    1.90
   3  -6   3    3.50    2.20
   3  -6   3    0.80    2.70
   3  -6   3    3.90    2.70
   3  -6   3    2.70    2.90
   3  -6   3    4.00    2.30
   3  -6   3    1.30    2.00
  -4   6  -3  130.29   12.60
  -4   6  -3  135.19   11.20
  -4   6  -3  157.68   12.10
  -4   6  -3  169.48   14.40
  -4   6  -3  134.09   12.10
   4  -6   3  136.89   10.30
   4  -6   3  162.08   14.20
   4  -6   3  129.99   11.10
   4  -6   3  148.99   12.60
   4  -6   3  134.39   11.50
   4  -6   3  142.69   10.80
  -5   6  -3    1.70    2.90
  -5   6  -3    4.70    4.50
   5  -6   3    1.90    3.20
   5  -6   3    1.80    2.40
   5  -6   3    4.70    2.90
   5  -6   3    7.20    4.90
   5  -6   3    4.00    3.70
   5  -6   3   -0.90    2.80
  -6   6  -3   23.50    7.10
  -6   6  -3   38.70    8.00
   6  -6   3   24.80    6.20
   6  -6   3   24.50    7.80
   6  -6   3   32.00    8.00
   6  -6   3   28.10    6.10
   6  -6   3   34.80    8.10
   6  -6   3   25.10    7.00
  -7   6  -3    9.00    5.10
  -7   6  -3   15.60    6.80
   7  -6   3   24.10    8.60
   7  -6   3   15.10    8.10
   7  -6   3   16.70    7.40
   7  -6   3   10.60    3.90
   7   5  -3    9.00    4.80
   7   5  -3    8.40    3.90
   7   5  -3   17.10    4.40
   7   5  -3    7.20    5.90
   6   5  -3   26.20    7.00
   6   5  -3   17.30    5.10
   6   5  -3   21.90    4.80
   6   5  -3   21.80    5.70
   6   5  -3   23.80    5.10
  -6  -5   3   19.10    4.30
   5   5  -3    2.80    2.80
   5   5  -3    1.40    2.90
   5   5  -3   -0.30    1.40
   5   5  -3    2.30    2.20
   5   5  -3    0.30    2.20
  -5  -5   3    1.60    1.80
  -5  -5   3    0.70    3.10
   4   5  -3   79.59    8.60
   4   5  -3   94.89    7.20
   4   5  -3   82.99    8.50
   4   5  -3   83.19    7.50
   4   5  -3   83.49    7.10
   4   5  -3   78.89    6.10
   4   5  -3   92.99    7.50
  -4  -5   3   91.79    6.70
  -4  -5   3   86.89    4.80
  -4  -5   3   73.89    6.60
  -4  -5   3   82.59    5.20
   3   5  -3   42.00    5.40
   3   5  -3   34.30    4.70
   3   5  -3   43.40    5.80
   3   5  -3   32.20    4.50
   3   5  -3   34.10    3.10
   3   5  -3   48.10    6.90
   3   5  -3   36.90    5.00
  -3  -5   3   42.00    6.50
  -3  -5   3   37.20    5.50
  -3  -5   3   40.70    3.10
  -3  -5   3   33.10    4.00
   2   5  -3  342.87   16.40
   2   5  -3  354.36   16.40
   2   5  -3  368.96   17.30
   2   5  -3  351.66   16.90
   2   5  -3  342.67   16.50
   2   5  -3  346.47   13.80
  -2  -5   3  367.76   15.50
  -2  -5   3  359.96   14.90
  -2  -5   3  335.87   16.90
  -2  -5   3  357.06   17.00
  -2  -5   3  349.27   18.50
   1   5  -3  415.26   18.50
   1   5  -3  410.36   39.90
   1   5  -3  400.36   18.50
   1   5  -3  406.96   18.70
   1   5  -3  425.26   18.70
   1   5  -3  483.55   34.00
   1   5  -3  408.06   18.90
   1   5  -3  394.56   61.89
   1   5  -3  452.85   39.30
   1   5  -3  419.56   18.20
   1   5  -3  388.36   33.50
   1   5  -3  436.56   17.80
  -1  -5   3  490.65   46.70
  -1  -5   3  366.26   44.60
  -1  -5   3  388.66   40.60
  -1  -5   3  422.16   21.70
  -1  -5   3  414.76   19.30
  -1  -5   3  438.86   18.50
  -1  -5   3  440.46   18.70
  -1  -5   3  429.66   18.30
  -1  -5   3  423.46   18.70
  -1  -5   3  430.26   16.10
  -1  -5   3  387.66   35.50
  -1  -5   3  419.66   17.50
  -1  -5   3  399.16   21.80
   0   5  -3  164.78   30.20
   0   5  -3  137.69   20.80
   0   5  -3   98.19    6.60
   0   5  -3  117.19    6.90
   0   5  -3  100.19    6.70
   0   5  -3  142.49   30.60
   0   5  -3  101.19    5.60
   0   5  -3  102.09    6.60
   0   5  -3  103.79    7.20
   0   5  -3  106.99   16.00
   0   5  -3  108.79    7.20
   0   5  -3   93.69   27.30
   0  -5   3  124.29   28.00
   0  -5   3  114.39    7.10
   0  -5   3   87.29   25.20
   0  -5   3  105.29    7.60
   0  -5   3  103.59   17.40
   0  -5   3  119.79    6.80
   0  -5   3   63.29   19.50
   0  -5   3  114.89    6.70
   0  -5   3  114.39    6.50
   0  -5   3  105.29    5.40
   0  -5   3  118.89   17.00
   0  -5   3  107.59    6.40
   0  -5   3  105.99   17.80
   0  -5   3  108.69    6.00
  -1   5  -3   57.89    7.10
  -1   5  -3   62.79   14.00
  -1   5  -3   72.09    4.80
  -1   5  -3   70.79   25.50
  -1   5  -3   74.19   26.70
  -1   5  -3   80.49    6.10
  -1   5  -3   84.39   19.70
  -1   5  -3   62.79    5.30
  -1   5  -3   69.89    5.30
  -1   5  -3   67.79    6.10
  -1   5  -3   53.69   18.90
   1  -5   3   68.39    5.70
   1  -5   3   65.79    5.00
   1  -5   3   71.39    4.10
   1  -5   3   62.69   16.90
   1  -5   3   51.59   10.70
   1  -5   3   77.09    5.40
   1  -5   3   57.59   20.80
   1  -5   3   80.79    5.80
   1  -5   3   70.39   16.10
   1  -5   3   51.89   20.40
   1  -5   3   71.89   24.90
   1  -5   3   64.69    4.80
   1  -5   3   66.19    5.40
  -2   5  -3  481.35   22.40
  -2   5  -3  444.46   21.50
  -2   5  -3  397.26   55.39
  -2   5  -3  460.65   21.10
  -2   5  -3  470.75   21.20
  -2   5  -3  389.86   70.69
  -2   5  -3  466.55   21.30
  -2   5  -3  438.66   36.40
  -2   5  -3  475.95   23.00
  -2   5  -3  513.25   73.49
  -2   5  -3  453.65   23.40
   2  -5   3  326.17   71.99
   2  -5   3  458.05   21.20
   2  -5   3  462.45   20.60
   2  -5   3  457.85   21.40
   2  -5   3  437.96   21.80
   2  -5   3  442.56   57.49
   2  -5   3  472.35   24.00
   2  -5   3  439.86   21.30
   2  -5   3  398.46   64.79
   2  -5   3  363.16   36.20
   2  -5   3  387.96   62.79
  -3   5  -3  122.49    9.20
  -3   5  -3  127.99    8.50
  -3   5  -3  120.39    9.50
  -3   5  -3  111.39    8.70
  -3   5  -3   91.19    8.80
  -3   5  -3  120.69    8.70
  -3   5  -3  123.69   10.70
   3  -5   3  113.29    8.40
   3  -5   3  111.49    9.50
   3  -5   3  109.49    9.10
   3  -5   3  104.09    8.90
   3  -5   3  122.09    8.60
   3  -5   3  110.59    8.30
  -4   5  -3   38.10    6.00
  -4   5  -3   38.60    5.60
  -4   5  -3   19.00    5.10
  -4   5  -3   32.00    5.70
  -4   5  -3   22.80    5.30
  -4   5  -3   17.80    5.20
  -4   5  -3   23.10    5.50
   4  -5   3   34.90    6.30
   4  -5   3   30.80    5.90
   4  -5   3   38.80    6.90
   4  -5   3   30.80    6.90
   4  -5   3   28.40    4.90
   4  -5   3   33.30    6.10
   4  -5   3   23.80    4.40
   4  -5   3   34.90    7.40
  -5   5  -3   23.40    6.40
  -5   5  -3   37.30    7.50
  -5   5  -3   39.60    7.60
   5  -5   3   32.10    7.00
   5  -5   3   33.40    5.90
   5  -5   3   25.40    5.50
   5  -5   3   19.60    5.40
   5  -5   3   43.30    8.40
   5  -5   3   34.80    7.60
  -6   5  -3   10.80    4.50
  -6   5  -3   12.60    5.40
   6  -5   3    6.50    3.40
   6  -5   3    8.60    5.10
   6  -5   3    3.10    3.90
   6  -5   3    9.20    3.70
   6  -5   3    5.80    4.50
   6  -5   3    4.70    4.80
  -7   5  -3    0.40    3.80
  -7   5  -3   -1.40    2.50
   7  -5   3    0.90    4.80
   7  -5   3   -4.20    2.90
   7  -5   3   -0.50    2.10
   7  -5   3    1.20    4.10
   7  -5   3    0.00    4.40
   7  -5   3   -0.80    4.40
   7   4  -3    6.40    3.90
   7   4  -3   13.20    4.40
   7   4  -3   11.50    4.80
   7   4  -3   11.30    6.40
   6   4  -3    4.60    3.30
   6   4  -3    7.10    3.40
   6   4  -3    3.90    4.20
   6   4  -3    4.20    3.10
   6   4  -3    3.80    2.70
  -6  -4   3    3.90    2.50
   5   4  -3    5.90    3.70
   5   4  -3    7.50    3.30
   5   4  -3    6.20    3.20
   5   4  -3   12.20    3.40
   5   4  -3   11.40    3.40
  -5  -4   3    2.90    3.10
  -5  -4   3   15.10    2.00
  -5  -4   3    8.70    2.00
  -5  -4   3    8.60    2.70
   4   4  -3   78.29    7.20
   4   4  -3   78.69    6.80
   4   4  -3   81.79    6.70
   4   4  -3   75.69    6.20
   4   4  -3   63.99    9.10
  -4  -4   3   82.09    4.90
  -4  -4   3   75.09    6.90
   3   4  -3    2.60    1.50
   3   4  -3    7.60    2.40
   3   4  -3    9.20    2.90
   3   4  -3    6.80    2.90
   3   4  -3    6.90    2.10
   3   4  -3    7.10    2.00
  -3  -4   3    9.40    2.40
  -3  -4   3    5.60    1.40
[truncated: 1,205,526 more chars]
