# Supplementary material for: Difunctionalization of bicyclo[1.1.0]butanes enabled by merging C−C cleavage and ruthenium-catalysed remote C−H activation
Source: Nat Synth. 2025 Feb 17;4(5):655–63. doi: 10.1038/s44160-025-00745-3 (PMC12075002; doi:10.1038/s44160-025-00745-3)
Supplement: Supplementary file 5 — Crystallographic data for compound 15 (CCDC 2344919). [file 44160_2025_745_MOESM5_ESM.cif]

data_mo_2086_cg_0m
loop_
_audit_author_name
_audit_author_email
_audit_author_address
'Chen, S.' shan.chen@chemie.uni-goettingen.de
;
Georg-August-Universitaet Goettingen
Institut fuer Organische und Biomolekulare Chemie 
Tammannstrasse 2
Goettingen
D-37077
Germany
;
'Golz, C.' 'cgolz@gwdg.de '
;
Georg-August-Universitaet Goettingen
Institut fuer Organische und Biomolekulare Chemie 
Tammannstrasse 2
Goettingen
D-37077
Germany
;
'Ackermann, L.' Lutz.Ackermann@chemie.uni-goettingen.de
;
Georg-August-Universitaet Goettingen
Institut fuer Organische und Biomolekulare Chemie 
Tammannstrasse 2
Goettingen
D-37077
Germany
;

_audit_creation_method
;FinalCif V123 by Daniel Kratzert, Freiburg 2023, 
https://dkratzert.de/finalcif.html
;
_audit_contact_author_address
;Georg-August-Universitaet Goettingen
Institut fuer Organische und Biomolekulare Chemie 
Tammannstrasse 2
Goettingen
D-37077
Germany
;
_audit_contact_author_email       cgolz@gwdg.de
_audit_contact_author_name        'Golz, C.'
_audit_contact_author_phone       '+49(551) 39-21750'
_audit_creation_date              2023-08-28
_publ_contact_author_id_orcid     ''
_publ_section_references
;
Dolomanov, O.V., Bourhis, L.J., Gildea, R.J, Howard, J.A.K. & Puschmann, H.
 (2009), J. Appl. Cryst. 42, 339-341.

Sheldrick, G.M. (2008). Acta Cryst. A64, 112-122.

Sheldrick, G.M. (2015). Acta Cryst. A71, 3-8.
;
_diffrn_source_power              0.07
_exptl_crystal_colour_primary     colourless
_olex2_refinement_description
;
1. Fixed Uiso
 At 1.2 times of:
  All C(H) groups, All C(H,H) groups, All C(H,H,H,H,H,H) groups
 At 1.5 times of:
  All C(H,H,H) groups
2. Restrained distances
 C13-H13B = C13-H13A = C11-H11A = C11-H11B
 0.99 with sigma of 0.02
 C16-H16B = C16-H16A
 0.99 with sigma of 0.02
 O4A-C15 \\sim O4B-C15
 with sigma of 0.02
3. Others
 Sof(H10D)=Sof(H10E)=Sof(H10F)=1-FVAR(1)
 Sof(H10A)=Sof(H10B)=Sof(H10C)=FVAR(1)
 Sof(O4B)=1-FVAR(2)
 Sof(O4A)=FVAR(2)
4.a Ternary CH refined with riding coordinates:
 C12(H12)
4.b Secondary CH2 refined with riding coordinates:
 C23(H23A,H23B)
4.c Aromatic/amide H refined with riding coordinates:
 C4(H4), C7(H7), C8(H8), C18(H18), C19(H19), C20(H20), C21(H21), C22(H22),
 C25(H25), C26(H26), C27(H27)
4.d Disordered Me refined as rotating group:
 C10(H10A,H10B,H10C,H10D,H10E,H10F)
4.e Idealised Me refined as rotating group:
 C24(H24A,H24B,H24C)
;
_olex2_submission_special_instructions 'No special instructions were received'
_shelx_SHELXL_version_number      '2018/3'
_chemical_name_systematic         ?
_chemical_name_common             ?
_chemical_formula_sum             'C27 H26 F2 N2 O4'
_chemical_formula_moiety          'C27 H26 F2 N2 O4'
_chemical_formula_weight          480.50
_chemical_melting_point           ?
_space_group_crystal_system       'triclinic'
_space_group_IT_number            2
_space_group_name_H-M_alt         'P -1'
_space_group_name_Hall            '-P 1'
_shelx_space_group_comment
;
The symmetry employed for this shelxl refinement is uniquely defined
by the following loop, which should always be used as a source of
symmetry information in preference to the above space-group names.
They are only intended as comments.
;

loop_
_space_group_symop_operation_xyz
'x, y, z'
'-x, -y, -z'

_cell_length_a                    6.2826(9)
_cell_length_b                    9.2964(19)
_cell_length_c                    20.794(4)
_cell_angle_alpha                 79.178(6)
_cell_angle_beta                  88.421(9)
_cell_angle_gamma                 73.984(7)
_cell_volume                      1146.2(4)
_cell_formula_units_Z             2
_cell_measurement_temperature     100.00
_cell_measurement_reflns_used     9125
_cell_measurement_theta_min       2.320
_cell_measurement_theta_max       32.557
_exptl_crystal_description        plank
_exptl_crystal_colour             colourless
_exptl_crystal_recrystallization_method 'from a mixture of dichloromethane and hexane.'
_exptl_crystal_density_meas       ?
_exptl_crystal_density_method     ?
_exptl_crystal_density_diffrn     1.392
_exptl_crystal_F_000              504
_exptl_crystal_size_max           0.688
_exptl_crystal_size_mid           0.206
_exptl_crystal_size_min           0.092
_exptl_absorpt_coefficient_mu     0.105
_exptl_absorpt_correction_type    numerical
_exptl_absorpt_correction_T_min   0.9400
_exptl_absorpt_correction_T_max   1.0000
_exptl_absorpt_process_details
;
SADABS-2016/2 (Bruker,2016/2) was used for absorption correction.
wR2(int) was 0.1145 before and 0.0315 after correction.
The Ratio of minimum to maximum transmission is 0.9400.
The \l/2 correction factor is Not present.
;
_exptl_absorpt_special_details    ?
_shelx_estimated_absorpt_T_min    0.932
_shelx_estimated_absorpt_T_max    0.990
_exptl_transmission_factor_min    ?
_exptl_transmission_factor_max    ?
_exptl_special_details            ?
_diffrn_ambient_temperature       100.00
_diffrn_ambient_environment       N~2~
_diffrn_radiation_type            MoK\a
_diffrn_radiation_wavelength      0.71073
_diffrn_radiation_monochromator   'mirror optics'
_diffrn_measurement_ambient_temperature_device_make 'Oxford Cryostream 800'
_diffrn_radiation_probe           x-ray
_diffrn_source                    'microfocus sealed X-ray tube'
_diffrn_source_type               'Incoatec I\ms'
_diffrn_source_voltage            50.0
_diffrn_source_current            1.4
_diffrn_detector                  CPAD
_diffrn_detector_type             'Bruker PHOTON III'
_diffrn_detector_area_resol_mean  7.41
_diffrn_measurement_device        'four-circle diffractometer'
_diffrn_measurement_device_type   'Bruker D8 VENTURE dual wavelength Mo/Ag'
_diffrn_measurement_method        '\w and \f scans'
_diffrn_measurement_specimen_support 'MiTeGen micromount'
_diffrn_reflns_number             59997
_diffrn_reflns_av_unetI/netI      0.0125
_diffrn_reflns_av_R_equivalents   0.0217
_diffrn_reflns_theta_min          1.995
_diffrn_reflns_theta_max          32.608
_diffrn_reflns_theta_full         25.242
_diffrn_reflns_limit_h_min        -9
_diffrn_reflns_limit_h_max        6
_diffrn_reflns_limit_k_min        -13
_diffrn_reflns_limit_k_max        14
_diffrn_reflns_limit_l_min        -31
_diffrn_reflns_limit_l_max        31
_diffrn_standards_number          0
_diffrn_measured_fraction_theta_max 0.948
_diffrn_measured_fraction_theta_full 1.000
_diffrn_reflns_Laue_measured_fraction_max 0.948
_diffrn_reflns_Laue_measured_fraction_full 1.000
_diffrn_reflns_point_group_measured_fraction_max 0.948
_diffrn_reflns_point_group_measured_fraction_full 1.000
_reflns_number_total              7944
_reflns_number_gt                 7094
_reflns_threshold_expression      'I > 2\s(I)'
_reflns_Friedel_coverage          0.000
_reflns_Friedel_fraction_max      .
_reflns_Friedel_fraction_full     .
_reflns_special_details
;
 Reflections were merged by SHELXL according to the crystal
 class for the calculation of statistics and refinement.
 
 _reflns_Friedel_fraction is defined as the number of unique
 Friedel pairs measured divided by the number that would be
 possible theoretically, ignoring centric projections and
 systematic absences.
;
_computing_data_collection        'Bruker BIS 8.5.0.27 Release/2023-03-20 && APEX4 2022.10-1'
_computing_cell_refinement        'SAINT V8.40B (?, 2016)'
_computing_data_reduction         'SAINT V8.40B (?, 2016)'
_computing_structure_solution     'XT  (Sheldrick, 2015)'
_computing_structure_refinement   'XL  (Sheldrick, 2008)'
_computing_molecular_graphics     'Olex2 1.5 (Dolomanov et al., 2009)'
_computing_publication_material   'Olex2 1.5 (Dolomanov et al., 2009)'
_refine_special_details           ?
_refine_ls_structure_factor_coef  Fsqd
_refine_ls_matrix_type            full
_refine_ls_weighting_scheme       calc
_refine_ls_weighting_details      'w=1/[\s^2^(Fo^2^)+(0.0578P)^2^+0.3061P] where P=(Fo^2^+2Fc^2^)/3'
_atom_sites_solution_primary      dual
_atom_sites_solution_secondary    ?
_atom_sites_solution_hydrogens    mixed
_refine_ls_hydrogen_treatment     mixed
_refine_ls_number_reflns          7944
_refine_ls_number_parameters      347
_refine_ls_number_restraints      7
_refine_ls_R_factor_all           0.0417
_refine_ls_R_factor_gt            0.0367
_refine_ls_wR_factor_ref          0.1056
_refine_ls_wR_factor_gt           0.1009
_refine_ls_goodness_of_fit_ref    1.032
_refine_ls_restrained_S_all       1.031
_refine_ls_shift/su_max           0.001
_refine_ls_shift/su_mean          0.000
_refine_diff_density_max          0.499
_refine_diff_density_min          -0.257
_refine_diff_density_rms          0.048
_refine_ls_extinction_method      none
_refine_ls_extinction_coef        .

loop_
_atom_type_symbol
_atom_type_description
_atom_type_scat_dispersion_real
_atom_type_scat_dispersion_imag
_atom_type_scat_source
'C' 'C' 0.0033 0.0016 'International Tables Vol C Tables 4.2.6.8 and 6.1.1.4'
'H' 'H' 0.0000 0.0000 'International Tables Vol C Tables 4.2.6.8 and 6.1.1.4'
'F' 'F' 0.0171 0.0103 'International Tables Vol C Tables 4.2.6.8 and 6.1.1.4'
'N' 'N' 0.0061 0.0033 'International Tables Vol C Tables 4.2.6.8 and 6.1.1.4'
'O' 'O' 0.0106 0.0060 'International Tables Vol C Tables 4.2.6.8 and 6.1.1.4'

_geom_special_details
;
 All esds (except the esd in the dihedral angle between two l.s. planes)
 are estimated using the full covariance matrix.  The cell esds are taken
 into account individually in the estimation of esds in distances, angles
 and torsion angles; correlations between esds in cell parameters are only
 used when they are defined by crystal symmetry.  An approximate (isotropic)
 treatment of cell esds is used for estimating esds involving l.s. planes.
;

loop_
_atom_site_label
_atom_site_type_symbol
_atom_site_fract_x
_atom_site_fract_y
_atom_site_fract_z
_atom_site_U_iso_or_equiv
_atom_site_adp_type
_atom_site_occupancy
_atom_site_site_symmetry_order
_atom_site_calc_flag
_atom_site_refinement_flags_posn
_atom_site_refinement_flags_adp
_atom_site_refinement_flags_occupancy
_atom_site_disorder_assembly
_atom_site_disorder_group
F1 F -0.03076(9) 0.53342(6) 0.42081(2) 0.02102(11) Uani 1 1 d . . . . .
F2 F -0.18133(8) 0.36670(6) 0.39440(3) 0.02265(11) Uani 1 1 d . . . . .
O1 O 0.46403(9) 0.52482(7) 0.18220(3) 0.01757(11) Uani 1 1 d . . . . .
O2 O 0.15139(10) 0.46301(7) 0.16266(3) 0.02013(12) Uani 1 1 d . . . . .
O3 O 0.33248(10) 0.32274(7) 0.46372(3) 0.02071(12) Uani 1 1 d . . . . .
O4A O 0.158(2) 0.1478(10) 0.4502(7) 0.0423(16) Uani 0.56(5) 1 d D . P A 1
N1 N 0.63953(12) 0.89626(8) 0.32633(4) 0.02016(13) Uani 1 1 d . . . . .
N2 N 0.54535(12) 1.14444(8) 0.25938(4) 0.01933(13) Uani 1 1 d . . . . .
C1 C 0.25381(12) 0.52143(8) 0.19332(4) 0.01475(13) Uani 1 1 d . . . . .
C2 C 0.16323(12) 0.60335(8) 0.24967(3) 0.01300(12) Uani 1 1 d . . . . .
C3 C 0.16568(12) 0.76899(8) 0.23204(3) 0.01308(12) Uani 1 1 d . . . . .
C4 C 0.32568(12) 0.81481(8) 0.26155(4) 0.01391(12) Uani 1 1 d . . . . .
H4 H 0.426951 0.742260 0.292765 0.017 Uiso 1 1 calc R U . . .
C5 C 0.34185(12) 0.96428(8) 0.24665(4) 0.01417(13) Uani 1 1 d . . . . .
C6 C 0.51778(12) 1.00473(8) 0.27945(4) 0.01494(13) Uani 1 1 d . . . . .
C7 C 0.19344(13) 1.07054(8) 0.20051(4) 0.01663(13) Uani 1 1 d . . . . .
H7 H 0.202180 1.172602 0.189325 0.020 Uiso 1 1 calc R U . . .
C8 C 0.03301(13) 1.02540(8) 0.17118(4) 0.01693(13) Uani 1 1 d . . . . .
H8 H -0.068173 1.098476 0.140115 0.020 Uiso 1 1 calc R U . . .
C9 C 0.01506(12) 0.87604(8) 0.18576(4) 0.01452(13) Uani 1 1 d . . . . .
C10 C -0.16279(13) 0.83490(9) 0.15181(4) 0.01851(14) Uani 1 1 d . . . . .
H10A H -0.299480 0.918550 0.147889 0.022 Uiso 0.296(13) 1 calc R U P . .
H10B H -0.190123 0.742170 0.177407 0.022 Uiso 0.296(13) 1 calc R U P . .
H10C H -0.114348 0.817256 0.108055 0.022 Uiso 0.296(13) 1 calc R U P . .
H10D H -0.103154 0.733434 0.141012 0.022 Uiso 0.704(13) 1 calc R U P . .
H10E H -0.212512 0.909814 0.111494 0.022 Uiso 0.704(13) 1 calc R U P . .
H10F H -0.288286 0.834729 0.180845 0.022 Uiso 0.704(13) 1 calc R U P . .
C11 C -0.05196(12) 0.56366(8) 0.27596(4) 0.01494(13) Uani 1 1 d D . . . .
H11A H -0.1420(19) 0.6434(13) 0.2976(6) 0.018 Uiso 1 1 d D U . . .
H11B H -0.1426(18) 0.5372(13) 0.2454(5) 0.018 Uiso 1 1 d D U . . .
C12 C 0.09467(12) 0.43081(8) 0.32611(4) 0.01462(13) Uani 1 1 d . . . . .
H12 H 0.134143 0.334212 0.308389 0.018 Uiso 1 1 calc R U . . .
C13 C 0.28293(12) 0.50904(8) 0.31518(4) 0.01449(13) Uani 1 1 d D . . . .
H13A H 0.4351(17) 0.4447(13) 0.3123(6) 0.017 Uiso 1 1 d D U . . .
H13B H 0.2742(19) 0.5757(13) 0.3468(5) 0.017 Uiso 1 1 d D U . . .
C14 C 0.01398(13) 0.40425(9) 0.39487(4) 0.01615(13) Uani 1 1 d . . . . .
C15 C 0.18197(14) 0.27349(9) 0.43921(4) 0.01947(15) Uani 1 1 d D . . . .
C16 C 0.56980(14) 0.46352(9) 0.12605(4) 0.02027(15) Uani 1 1 d D . . . .
H16A H 0.495(2) 0.3902(14) 0.1153(6) 0.024 Uiso 1 1 d D U . . .
H16B H 0.7210(19) 0.4123(14) 0.1411(6) 0.024 Uiso 1 1 d D U . . .
C17 C 0.56420(13) 0.59141(9) 0.06928(4) 0.01757(14) Uani 1 1 d . . . . .
C18 C 0.75860(14) 0.60459(10) 0.03865(4) 0.02103(15) Uani 1 1 d . . . . .
H18 H 0.895314 0.532676 0.053763 0.025 Uiso 1 1 calc R U . . .
C19 C 0.75504(15) 0.72234(11) -0.01405(4) 0.02529(17) Uani 1 1 d . . . . .
H19 H 0.888794 0.729369 -0.035175 0.030 Uiso 1 1 calc R U . . .
C20 C 0.55703(17) 0.82941(11) -0.03584(4) 0.02680(18) Uani 1 1 d . . . . .
H20 H 0.554969 0.910751 -0.071346 0.032 Uiso 1 1 calc R U . . .
C21 C 0.36171(16) 0.81686(12) -0.00539(5) 0.02929(19) Uani 1 1 d . . . . .
H21 H 0.225534 0.889907 -0.020101 0.035 Uiso 1 1 calc R U . . .
C22 C 0.36475(15) 0.69805(11) 0.04644(4) 0.02581(17) Uani 1 1 d . . . . .
H22 H 0.230156 0.689183 0.066542 0.031 Uiso 1 1 calc R U . . .
C23 C 0.51489(14) 0.20643(10) 0.50189(4) 0.02153(15) Uani 1 1 d . . . . .
H23A H 0.627682 0.159117 0.472291 0.026 Uiso 1 1 calc R U . . .
H23B H 0.458643 0.125665 0.528843 0.026 Uiso 1 1 calc R U . . .
C24 C 0.61436(15) 0.28511(11) 0.54508(5) 0.02523(17) Uani 1 1 d . . . . .
H24A H 0.672333 0.363142 0.517811 0.038 Uiso 1 1 calc R U . . .
H24B H 0.735157 0.210299 0.572078 0.038 Uiso 1 1 calc R U . . .
H24C H 0.500409 0.333149 0.573492 0.038 Uiso 1 1 calc R U . . .
C25 C 0.80194(14) 0.93058(10) 0.35494(5) 0.02267(16) Uani 1 1 d . . . . .
H25 H 0.890130 0.856275 0.388589 0.027 Uiso 1 1 calc R U . . .
C26 C 0.84689(14) 1.07004(10) 0.33752(4) 0.02148(15) Uani 1 1 d . . . . .
H26 H 0.963502 1.093282 0.357931 0.026 Uiso 1 1 calc R U . . .
C27 C 0.71161(14) 1.17376(9) 0.28851(5) 0.02144(15) Uani 1 1 d . . . . .
H27 H 0.738283 1.270539 0.274923 0.026 Uiso 1 1 calc R U . . .
O4B O 0.201(3) 0.1401(9) 0.4395(8) 0.0376(19) Uani 0.44(5) 1 d D . P A 2

loop_
_atom_site_aniso_label
_atom_site_aniso_U_11
_atom_site_aniso_U_22
_atom_site_aniso_U_33
_atom_site_aniso_U_23
_atom_site_aniso_U_13
_atom_site_aniso_U_12
F1 0.0246(2) 0.0194(2) 0.0186(2) -0.00597(17) 0.00014(18) -0.00380(18)
F2 0.0194(2) 0.0302(3) 0.0206(2) -0.00053(19) -0.00021(18) -0.0134(2)
O1 0.0176(2) 0.0191(3) 0.0166(2) -0.0050(2) 0.00211(19) -0.0051(2)
O2 0.0235(3) 0.0192(3) 0.0198(3) -0.0064(2) -0.0028(2) -0.0072(2)
O3 0.0219(3) 0.0166(2) 0.0234(3) -0.0004(2) -0.0081(2) -0.0064(2)
O4A 0.045(3) 0.0223(16) 0.058(3) 0.0170(16) -0.030(2) -0.0194(16)
N1 0.0192(3) 0.0179(3) 0.0241(3) -0.0015(2) -0.0046(2) -0.0076(2)
N2 0.0188(3) 0.0144(3) 0.0262(3) -0.0040(2) -0.0005(2) -0.0066(2)
C1 0.0171(3) 0.0120(3) 0.0140(3) -0.0003(2) -0.0014(2) -0.0034(2)
C2 0.0135(3) 0.0128(3) 0.0130(3) -0.0013(2) -0.0018(2) -0.0046(2)
C3 0.0138(3) 0.0121(3) 0.0133(3) -0.0017(2) 0.0002(2) -0.0038(2)
C4 0.0134(3) 0.0128(3) 0.0157(3) -0.0021(2) -0.0003(2) -0.0041(2)
C5 0.0134(3) 0.0130(3) 0.0166(3) -0.0031(2) 0.0009(2) -0.0043(2)
C6 0.0137(3) 0.0136(3) 0.0187(3) -0.0049(2) 0.0019(2) -0.0046(2)
C7 0.0184(3) 0.0124(3) 0.0188(3) -0.0017(2) 0.0003(3) -0.0045(2)
C8 0.0180(3) 0.0140(3) 0.0171(3) -0.0004(2) -0.0022(2) -0.0030(2)
C9 0.0147(3) 0.0141(3) 0.0142(3) -0.0019(2) -0.0010(2) -0.0035(2)
C10 0.0178(3) 0.0187(3) 0.0186(3) -0.0017(3) -0.0048(3) -0.0050(3)
C11 0.0141(3) 0.0154(3) 0.0153(3) 0.0000(2) -0.0023(2) -0.0057(2)
C12 0.0164(3) 0.0136(3) 0.0141(3) -0.0012(2) -0.0013(2) -0.0053(2)
C13 0.0147(3) 0.0145(3) 0.0140(3) 0.0000(2) -0.0026(2) -0.0051(2)
C14 0.0175(3) 0.0161(3) 0.0157(3) -0.0011(2) -0.0011(2) -0.0073(3)
C15 0.0243(4) 0.0177(3) 0.0169(3) 0.0010(3) -0.0052(3) -0.0088(3)
C16 0.0231(4) 0.0172(3) 0.0187(3) -0.0047(3) 0.0036(3) -0.0020(3)
C17 0.0195(3) 0.0184(3) 0.0148(3) -0.0052(2) 0.0005(2) -0.0039(3)
C18 0.0191(3) 0.0233(4) 0.0200(3) -0.0044(3) 0.0008(3) -0.0046(3)
C19 0.0245(4) 0.0289(4) 0.0224(4) -0.0029(3) 0.0037(3) -0.0089(3)
C20 0.0324(4) 0.0255(4) 0.0192(4) 0.0000(3) 0.0022(3) -0.0055(3)
C21 0.0259(4) 0.0297(4) 0.0230(4) 0.0030(3) 0.0007(3) 0.0023(3)
C22 0.0201(4) 0.0292(4) 0.0222(4) 0.0007(3) 0.0028(3) -0.0009(3)
C23 0.0221(4) 0.0189(3) 0.0217(4) -0.0006(3) -0.0067(3) -0.0040(3)
C24 0.0245(4) 0.0293(4) 0.0229(4) -0.0037(3) -0.0070(3) -0.0091(3)
C25 0.0201(4) 0.0218(4) 0.0271(4) -0.0034(3) -0.0058(3) -0.0076(3)
C26 0.0186(3) 0.0210(4) 0.0284(4) -0.0093(3) -0.0010(3) -0.0080(3)
C27 0.0199(3) 0.0167(3) 0.0307(4) -0.0072(3) 0.0006(3) -0.0080(3)
O4B 0.046(4) 0.0162(13) 0.052(3) -0.0022(18) -0.031(3) -0.0099(15)

loop_
_geom_bond_atom_site_label_1
_geom_bond_atom_site_label_2
_geom_bond_distance
_geom_bond_site_symmetry_2
_geom_bond_publ_flag
F1 C14 1.3641(9) . ?
F2 C14 1.3659(9) . ?
O1 C1 1.3425(10) . ?
O1 C16 1.4585(10) . ?
O2 C1 1.2087(10) . ?
O3 C15 1.3102(10) . ?
O3 C23 1.4685(10) . ?
O4A C15 1.198(6) . ?
N1 C6 1.3411(10) . ?
N1 C25 1.3345(10) . ?
N2 C6 1.3445(10) . ?
N2 C27 1.3366(11) . ?
C1 C2 1.5285(10) . ?
C2 C3 1.5187(10) . ?
C2 C11 1.5561(10) . ?
C2 C13 1.5601(10) . ?
C3 C4 1.3918(10) . ?
C3 C9 1.4082(10) . ?
C4 H4 0.9500 . ?
C4 C5 1.3970(10) . ?
C5 C6 1.4817(10) . ?
C5 C7 1.3967(10) . ?
C7 H7 0.9500 . ?
C7 C8 1.3883(11) . ?
C8 H8 0.9500 . ?
C8 C9 1.3997(11) . ?
C9 C10 1.5079(11) . ?
C10 H10A 0.9800 . ?
C10 H10B 0.9800 . ?
C10 H10C 0.9800 . ?
C10 H10D 0.9800 . ?
C10 H10E 0.9800 . ?
C10 H10F 0.9800 . ?
C11 H11A 0.976(10) . ?
C11 H11B 0.971(10) . ?
C11 C12 1.5502(10) . ?
C12 H12 1.0000 . ?
C12 C13 1.5418(10) . ?
C12 C14 1.5030(11) . ?
C13 H13A 0.985(10) . ?
C13 H13B 0.976(10) . ?
C14 C15 1.5384(11) . ?
C15 O4B 1.212(7) . ?
C16 H16A 0.986(11) . ?
C16 H16B 0.969(11) . ?
C16 C17 1.5035(12) . ?
C17 C18 1.3866(12) . ?
C17 C22 1.3961(12) . ?
C18 H18 0.9500 . ?
C18 C19 1.3918(13) . ?
C19 H19 0.9500 . ?
C19 C20 1.3864(13) . ?
C20 H20 0.9500 . ?
C20 C21 1.3889(14) . ?
C21 H21 0.9500 . ?
C21 C22 1.3872(13) . ?
C22 H22 0.9500 . ?
C23 H23A 0.9900 . ?
C23 H23B 0.9900 . ?
C23 C24 1.5040(12) . ?
C24 H24A 0.9800 . ?
C24 H24B 0.9800 . ?
C24 H24C 0.9800 . ?
C25 H25 0.9500 . ?
C25 C26 1.3827(12) . ?
C26 H26 0.9500 . ?
C26 C27 1.3846(12) . ?
C27 H27 0.9500 . ?

loop_
_geom_angle_atom_site_label_1
_geom_angle_atom_site_label_2
_geom_angle_atom_site_label_3
_geom_angle
_geom_angle_site_symmetry_1
_geom_angle_site_symmetry_3
_geom_angle_publ_flag
C1 O1 C16 117.33(6) . . ?
C15 O3 C23 116.46(7) . . ?
C25 N1 C6 116.83(7) . . ?
C27 N2 C6 115.96(7) . . ?
O1 C1 C2 110.12(6) . . ?
O2 C1 O1 124.64(7) . . ?
O2 C1 C2 125.24(7) . . ?
C1 C2 C11 110.87(6) . . ?
C1 C2 C13 109.63(6) . . ?
C3 C2 C1 109.85(6) . . ?
C3 C2 C11 119.62(6) . . ?
C3 C2 C13 116.98(6) . . ?
C11 C2 C13 88.16(5) . . ?
C4 C3 C2 118.65(6) . . ?
C4 C3 C9 119.27(7) . . ?
C9 C3 C2 122.06(6) . . ?
C3 C4 H4 119.0 . . ?
C3 C4 C5 121.98(7) . . ?
C5 C4 H4 119.0 . . ?
C4 C5 C6 119.09(7) . . ?
C7 C5 C4 118.90(7) . . ?
C7 C5 C6 122.01(7) . . ?
N1 C6 N2 125.44(7) . . ?
N1 C6 C5 116.51(7) . . ?
N2 C6 C5 118.04(7) . . ?
C5 C7 H7 120.4 . . ?
C8 C7 C5 119.28(7) . . ?
C8 C7 H7 120.4 . . ?
C7 C8 H8 118.8 . . ?
C7 C8 C9 122.33(7) . . ?
C9 C8 H8 118.8 . . ?
C3 C9 C10 122.30(7) . . ?
C8 C9 C3 118.24(7) . . ?
C8 C9 C10 119.46(7) . . ?
C9 C10 H10A 109.5 . . ?
C9 C10 H10B 109.5 . . ?
C9 C10 H10C 109.5 . . ?
C9 C10 H10D 109.5 . . ?
C9 C10 H10E 109.5 . . ?
C9 C10 H10F 109.5 . . ?
H10A C10 H10B 109.5 . . ?
H10A C10 H10C 109.5 . . ?
H10A C10 H10D 141.1 . . ?
H10A C10 H10E 56.3 . . ?
H10A C10 H10F 56.3 . . ?
H10B C10 H10C 109.5 . . ?
H10B C10 H10D 56.3 . . ?
H10B C10 H10E 141.1 . . ?
H10B C10 H10F 56.3 . . ?
H10C C10 H10D 56.3 . . ?
H10C C10 H10E 56.3 . . ?
H10C C10 H10F 141.1 . . ?
H10D C10 H10E 109.5 . . ?
H10D C10 H10F 109.5 . . ?
H10E C10 H10F 109.5 . . ?
C2 C11 H11A 110.8(7) . . ?
C2 C11 H11B 117.5(7) . . ?
H11A C11 H11B 110.4(10) . . ?
C12 C11 C2 88.17(5) . . ?
C12 C11 H11A 111.3(7) . . ?
C12 C11 H11B 117.0(7) . . ?
C11 C12 H12 110.7 . . ?
C13 C12 C11 89.03(5) . . ?
C13 C12 H12 110.7 . . ?
C14 C12 C11 117.64(6) . . ?
C14 C12 H12 110.7 . . ?
C14 C12 C13 116.42(6) . . ?
C2 C13 H13A 117.0(7) . . ?
C2 C13 H13B 109.8(7) . . ?
C12 C13 C2 88.33(5) . . ?
C12 C13 H13A 118.1(7) . . ?
C12 C13 H13B 109.9(7) . . ?
H13A C13 H13B 111.6(10) . . ?
F1 C14 F2 106.04(6) . . ?
F1 C14 C12 111.37(6) . . ?
F1 C14 C15 110.12(6) . . ?
F2 C14 C12 109.50(6) . . ?
F2 C14 C15 108.29(6) . . ?
C12 C14 C15 111.34(7) . . ?
O3 C15 C14 111.21(7) . . ?
O4A C15 O3 128.3(4) . . ?
O4A C15 C14 120.3(4) . . ?
O4B C15 O3 123.6(6) . . ?
O4B C15 C14 123.3(5) . . ?
O1 C16 H16A 109.2(8) . . ?
O1 C16 H16B 104.2(8) . . ?
O1 C16 C17 109.89(6) . . ?
H16A C16 H16B 110.7(11) . . ?
C17 C16 H16A 112.2(8) . . ?
C17 C16 H16B 110.4(8) . . ?
C18 C17 C16 120.10(7) . . ?
C18 C17 C22 119.00(8) . . ?
C22 C17 C16 120.90(8) . . ?
C17 C18 H18 119.7 . . ?
C17 C18 C19 120.52(8) . . ?
C19 C18 H18 119.7 . . ?
C18 C19 H19 119.9 . . ?
C20 C19 C18 120.25(8) . . ?
C20 C19 H19 119.9 . . ?
C19 C20 H20 120.2 . . ?
C19 C20 C21 119.51(8) . . ?
C21 C20 H20 120.2 . . ?
C20 C21 H21 119.9 . . ?
C22 C21 C20 120.24(8) . . ?
C22 C21 H21 119.9 . . ?
C17 C22 H22 119.8 . . ?
C21 C22 C17 120.47(8) . . ?
C21 C22 H22 119.8 . . ?
O3 C23 H23A 110.3 . . ?
O3 C23 H23B 110.3 . . ?
O3 C23 C24 107.16(7) . . ?
H23A C23 H23B 108.5 . . ?
C24 C23 H23A 110.3 . . ?
C24 C23 H23B 110.3 . . ?
C23 C24 H24A 109.5 . . ?
C23 C24 H24B 109.5 . . ?
C23 C24 H24C 109.5 . . ?
H24A C24 H24B 109.5 . . ?
H24A C24 H24C 109.5 . . ?
H24B C24 H24C 109.5 . . ?
N1 C25 H25 118.7 . . ?
N1 C25 C26 122.58(8) . . ?
C26 C25 H25 118.7 . . ?
C25 C26 H26 122.0 . . ?
C25 C26 C27 115.93(8) . . ?
C27 C26 H26 122.0 . . ?
N2 C27 C26 123.24(8) . . ?
N2 C27 H27 118.4 . . ?
C26 C27 H27 118.4 . . ?

loop_
_geom_torsion_atom_site_label_1
_geom_torsion_atom_site_label_2
_geom_torsion_atom_site_label_3
_geom_torsion_atom_site_label_4
_geom_torsion
_geom_torsion_site_symmetry_1
_geom_torsion_site_symmetry_2
_geom_torsion_site_symmetry_3
_geom_torsion_site_symmetry_4
_geom_torsion_publ_flag
F1 C14 C15 O3 -38.13(9) . . . . ?
F1 C14 C15 O4A 138.0(11) . . . . ?
F1 C14 C15 O4B 157.0(13) . . . . ?
F2 C14 C15 O3 -153.66(7) . . . . ?
F2 C14 C15 O4A 22.4(11) . . . . ?
F2 C14 C15 O4B 41.5(13) . . . . ?
O1 C1 C2 C3 61.09(7) . . . . ?
O1 C1 C2 C11 -164.48(6) . . . . ?
O1 C1 C2 C13 -68.77(7) . . . . ?
O1 C16 C17 C18 125.74(8) . . . . ?
O1 C16 C17 C22 -54.45(10) . . . . ?
O2 C1 C2 C3 -118.33(8) . . . . ?
O2 C1 C2 C11 16.10(10) . . . . ?
O2 C1 C2 C13 111.81(8) . . . . ?
N1 C25 C26 C27 0.44(14) . . . . ?
C1 O1 C16 C17 99.57(8) . . . . ?
C1 C2 C3 C4 -105.65(7) . . . . ?
C1 C2 C3 C9 72.75(9) . . . . ?
C1 C2 C11 C12 91.62(6) . . . . ?
C1 C2 C13 C12 -92.71(6) . . . . ?
C2 C3 C4 C5 178.42(7) . . . . ?
C2 C3 C9 C8 -178.31(7) . . . . ?
C2 C3 C9 C10 1.65(11) . . . . ?
C2 C11 C12 C13 18.94(5) . . . . ?
C2 C11 C12 C14 138.50(7) . . . . ?
C3 C2 C11 C12 -138.97(6) . . . . ?
C3 C2 C13 C12 141.40(6) . . . . ?
C3 C4 C5 C6 -179.38(7) . . . . ?
C3 C4 C5 C7 -0.31(11) . . . . ?
C4 C3 C9 C8 0.09(11) . . . . ?
C4 C3 C9 C10 -179.96(7) . . . . ?
C4 C5 C6 N1 -5.76(10) . . . . ?
C4 C5 C6 N2 173.06(7) . . . . ?
C4 C5 C7 C8 0.57(11) . . . . ?
C5 C7 C8 C9 -0.52(12) . . . . ?
C6 N1 C25 C26 -0.54(13) . . . . ?
C6 N2 C27 C26 -1.37(12) . . . . ?
C6 C5 C7 C8 179.61(7) . . . . ?
C7 C5 C6 N1 175.20(7) . . . . ?
C7 C5 C6 N2 -5.98(11) . . . . ?
C7 C8 C9 C3 0.19(11) . . . . ?
C7 C8 C9 C10 -179.77(7) . . . . ?
C9 C3 C4 C5 -0.03(11) . . . . ?
C11 C2 C3 C4 124.48(7) . . . . ?
C11 C2 C3 C9 -57.12(9) . . . . ?
C11 C2 C13 C12 18.82(5) . . . . ?
C11 C12 C13 C2 -18.89(5) . . . . ?
C11 C12 C14 F1 -54.20(9) . . . . ?
C11 C12 C14 F2 62.75(8) . . . . ?
C11 C12 C14 C15 -177.53(6) . . . . ?
C12 C14 C15 O3 85.90(8) . . . . ?
C12 C14 C15 O4A -98.0(11) . . . . ?
C12 C14 C15 O4B -78.9(13) . . . . ?
C13 C2 C3 C4 20.12(9) . . . . ?
C13 C2 C3 C9 -161.47(7) . . . . ?
C13 C2 C11 C12 -18.71(5) . . . . ?
C13 C12 C14 F1 49.61(9) . . . . ?
C13 C12 C14 F2 166.56(6) . . . . ?
C13 C12 C14 C15 -73.71(8) . . . . ?
C14 C12 C13 C2 -139.53(6) . . . . ?
C15 O3 C23 C24 -159.00(8) . . . . ?
C16 O1 C1 O2 4.77(11) . . . . ?
C16 O1 C1 C2 -174.65(6) . . . . ?
C16 C17 C18 C19 179.82(8) . . . . ?
C16 C17 C22 C21 179.10(9) . . . . ?
C17 C18 C19 C20 1.07(14) . . . . ?
C18 C17 C22 C21 -1.09(14) . . . . ?
C18 C19 C20 C21 -1.06(15) . . . . ?
C19 C20 C21 C22 -0.02(16) . . . . ?
C20 C21 C22 C17 1.10(16) . . . . ?
C22 C17 C18 C19 0.01(13) . . . . ?
C23 O3 C15 O4A 10.0(12) . . . . ?
C23 O3 C15 C14 -174.32(7) . . . . ?
C23 O3 C15 O4B -9.5(12) . . . . ?
C25 N1 C6 N2 -0.37(12) . . . . ?
C25 N1 C6 C5 178.35(7) . . . . ?
C25 C26 C27 N2 0.57(13) . . . . ?
C27 N2 C6 N1 1.29(12) . . . . ?
C27 N2 C6 C5 -177.41(7) . . . . ?

_shelx_res_file
;
TITL mo_2086_cg_0m_a.res in P-1
    mo_2086_cg_0m.res
    created by SHELXL-2018/3 at 09:57:23 on 28-Aug-2023
REM Old TITL mo_2086_CG_0m in P-1
REM SHELXT solution in P-1: R1 0.159, Rweak 0.009, Alpha 0.046
REM <I/s> 0.000 for 0 systematic absences, Orientation as input
REM Formula found by SHELXT: C29 O4A F2
CELL 0.71073 6.2826 9.2964 20.7941 79.178 88.421 73.984
ZERR 2 0.0009 0.0019 0.0043 0.006 0.009 0.007
LATT 1
SFAC C H F N O
UNIT 54 52 4 4 8
DFIX 0.99 C13 H13b C13 H13a C11 H11a C11 H11b
SADI O4A C15 O4B C15
DFIX 0.99 C16 H16b C16 H16a

L.S. 4
PLAN  5
SIZE 0.092 0.206 0.688
TEMP -173.15
CONF
BOND
list 4
MORE -1
BOND $H
fmap 2
acta
REM <olex2.extras>
REM <HklSrc "%.\\mo_2086_CG_0m.hkl">
REM </olex2.extras>

WGHT    0.057800    0.306100
FVAR       0.75195   0.29611   0.56421
F1    3   -0.030759    0.533425    0.420811    11.00000    0.02462    0.01943 =
         0.01862   -0.00597    0.00014   -0.00380
F2    3   -0.181334    0.366705    0.394400    11.00000    0.01939    0.03023 =
         0.02064   -0.00053   -0.00021   -0.01342
O1    5    0.464033    0.524816    0.182195    11.00000    0.01760    0.01906 =
         0.01663   -0.00498    0.00211   -0.00510
O2    5    0.151387    0.463006    0.162661    11.00000    0.02350    0.01920 =
         0.01982   -0.00643   -0.00284   -0.00721
O3    5    0.332482    0.322736    0.463717    11.00000    0.02187    0.01660 =
         0.02345   -0.00037   -0.00812   -0.00638
PART 1
O4A   5    0.157958    0.147839    0.450210    31.00000    0.04488    0.02233 =
         0.05767    0.01703   -0.02963   -0.01945
PART 0
N1    4    0.639532    0.896262    0.326333    11.00000    0.01919    0.01794 =
         0.02413   -0.00146   -0.00458   -0.00756
N2    4    0.545349    1.144436    0.259380    11.00000    0.01879    0.01441 =
         0.02616   -0.00399   -0.00051   -0.00659
C1    1    0.253806    0.521430    0.193316    11.00000    0.01715    0.01197 =
         0.01402   -0.00034   -0.00137   -0.00341
C2    1    0.163227    0.603353    0.249671    11.00000    0.01349    0.01278 =
         0.01298   -0.00130   -0.00176   -0.00458
C3    1    0.165678    0.768986    0.232040    11.00000    0.01375    0.01206 =
         0.01335   -0.00175    0.00020   -0.00385
C4    1    0.325683    0.814808    0.261552    11.00000    0.01336    0.01280 =
         0.01568   -0.00215   -0.00033   -0.00407
AFIX  43
H4    2    0.426951    0.742260    0.292765    11.00000   -1.20000
AFIX   0
C5    1    0.341847    0.964280    0.246654    11.00000    0.01337    0.01302 =
         0.01660   -0.00306    0.00086   -0.00426
C6    1    0.517777    1.004726    0.279453    11.00000    0.01372    0.01357 =
         0.01866   -0.00485    0.00189   -0.00456
C7    1    0.193439    1.070543    0.200514    11.00000    0.01837    0.01243 =
         0.01875   -0.00172    0.00029   -0.00448
AFIX  43
H7    2    0.202180    1.172602    0.189325    11.00000   -1.20000
AFIX   0
C8    1    0.033012    1.025398    0.171182    11.00000    0.01802    0.01396 =
         0.01709   -0.00043   -0.00222   -0.00298
AFIX  43
H8    2   -0.068173    1.098476    0.140115    11.00000   -1.20000
AFIX   0
C9    1    0.015063    0.876036    0.185757    11.00000    0.01474    0.01412 =
         0.01421   -0.00192   -0.00098   -0.00352
C10   1   -0.162788    0.834903    0.151806    11.00000    0.01777    0.01870 =
         0.01862   -0.00171   -0.00478   -0.00496
AFIX 127
H10A  2   -0.299480    0.918550    0.147889    21.00000   -1.20000
H10B  2   -0.190123    0.742170    0.177407    21.00000   -1.20000
H10C  2   -0.114348    0.817256    0.108055    21.00000   -1.20000
H10D  2   -0.103154    0.733434    0.141012   -21.00000   -1.20000
H10E  2   -0.212512    0.909814    0.111494   -21.00000   -1.20000
H10F  2   -0.288286    0.834729    0.180845   -21.00000   -1.20000
AFIX   0
C11   1   -0.051964    0.563660    0.275955    11.00000    0.01407    0.01540 =
         0.01532    0.00005   -0.00228   -0.00570
H11A  2   -0.141967    0.643364    0.297644    11.00000   -1.20000
H11B  2   -0.142567    0.537156    0.245446    11.00000   -1.20000
C12   1    0.094672    0.430809    0.326109    11.00000    0.01644    0.01359 =
         0.01407   -0.00117   -0.00125   -0.00533
AFIX  13
H12   2    0.134143    0.334212    0.308389    11.00000   -1.20000
AFIX   0
C13   1    0.282926    0.509044    0.315178    11.00000    0.01465    0.01451 =
         0.01405    0.00002   -0.00263   -0.00510
H13A  2    0.435099    0.444728    0.312275    11.00000   -1.20000
H13B  2    0.274183    0.575694    0.346807    11.00000   -1.20000
C14   1    0.013976    0.404245    0.394872    11.00000    0.01751    0.01614 =
         0.01572   -0.00113   -0.00107   -0.00725
C15   1    0.181968    0.273486    0.439213    11.00000    0.02432    0.01765 =
         0.01690    0.00097   -0.00517   -0.00881
C16   1    0.569797    0.463522    0.126052    11.00000    0.02308    0.01724 =
         0.01872   -0.00473    0.00364   -0.00205
H16A  2    0.495321    0.390239    0.115272    11.00000   -1.20000
H16B  2    0.721009    0.412304    0.141113    11.00000   -1.20000
C17   1    0.564203    0.591411    0.069278    11.00000    0.01949    0.01844 =
         0.01481   -0.00516    0.00049   -0.00394
C18   1    0.758605    0.604589    0.038652    11.00000    0.01914    0.02329 =
         0.02001   -0.00440    0.00077   -0.00457
AFIX  43
H18   2    0.895314    0.532676    0.053763    11.00000   -1.20000
AFIX   0
C19   1    0.755040    0.722339   -0.014053    11.00000    0.02446    0.02893 =
         0.02242   -0.00287    0.00371   -0.00886
AFIX  43
H19   2    0.888794    0.729369   -0.035175    11.00000   -1.20000
AFIX   0
C20   1    0.557035    0.829406   -0.035844    11.00000    0.03238    0.02553 =
         0.01923   -0.00004    0.00215   -0.00551
AFIX  43
H20   2    0.554969    0.910751   -0.071346    11.00000   -1.20000
AFIX   0
C21   1    0.361707    0.816861   -0.005387    11.00000    0.02586    0.02973 =
         0.02300    0.00298    0.00066    0.00234
AFIX  43
H21   2    0.225534    0.889907   -0.020101    11.00000   -1.20000
AFIX   0
C22   1    0.364748    0.698047    0.046444    11.00000    0.02012    0.02917 =
         0.02224    0.00066    0.00276   -0.00095
AFIX  43
H22   2    0.230156    0.689183    0.066542    11.00000   -1.20000
AFIX   0
C23   1    0.514889    0.206425    0.501892    11.00000    0.02213    0.01888 =
         0.02170   -0.00057   -0.00671   -0.00400
AFIX  23
H23A  2    0.627682    0.159117    0.472291    11.00000   -1.20000
H23B  2    0.458643    0.125665    0.528843    11.00000   -1.20000
AFIX   0
C24   1    0.614361    0.285107    0.545080    11.00000    0.02452    0.02930 =
         0.02290   -0.00375   -0.00702   -0.00914
AFIX 137
H24A  2    0.672333    0.363142    0.517811    11.00000   -1.50000
H24B  2    0.735157    0.210299    0.572078    11.00000   -1.50000
H24C  2    0.500409    0.333149    0.573492    11.00000   -1.50000
AFIX   0
C25   1    0.801939    0.930582    0.354936    11.00000    0.02014    0.02176 =
         0.02710   -0.00335   -0.00578   -0.00764
AFIX  43
H25   2    0.890130    0.856275    0.388589    11.00000   -1.20000
AFIX   0
C26   1    0.846892    1.070043    0.337517    11.00000    0.01858    0.02103 =
         0.02836   -0.00935   -0.00103   -0.00798
AFIX  43
H26   2    0.963502    1.093282    0.357931    11.00000   -1.20000
AFIX   0
C27   1    0.711612    1.173759    0.288511    11.00000    0.01987    0.01666 =
         0.03073   -0.00721    0.00063   -0.00801
AFIX  43
H27   2    0.738283    1.270539    0.274923    11.00000   -1.20000
AFIX   0
PART 2
O4B   5    0.200610    0.140097    0.439480   -31.00000    0.04557    0.01618 =
         0.05196   -0.00223   -0.03060   -0.00988
HKLF 4


REM  mo_2086_cg_0m_a.res in P-1
REM wR2 = 0.105599, GooF = S = 1.03158, Restrained GooF = 1.03134 for all data
REM R1 = 0.036731 for 7094 Fo > 4sig(Fo) and 0.041685 for all 7944 data
REM 347 parameters refined using 7 restraints

END

WGHT      0.0578      0.3062

REM Highest difference peak  0.499,  deepest hole -0.257,  1-sigma level  0.048
Q1    1   0.0920  0.8219  0.2096  11.00000  0.05    0.50
Q2    1   0.0937  0.3402  0.4195  11.00000  0.05    0.49
Q3    1   0.0541  0.4205  0.3613  11.00000  0.05    0.46
Q4    1   0.2376  0.7931  0.2487  11.00000  0.05    0.46
Q5    1   0.4337  0.9886  0.2642  11.00000  0.05    0.43
;
_shelx_res_checksum               6618
_shelx_hkl_file
;
  -1   0   0 20.2157 0.54834   7
  -1   0   0 21.3653 1.67383   5
  -1   0   0 19.1868 0.46861   6
  -1   0   0 19.0668 0.41468   6
  -1   0   0 19.2144 0.61013   9
  -1   0   0 18.6740 1.56708   2
  -1   0   0 19.5798 0.47418  11
  -1   0   0 19.3856 0.48184  11
  -1   0   0 17.4811 2.03624   1
  -1   0   0 19.3188 0.48146  13
  -1   0   0 18.9755 0.48016  13
  -1   0   0 18.1534 1.85269   5
  -1   0   0 18.9445 1.59269   2
  -1   0   0 20.1275 0.60738  12
   1   0   0 19.6802 0.48639  11
   1   0   0 19.0304 1.56463   5
   1   0   0 19.8734 0.37207   6
   1   0   0 20.4215 0.54481   7
   1   0   0 20.2277 1.65896   5
   1   0   0 20.5694 1.71464   2
   1   0   0 19.0738 0.60593  12
   1   0   0 19.6061 0.46133  11
   1   0   0 20.4604 2.28455   1
   1   0   0 18.9266 0.49040  13
   1   0   0 19.9981 0.62576   9
  -2   0   0 82.2425 2.14712  12
  -2   0   0 84.1126 4.49120   2
  -2   0   0 81.9363 4.57321   5
  -2   0   0 83.5262 5.56508   1
  -2   0   0 82.7307 1.75053  11
  -2   0   0 85.2593 4.34141   2
  -2   0   0 81.3927 1.62674  13
  -2   0   0 81.6651 1.54491   6
  -2   0   0 85.1533 4.18502   5
  -2   0   0 83.9881 1.67768  11
  -2   0   0 84.8813 1.96062   9
  -2   0   0 83.8104 1.68780  13
  -2   0   0 86.9688 1.83358   7
  -2   0   0 81.9351 1.66745   6
   2   0   0 84.3439 4.75469   2
   2   0   0 82.1515 4.70852   5
   2   0   0 82.3477 4.28272   2
   2   0   0 87.3907 1.80780   7
   2   0   0 83.0674 1.98973   9
   2   0   0 84.4590 1.63237  13
   2   0   0 83.3427 4.18691   5
   2   0   0 85.3734 6.07438   1
   2   0   0 85.6022 1.61001  11
   2   0   0 83.8517 1.70217  13
  -3   0   0 352.390 5.98122  13
  -3   0   0 336.516 13.6097   1
  -3   0   0 342.178 10.8805   2
  -3   0   0 349.380 6.41413  12
  -3   0   0 350.697 5.88196  13
  -3   0   0 364.953 16.2463   4
  -3   0   0 346.089 6.00047   6
  -3   0   0 351.498 6.02003  11
  -3   0   0 354.657 11.0278   5
  -3   0   0 342.089 6.10593   8
  -3   0   0 347.321 5.86144  11
  -3   0   0 287.696 17.4189   5
  -3   0   0 363.020 11.6826   2
  -3   0   0 343.576 5.81060   6
  -3   0   0 350.088 6.44399   9
   3   0   0 354.840 5.83536  11
   3   0   0 350.349 12.3374   2
   3   0   0 337.225 6.02758  13
   3   0   0 346.461 15.2374   1
   3   0   0 349.807 6.18921   7
   3   0   0 350.072 12.1926   5
   3   0   0 346.508 10.9101   5
   3   0   0 355.215 5.88746  13
   3   0   0 364.620 11.4540   2
  -4   0   0 15.1565 1.01087   9
  -4   0   0 19.0664 4.72053   1
  -4   0   0 7.59655 4.58937   4
  -4   0   0 14.0810 3.18802   5
  -4   0   0 15.4596 0.67933  11
  -4   0   0 16.2226 1.00942  12
  -4   0   0 15.9069 3.88773   2
  -4   0   0 14.8736 0.86982   7
  -4   0   0 14.4954 0.71349  13
  -4   0   0 15.5814 0.77133   6
  -4   0   0 16.3515 0.68615   6
  -4   0   0 16.2196 0.68632  13
  -4   0   0 26.5253 4.94944   5
  -4   0   0 13.7460 3.08102   2
  -4   0   0 16.3197 0.79126  11
   4   0   0 14.7582 0.61333  11
   4   0   0 15.5416 4.29997   5
   4   0   0 3.86557 3.89475   2
   4   0   0 15.0554 0.85471   7
   4   0   0 18.1094 3.54797   2
   4   0   0 19.1367 4.31282   5
   4   0   0 15.6697 0.67249  13
   4   0   0 12.0028 4.92785   1
  -5   0   0 159.280 3.89182  11
  -5   0   0 150.222 3.60444   7
  -5   0   0 151.207 3.90720   9
  -5   0   0 155.371 3.09378  11
  -5   0   0 149.552 3.36137   6
  -5   0   0 150.199 3.18255  13
  -5   0   0 152.044 3.02962  13
  -5   0   0 155.962 3.92255  12
   5   0   0 152.738 2.98370  11
   5   0   0 154.386 3.11355  13
  -6   0   0 354.239 6.54489  13
  -6   0   0 372.491 7.43636  10
  -6   0   0 371.286 7.05408   6
  -6   0   0 369.303 7.69993  12
  -6   0   0 359.940 7.32344   7
  -6   0   0 376.878 7.80223   9
  -6   0   0 367.303 6.99878  11
  -6   0   0 375.246 6.58330  11
  -6   0   0 375.350 6.41747  13
  -7   0   0 4.06108 0.58194  11
  -7   0   0 4.22977 0.84356  12
  -7   0   0 5.79833 0.58794  11
  -7   0   0 4.55981 0.78598   7
  -7   0   0 4.29381 0.89953   9
  -7   0   0 4.25321 0.80248  10
  -8   0   0 10.4628 1.38658   9
  -8   0   0 9.76603 1.95543  12
  -8   0   0 10.1572 1.58177  10
  -8   0   0 10.9318 0.76475  11
  -8   1   0 0.87117 0.43012  11
  -8   1   0 1.78759 0.68279  10
  -8   1   0 -0.4919 0.51617  12
  -8   1   0 0.67902 0.66802   9
  -7   1   0 70.1419 1.88499  13
  -7   1   0 72.2756 2.10439  11
  -7   1   0 76.3203 2.83881   9
  -7   1   0 71.9095 2.79720  12
  -7   1   0 76.3110 2.78675  10
  -7   1   0 69.4635 2.30561   7
   6  -1   0 168.750 3.62284  13
  -6   1   0 165.731 5.10003  10
  -6   1   0 171.203 3.66647  11
  -6   1   0 174.226 3.60340  13
  -6   1   0 165.050 4.36576   9
  -6   1   0 166.398 5.82301  12
  -6   1   0 168.837 3.77848  13
  -6   1   0 167.002 3.89334   7
  -6   1   0 169.648 4.01468  11
   5  -1   0 40.5859 1.34652  13
   5  -1   0 38.8533 1.26923  11
  -5   1   0 40.3232 1.35740  11
  -5   1   0 41.6564 1.76643  12
  -5   1   0 38.2821 1.34269  13
  -5   1   0 39.3639 1.75204   9
  -5   1   0 39.9067 1.68362  10
  -5   1   0 40.2387 1.52879  11
  -5   1   0 40.7448 1.51866   7
  -5   1   0 39.8315 1.46546  13
   4  -1   0 32.0615 1.08403  13
   4  -1   0 32.3939 1.03995  11
   4  -1   0 31.6372 1.14137   7
  -4   1   0 33.5721 1.23553  11
  -4   1   0 31.9417 1.09560  11
  -4   1   0 31.6869 1.36916   9
  -4   1   0 32.8522 1.12335  13
  -4   1   0 32.3862 1.16977   6
  -4   1   0 29.5625 1.38919  12
  -4   1   0 32.6591 1.17180  13
  -4   1   0 31.2926 1.18810   7
   3  -1   0 6.43846 2.43432   5
   3  -1   0 4.48687 2.88104   2
   3  -1   0 9.81690 0.51934  11
   3  -1   0 9.24785 0.56446   7
   3  -1   0 12.8979 3.41017   5
   3  -1   0 6.12515 3.99694   1
   3  -1   0 11.0070 2.96616   2
   3  -1   0 9.67960 0.40122   6
   3  -1   0 9.29817 0.52799  13
   3  -1   0 10.8228 0.44620   6
  -3   1   0 7.73245 2.59729   2
  -3   1   0 10.0208 0.70020  12
  -3   1   0 7.36346 2.69788   2
  -3   1   0 10.4228 0.60762  11
  -3   1   0 8.79878 3.38454   1
  -3   1   0 10.6288 0.60889  13
  -3   1   0 10.0571 0.57677  13
  -3   1   0 11.0846 3.02163   5
  -3   1   0 8.77337 0.58178   6
  -3   1   0 10.4846 0.55095   6
  -3   1   0 9.63460 0.58001   7
  -3   1   0 10.5600 0.72780   9
  -3   1   0 5.07070 2.39019   5
  -3   1   0 10.0238 0.55110  11
   2  -1   0 350.954 5.96001   6
   2  -1   0 352.577 6.31995  12
   2  -1   0 342.154 6.06892  13
   2  -1   0 362.840 11.6186   5
   2  -1   0 371.145 14.7639   1
   2  -1   0 361.964 6.55522   9
   2  -1   0 355.823 5.95729   7
   2  -1   0 346.143 11.9115   2
   2  -1   0 347.760 5.93808  13
   2  -1   0 357.847 6.03821  11
   2  -1   0 372.023 5.87642   6
   2  -1   0 351.272 10.7862   2
  -2   1   0 354.284 5.99333   6
  -2   1   0 350.754 11.0113   5
  -2   1   0 355.111 5.93477   7
  -2   1   0 350.482 6.17950  12
  -2   1   0 356.439 6.16326   9
  -2   1   0 351.500 11.4446   5
  -2   1   0 356.470 6.00747  13
  -2   1   0 353.034 5.94658  11
  -2   1   0 352.924 6.01727  13
  -2   1   0 346.557 5.92576   6
  -2   1   0 352.567 6.01019  11
  -2   1   0 358.985 11.4849   2
  -2   1   0 345.557 13.5030   1
  -2   1   0 346.035 11.3752   2
   1  -1   0 203.659 3.32455   6
   1  -1   0 193.254 3.34127   6
   1  -1   0 183.546 6.88488   5
   1  -1   0 193.388 3.24389   7
   1  -1   0 194.361 3.43076  12
   1  -1   0 183.719 7.78086   5
   1  -1   0 198.751 6.57697   2
   1  -1   0 197.249 3.32680  13
   1  -1   0 185.469 3.40631  11
   1  -1   0 194.705 3.33993  11
   1  -1   0 196.600 3.41162   9
  -1   1   0 197.609 3.38613  12
  -1   1   0 178.397 7.79889   1
  -1   1   0 195.337 6.66962   5
  -1   1   0 191.561 3.31476   6
  -1   1   0 192.676 6.71472   5
  -1   1   0 194.703 3.34728   9
  -1   1   0 194.197 3.37845  13
  -1   1   0 195.534 3.33083  11
  -1   1   0 196.614 7.05906   2
  -1   1   0 190.685 6.59244   2
  -1   1   0 193.442 3.33470  13
  -1   1   0 196.079 3.21296   7
   0  -1   0 811.470 16.1489   2
   0  -1   0 815.511 15.5874   5
   0  -1   0 828.404 17.2451   1
   0  -1   0 801.380 15.5087   2
   0  -1   0 808.500 15.9766   5
   0   1   0 806.589 15.6695   2
   0   1   0 803.236 17.1960   1
   0   1   0 824.056 15.5990   5
   0   1   0 808.517 16.1984   2
   0   1   0 812.898 15.8737   5
  -1  -1   0 492.974 10.1561   2
  -1  -1   0 466.564 7.53388  10
  -1  -1   0 474.075 7.54107  13
  -1  -1   0 477.448 7.56045  11
  -1  -1   0 482.374 12.5325   4
  -1  -1   0 495.708 10.6922   2
  -1  -1   0 472.142 11.6951   1
  -1  -1   0 477.387 10.4197   5
  -1  -1   0 470.520 7.55495  11
  -1  -1   0 467.671 7.47991   6
  -1  -1   0 466.584 7.57296  13
   1   1   0 494.016 10.2020   5
   1   1   0 471.212 7.57891  11
   1   1   0 484.586 7.74966   7
   1   1   0 469.814 10.4468   5
   1   1   0 473.218 7.55773  13
   1   1   0 469.710 10.2537   2
   1   1   0 473.710 12.5745   4
   1   1   0 473.673 7.53388  11
  -2  -1   0 1083.05 26.7506   4
  -2  -1   0 1089.98 17.1801  11
  -2  -1   0 1076.19 17.6372   9
  -2  -1   0 1075.80 17.1404  13
  -2  -1   0 1067.87 16.9950   6
  -2  -1   0 1148.06 17.0543   6
  -2  -1   0 1084.16 17.1853  11
  -2  -1   0 1096.40 21.6259   5
  -2  -1   0 1108.49 20.9582   2
  -2  -1   0 1064.93 24.2505   1
  -2  -1   0 1099.65 21.0771   2
  -2  -1   0 1111.07 21.7065   5
  -2  -1   0 1093.49 17.1273  13
   2   1   0 1113.61 21.6801   5
   2   1   0 1098.54 24.3022   1
   2   1   0 1069.55 17.1940  13
   2   1   0 1077.95 17.1430  11
   2   1   0 1100.99 21.6744   5
   2   1   0 1090.99 22.1325   2
   2   1   0 1088.50 17.1497  11
  -3  -1   0 22.9218 0.63151   6
  -3  -1   0 22.4191 1.04162  12
  -3  -1   0 22.9607 0.76362  11
  -3  -1   0 24.6665 1.11516   9
  -3  -1   0 23.1035 3.00438   2
  -3  -1   0 23.5021 0.68466  13
  -3  -1   0 24.6456 2.87107   2
  -3  -1   0 22.5526 3.98788   1
  -3  -1   0 22.6329 0.71971   6
  -3  -1   0 27.8147 3.27104   5
  -3  -1   0 25.1107 3.42416   5
  -3  -1   0 24.2246 0.72122  13
  -3  -1   0 23.6058 1.02347   7
  -3  -1   0 23.0752 0.72251  11
  -3  -1   0 22.4603 4.85181   4
   3   1   0 20.0401 3.44577   2
   3   1   0 19.9441 2.81019   5
   3   1   0 24.0098 0.67101  11
   3   1   0 23.9142 3.35733   5
   3   1   0 22.0534 0.93423   7
   3   1   0 21.3024 4.04772   1
   3   1   0 21.1622 0.74924  13
  -4  -1   0 49.8768 8.51304   4
  -4  -1   0 42.8802 1.28034   6
  -4  -1   0 43.4537 1.65271  12
  -4  -1   0 42.4048 1.07089  13
  -4  -1   0 42.7638 1.13200  13
  -4  -1   0 43.8740 1.26087  11
  -4  -1   0 45.7889 4.69713   2
  -4  -1   0 49.9500 4.60655   5
  -4  -1   0 43.8090 5.91027   1
  -4  -1   0 43.9669 1.74156   9
  -4  -1   0 44.5466 1.61305   7
  -4  -1   0 36.2711 3.81375   2
  -4  -1   0 44.5231 1.14451  11
  -4  -1   0 45.1041 5.31041   5
   4   1   0 44.8928 1.07453  11
   4   1   0 47.0258 4.66499   5
   4   1   0 46.7520 6.08172   2
   4   1   0 48.7391 5.32806   5
   4   1   0 40.6567 6.60958   1
  -5  -1   0 16.6920 0.67382  13
  -5  -1   0 17.0068 1.15668   6
  -5  -1   0 16.0617 0.62887  13
  -5  -1   0 17.8582 0.73447  11
  -5  -1   0 17.7588 0.84216  11
  -5  -1   0 16.7277 1.22753   9
  -5  -1   0 16.4727 1.12932   7
  -5  -1   0 17.8577 1.19456  12
  -6  -1   0 59.3564 1.53235  11
  -6  -1   0 59.1946 1.76340  11
  -6  -1   0 59.1093 1.28368  13
  -6  -1   0 59.8841 3.61091   7
  -6  -1   0 58.6629 1.93181   6
  -6  -1   0 58.8428 2.37725  12
  -6  -1   0 61.5734 2.50522   9
   6   1   0 62.4923 1.59825  13
  -7  -1   0 20.0842 1.18755   6
  -7  -1   0 18.6644 1.34448  10
  -7  -1   0 16.6011 1.53066   9
  -7  -1   0 19.1756 1.48783  12
  -7  -1   0 17.9299 1.39661   7
  -7  -1   0 19.1885 0.82229  11
  -8  -1   0 2.86415 0.86508   9
  -8  -1   0 4.62174 0.86998  10
  -8  -1   0 4.87186 0.84790   7
  -8  -1   0 4.01305 0.45857  11
  -8  -1   0 4.32033 0.94133  12
  -8  -1   0 3.53406 0.40420  11
  -9  -1   0 6.40920 1.17757   9
  -8   2   0 0.93915 0.49335  11
  -7   2   0 4.38636 0.85590   9
  -7   2   0 5.54019 0.73502  11
  -7   2   0 4.24664 0.86078  12
  -7   2   0 6.02652 0.99875  10
   6  -2   0 5.53835 0.67611  13
  -6   2   0 5.70394 0.84860   9
  -6   2   0 6.81015 0.93637  10
  -6   2   0 5.96119 0.88284  12
  -6   2   0 6.71748 0.74863  13
  -6   2   0 5.79801 0.79952  11
  -6   2   0 5.71114 0.71399  11
  -6   2   0 5.69453 0.65647   7
   5  -2   0 88.7272 2.30914  11
   5  -2   0 93.4974 2.38553  13
   5  -2   0 82.4749 2.31025   7
  -5   2   0 90.7007 2.43091  13
  -5   2   0 91.6083 2.71459  10
  -5   2   0 90.0799 2.53139  13
  -5   2   0 92.4560 2.39807  11
  -5   2   0 92.1895 2.25992   7
  -5   2   0 94.8054 2.74548   9
  -5   2   0 87.9708 2.59285  11
  -5   2   0 93.0607 2.75133  12
   4  -2   0 57.9628 1.40575   6
   4  -2   0 57.9877 1.67175  11
   4  -2   0 58.7187 1.79893   7
   4  -2   0 57.5881 1.35314   6
   4  -2   0 61.4903 1.72276  13
  -4   2   0 62.0682 1.95172  10
  -4   2   0 60.8876 1.74003  11
  -4   2   0 60.2104 1.85399  13
  -4   2   0 60.5546 1.93860   9
  -4   2   0 60.0348 1.59626   7
  -4   2   0 61.1201 1.96906  12
  -4   2   0 60.1896 1.90235  11
   3  -2   0 117.440 11.8991   1
   3  -2   0 113.669 2.49359  13
   3  -2   0 114.130 2.51729   6
   3  -2   0 107.325 8.63049   5
   3  -2   0 120.485 8.16693   2
   3  -2   0 112.629 2.40895   7
   3  -2   0 116.445 2.39999   6
   3  -2   0 107.225 11.0247   2
  -3   2   0 113.955 2.31782   7
  -3   2   0 113.931 2.60819  13
  -3   2   0 114.924 10.1732   1
  -3   2   0 122.375 8.16178   5
  -3   2   0 116.035 2.51233  11
  -3   2   0 115.021 2.69424  12
  -3   2   0 112.019 2.58512  13
  -3   2   0 113.725 2.64204  11
  -3   2   0 113.627 2.68264  10
  -3   2   0 112.887 8.75035   5
  -3   2   0 105.031 8.04477   2
  -3   2   0 118.192 8.48278   2
  -3   2   0 114.888 2.63090   9
   2  -2   0 1214.80 27.3772   5
   2  -2   0 1183.31 28.3901   5
   2  -2   0 1172.41 19.0760   6
   2  -2   0 1166.17 19.2595   9
   2  -2   0 1153.75 42.7900   1
   2  -2   0 1191.36 29.4476   2
   2  -2   0 1179.82 19.0006  11
   2  -2   0 1232.89 27.8175   2
   2  -2   0 1178.13 18.8466   7
   2  -2   0 1231.15 19.0167   6
   2  -2   0 1186.08 18.9980  13
  -2   2   0 1153.19 19.1047  13
  -2   2   0 1188.78 19.0098  11
  -2   2   0 1197.99 32.0324   1
  -2   2   0 1177.23 19.1010  10
  -2   2   0 1190.84 19.0790  13
  -2   2   0 1188.83 19.0939  11
  -2   2   0 1179.55 28.7683   2
  -2   2   0 1180.04 18.9972   9
  -2   2   0 1227.40 28.2500   5
  -2   2   0 1159.40 18.7234   7
  -2   2   0 1233.45 28.0673   5
  -2   2   0 1176.34 28.0509   2
  -2   2   0 1180.24 19.0409   6
  -2   2   0 1202.87 19.0896  12
   1  -2   0 889.079 20.5020   2
   1  -2   0 861.106 13.7190   6
   1  -2   0 861.975 13.4809   7
   1  -2   0 828.778 24.3335   1
   1  -2   0 833.960 13.6650  13
   1  -2   0 853.027 13.6406   9
   1  -2   0 869.526 21.6380   2
   1  -2   0 822.337 13.6502  11
   1  -2   0 855.421 19.9314   5
   1  -2   0 851.068 13.6963  11
   1  -2   0 816.568 20.5465   5
  -1   2   0 854.610 14.0648  13
  -1   2   0 847.770 13.6457  10
  -1   2   0 868.037 23.7755   1
  -1   2   0 852.927 20.6563   5
  -1   2   0 871.174 21.3432   2
  -1   2   0 846.310 13.6824  13
  -1   2   0 855.416 20.4952   5
  -1   2   0 848.261 13.6992   6
  -1   2   0 856.835 20.3741   2
  -1   2   0 837.002 13.7930  12
  -1   2   0 861.823 13.7096  11
   0  -2   0 949.971 15.0426  11
   0  -2   0 927.189 14.8659  10
   0  -2   0 928.402 21.5093   2
   0  -2   0 946.414 23.6654   1
   0  -2   0 987.422 20.4702   5
   0  -2   0 954.211 20.9414   5
   0  -2   0 958.868 20.4689   2
   0  -2   0 972.703 15.0918   6
   0  -2   0 937.643 15.1307  13
   0  -2   0 958.185 15.0641  11
   0  -2   0 957.507 15.0548  13
   0   2   0 938.157 15.0343  11
   0   2   0 966.172 23.2773   1
   0   2   0 936.839 15.0535   6
   0   2   0 988.427 21.6008   2
   0   2   0 938.369 15.0369  13
   0   2   0 950.124 14.9494   8
   0   2   0 869.853 23.2635   5
   0   2   0 937.484 20.3244   5
   0   2   0 951.669 15.1360  13
  -1  -2   0 549.998 8.87087  12
  -1  -2   0 567.568 15.0694   1
  -1  -2   0 547.564 8.89879  11
  -1  -2   0 556.820 8.93236  13
  -1  -2   0 546.200 9.07243  11
  -1  -2   0 557.396 9.09219   7
  -1  -2   0 502.779 19.4147   4
  -1  -2   0 554.567 13.8445   2
  -1  -2   0 551.143 8.88379   6
  -1  -2   0 561.115 13.6145   2
  -1  -2   0 555.485 8.91880  13
  -1  -2   0 566.249 13.6014   5
  -1  -2   0 556.467 13.3849   5
  -1  -2   0 558.710 8.68392  10
   1   2   0 555.827 8.95670  13
   1   2   0 549.501 8.69507  10
   1   2   0 558.000 8.88699  13
   1   2   0 547.727 13.8544   2
   1   2   0 557.211 8.92924  12
   1   2   0 549.101 14.5461   4
   1   2   0 541.060 10.0751   3
   1   2   0 548.643 8.86712  11
   1   2   0 538.772 8.82556   6
   1   2   0 553.594 13.2998   2
   1   2   0 558.874 15.0288   1
   1   2   0 539.699 8.60836   8
   1   2   0 573.606 13.2172   5
  -2  -2   0 331.633 5.37480  11
  -2  -2   0 323.036 5.76631   7
  -2  -2   0 327.604 12.7264   4
  -2  -2   0 314.471 12.3725   1
  -2  -2   0 319.352 5.13185   8
  -2  -2   0 316.995 5.32154  10
  -2  -2   0 329.145 7.72661   3
  -2  -2   0 310.070 10.0066   2
  -2  -2   0 311.438 9.41020   5
  -2  -2   0 316.908 5.38676  11
  -2  -2   0 317.446 9.33499   2
  -2  -2   0 329.227 10.4207   1
  -2  -2   0 313.950 10.0397   5
  -2  -2   0 327.173 5.54258  13
  -2  -2   0 312.800 5.39555  13
  -2  -2   0 325.648 5.28299   6
   2   2   0 319.974 10.1051   2
   2   2   0 321.287 5.73180   7
   2   2   0 323.455 9.86995   2
   2   2   0 318.442 5.29159  11
   2   2   0 317.955 5.35311  13
   2   2   0 316.301 5.40397  11
   2   2   0 316.749 5.39583  13
   2   2   0 329.505 10.2666   5
   2   2   0 310.453 13.0257   4
   2   2   0 324.668 9.34721   5
  -3  -2   0 82.6034 1.64348  13
  -3  -2   0 85.3027 1.76133  11
  -3  -2   0 71.0410 4.84216   5
  -3  -2   0 84.0622 8.04049   4
  -3  -2   0 81.7028 1.64382   8
  -3  -2   0 75.7296 7.27251   1
  -3  -2   0 83.4167 2.28597   9
  -3  -2   0 82.9168 2.20252   7
  -3  -2   0 83.3211 1.73127  13
  -3  -2   0 86.9634 5.68443   5
  -3  -2   0 80.9353 4.98238   2
  -3  -2   0 83.2587 1.68739   6
  -3  -2   0 83.7050 1.77882  11
  -3  -2   0 82.8226 4.54129   2
   3   2   0 81.5545 1.75085  13
   3   2   0 73.7423 5.29629   5
   3   2   0 81.4548 5.22768   5
   3   2   0 81.1881 5.58544   2
   3   2   0 85.2524 6.40748   1
   3   2   0 83.6859 1.73480  11
  -4  -2   0 1780.54 28.0503  11
  -4  -2   0 1798.21 29.1564   9
  -4  -2   0 1757.32 27.8589  13
  -4  -2   0 1791.15 28.0891  11
  -4  -2   0 1737.44 28.1453   6
  -4  -2   0 1800.83 32.8544   2
  -4  -2   0 1735.92 39.8610   1
  -4  -2   0 1801.77 35.2897   5
  -4  -2   0 1704.86 28.0753   8
  -4  -2   0 1771.02 32.9411   2
  -4  -2   0 1790.45 47.5061   4
  -4  -2   0 1885.62 36.1529   5
  -4  -2   0 1790.69 29.0030   7
  -4  -2   0 1758.61 27.8791  13
   4   2   0 1689.61 28.6211  11
   4   2   0 1828.45 35.5685   5
   4   2   0 1823.79 35.8495   5
   4   2   0 1812.50 37.8213   2
  -5  -2   0 123.337 2.55943  11
  -5  -2   0 117.248 3.29995   7
  -5  -2   0 118.205 2.20179  13
  -5  -2   0 119.722 2.42556  11
  -5  -2   0 124.332 3.40348  12
  -5  -2   0 118.625 2.72921   6
  -5  -2   0 120.206 3.49445   9
   5   2   0 122.222 2.49204  13
  -6  -2   0 79.9319 2.97864   9
  -6  -2   0 79.9071 1.79938  11
  -6  -2   0 80.8974 2.82608   7
  -6  -2   0 80.1432 2.30360   6
  -6  -2   0 80.0179 1.94548  11
  -6  -2   0 81.9546 2.89837  12
   6   2   0 82.3204 1.87297  13
  -7  -2   0 13.8118 0.97005   6
  -7  -2   0 11.8991 1.25262  12
  -7  -2   0 11.8696 1.35923   9
  -7  -2   0 12.2853 0.56386  11
  -7  -2   0 10.1766 1.19358   7
  -7  -2   0 10.9410 0.62888  11
  -8  -2   0 3.17998 0.96240   9
  -8  -2   0 3.66351 0.88816   7
  -8  -2   0 4.26484 0.82377  10
  -8  -2   0 3.50645 0.91324  12
  -8  -2   0 4.18900 0.70938   8
  -9  -2   0 22.1990 1.95550   9
  -9  -2   0 17.8616 1.50593  10
  -8   3   0 0.29024 0.61429   9
  -7   3   0 65.6167 2.28243  13
  -7   3   0 70.2900 3.08419  11
  -7   3   0 69.6615 2.57680   9
   6  -3   0 110.825 3.01882  13
  -6   3   0 112.364 3.31842  12
  -6   3   0 103.489 3.28425  10
  -6   3   0 108.711 3.02591  11
   5  -3   0 34.6401 1.23711   7
   5  -3   0 33.7070 1.42572  11
   5  -3   0 37.0274 1.50389  13
  -5   3   0 35.5529 1.63287  12
  -5   3   0 32.3604 1.59416  11
  -5   3   0 38.0561 1.57798  13
  -5   3   0 33.0822 1.54598   9
  -5   3   0 36.2264 1.70325  10
  -5   3   0 33.8847 1.61108  13
  -5   3   0 34.8845 1.11999   7
  -5   3   0 33.7684 1.47812  11
   4  -3   0 1.91776 0.47561   7
   4  -3   0 1.49007 0.56315   6
   4  -3   0 1.77795 0.44891  13
   4  -3   0 2.00816 0.40785   6
  -4   3   0 1.51079 0.43342  13
  -4   3   0 2.19209 0.51142  11
  -4   3   0 1.57549 0.45887  11
  -4   3   0 2.66697 0.54393  12
  -4   3   0 2.04107 0.49108  13
  -4   3   0 2.79456 0.50876   9
  -4   3   0 2.77922 0.55844  10
   3  -3   0 205.511 4.33771   6
   3  -3   0 213.811 4.22708   6
   3  -3   0 212.142 4.24085  13
   3  -3   0 217.910 4.26930  11
   3  -3   0 212.267 4.00948   7
  -3   3   0 212.779 4.40321  11
  -3   3   0 210.748 4.17589   9
  -3   3   0 218.743 4.44527  13
   2  -3   0 130.841 2.80662  11
   2  -3   0 141.906 9.95374   2
   2  -3   0 124.850 8.51815   5
   2  -3   0 132.114 2.82955   6
   2  -3   0 121.345 11.5714   1
   2  -3   0 122.648 8.91917   5
   2  -3   0 128.384 2.56262   7
   2  -3   0 125.873 2.82903   6
   2  -3   0 133.339 2.83071  13
   2  -3   0 140.180 8.72284   2
  -2   3   0 115.324 8.61648   5
  -2   3   0 126.285 8.62714   5
  -2   3   0 131.808 2.79760  10
  -2   3   0 127.804 2.90834  13
  -2   3   0 134.226 2.71926  12
  -2   3   0 131.609 2.82939  11
  -2   3   0 132.392 2.88523  11
  -2   3   0 131.769 2.63651   9
  -2   3   0 114.100 9.86287   1
  -2   3   0 129.505 9.27110   2
  -2   3   0 132.403 8.67781   2
   1  -3   0 356.952 12.7871   5
   1  -3   0 327.133 13.0065   5
   1  -3   0 352.296 6.08197   6
   1  -3   0 335.815 6.04112  11
   1  -3   0 337.811 6.03000  13
   1  -3   0 333.064 5.87343   9
   1  -3   0 336.573 5.97873  11
   1  -3   0 333.501 12.8456   2
   1  -3   0 333.735 5.74794   7
   1  -3   0 332.930 13.9275   2
   1  -3   0 339.292 16.6246   1
   1  -3   0 336.145 6.21509  12
  -1   3   0 354.135 13.6141   5
  -1   3   0 353.022 6.07222  11
  -1   3   0 338.546 6.14093  13
  -1   3   0 335.391 5.74372   9
  -1   3   0 340.860 6.02768  11
  -1   3   0 355.599 13.1786   5
  -1   3   0 351.958 13.0442   2
  -1   3   0 353.345 14.0153   2
  -1   3   0 360.658 6.20444   6
  -1   3   0 340.439 5.85663  10
  -1   3   0 333.223 6.00885   8
  -1   3   0 344.883 5.78201  12
  -1   3   0 331.966 15.3849   1
   0  -3   0 1962.74 44.6570   1
   0  -3   0 1976.54 41.2531   2
   0  -3   0 1920.17 39.3175   2
   0  -3   0 1972.77 39.2889   5
   0  -3   0 1937.57 40.2856   5
   0   3   0 1993.79 40.1719   5
   0   3   0 1974.24 43.8971   1
   0   3   0 1949.79 39.4636   2
   0   3   0 1922.62 39.1637   5
   0   3   0 1964.20 41.0155   2
  -1  -3   0 138.076 2.69586   9
  -1  -3   0 141.699 2.59690  12
  -1  -3   0 143.465 2.43157  10
  -1  -3   0 139.616 6.34413   4
  -1  -3   0 146.928 7.10710   5
  -1  -3   0 147.859 2.95337   7
  -1  -3   0 142.578 2.83990  13
  -1  -3   0 145.967 2.79874  13
  -1  -3   0 141.628 7.06380   5
  -1  -3   0 145.231 2.78960   6
  -1  -3   0 149.330 7.74104   2
  -1  -3   0 144.085 2.78436  11
  -1  -3   0 144.848 2.78526  11
  -1  -3   0 136.018 8.44451   1
  -1  -3   0 135.394 7.00983   2
   1   3   0 143.548 7.38763   5
   1   3   0 149.784 7.14211   4
   1   3   0 135.163 6.75137   5
   1   3   0 142.830 2.81866  11
   1   3   0 144.169 5.11999   3
   1   3   0 152.153 8.46346   1
   1   3   0 145.906 2.85927  13
   1   3   0 146.126 2.76533  13
   1   3   0 142.904 2.45145  10
   1   3   0 142.983 2.72406   6
   1   3   0 145.254 2.47328   8
   1   3   0 147.463 7.74025   2
   1   3   0 145.482 6.90936   2
   1   3   0 145.736 2.76844  11
   1   3   0 144.927 2.71301  12
  -2  -3   0 253.444 4.47920  13
  -2  -3   0 255.873 4.88404   7
  -2  -3   0 257.352 4.55008  13
  -2  -3   0 247.545 10.7573   1
  -2  -3   0 258.789 9.74047   2
  -2  -3   0 254.088 9.54991   5
  -2  -3   0 258.401 4.48697  11
  -2  -3   0 257.965 4.52306  11
  -2  -3   0 251.472 4.23297  10
  -2  -3   0 254.425 10.0331   5
  -2  -3   0 256.064 10.1833   2
  -2  -3   0 257.092 4.57104  12
  -2  -3   0 256.548 4.47207   6
  -2  -3   0 264.285 12.4426   1
  -2  -3   0 235.682 10.8431   4
   2   3   0 270.421 12.4312   4
   2   3   0 246.616 10.0712   2
   2   3   0 255.618 9.23881   5
   2   3   0 253.858 4.55409  13
   2   3   0 250.344 4.44242  13
   2   3   0 244.815 4.40299  11
   2   3   0 248.691 4.25888   6
   2   3   0 240.930 10.3681   5
   2   3   0 254.080 9.48663   2
  -3  -3   0 89.8095 1.90638  11
  -3  -3   0 91.2818 2.44717   7
  -3  -3   0 89.1285 1.90404   6
  -3  -3   0 88.3788 8.25964   4
  -3  -3   0 91.3652 8.20223   5
  -3  -3   0 88.4520 1.61326   8
  -3  -3   0 102.386 9.00372   1
  -3  -3   0 90.2655 2.01675  11
  -3  -3   0 88.9233 4.01493   3
  -3  -3   0 85.4418 6.71602   1
  -3  -3   0 88.9360 2.01123  13
  -3  -3   0 80.5792 6.37034   2
  -3  -3   0 87.7542 2.18602  13
  -3  -3   0 88.6466 1.56916   8
  -3  -3   0 95.2618 5.62913   2
  -3  -3   0 82.8216 9.03999   5
   3   3   0 91.3506 5.76737   5
   3   3   0 89.2831 2.01524  11
   3   3   0 103.853 6.74701   2
   3   3   0 90.9989 6.79608   5
   3   3   0 86.9311 1.99336  13
   3   3   0 76.8199 8.39651   4
   3   3   0 89.3384 6.20233   2
  -4  -3   0 222.134 4.03257  13
  -4  -3   0 222.136 8.58338   3
  -4  -3   0 222.670 3.96404   8
  -4  -3   0 219.199 10.6146   1
  -4  -3   0 227.549 4.19157  11
  -4  -3   0 217.115 9.23425   2
  -4  -3   0 226.760 8.40487   2
  -4  -3   0 196.687 14.1345   4
  -4  -3   0 226.342 4.05656  11
  -4  -3   0 219.189 4.98992   9
  -4  -3   0 214.673 13.3122   1
  -4  -3   0 223.547 4.14810   6
  -4  -3   0 216.702 3.91017  13
  -4  -3   0 225.574 9.21776   5
  -4  -3   0 225.985 9.44904   3
  -4  -3   0 228.465 10.5843   5
  -4  -3   0 212.676 3.84523   8
  -4  -3   0 224.315 4.93196   7
   4   3   0 235.588 10.6224   5
   4   3   0 224.291 10.3271   2
   4   3   0 225.068 4.09027  11
   4   3   0 225.307 9.34002   5
  -5  -3   0 17.0779 0.55336  13
  -5  -3   0 18.9749 1.40600   9
  -5  -3   0 17.3101 0.58427  13
  -5  -3   0 17.9187 0.77562  11
  -5  -3   0 16.6861 1.23763   7
  -5  -3   0 16.1968 0.69513   8
  -5  -3   0 16.7844 0.86060   6
   5   3   0 17.0262 0.76394  13
  -6  -3   0 40.5352 1.13988  11
  -6  -3   0 36.7359 1.47050   6
  -6  -3   0 38.9691 2.02110   7
  -6  -3   0 44.2695 2.17913   9
  -6  -3   0 38.7511 1.94791  12
   6   3   0 40.1040 1.18402  13
  -7  -3   0 97.5895 1.95415  11
  -7  -3   0 95.2580 3.60273   9
  -7  -3   0 100.256 3.49938  12
  -7  -3   0 94.5806 2.75943   6
  -7  -3   0 94.1392 3.44597   7
  -7  -3   0 97.7171 1.89939  11
  -7  -3   0 98.6857 2.96011   8
  -8  -3   0 7.39399 1.23132  12
  -8  -3   0 5.96444 1.18155   9
  -8  -3   0 4.96290 0.81183  10
  -8  -3   0 4.91377 1.01731   7
  -9  -3   0 0.55195 0.86152  12
  -9  -3   0 1.07125 0.62805  10
  -9  -3   0 1.01141 0.83942   9
  -7   4   0 2.42865 0.78650  11
  -7   4   0 2.28567 0.75474  12
  -7   4   0 2.62054 0.68265   9
  -7   4   0 3.55461 0.76724  13
  -7   4   0 5.27488 0.99063  10
  -6   4   0 17.0286 1.29753  13
  -6   4   0 19.0940 1.48010  10
  -6   4   0 16.8330 1.26615   9
  -6   4   0 18.8552 1.40789  12
  -6   4   0 17.8519 1.31181  11
   5  -4   0 40.1245 1.84902  11
   5  -4   0 36.5619 1.64321  13
   5  -4   0 36.0455 1.25469   6
  -5   4   0 36.9924 1.71931  13
  -5   4   0 39.0438 1.72634  11
  -5   4   0 39.1536 1.70793  12
  -5   4   0 36.9674 1.59444   9
  -5   4   0 35.6234 1.74404  10
   4  -4   0 15.1109 1.01779  11
   4  -4   0 13.8793 0.81793   7
   4  -4   0 15.8510 0.98274   6
   4  -4   0 17.4043 1.07558  13
  -4   4   0 16.7034 0.99831   9
  -4   4   0 16.5118 1.10492  11
  -4   4   0 17.6686 1.14479  10
  -4   4   0 14.9790 1.09311  11
  -4   4   0 19.0095 1.18756  13
  -4   4   0 17.3667 1.08160  12
   3  -4   0 154.078 3.51778  11
   3  -4   0 152.718 3.15986   7
   3  -4   0 152.281 3.52632  13
   3  -4   0 159.189 3.55929   6
  -3   4   0 150.970 3.47127  10
  -3   4   0 155.419 3.67377  11
  -3   4   0 154.577 3.37690  12
  -3   4   0 152.500 3.53977  11
  -3   4   0 156.216 3.68364  13
   2  -4   0 129.007 2.73358   7
   2  -4   0 136.159 10.5911   5
   2  -4   0 132.846 11.0957   2
   2  -4   0 134.117 3.10728   6
   2  -4   0 135.511 3.06588  11
   2  -4   0 137.231 3.08182  13
   2  -4   0 161.734 10.5289   5
   2  -4   0 142.794 10.0184   2
  -2   4   0 121.754 10.2479   2
  -2   4   0 139.643 2.80197   9
  -2   4   0 134.303 10.5952   5
  -2   4   0 136.942 2.84539  12
  -2   4   0 134.185 10.2842   2
  -2   4   0 137.800 3.11902  11
  -2   4   0 131.990 2.94474  10
  -2   4   0 133.019 3.20708  13
  -2   4   0 131.124 10.0114   5
  -2   4   0 123.030 11.8904   1
  -2   4   0 134.779 3.14723  11
   1  -4   0 2.06905 0.31744   7
   1  -4   0 -1.9618 2.11178   2
   1  -4   0 -0.6645 3.66769   1
   1  -4   0 1.92668 0.40106   6
   1  -4   0 2.13859 0.39186  11
   1  -4   0 2.14167 0.39181  13
   1  -4   0 -1.5623 2.30082   5
   1  -4   0 4.65167 3.16354   2
   1  -4   0 3.14723 2.88754   5
  -1   4   0 2.04969 0.31698  10
  -1   4   0 4.36469 3.16537   2
  -1   4   0 1.59812 0.32129  11
  -1   4   0 1.48150 0.37283  13
  -1   4   0 2.05019 0.30355   9
  -1   4   0 2.41559 2.53909   2
  -1   4   0 -0.7946 2.48778   5
  -1   4   0 2.07068 0.30508  12
  -1   4   0 1.92370 2.59463   5
  -1   4   0 1.63256 2.84146   1
  -1   4   0 2.17005 0.39405  11
   0  -4   0 10.9645 0.75211  11
   0  -4   0 14.7435 3.97150   2
   0  -4   0 12.6522 3.16093   5
   0  -4   0 16.4230 4.65074   1
   0  -4   0 12.4281 0.55234  10
   0  -4   0 13.0136 0.76230  13
   0  -4   0 12.3196 0.71426   6
   0  -4   0 8.05017 2.80137   5
   0  -4   0 7.53207 2.72520   2
   0  -4   0 12.9021 0.71066  13
   0   4   0 12.3163 3.19802   5
   0   4   0 11.5835 3.18912   5
   0   4   0 12.4647 0.60025   9
   0   4   0 11.8833 0.81992  11
   0   4   0 12.3242 0.51438  10
   0   4   0 12.2951 0.74409  13
   0   4   0 7.71257 2.71585   2
   0   4   0 11.5277 0.57744   8
   0   4   0 13.0935 0.55905  12
   0   4   0 10.3579 3.35969   2
   0   4   0 7.25407 2.54189   3
   0   4   0 12.8992 0.68663  11
   0   4   0 6.01130 2.97131   1
  -1  -4   0 372.647 14.2549   5
  -1  -4   0 379.941 6.65253  11
  -1  -4   0 379.809 7.10958  13
  -1  -4   0 375.774 6.17332  10
  -1  -4   0 380.798 6.77261   7
  -1  -4   0 385.609 6.67500  11
  -1  -4   0 388.370 6.72224   6
  -1  -4   0 354.937 13.8044   2
  -1  -4   0 388.220 15.1932   2
  -1  -4   0 412.887 14.6602   5
  -1  -4   0 384.586 6.68958  13
  -1  -4   0 373.675 6.32804  12
  -1  -4   0 383.325 16.7974   1
   1   4   0 371.608 6.61716  11
   1   4   0 373.984 13.1115   4
   1   4   0 379.886 14.9955   2
   1   4   0 378.239 6.60283   6
   1   4   0 378.106 14.6621   5
   1   4   0 371.488 6.44059  12
   1   4   0 387.539 13.6895   5
   1   4   0 392.729 16.6903   1
   1   4   0 377.550 11.1877   3
   1   4   0 376.237 13.6801   2
   1   4   0 370.225 6.15979  10
   1   4   0 376.179 6.27209   8
   1   4   0 378.309 6.70848  11
  -2  -4   0 1028.16 26.6269   4
  -2  -4   0 1063.63 17.2019  13
  -2  -4   0 1060.83 16.6477  10
  -2  -4   0 1063.72 17.2173  13
  -2  -4   0 1066.51 17.1943  11
  -2  -4   0 1072.00 17.1579  11
  -2  -4   0 1051.00 17.5488   7
  -2  -4   0 1079.76 26.4227   5
  -2  -4   0 1038.33 27.1189   2
  -2  -4   0 1076.69 17.1929   6
  -2  -4   0 1071.55 26.9717   5
  -2  -4   0 1064.08 27.0137   2
  -2  -4   0 1081.56 29.9051   1
   2   4   0 1069.24 16.7144  10
   2   4   0 1064.26 25.7547   2
   2   4   0 1035.56 16.5010   8
   2   4   0 1036.03 27.5718   2
   2   4   0 1098.39 30.1668   1
   2   4   0 1057.26 27.4168   5
   2   4   0 1058.34 25.4269   5
   2   4   0 1044.85 17.2420  11
   2   4   0 1071.13 17.2404  12
   2   4   0 1063.60 17.2617  13
   2   4   0 1071.05 29.3370   4
   2   4   0 1028.98 16.9318   6
   2   4   0 1053.63 19.0939   3
  -3  -4   0 651.330 10.8258  11
  -3  -4   0 653.175 10.8492  13
  -3  -4   0 656.701 10.4410  10
  -3  -4   0 646.172 10.6933  11
  -3  -4   0 652.726 11.4184   7
  -3  -4   0 641.240 10.6857  13
  -3  -4   0 634.421 18.6273   2
  -3  -4   0 631.471 20.2141   5
  -3  -4   0 642.012 10.7744   6
  -3  -4   0 614.864 20.8076   1
  -3  -4   0 667.348 18.7897   5
  -3  -4   0 626.759 23.7891   1
  -3  -4   0 655.769 20.1778   2
   3   4   0 640.366 10.8410  11
   3   4   0 607.749 23.7056   2
   3   4   0 632.369 24.1713   4
   3   4   0 653.010 20.4909   5
   3   4   0 643.464 18.6159   2
   3   4   0 648.350 10.8458  13
   3   4   0 645.246 19.9016   5
   3   4   0 641.148 10.1883   6
  -4  -4   0 60.7902 1.74034  11
  -4  -4   0 58.4421 1.10216   8
  -4  -4   0 62.3594 1.80046   6
  -4  -4   0 59.6668 1.65585  13
  -4  -4   0 60.5207 1.08254   8
  -4  -4   0 61.7996 2.49550   9
  -4  -4   0 62.8843 2.21289   7
  -4  -4   0 60.5598 1.50466  13
  -4  -4   0 60.7733 1.56725  11
   4   4   0 59.6473 1.70404  13
   4   4   0 58.5487 1.65510  11
  -5  -4   0 112.641 3.42468   7
  -5  -4   0 112.995 3.50708   9
  -5  -4   0 109.089 2.66232   6
  -5  -4   0 111.722 2.13784   8
  -5  -4   0 111.371 2.35459  13
  -5  -4   0 111.659 2.22712   8
  -5  -4   0 114.147 2.58702  11
  -5  -4   0 111.781 2.24459  13
  -5  -4   0 116.180 2.42959  11
  -6  -4   0 0.65780 0.26958  11
  -6  -4   0 0.91767 0.25790  11
  -6  -4   0 0.60847 0.22207   8
  -6  -4   0 -0.1029 0.41207   9
  -6  -4   0 0.20863 0.22002   8
  -6  -4   0 -0.1056 0.40293   7
  -6  -4   0 0.54567 0.32942   6
   6   4   0 0.31670 0.25019  13
  -7  -4   0 28.4012 1.43626   6
  -7  -4   0 29.5281 1.90194  12
  -7  -4   0 30.7668 1.19579   8
  -7  -4   0 29.8816 2.07149   9
  -7  -4   0 31.7979 0.87063  11
  -7  -4   0 30.8232 0.85960  11
  -7  -4   0 29.0161 1.96106   7
  -8  -4   0 74.3522 3.18697  12
  -8  -4   0 76.5826 3.48937   9
  -8  -4   0 77.7941 2.66572  10
  -8  -4   0 74.0081 3.35358   7
  -9  -4   0 0.68135 0.69976  12
  -9  -4   0 1.47868 0.61696  10
  -9  -4   0 2.02123 0.96312   9
  -9  -4   0 2.04427 0.90446   7
  -7   5   0 10.2459 1.18648   9
  -6   5   0 81.6271 2.89501  12
  -6   5   0 83.1410 3.42531  10
  -6   5   0 83.6897 2.66772   9
  -6   5   0 88.6603 3.07545  13
  -6   5   0 83.4721 3.23049  11
   5  -5   0 -0.2898 0.43534   6
   5  -5   0 -0.8365 0.48030  13
  -5   5   0 1.95286 0.61372  13
  -5   5   0 0.69788 0.54779  10
  -5   5   0 0.17280 0.47774  12
  -5   5   0 0.60746 0.52382  11
   4  -5   0 47.6509 1.84190   6
   4  -5   0 45.8213 1.86326  11
   4  -5   0 47.2165 1.91356  13
  -4   5   0 46.2127 1.93654  11
  -4   5   0 43.3919 1.98772  11
  -4   5   0 47.6950 1.92199  10
  -4   5   0 46.5354 2.02969  13
  -4   5   0 47.3509 1.67494   9
  -4   5   0 46.9307 1.74808  12
   3  -5   0 15.7307 1.04464  11
   3  -5   0 16.4040 1.11508   6
   3  -5   0 14.6824 0.82932   7
   3  -5   0 16.3525 1.08709  13
  -3   5   0 15.4687 1.07295  11
  -3   5   0 15.1706 1.01841  10
  -3   5   0 15.5690 1.11255  11
  -3   5   0 14.9867 0.92919  12
  -3   5   0 16.6270 1.16028  13
  -3   5   0 16.0036 0.91225   9
   2  -5   0 439.019 8.82728   6
   2  -5   0 447.993 9.02764  11
   2  -5   0 441.983 7.88964   7
   2  -5   0 455.357 8.37004  13
  -2   5   0 458.635 8.59517  13
  -2   5   0 477.807 8.17121   9
  -2   5   0 478.950 8.84546  11
  -2   5   0 451.790 8.46858  11
  -2   5   0 454.640 7.89488  12
  -2   5   0 434.951 8.93009  10
   1  -5   0 16.3113 0.77707   7
   1  -5   0 19.5021 6.74576   1
   1  -5   0 18.0090 4.68462   2
   1  -5   0 17.6329 0.98831  11
   1  -5   0 12.6163 4.49873   5
   1  -5   0 14.9381 4.77549   5
   1  -5   0 12.5740 5.15280   2
   1  -5   0 16.7302 0.95231  13
   1  -5   0 17.2286 1.01238   6
  -1   5   0 16.9312 1.01405  13
  -1   5   0 5.55579 3.69593   5
  -1   5   0 10.1247 4.27687   2
  -1   5   0 15.2995 4.86405   2
  -1   5   0 16.2118 0.94073  11
  -1   5   0 17.1787 0.98970  11
  -1   5   0 16.3476 4.76016   5
  -1   5   0 17.1805 4.63803   3
  -1   5   0 16.5553 0.75409  12
  -1   5   0 17.6908 0.79888  10
  -1   5   0 11.5949 4.74197   1
  -1   5   0 18.1868 0.81364   9
   0  -5   0 14.5137 0.85561  13
   0  -5   0 13.9547 0.84409  11
   0  -5   0 12.9543 4.12498   5
   0  -5   0 6.89612 4.31547   2
   0  -5   0 13.4559 0.80196  11
   0  -5   0 12.5299 3.89751   2
   0  -5   0 16.9202 4.25700   5
   0  -5   0 15.3093 5.26278   1
   0  -5   0 13.1767 0.87391   6
   0   5   0 15.5977 4.38528   5
   0   5   0 15.8393 3.96240   5
   0   5   0 6.72401 3.99180   1
   0   5   0 14.3152 0.65920  12
   0   5   0 16.2232 4.19117   2
   0   5   0 14.3560 0.86676  11
   0   5   0 5.39890 3.95247   2
   0   5   0 10.2780 3.64449   3
   0   5   0 13.3749 0.87562  13
   0   5   0 14.1543 0.62277  10
   0   5   0 14.1844 0.72671   9
  -1  -5   0 8.63033 0.63886  11
  -1  -5   0 7.81034 0.64563  11
  -1  -5   0 7.39453 0.64249  13
  -1  -5   0 5.97175 3.27231   2
  -1  -5   0 9.13210 0.44155  10
  -1  -5   0 1.81321 3.63374   1
  -1  -5   0 8.18253 2.96728   5
  -1  -5   0 5.46910 3.46763   5
  -1  -5   0 7.54937 0.64532  13
  -1  -5   0 10.5850 3.34309   2
  -1  -5   0 6.73319 0.64513   6
  -1  -5   0 8.14159 0.68728   7
   1   5   0 8.98164 0.56430  12
   1   5   0 7.67312 0.41188  10
   1   5   0 9.00364 3.60700   5
   1   5   0 8.96865 0.68228  11
   1   5   0 4.66897 2.24494   3
   1   5   0 6.99850 0.66524  13
   1   5   0 6.01894 3.30766   1
   1   5   0 6.96489 3.40657   2
   1   5   0 12.8267 3.04014   4
   1   5   0 5.01285 2.70947   2
   1   5   0 4.93122 2.97109   5
   1   5   0 8.53888 0.48301   8
  -2  -5   0 65.3308 1.79336  11
  -2  -5   0 63.8616 1.83249  13
  -2  -5   0 65.0358 2.04313   7
  -2  -5   0 66.8954 7.16031   5
  -2  -5   0 64.8296 7.30606   2
  -2  -5   0 58.3308 5.95912   4
  -2  -5   0 60.5186 8.68055   1
  -2  -5   0 56.8330 6.35337   5
  -2  -5   0 64.6740 1.30518  10
  -2  -5   0 64.6817 1.84808   6
  -2  -5   0 63.4438 7.02489   2
  -2  -5   0 64.4683 1.82467  11
   2   5   0 66.1386 7.54761   2
   2   5   0 68.6035 8.31853   1
   2   5   0 64.3581 1.29194   8
   2   5   0 48.7373 6.56556   2
   2   5   0 65.0847 8.03138   5
   2   5   0 59.6964 4.08074   3
   2   5   0 63.0380 1.65378   6
   2   5   0 72.1914 7.72178   5
   2   5   0 69.4988 9.86790   4
   2   5   0 64.0934 1.86163  11
   2   5   0 64.2727 1.37133  10
   2   5   0 66.1234 1.78924  12
  -3  -5   0 107.034 2.59262  11
  -3  -5   0 110.263 2.09660  10
  -3  -5   0 123.205 8.88273   2
  -3  -5   0 119.791 9.43678   5
  -3  -5   0 101.704 9.34357   2
  -3  -5   0 108.087 3.00327   7
  -3  -5   0 112.424 2.60910   6
  -3  -5   0 109.470 9.87637   1
  -3  -5   0 109.995 2.51869  11
  -3  -5   0 108.455 2.54381  13
  -3  -5   0 101.263 11.7363   1
  -3  -5   0 97.0106 7.88741   5
  -3  -5   0 101.957 8.87036   4
  -3  -5   0 111.931 2.65457  13
   3   5   0 106.015 8.09826   2
   3   5   0 98.0173 7.78181   5
   3   5   0 109.400 2.21092   6
   3   5   0 94.9379 10.4634   4
   3   5   0 106.471 2.63350  13
   3   5   0 100.011 9.06930   2
  -4  -5   0 0.45474 0.20265  10
  -4  -5   0 0.35590 0.36884   7
  -4  -5   0 0.20303 0.31542  13
  -4  -5   0 0.64901 0.31449  11
  -4  -5   0 0.18739 0.22584  11
  -4  -5   0 0.77614 0.34084   6
  -4  -5   0 0.90848 0.28531  13
   4   5   0 0.91388 0.30852  11
   4   5   0 0.28209 0.27011  13
  -5  -5   0 179.443 3.74460  13
  -5  -5   0 182.273 3.89315  11
  -5  -5   0 175.698 3.91369   6
  -5  -5   0 185.098 4.86932   7
  -5  -5   0 174.217 3.49942  13
  -5  -5   0 183.994 4.86935   9
   5   5   0 182.018 3.80359  11
   5   5   0 179.279 3.90307  13
  -6  -5   0 30.3589 1.06571  11
  -6  -5   0 30.4842 0.90438  13
  -6  -5   0 28.4377 1.17317  11
  -6  -5   0 29.7486 1.88852   7
  -6  -5   0 30.0576 1.40010   6
  -6  -5   0 30.8825 1.98533   9
   6   5   0 29.3792 1.24829  13
  -7  -5   0 13.1166 1.48772   9
  -7  -5   0 13.3647 0.74986  11
  -7  -5   0 12.5410 1.44189   7
  -7  -5   0 14.9774 1.47811  12
  -7  -5   0 12.7330 1.04177   6
  -7  -5   0 13.0991 0.61490  11
  -8  -5   0 26.6068 2.12848   7
  -8  -5   0 26.5574 1.94745  12
  -8  -5   0 23.7218 2.11040   9
  -8  -5   0 23.1866 1.44417  10
  -9  -5   0 6.29112 0.89878  10
  -9  -5   0 8.81749 2.28078   9
  -9  -5   0 5.69835 1.15220  12
  -6   6   0 1.93514 0.77326  11
  -6   6   0 1.11735 0.67771   9
  -6   6   0 2.08428 0.76085  10
  -6   6   0 0.88018 0.69813  13
  -6   6   0 1.54406 0.67273  12
   5  -6   0 13.5104 1.40630  13
   5  -6   0 10.0331 1.09502   6
  -5   6   0 11.7196 1.26715  10
  -5   6   0 12.1118 1.29211  11
  -5   6   0 13.4562 1.33245  13
  -5   6   0 11.3836 1.15866  12
  -5   6   0 13.8331 1.15058   9
   4  -6   0 0.84843 0.54670  13
   4  -6   0 0.36946 0.47199  11
   4  -6   0 -0.3256 0.41305   6
  -4   6   0 0.94420 0.54475  13
  -4   6   0 0.38747 0.45529  10
  -4   6   0 -0.1653 0.41020  12
  -4   6   0 0.28940 0.47358  11
  -4   6   0 0.07250 0.44213   9
   3  -6   0 46.0198 1.93904   6
   3  -6   0 43.3928 1.48927   7
   3  -6   0 45.0784 1.95054  13
   3  -6   0 43.8233 1.90332  11
  -3   6   0 45.9255 1.76177  10
  -3   6   0 45.3249 1.64936  12
  -3   6   0 46.1753 2.00877  11
  -3   6   0 42.1864 1.92842  11
  -3   6   0 44.3292 1.60626   9
  -3   6   0 44.7383 2.00967  13
   2  -6   0 139.270 4.04673  13
   2  -6   0 142.470 3.63039  11
   2  -6   0 141.291 3.71937   6
  -2   6   0 144.317 3.16325  12
  -2   6   0 143.308 3.17482   9
  -2   6   0 145.547 3.73606  11
  -2   6   0 141.024 3.27858  10
  -2   6   0 141.042 3.78719  13
   1  -6   0 958.878 16.4885   6
   1  -6   0 953.662 16.3676  13
   1  -6   0 972.263 16.4178  11
  -1   6   0 953.590 16.5831  13
  -1   6   0 949.625 15.7066  12
  -1   6   0 979.695 15.8488   9
  -1   6   0 968.659 15.7851  10
  -1   6   0 950.759 16.4310  11
   0  -6   0 109.489 3.36293   6
   0  -6   0 103.931 2.80968  13
   0  -6   0 111.836 2.87071  11
   0   6   0 106.702 2.90938  11
   0   6   0 109.648 2.32406  10
   0   6   0 109.242 2.57526   9
   0   6   0 110.474 2.42969  12
   0   6   0 107.463 2.97998  13
  -1  -6   0 -3.3888 4.74637   1
  -1  -6   0 1.65154 0.27038  10
  -1  -6   0 1.19735 0.33665  11
  -1  -6   0 -1.2537 3.28935   2
  -1  -6   0 2.47303 3.93370   2
  -1  -6   0 0.88026 0.38391   6
  -1  -6   0 1.60423 0.40281  11
  -1  -6   0 1.01499 0.38625  13
  -1  -6   0 0.95162 0.38422   7
  -1  -6   0 1.48499 3.38577   5
  -1  -6   0 -4.4086 3.16242   5
   1   6   0 -0.0823 3.17255   2
   1   6   0 1.54171 0.27464  10
   1   6   0 1.66673 0.45604  13
   1   6   0 3.87109 4.11616   1
   1   6   0 -1.8001 2.60635   3
   1   6   0 -1.4457 3.22012   5
   1   6   0 3.51057 3.79951   2
   1   6   0 2.08713 0.37231  12
   1   6   0 0.89723 0.40924  11
   1   6   0 0.59600 3.24617   5
   1   6   0 3.76999 3.05022   4
  -2  -6   0 446.978 8.42283   7
  -2  -6   0 457.802 8.22071   6
  -2  -6   0 433.774 8.63182  13
  -2  -6   0 431.280 7.99775  11
  -2  -6   0 438.635 7.25105  10
  -2  -6   0 441.109 8.10417  11
   2   6   0 432.351 7.29667   8
   2   6   0 438.411 8.18695  11
   2   6   0 452.641 7.96512  12
   2   6   0 448.152 7.31912  10
   2   6   0 438.247 8.21791  13
  -3  -6   0 28.5516 1.28392   6
  -3  -6   0 29.3371 0.79175  10
  -3  -6   0 29.3692 1.52283   7
  -3  -6   0 29.5610 1.34457  13
  -3  -6   0 29.4390 1.30554  11
  -3  -6   0 28.8394 1.19116  11
   3   6   0 31.9182 0.89648  10
   3   6   0 30.3853 1.32085  11
   3   6   0 27.3416 1.00227   6
   3   6   0 29.6886 1.33266  13
  -4  -6   0 47.4848 2.11041   7
  -4  -6   0 46.9497 1.74412  11
  -4  -6   0 45.4392 1.72164  13
  -4  -6   0 45.0568 1.55654  13
  -4  -6   0 45.1632 1.70071   6
  -4  -6   0 45.9873 1.19374  10
  -4  -6   0 44.6016 1.51839  11
   4   6   0 45.6262 1.71281  11
   4   6   0 48.8496 1.75605  13
  -5  -6   0 1006.45 16.9348  11
  -5  -6   0 990.378 17.0105   6
  -5  -6   0 981.995 16.5250  11
  -5  -6   0 993.805 16.6257  13
  -5  -6   0 1023.48 16.8564  13
  -5  -6   0 1002.65 18.1209   7
   5   6   0 1007.60 17.0063  13
  -6  -6   0 42.0850 1.25642  13
  -6  -6   0 42.9800 1.81215   6
  -6  -6   0 40.5144 3.05975   9
  -6  -6   0 43.4427 2.36188   7
  -6  -6   0 42.8286 1.61900  11
  -6  -6   0 43.0916 1.39569  11
  -6  -6   0 42.6370 1.40503  13
   6   6   0 40.0773 2.41405  13
  -7  -6   0 111.730 4.22304   9
  -7  -6   0 114.293 3.35136   6
  -7  -6   0 110.910 2.46823  11
  -7  -6   0 110.946 4.16639   7
  -7  -6   0 113.140 2.67903  11
  -8  -6   0 1.29201 0.84156   7
  -8  -6   0 1.37031 0.89545   9
  -8  -6   0 1.16672 0.69162  12
  -9  -6   0 1.03239 0.85689   7
  -9  -6   0 -0.0303 0.57018  12
  -6   7   0 1.12456 0.68431   9
   5  -7   0 4.87585 1.04422  13
   5  -7   0 3.56134 0.85392   6
  -5   7   0 4.57715 0.82019   9
  -5   7   0 4.24874 1.38917  10
  -5   7   0 3.64530 1.29219  11
  -5   7   0 3.96029 0.81864  12
  -5   7   0 4.37297 1.13300  13
   4  -7   0 3.46013 0.85090   6
   4  -7   0 2.18057 0.77209  13
  -4   7   0 2.64638 0.65272   9
  -4   7   0 3.68514 0.87663  13
  -4   7   0 2.49753 0.62471  12
  -4   7   0 3.70451 0.77380  10
  -4   7   0 4.80165 0.94478  11
   3  -7   0 72.1925 2.68090   6
   3  -7   0 67.5620 2.62464  13
   3  -7   0 66.4262 2.57497  11
  -3   7   0 71.2829 2.19299   9
  -3   7   0 67.4749 2.14961  12
  -3   7   0 69.7888 2.31254  10
  -3   7   0 68.3390 2.72590  13
  -3   7   0 68.1680 2.91847  11
   2  -7   0 995.980 17.4703  13
   2  -7   0 996.360 17.6354   6
   2  -7   0 1000.24 17.4585  11
  -2   7   0 1019.26 16.7629   9
  -2   7   0 976.453 17.7123  13
  -2   7   0 1013.45 16.8091  10
  -2   7   0 986.391 16.6083  12
  -2   7   0 1012.90 17.6090  11
   1  -7   0 16.6244 1.29236   6
   1  -7   0 13.8613 1.21739  11
   1  -7   0 14.7845 1.17980  13
  -1   7   0 16.4822 0.96281  12
  -1   7   0 15.5660 0.94709  10
  -1   7   0 15.3876 1.01796   9
  -1   7   0 14.3969 1.27018  13
  -1   7   0 16.8039 1.27806  11
   0  -7   0 66.4673 2.38958   6
   0  -7   0 69.1531 2.18849   7
   0  -7   0 75.2633 2.42007  11
   0  -7   0 71.3387 2.35123  13
   0   7   0 72.8942 2.50221  13
   0   7   0 72.7910 2.10031   9
   0   7   0 71.6840 1.81330  10
   0   7   0 72.0648 1.93996  12
   0   7   0 68.8569 2.38385  11
  -1  -7   0 19.6515 1.80065  11
  -1  -7   0 17.1832 1.13567  13
  -1  -7   0 20.7066 1.25975   6
   1   7   0 21.3844 1.02194  12
   1   7   0 20.4018 0.78772  10
   1   7   0 19.1824 1.23515  13
   1   7   0 18.7926 1.18970  11
  -2  -7   0 132.997 3.42236  11
  -2  -7   0 139.286 3.58553   6
  -2  -7   0 134.584 2.65397  10
  -2  -7   0 141.115 3.71464   7
  -2  -7   0 140.544 3.52918  13
  -2  -7   0 137.164 3.48123  11
   2   7   0 145.553 3.32758  12
   2   7   0 139.496 2.69374  10
   2   7   0 135.196 2.74690   8
   2   7   0 135.634 3.52831  11
  -3  -7   0 0.50368 0.40188  13
  -3  -7   0 0.68208 0.38841  11
  -3  -7   0 0.57812 0.44872   7
  -3  -7   0 0.39799 0.41929   6
  -3  -7   0 0.35139 0.27888  11
   3   7   0 0.81054 0.40364  13
   3   7   0 0.45579 0.12765   8
  -4  -7   0 7.39015 0.70758  11
  -4  -7   0 8.22575 0.94285  13
  -4  -7   0 6.89054 0.42202  10
  -4  -7   0 8.53807 1.17014   7
  -4  -7   0 8.16959 1.23437   6
  -4  -7   0 6.38232 0.79205  13
  -4  -7   0 7.51752 0.85953  11
   4   7   0 7.83228 0.49467   6
   4   7   0 6.54472 0.74326  11
   4   7   0 7.66564 0.87296  13
  -5  -7   0 52.5427 2.51844   7
  -5  -7   0 45.3761 1.66687  13
  -5  -7   0 53.2422 1.97211  13
  -5  -7   0 49.4070 1.97032  11
  -5  -7   0 46.7797 2.57454   6
  -5  -7   0 52.9786 1.75366  11
   5   7   0 51.2396 1.99141  13
   5   7   0 48.4381 1.90342  11
  -6  -7   0 92.5954 2.47307  11
  -6  -7   0 100.961 2.87464  11
  -6  -7   0 96.1799 2.66748  13
  -6  -7   0 99.0780 3.84300   9
  -6  -7   0 98.8974 3.17702   6
  -6  -7   0 98.6609 3.78361   7
   6   7   0 100.286 3.10867  13
  -7  -7   0 45.8290 1.99163  11
  -7  -7   0 43.9037 2.07186   6
  -7  -7   0 48.8432 1.77251  11
  -7  -7   0 45.1961 2.71441   9
  -7  -7   0 46.2095 1.12700  13
  -7  -7   0 47.3435 2.76241   7
  -8  -7   0 42.6329 1.20005  11
  -8  -7   0 41.3702 2.82625   9
  -8  -7   0 43.1926 2.58099  12
  -5   8   0 117.859 3.81194  10
  -5   8   0 118.495 5.48791  11
   4  -8   0 0.34606 0.69901  13
   4  -8   0 1.04438 0.77540   6
  -4   8   0 0.59163 0.63600   9
  -4   8   0 1.14022 0.61431  10
  -4   8   0 1.46223 0.64443  12
  -4   8   0 1.02021 0.73205  11
   3  -8   0 41.6475 2.25030  11
   3  -8   0 43.2752 2.21349  13
   3  -8   0 45.7958 2.29538   6
   3  -8   0 42.6921 1.57222   7
  -3   8   0 40.9722 2.22998  11
  -3   8   0 45.1604 1.93843  10
  -3   8   0 43.0581 1.76353  12
  -3   8   0 46.7270 2.39317  13
  -3   8   0 43.4947 1.81503   9
   2  -8   0 67.3293 2.89441   6
   2  -8   0 69.2255 2.71443  11
   2  -8   0 66.6874 2.13147   7
   2  -8   0 66.3686 2.64627  13
  -2   8   0 64.0165 2.09044  12
  -2   8   0 69.9301 2.23260   9
  -2   8   0 67.3538 2.71956  11
  -2   8   0 68.3975 2.18631  10
  -2   8   0 69.9063 2.82450  13
   1  -8   0 17.4402 1.45678   6
   1  -8   0 20.2559 1.24159   7
   1  -8   0 20.3748 1.41766  13
  -1   8   0 19.0784 1.07782  10
  -1   8   0 18.5677 1.46174  13
  -1   8   0 20.1360 1.19848   9
  -1   8   0 19.7078 1.12206  12
  -1   8   0 19.5803 1.49039  11
   0  -8   0 27.5153 1.54173  13
   0  -8   0 22.4608 1.47580  11
   0  -8   0 23.8751 1.56199   6
   0  -8   0 23.8601 1.39137   7
   0   8   0 24.5329 1.73139  11
   0   8   0 25.0408 1.17956  12
   0   8   0 22.9121 1.54956  13
   0   8   0 24.1439 1.08875  10
  -1  -8   0 5.97615 0.86195   7
  -1  -8   0 5.51353 0.80860  13
  -1  -8   0 6.21391 0.83978  11
  -1  -8   0 5.20926 0.82300   6
   1   8   0 5.97957 0.71860  12
   1   8   0 5.44717 0.52822  10
   1   8   0 5.37391 0.82799  11
   1   8   0 4.92381 0.86759  13
  -2  -8   0 46.9319 1.97518  13
  -2  -8   0 42.5788 1.79528  11
  -2  -8   0 44.2021 1.92529  11
  -2  -8   0 45.4831 2.06440   7
  -2  -8   0 46.5695 2.03675   6
   2   8   0 46.2500 1.29560  10
   2   8   0 49.4057 1.81663  12
   2   8   0 44.2048 1.95904  11
  -3  -8   0 18.4761 1.29783   6
  -3  -8   0 17.9993 1.44970   7
  -3  -8   0 19.4127 1.26406  11
  -3  -8   0 17.3963 1.28390  13
  -3  -8   0 16.9169 0.65971  10
  -3  -8   0 17.5161 1.11290  11
   3   8   0 17.6852 0.72274  10
   3   8   0 16.7721 0.61000   8
   3   8   0 16.7847 1.22793  13
   3   8   0 18.4915 1.22527  12
  -4  -8   0 486.007 7.89466  10
  -4  -8   0 477.154 9.26507   6
  -4  -8   0 462.494 9.08356  13
  -4  -8   0 476.419 9.11992  11
  -4  -8   0 443.528 9.69848   7
  -4  -8   0 445.593 8.70897  11
   4   8   0 464.465 9.13957  13
   4   8   0 458.538 8.22471   6
  -5  -8   0 66.4503 2.47682  11
  -5  -8   0 64.4382 2.14344  11
  -5  -8   0 69.5762 3.08228   7
  -5  -8   0 70.0087 2.50736  13
  -5  -8   0 65.9697 2.54480   6
   5   8   0 67.0457 2.50294  13
  -6  -8   0 20.2131 1.35445  11
  -6  -8   0 21.8936 1.31492  13
  -6  -8   0 19.4061 1.81094   7
  -6  -8   0 17.7437 1.77057   9
  -6  -8   0 21.6515 1.52694   6
  -7  -8   0 12.4118 1.31142   6
  -7  -8   0 14.6505 1.70135   7
  -7  -8   0 15.3718 1.14408  11
  -7  -8   0 16.1659 1.81798   9
  -7  -8   0 15.2789 0.87386  13
  -8  -8   0 0.84761 0.85723   7
  -8  -8   0 2.22184 1.04688   9
  -8  -8   0 0.98853 0.54257  11
   4  -9   0 15.1563 1.66974  13
   4  -9   0 19.0545 1.69682   6
  -4   9   0 18.1655 1.68639   9
  -4   9   0 17.0805 1.38852  12
  -4   9   0 19.2172 1.71848  11
  -4   9   0 14.5950 1.39343  10
  -4   9   0 18.8884 1.79113  13
   3  -9   0 10.2556 1.36673  13
   3  -9   0 7.25957 1.19541   6
  -3   9   0 10.5006 1.14495  10
  -3   9   0 7.78748 1.25481  13
  -3   9   0 6.96395 0.91727  12
  -3   9   0 8.78051 1.29589  11
  -3   9   0 10.2304 1.14290   9
   2  -9   0 264.851 6.52137  13
   2  -9   0 267.420 6.55554  11
   2  -9   0 267.409 5.76987   7
   2  -9   0 263.767 6.62772   6
  -2   9   0 243.581 5.44923  12
  -2   9   0 258.997 5.57268  10
  -2   9   0 266.482 5.72607   9
  -2   9   0 258.409 6.49237  11
  -2   9   0 267.096 6.75896  13
   1  -9   0 4.04127 0.94658   6
   1  -9   0 5.29028 0.95694  11
   1  -9   0 3.76977 0.91515  13
   1  -9   0 4.40346 0.76512   7
  -1   9   0 5.24490 0.70145  10
  -1   9   0 5.68220 0.80776   9
  -1   9   0 5.35669 0.75396  12
  -1   9   0 4.59569 0.97145  13
  -1   9   0 4.22695 0.90502  11
   0  -9   0 84.3097 2.85833   7
   0  -9   0 88.4313 3.05769  13
   0  -9   0 87.1614 3.06813  11
   0  -9   0 81.0200 3.22092   6
   0   9   0 83.4539 2.21904  10
   0   9   0 79.8838 3.03114  11
   0   9   0 83.5172 3.14129  13
   0   9   0 86.0382 2.51813  12
  -1  -9   0 31.0955 1.76228   7
  -1  -9   0 32.9597 1.83593  11
  -1  -9   0 31.7141 1.84187   6
  -1  -9   0 29.3521 1.74059  13
   1   9   0 30.1214 1.45740  12
   1   9   0 29.3558 1.78152  11
   1   9   0 29.8954 1.84056  13
   1   9   0 29.2261 1.11410  10
  -2  -9   0 65.4462 2.68303   7
  -2  -9   0 64.5982 2.55267  11
  -2  -9   0 60.7961 2.54231   6
  -2  -9   0 61.1363 2.48345  13
   2   9   0 68.5349 2.63525  11
   2   9   0 64.9953 2.28038  12
   2   9   0 66.1161 1.71135  10
  -3  -9   0 38.2341 1.98881   6
  -3  -9   0 36.7346 1.89411  11
  -3  -9   0 36.2558 2.06407   7
  -3  -9   0 35.0664 1.94756  13
   3   9   0 34.7993 1.90545  13
   3   9   0 36.0588 1.08729  10
   3   9   0 36.6519 1.79986  12
  -4  -9   0 66.9730 2.99609   7
  -4  -9   0 64.3972 2.89367  13
  -4  -9   0 67.3289 2.68717   6
  -4  -9   0 66.6236 2.60547  11
   4   9   0 67.0957 2.66665  13
   4   9   0 63.9173 2.57818  11
  -5  -9   0 9.60727 1.16640  13
  -5  -9   0 9.36163 1.23514   6
  -5  -9   0 8.61616 1.34795   7
  -5  -9   0 7.89447 1.08998  11
   5   9   0 9.86559 1.20546  13
  -6  -9   0 3.39735 0.75787  13
  -6  -9   0 2.80135 0.74861   6
  -6  -9   0 1.14499 0.74724   7
  -6  -9   0 2.79325 0.74478  11
  -7  -9   0 14.1317 1.44442   6
  -7  -9   0 11.3441 1.84449   9
  -7  -9   0 16.2855 1.96854   7
  -7  -9   0 14.1228 1.07550  13
  -8  -9   0 11.9216 1.01421  11
   4 -10   0 73.0185 3.41930   6
   4 -10   0 73.5722 3.67957  13
   3 -10   0 57.6510 2.92877  13
   3 -10   0 56.3662 3.01101   6
  -3  10   0 52.0649 2.26346  10
  -3  10   0 57.3690 3.45127  11
  -3  10   0 51.4907 2.23040  12
  -3  10   0 51.3236 2.90048  13
   2 -10   0 51.0846 2.64767  13
   2 -10   0 54.7378 2.90409   6
   2 -10   0 47.8972 2.68653  11
   2 -10   0 46.9381 2.10678   7
  -2  10   0 49.4845 2.75917  13
  -2  10   0 50.5251 2.18524   9
  -2  10   0 46.6704 2.01947  12
  -2  10   0 46.5238 2.64770  11
  -2  10   0 47.9142 1.98182  10
   1 -10   0 19.2720 1.66110  13
   1 -10   0 18.2252 1.75011   6
   1 -10   0 14.7981 1.33303   7
   1 -10   0 14.8219 1.58406  11
  -1  10   0 19.0150 1.72561  13
  -1  10   0 15.9149 1.22079  12
  -1  10   0 16.6923 1.12916  10
  -1  10   0 15.7929 2.31748  11
   0 -10   0 3.01704 0.85247  11
   0 -10   0 2.38666 0.79804  13
   0 -10   0 3.87908 0.93024   6
   0 -10   0 2.83147 0.77224   7
   0  10   0 4.72527 0.67093  10
   0  10   0 3.72091 0.67934  12
   0  10   0 3.24983 0.90302  11
   0  10   0 3.74225 0.96561  13
  -1 -10   0 126.807 3.98315  13
  -1 -10   0 124.510 3.94479   7
  -1 -10   0 122.874 4.11690   6
  -1 -10   0 123.884 3.98764  11
   1  10   0 129.513 3.51394  12
   1  10   0 122.587 2.85995  10
   1  10   0 125.954 4.01890  11
  -2 -10   0 60.6713 2.75411   6
  -2 -10   0 62.1647 2.69869  13
  -2 -10   0 63.0689 2.75973  11
   2  10   0 64.6412 2.81951  13
   2  10   0 58.5232 3.41768  12
   2  10   0 63.1349 2.75879  11
   2  10   0 64.0291 1.74620  10
  -3 -10   0 20.1388 1.64824   6
  -3 -10   0 19.1732 1.59618  13
  -3 -10   0 18.1373 1.66327   7
  -3 -10   0 20.9563 1.58638  11
   3  10   0 20.7822 1.63995  13
   3  10   0 17.8668 0.78443  10
  -4 -10   0 26.2020 1.79102  13
  -4 -10   0 26.1717 1.75334  11
  -4 -10   0 24.3999 1.79478   6
  -4 -10   0 23.0262 1.88596   7
   4  10   0 25.2282 1.79407  13
  -5 -10   0 29.1896 1.88127  13
  -5 -10   0 31.3378 2.31853   7
  -5 -10   0 26.9488 1.88886   6
  -5 -10   0 30.4996 1.88918  11
   5  10   0 32.2155 2.05424  13
  -6 -10   0 18.8387 1.64661   6
  -6 -10   0 22.6542 1.65470  13
  -7 -10   0 -0.3677 0.50176  11
  -7 -10   0 0.63256 0.62969   6
  -7 -10   0 0.09106 0.70560   9
  -7 -10   0 1.05388 1.08175   7
  -7 -10   0 0.07381 0.51465  13
   3 -11   0 6.70794 1.43557  13
  -3  11   0 7.23316 1.07944  10
   2 -11   0 0.93636 0.74612   6
  -2  11   0 0.71803 0.55707  10
  -2  11   0 0.28102 0.63622   9
  -2  11   0 0.21147 0.74238  11
  -2  11   0 1.45649 0.65225  12
   1 -11   0 73.2178 3.45934  11
   1 -11   0 73.9160 3.41339  13
   1 -11   0 73.7697 4.63589   6
   1 -11   0 73.9136 2.95553   7
  -1  11   0 77.2713 3.51692  11
  -1  11   0 71.7145 2.40064  10
   0 -11   0 2.09574 0.90718  11
   0 -11   0 1.92961 0.85243  13
   0 -11   0 1.66845 0.88851   6
   0  11   0 3.70305 0.95736  11
   0  11   0 2.93026 0.61139  10
   0  11   0 1.57387 0.66156  12
  -1 -11   0 29.3978 2.19734   6
  -1 -11   0 33.8661 2.22901  11
  -1 -11   0 34.2021 2.15574  13
  -1 -11   0 33.0454 2.14399   7
   1  11   0 32.6415 1.36677  10
   1  11   0 33.6120 2.22351  13
   1  11   0 36.2822 1.89159  12
   1  11   0 33.5881 2.22127  11
  -2 -11   0 1.11301 0.79139  13
  -2 -11   0 0.71356 0.64328  11
  -2 -11   0 0.07945 0.63980   7
  -2 -11   0 -0.0008 0.70138   6
   2  11   0 1.82412 0.62342  12
   2  11   0 0.39573 0.72454  13
   2  11   0 1.53432 0.44103  10
  -3 -11   0 1.61027 0.69321  11
  -3 -11   0 3.61359 0.92374  13
  -3 -11   0 1.66745 0.79647   6
  -3 -11   0 2.65228 0.89920   7
   3  11   0 3.56201 0.82720  12
   3  11   0 2.41838 0.83061  13
  -4 -11   0 27.1563 1.91005  11
  -4 -11   0 30.0055 2.11271   6
  -4 -11   0 27.2056 1.92463  13
  -4 -11   0 27.7848 2.17534   7
   4  11   0 31.6339 2.14487  13
  -5 -11   0 1.29364 0.72109   6
  -5 -11   0 0.05821 0.58635  11
  -5 -11   0 0.45540 0.65698  13
  -5 -11   0 -1.5821 0.94649   7
  -6 -11   0 -0.4028 0.61882   7
  -6 -11   0 -0.7945 0.50515  11
  -6 -11   0 0.06942 0.65407   6
  -6 -11   0 0.24876 0.82092  13
  -7 -11   0 -0.2200 0.55732  13
  -7 -11   0 0.23429 0.74249   6
  -2  12   0 0.75352 0.62614  10
   1 -12   0 1.06881 0.83908  13
   1 -12   0 0.31142 0.96989  11
  -1  12   0 0.29215 0.58881  10
  -1  12   0 1.07099 0.79896  11
   0 -12   0 0.38416 0.80266   6
   0 -12   0 2.01021 0.98023  11
   0 -12   0 -1.1421 0.67634  13
   0 -12   0 1.54776 0.80117   7
   0  12   0 0.93259 0.63195  12
   0  12   0 -0.8304 0.72085  11
   0  12   0 0.01541 0.83152  13
   0  12   0 -0.5294 0.44277  10
  -1 -12   0 6.38016 1.26580  13
  -1 -12   0 6.60542 1.21708   7
  -1 -12   0 5.78451 1.13483  11
  -1 -12   0 5.98015 1.24560   6
   1  12   0 5.23734 1.16694  13
   1  12   0 6.04765 1.24348  11
   1  12   0 6.37348 1.20290  12
  -2 -12   0 49.2034 2.76545  11
  -2 -12   0 48.8083 2.89031   6
  -2 -12   0 44.5658 2.73151   7
  -2 -12   0 49.5826 2.79896  13
   2  12   0 46.8774 2.36089  12
   2  12   0 43.7436 2.71509  13
  -3 -12   0 41.3766 2.57348  13
  -3 -12   0 34.5332 3.99580   6
  -3 -12   0 45.0017 3.40371  11
  -3 -12   0 46.8212 2.81226   7
   3  12   0 45.5445 2.74536  13
   3  12   0 43.4847 2.39741  12
  -4 -12   0 6.14514 1.22739  13
  -4 -12   0 5.63140 1.25641   7
  -4 -12   0 3.61696 0.98561  11
  -5 -12   0 78.2325 5.09819   7
  -5 -12   0 81.6562 3.55561  13
  -5 -12   0 86.5095 4.71250   6
  -6 -12   0 2.77688 1.10192   6
   0 -13   0 9.95085 1.60405  11
   0  13   0 8.92774 2.50167  11
  -1 -13   0 7.01257 1.70109   7
   1  13   0 8.27729 1.45213  13
  -2 -13   0 4.83637 1.21890   7
  -2 -13   0 5.00035 1.23193  11
   2  13   0 4.36141 2.16466  13
   2  13   0 6.90602 1.23155  12
  -3 -13   0 303.890 8.41710   7
   3  13   0 304.877 8.34526  13
   3  13   0 308.147 7.65777  12
   3  13  -1 7.27016 1.45700  13
   3  13  -1 4.61974 1.25101  12
  -3 -13   1 6.79850 1.51523   7
   2  13  -1 19.0662 2.83600  12
   2  13  -1 19.5326 2.14898  13
  -2 -13   1 21.5941 2.16023   7
  -2 -13   1 20.1398 2.07135  11
   1  13  -1 -0.8158 1.02950  13
  -1 -13   1 0.38255 0.94670  11
  -1 -13   1 -0.2410 0.93388   7
   0  13  -1 10.2084 2.50529  11
   0 -13   1 12.1794 1.69155  11
  -6 -12   1 4.53431 1.15776   6
  -5 -12   1 5.32674 1.27479   6
  -5 -12   1 2.81945 1.06345  13
   4  12  -1 13.7336 1.74325  13
  -4 -12   1 13.5511 1.87862   7
  -4 -12   1 11.8368 1.74740   6
  -4 -12   1 13.4592 1.71012  13
  -4 -12   1 11.4531 1.57915  11
   3  12  -1 91.2696 3.89857  13
   3  12  -1 86.2145 3.46475  12
  -3 -12   1 89.6308 3.97185   7
  -3 -12   1 93.0975 3.87509  13
  -3 -12   1 95.5352 4.02497   6
   2  12  -1 0.81189 0.82336  13
   2  12  -1 0.65119 0.70134  12
  -2 -12   1 -0.0467 0.71216  13
  -2 -12   1 -0.0605 0.66139   7
  -2 -12   1 1.25021 0.89063   6
  -2 -12   1 1.40553 0.84950  11
   1  12  -1 4.08398 1.07764  11
   1  12  -1 4.59060 1.13901  12
   1  12  -1 5.30367 1.19692  13
  -1 -12   1 6.08906 1.31079  11
  -1 -12   1 4.37428 1.18961   6
  -1 -12   1 3.97894 0.99181   7
  -1 -12   1 2.83187 1.01934  13
   0  12  -1 5.21460 0.82021  10
   0  12  -1 6.03166 0.98850  12
   0  12  -1 4.33723 1.10573  11
   0  12  -1 5.43193 1.31295  13
   0 -12   1 3.32515 1.07019  11
   0 -12   1 6.39327 1.32379  13
   0 -12   1 3.44266 1.01490   7
   0 -12   1 3.53677 1.13701   6
  -1  12  -1 10.6736 1.65522  11
  -1  12  -1 8.48819 1.02511  10
   1 -12   1 10.7429 1.58963  11
   1 -12   1 8.97642 1.79493  13
  -2  12  -1 0.10783 0.61052  10
  -7 -11   1 1.48430 0.70054  13
  -7 -11   1 1.34317 0.89681   6
  -6 -11   1 5.15172 1.10156  11
  -6 -11   1 7.14290 1.26652   6
  -6 -11   1 7.59627 1.28619  13
  -6 -11   1 7.38513 1.63484   7
  -5 -11   1 1.22102 0.88368   7
  -5 -11   1 1.36006 0.79336   6
  -5 -11   1 1.05725 0.69039  11
  -5 -11   1 2.53578 0.83641  13
   4  11  -1 3.97382 0.98216  13
  -4 -11   1 4.52362 1.06766   6
  -4 -11   1 6.73468 1.24653  13
  -4 -11   1 5.63271 1.14708  11
  -4 -11   1 5.15518 1.17541   7
   3  11  -1 7.30948 1.27020  13
   3  11  -1 7.42133 1.12723  12
  -3 -11   1 6.48424 1.17222   6
  -3 -11   1 8.92743 1.36112   7
  -3 -11   1 5.57854 1.08888  13
  -3 -11   1 5.15256 1.08506  11
   2  11  -1 1.93017 0.82895  11
   2  11  -1 1.23640 0.73528  13
   2  11  -1 2.04047 0.63283  10
   2  11  -1 3.15624 0.75988  12
  -2 -11   1 1.44925 0.75404  13
  -2 -11   1 1.82508 0.85933  11
  -2 -11   1 1.50378 0.76010   7
  -2 -11   1 2.55127 0.91626   6
   1  11  -1 16.5054 1.75560  11
   1  11  -1 18.0824 1.06627  10
   1  11  -1 18.0741 1.45104  12
   1  11  -1 16.0021 1.65859  13
  -1 -11   1 17.2850 1.69377  13
  -1 -11   1 19.7878 1.82040  11
  -1 -11   1 21.3760 1.89070   6
  -1 -11   1 17.6916 1.64219   7
   0  11  -1 52.0065 1.87257  10
   0  11  -1 54.8011 2.85684  13
   0  11  -1 50.9890 2.23779  12
   0 -11   1 52.9231 2.87269  11
   0 -11   1 54.7716 2.97946   6
   0 -11   1 49.1701 2.80900   7
   0 -11   1 53.5158 2.80989  13
  -1  11  -1 45.7694 2.44099  12
  -1  11  -1 47.0651 1.92982  10
  -1  11  -1 51.1219 2.82870  11
   1 -11   1 47.6742 2.35825   7
   1 -11   1 48.5502 2.96227   6
   1 -11   1 46.5931 2.82037  11
   1 -11   1 45.6984 2.69952  13
  -2  11  -1 25.2106 1.55079  10
  -2  11  -1 24.0404 2.20300  12
   2 -11   1 27.3069 2.26694   6
   3 -11   1 1.60238 0.96923  13
  -7 -10   1 1.80404 0.64484  13
  -7 -10   1 0.36998 0.63432   6
  -7 -10   1 1.71681 0.78603  11
  -6 -10   1 75.1817 3.83981  11
  -6 -10   1 72.6743 4.73082   7
  -6 -10   1 75.6146 3.03184  13
  -6 -10   1 73.6185 3.21116   6
  -5 -10   1 16.0069 1.47944  11
  -5 -10   1 16.7085 1.77452   7
  -5 -10   1 16.3652 1.51482  13
  -5 -10   1 18.2777 1.67103   6
   4  10  -1 16.7217 1.54124  13
  -4 -10   1 16.4546 1.51766   6
  -4 -10   1 20.7070 1.84357   7
  -4 -10   1 18.9932 1.61891  13
  -4 -10   1 19.2672 1.63619  11
   3  10  -1 1.98439 0.78483  13
   3  10  -1 1.16470 0.66606  11
   3  10  -1 0.89022 0.57708  12
   3  10  -1 1.37828 0.35551   8
   3  10  -1 1.56431 0.36559  10
  -3 -10   1 1.94849 0.71649  13
  -3 -10   1 1.96037 0.77765   7
  -3 -10   1 1.25036 0.65832   6
  -3 -10   1 0.90730 0.56748  11
   2  10  -1 1.37827 0.55733  12
   2  10  -1 1.30489 0.72249  13
   2  10  -1 1.78630 0.44756  10
   2  10  -1 1.74984 0.67986  11
  -2 -10   1 0.74308 0.63768  13
  -2 -10   1 0.65663 0.64135   6
  -2 -10   1 1.75972 0.70771  11
   1  10  -1 62.3005 2.28747  12
   1  10  -1 58.5675 2.71386  11
   1  10  -1 53.9475 3.56699  13
   1  10  -1 62.3221 1.85605  10
  -1 -10   1 61.3701 2.72133  13
  -1 -10   1 56.1339 2.58207   7
  -1 -10   1 56.3298 2.76928   6
  -1 -10   1 58.7420 2.69577  11
   0  10  -1 0.91720 0.66168  11
   0  10  -1 -0.0090 0.37922  10
   0  10  -1 1.06434 0.49888  12
   0 -10   1 0.94237 0.72205   6
   0 -10   1 0.28321 0.56307  11
   0 -10   1 0.91914 0.76170  13
   0 -10   1 1.39592 0.63092   7
  -1  10  -1 43.1429 2.44146  13
  -1  10  -1 40.1091 2.62649  10
  -1  10  -1 40.9815 1.84088  12
  -1  10  -1 42.1107 2.42563  11
   1 -10   1 43.9852 2.51993   6
   1 -10   1 42.5452 2.43900  11
   1 -10   1 44.6500 2.11665   7
   1 -10   1 48.0075 2.51406  13
  -2  10  -1 5.11303 0.80788  10
  -2  10  -1 6.10253 1.24549  11
  -2  10  -1 5.23603 1.16499  13
  -2  10  -1 6.32683 0.91553  12
  -2  10  -1 8.16396 1.06240   9
   2 -10   1 5.53208 1.17387  13
   2 -10   1 5.84330 1.16377   6
   2 -10   1 4.06644 1.10763  11
  -3  10  -1 7.23376 1.02395  12
  -3  10  -1 6.16120 1.23460  11
   3 -10   1 7.13779 1.30918   6
   4 -10   1 2.01388 0.97247   6
   4 -10   1 0.26651 1.25924  13
  -7  -9   1 1.69422 0.62842  11
  -7  -9   1 2.87261 1.06758   7
  -7  -9   1 2.24243 0.56890  13
  -7  -9   1 2.98029 0.99347   9
  -6  -9   1 5.25086 1.16891   7
  -6  -9   1 6.46502 0.96444  13
  -6  -9   1 4.83293 0.90063   6
  -6  -9   1 6.54517 0.95746  11
   5   9  -1 134.661 4.10858  13
  -5  -9   1 138.885 4.24882   6
  -5  -9   1 135.985 4.06714  11
  -5  -9   1 142.621 4.12960  13
  -5  -9   1 127.098 4.58394   7
   4   9  -1 189.763 5.09759  11
   4   9  -1 202.278 5.21030  13
  -4  -9   1 198.952 5.65968   7
  -4  -9   1 195.455 5.19699   6
  -4  -9   1 202.652 5.16414  11
  -4  -9   1 196.986 5.12119  13
   3   9  -1 29.6276 1.04260   8
   3   9  -1 37.0040 1.81827  12
   3   9  -1 34.1118 1.47617   8
   3   9  -1 34.3356 1.14538  10
   3   9  -1 34.9590 1.94093  13
  -3  -9   1 35.0346 1.88221  11
  -3  -9   1 33.1451 2.01723   7
  -3  -9   1 37.9234 2.00143   6
   2   9  -1 35.0415 1.24038  10
   2   9  -1 33.5947 1.93735  13
   2   9  -1 32.8545 1.87294  11
   2   9  -1 36.1751 1.71445  12
  -2  -9   1 35.8897 1.97001   6
  -2  -9   1 35.8870 1.91040  11
  -2  -9   1 35.5283 1.96813   7
  -2  -9   1 36.4317 1.94382  13
   1   9  -1 2.07441 0.66128  11
   1   9  -1 1.91612 0.43886  10
   1   9  -1 1.92352 0.55377  12
  -1  -9   1 3.47895 0.83172   6
  -1  -9   1 1.83651 0.67517  13
  -1  -9   1 2.51930 0.74922  11
  -1  -9   1 2.76275 0.74090   7
   0   9  -1 19.1560 1.54096  11
   0   9  -1 20.4597 1.61632  13
   0   9  -1 19.6793 1.56384  12
   0   9  -1 20.3914 1.07368  10
   0  -9   1 19.6514 1.59622  11
   0  -9   1 19.5379 1.50221  13
   0  -9   1 19.8195 1.44610   7
   0  -9   1 18.7430 1.54936   6
  -1   9  -1 13.7773 1.39702  11
  -1   9  -1 14.6922 1.18453   9
  -1   9  -1 13.6184 1.00356  10
  -1   9  -1 16.3115 1.46572  13
  -1   9  -1 16.1655 1.12596  12
   1  -9   1 13.9523 2.21387  13
   1  -9   1 13.5679 1.43054  11
   1  -9   1 13.5006 1.18220   7
   1  -9   1 14.1571 1.44775   6
  -2   9  -1 21.5086 1.79708  13
  -2   9  -1 19.0645 1.29954  12
  -2   9  -1 17.7886 1.24926  10
  -2   9  -1 23.1228 1.42509   9
  -2   9  -1 20.0816 1.75945  11
   2  -9   1 21.4031 1.48666   7
   2  -9   1 19.6377 1.72028   6
   2  -9   1 20.1062 1.68722  13
   2  -9   1 19.0302 1.71553  11
  -3   9  -1 12.4552 1.61827  13
  -3   9  -1 10.3363 1.13545  12
  -3   9  -1 10.4275 1.45036  11
  -3   9  -1 10.9244 1.18455  10
  -3   9  -1 12.2226 1.18854   9
   3  -9   1 11.8266 1.48415  13
   3  -9   1 8.77931 1.33407   6
  -4   9  -1 4.81209 0.88015   9
  -4   9  -1 5.16872 1.15549  11
  -4   9  -1 5.54296 1.17686  13
  -4   9  -1 4.21047 0.92730  12
  -4   9  -1 5.02155 0.96123  10
   4  -9   1 5.73371 1.12548  13
   4  -9   1 4.48390 1.02782   6
  -8  -8   1 228.388 7.20201   9
  -8  -8   1 213.010 6.96061   7
  -8  -8   1 223.690 4.85274  11
  -7  -8   1 5.08746 0.82404  11
  -7  -8   1 3.62846 0.63812  13
  -7  -8   1 4.71882 0.88662   6
  -7  -8   1 5.60149 1.31720   9
  -7  -8   1 5.42514 1.26717   7
  -6  -8   1 20.4440 1.88619   9
  -6  -8   1 17.6162 1.28615  13
  -6  -8   1 16.5273 1.38428   6
  -6  -8   1 19.5622 1.37356  11
  -6  -8   1 16.8632 1.73817   7
   5   8  -1 136.906 3.94416  13
  -5  -8   1 145.267 3.98572  11
  -5  -8   1 141.770 3.95307  13
  -5  -8   1 143.018 4.63724   7
  -5  -8   1 143.359 4.09663   6
   4   8  -1 240.637 5.58807  13
   4   8  -1 237.138 5.58425  11
  -4  -8   1 216.769 4.53225  10
  -4  -8   1 230.823 5.17963  11
  -4  -8   1 244.758 6.19300   7
  -4  -8   1 241.971 5.55718  11
  -4  -8   1 248.713 5.63996  13
  -4  -8   1 239.253 5.63466   6
   3   8  -1 5.40901 0.35505   8
   3   8  -1 6.28679 0.87275  12
   3   8  -1 7.17422 0.53778  10
   3   8  -1 5.72799 0.85239  11
   3   8  -1 6.69283 0.95719  13
   3   8  -1 5.62199 0.38060   8
  -3  -8   1 5.59088 0.92241  13
  -3  -8   1 5.98473 0.77790  11
  -3  -8   1 5.38680 0.85991  11
  -3  -8   1 5.81097 0.89865   6
  -3  -8   1 6.81252 1.03207   7
   2   8  -1 468.433 9.49485  11
   2   8  -1 496.123 8.27201  10
   2   8  -1 511.751 9.11911  12
   2   8  -1 471.645 9.76427  13
  -2  -8   1 466.136 9.49302   6
  -2  -8   1 478.091 9.36379  11
  -2  -8   1 482.512 9.42216  13
  -2  -8   1 490.847 9.66353   7
   1   8  -1 1.00804 0.32559  10
   1   8  -1 0.78330 0.52485  11
   1   8  -1 1.35319 0.45080  12
   1   8  -1 1.66294 0.65018  13
  -1  -8   1 0.70112 0.48334   7
  -1  -8   1 1.35982 0.60667   6
  -1  -8   1 0.98310 0.54109  13
  -1  -8   1 0.76812 0.48701  11
   0   8  -1 27.4253 1.69946  13
   0   8  -1 28.2383 1.17199  10
   0   8  -1 26.6082 1.67737  11
   0   8  -1 27.9484 1.29121  12
   0  -8   1 28.8806 1.65250  13
   0  -8   1 28.4692 1.71987   6
   0  -8   1 27.9936 1.50998   7
   0  -8   1 27.6848 1.66135  11
  -1   8  -1 19.8692 1.55739  13
  -1   8  -1 18.7314 1.48083  11
  -1   8  -1 18.5454 1.18525   9
  -1   8  -1 19.1060 1.12686  12
  -1   8  -1 19.9259 1.11934  10
   1  -8   1 19.9498 2.17363  11
   1  -8   1 18.1541 1.49921   6
   1  -8   1 19.1511 1.22076   7
   1  -8   1 18.7902 1.39584  13
  -2   8  -1 22.4493 1.63436  11
  -2   8  -1 25.4079 1.33055  10
  -2   8  -1 23.7964 1.27473  12
  -2   8  -1 22.6861 1.71868  13
  -2   8  -1 26.6470 1.37776   9
   2  -8   1 24.6168 1.69714  11
   2  -8   1 25.3854 1.27507   7
   2  -8   1 24.6429 1.96083   6
   2  -8   1 23.7817 1.63513  13
  -3   8  -1 97.0771 2.81566  12
  -3   8  -1 103.459 2.90067   9
  -3   8  -1 101.527 3.59785  13
  -3   8  -1 98.7218 2.94975  10
  -3   8  -1 97.9604 3.49392  11
   3  -8   1 96.0367 3.41715  13
   3  -8   1 99.2543 2.52723   7
   3  -8   1 100.663 3.53642  11
   3  -8   1 92.8067 3.40041   6
  -4   8  -1 115.794 3.27840   9
  -4   8  -1 105.520 3.52831  12
  -4   8  -1 114.487 3.92704  11
  -4   8  -1 114.159 3.48248  10
  -4   8  -1 114.184 4.05713  13
   4  -8   1 113.693 3.83155   6
   4  -8   1 112.344 3.92082  13
  -5   8  -1 -0.4129 0.60526  10
  -5   8  -1 1.34849 1.11666   9
  -8  -7   1 2.70385 1.31837   7
  -8  -7   1 5.16770 1.24984   9
  -8  -7   1 3.59185 0.53854  11
  -7  -7   1 -0.1189 0.64331   9
  -7  -7   1 0.73536 0.44870  11
  -7  -7   1 0.44192 0.32815  13
  -7  -7   1 1.08431 0.77588   7
  -7  -7   1 1.23751 0.59929   6
   6   7  -1 113.842 3.24761  13
  -6  -7   1 108.026 4.06178   7
  -6  -7   1 110.838 3.41366   6
  -6  -7   1 106.058 2.78905  11
  -6  -7   1 107.826 4.03988   9
  -6  -7   1 108.141 2.99982  13
  -6  -7   1 113.793 3.19999  11
   5   7  -1 3.29816 0.72574  11
  -5  -7   1 5.00250 0.79247  13
  -5  -7   1 4.49564 0.64676  11
  -5  -7   1 2.96145 0.87362   7
  -5  -7   1 4.39027 0.62560  13
  -5  -7   1 3.52931 0.77552   6
  -5  -7   1 3.99563 0.74671  11
   4   7  -1 1.83801 0.36886   6
   4   7  -1 0.90421 0.45543  13
  -4  -7   1 0.32140 0.38465  11
  -4  -7   1 0.27702 0.20174  10
  -4  -7   1 0.16928 0.37892   6
  -4  -7   1 1.13027 0.61322   7
  -4  -7   1 0.79079 0.38635  13
  -4  -7   1 0.74740 0.46101  13
   3   7  -1 17.1111 1.17740  13
   3   7  -1 18.7062 0.75967  10
   3   7  -1 18.5820 1.16972  11
  -3  -7   1 17.3763 1.17236   6
  -3  -7   1 18.3944 1.19129  11
  -3  -7   1 19.7486 1.26052  13
  -3  -7   1 18.2388 1.35306   7
  -3  -7   1 18.2364 0.65985  10
  -3  -7   1 17.8829 1.05348  11
   2   7  -1 1.66600 0.27182   8
   2   7  -1 0.63505 0.40542  13
   2   7  -1 1.80893 0.31330  10
   2   7  -1 0.83555 0.38084  12
  -2  -7   1 0.57559 0.42474  13
  -2  -7   1 0.50162 0.32646  11
  -2  -7   1 1.15497 0.24324  10
  -2  -7   1 1.05471 0.45196   7
  -2  -7   1 0.22936 0.35053  11
  -2  -7   1 1.02717 0.46497   6
   1   7  -1 17.8887 0.95273  12
   1   7  -1 17.6171 1.17766  11
   1   7  -1 18.1630 1.22813  13
   1   7  -1 17.3272 0.76621  10
  -1  -7   1 18.2179 1.79255  11
  -1  -7   1 17.3732 1.14428  13
  -1  -7   1 17.3664 1.22286   6
   0   7  -1 42.7352 1.54454   9
   0   7  -1 40.7315 1.42266  12
   0   7  -1 39.6861 1.29731  10
   0   7  -1 37.4248 1.76459  11
   0   7  -1 39.4332 1.85236  13
   0  -7   1 38.1084 1.74780  11
   0  -7   1 39.1826 1.60449   7
   0  -7   1 41.6850 1.80011  13
   0  -7   1 38.5178 1.81297   6
  -1   7  -1 19.3887 1.13166   9
  -1   7  -1 19.9952 1.09546  12
  -1   7  -1 18.4915 1.43272  13
  -1   7  -1 19.8938 1.39130  11
  -1   7  -1 22.2663 1.12569  10
   1  -7   1 21.4192 1.49218   6
   1  -7   1 20.4101 1.39387  13
   1  -7   1 19.5295 1.14319   7
   1  -7   1 19.0732 1.38893  11
  -2   7  -1 1.24912 0.65690  13
  -2   7  -1 1.92545 0.58201   9
  -2   7  -1 1.05955 0.58323  11
  -2   7  -1 1.93805 0.53124  12
  -2   7  -1 0.85013 0.47745  10
   2  -7   1 1.73696 0.64218  13
   2  -7   1 1.86517 0.71665   6
   2  -7   1 1.47724 0.44100   7
   2  -7   1 0.97954 0.57729  11
  -3   7  -1 46.1168 1.72645   9
  -3   7  -1 41.1517 3.04079  11
  -3   7  -1 44.3934 2.16260  13
  -3   7  -1 42.8604 1.67318  12
  -3   7  -1 42.8423 2.31548  10
   3  -7   1 44.3606 2.07160  11
   3  -7   1 40.8553 2.04281   6
   3  -7   1 42.5241 2.06082  13
   3  -7   1 42.9938 1.38067   7
  -4   7  -1 12.3455 1.19589  10
  -4   7  -1 11.8236 1.09201  12
  -4   7  -1 11.8216 1.32781  13
  -4   7  -1 12.6688 1.05497   9
  -4   7  -1 11.7810 1.29845  11
   4  -7   1 12.9189 1.31360   6
   4  -7   1 12.6537 1.28401  13
  -5   7  -1 25.7380 1.59568  12
  -5   7  -1 23.7420 2.91020  10
  -5   7  -1 26.9606 1.97677  11
  -5   7  -1 26.7612 1.52103   9
   5  -7   1 26.9887 1.78201   6
   5  -7   1 31.4783 2.01448  13
  -6   7  -1 17.3539 1.38618   9
  -9  -6   1 5.93434 1.38332   7
  -8  -6   1 17.0234 1.90475   7
  -8  -6   1 18.4715 0.71259  11
  -8  -6   1 16.2122 2.24540   9
  -8  -6   1 20.5303 0.79531  11
  -8  -6   1 19.7851 1.79180  12
  -7  -6   1 117.889 2.74331  11
  -7  -6   1 133.699 5.17520   6
  -7  -6   1 121.611 4.46071   7
  -7  -6   1 123.102 3.03149  11
  -7  -6   1 113.695 4.38322   9
   6   6  -1 -0.1531 0.41619  13
  -6  -6   1 0.28384 0.41802   6
  -6  -6   1 0.29891 0.25749  13
  -6  -6   1 0.20698 0.26847  11
  -6  -6   1 0.22322 0.88929   7
  -6  -6   1 0.08008 0.71559   9
  -6  -6   1 -0.5441 0.49166  11
  -6  -6   1 0.27529 0.37099  13
   5   6  -1 43.3737 1.74330  11
   5   6  -1 46.3595 1.83036  13
  -5  -6   1 44.3814 1.56922  13
  -5  -6   1 46.0941 1.59091  11
  -5  -6   1 46.1954 1.80632  13
  -5  -6   1 46.7413 2.38159   9
  -5  -6   1 48.7195 1.88117  11
  -5  -6   1 46.8259 2.37262   7
  -5  -6   1 45.8185 1.85898   6
   4   6  -1 393.682 6.62894   6
   4   6  -1 398.348 7.65236  11
   4   6  -1 401.555 7.72043  13
  -4  -6   1 394.203 7.37977  13
  -4  -6   1 394.002 7.74846  10
  -4  -6   1 397.731 7.60875  13
  -4  -6   1 398.084 7.60839   6
  -4  -6   1 390.199 7.33498  11
  -4  -6   1 405.003 7.64979  11
  -4  -6   1 396.672 8.31037   7
   3   6  -1 10.0910 0.54797  10
   3   6  -1 9.09206 0.77442  11
   3   6  -1 9.60171 0.83673  13
   3   6  -1 9.35241 0.75153   6
  -3  -6   1 10.8002 0.86344   6
  -3  -6   1 9.63999 0.46365  10
  -3  -6   1 10.1928 0.81592  11
  -3  -6   1 9.17911 0.70956  11
  -3  -6   1 9.31895 0.95418   7
  -3  -6   1 10.0399 0.75859  13
  -3  -6   1 9.86260 0.88022  13
   2   6  -1 20.8697 0.67500   8
   2   6  -1 21.6702 1.05232  12
   2   6  -1 21.3690 1.17721  13
   2   6  -1 21.2213 1.15042  11
   2   6  -1 22.2118 0.77310  10
  -2  -6   1 23.1509 1.16214  11
  -2  -6   1 20.1904 1.22611   7
  -2  -6   1 20.7561 1.03816  11
  -2  -6   1 20.4107 0.69380  10
  -2  -6   1 21.2340 1.16161   6
   1   6  -1 0.97367 0.41994  13
   1   6  -1 0.35396 0.21324  10
   1   6  -1 0.76879 0.29821  12
   1   6  -1 0.49549 0.34977  11
  -1  -6   1 0.60540 0.35666   7
  -1  -6   1 1.04348 0.28738  10
  -1  -6   1 0.72878 0.31445  11
  -1  -6   1 0.26660 0.33193  13
  -1  -6   1 0.46731 0.34470   6
  -1  -6   1 0.82406 0.36829  11
   0   6  -1 12.4291 0.97085  13
   0   6  -1 11.5536 0.75948   9
   0   6  -1 10.5127 0.86699  11
   0   6  -1 11.4570 0.64229  10
   0  -6   1 10.7115 0.86279  13
   0  -6   1 12.0196 0.82391   7
   0  -6   1 11.7540 0.91570  11
   0  -6   1 12.4148 0.95250   6
  -1   6  -1 244.901 5.39262  13
  -1   6  -1 242.461 4.63949  12
  -1   6  -1 244.807 4.68440  10
  -1   6  -1 253.479 4.77733   9
  -1   6  -1 240.560 5.30511  11
   1  -6   1 242.692 5.22521  11
   1  -6   1 236.662 5.19188  13
   1  -6   1 246.527 5.38209   6
  -2   6  -1 478.066 8.47611  10
  -2   6  -1 475.290 9.16212  13
  -2   6  -1 481.881 8.31135  12
  -2   6  -1 490.022 8.35312   9
  -2   6  -1 479.034 9.04229  11
   2  -6   1 451.285 9.47086  13
   2  -6   1 440.540 8.20765   7
   2  -6   1 467.963 8.92897  11
   2  -6   1 461.526 9.02236   6
  -3   6  -1 117.310 2.85403   9
  -3   6  -1 119.224 2.92531  12
  -3   6  -1 118.390 3.44903  11
  -3   6  -1 120.957 3.42769  11
  -3   6  -1 117.520 3.07363  10
  -3   6  -1 113.803 3.42704  13
   3  -6   1 113.607 3.30406  11
   3  -6   1 112.764 3.33051   6
   3  -6   1 113.364 3.47401  13
  -4   6  -1 7.97361 1.06091  11
  -4   6  -1 10.7365 0.94741   9
  -4   6  -1 10.1675 1.17442  13
  -4   6  -1 9.63328 0.94476  12
  -4   6  -1 11.3457 1.08382  10
   4  -6   1 10.2861 1.09540  13
   4  -6   1 11.7584 1.15699  11
   4  -6   1 9.25643 1.07713   6
  -5   6  -1 36.4645 1.77887  12
  -5   6  -1 39.5795 1.73003   9
  -5   6  -1 35.5352 1.93261  10
  -5   6  -1 38.8029 2.07748  11
  -5   6  -1 39.0892 2.03693  13
   5  -6   1 37.2758 1.78348   6
   5  -6   1 40.9295 2.10864  13
  -6   6  -1 -0.5715 0.52606   9
  -6   6  -1 0.21774 0.60214  11
  -6   6  -1 0.06800 0.58563  13
  -6   6  -1 1.63795 0.73745  10
  -6   6  -1 -0.1524 0.51790  12
  -7   6  -1 12.6817 1.57867   9
  -9  -5   1 1.52740 0.97103   7
  -9  -5   1 5.55667 1.86737  12
  -9  -5   1 3.24432 0.71629  10
  -8  -5   1 -0.6677 0.60813   7
  -8  -5   1 0.45823 0.63635  12
  -8  -5   1 -0.4465 0.60160   9
  -7  -5   1 72.2446 2.52712   6
  -7  -5   1 74.5913 3.35125   9
  -7  -5   1 73.7449 1.96778  11
  -7  -5   1 73.0844 3.20755   7
  -6  -5   1 47.7051 2.41181   7
  -6  -5   1 52.4312 1.49118  13
  -6  -5   1 47.5248 2.47245   9
  -6  -5   1 48.4073 1.89725   6
  -6  -5   1 46.5962 1.29914  13
  -6  -5   1 49.1143 1.51045  11
  -6  -5   1 49.9720 1.71376  11
   5   5  -1 8.11890 0.76177  13
  -5  -5   1 7.00769 1.07605   9
  -5  -5   1 7.08569 0.61754  11
  -5  -5   1 8.08299 0.64243  13
  -5  -5   1 7.76852 0.77784  11
  -5  -5   1 8.80322 0.78540  13
  -5  -5   1 7.38643 1.03744   7
  -5  -5   1 9.71789 0.85404   6
   4   5  -1 216.009 4.53209  11
   4   5  -1 213.594 4.51871  13
  -4  -5   1 215.314 4.48811   6
  -4  -5   1 213.794 4.29581  11
  -4  -5   1 210.179 4.25907  13
  -4  -5   1 215.493 5.14105   7
  -4  -5   1 221.387 4.53218  13
  -4  -5   1 215.180 4.54118  11
   3   5  -1 254.384 4.35717  10
   3   5  -1 244.391 4.40624   6
   3   5  -1 245.344 12.0844   5
   3   5  -1 231.832 13.4435   2
   3   5  -1 238.426 12.3231   2
   3   5  -1 244.129 4.91536  13
   3   5  -1 255.768 15.8076   4
  -3  -5   1 247.495 14.0364   5
  -3  -5   1 241.071 4.82872   6
  -3  -5   1 244.040 4.89796  11
  -3  -5   1 244.260 5.32532   7
  -3  -5   1 227.081 12.3541   2
  -3  -5   1 240.031 4.75653  13
  -3  -5   1 240.083 14.7896   1
  -3  -5   1 230.998 5.16449  11
  -3  -5   1 242.180 4.25592  10
  -3  -5   1 249.303 13.5858   4
  -3  -5   1 231.609 13.7764   2
  -3  -5   1 242.091 4.91574  13
  -3  -5   1 236.514 17.3334   1
  -3  -5   1 246.307 12.3074   5
   2   5  -1 5.83970 3.16188   2
   2   5  -1 2.35944 1.57246   3
   2   5  -1 1.00564 2.99563   2
   2   5  -1 3.70080 0.48463  12
   2   5  -1 4.44807 3.06566   1
   2   5  -1 3.40020 0.32556  10
   2   5  -1 2.69903 0.48114  13
   2   5  -1 3.62213 3.28854   4
   2   5  -1 0.55059 2.75378   5
   2   5  -1 3.17864 0.23053   8
   2   5  -1 2.32895 0.42308  11
  -2  -5   1 2.81244 0.46949  13
  -2  -5   1 2.36825 3.45417   1
  -2  -5   1 2.97368 0.53003   7
  -2  -5   1 4.42665 3.00654   2
  -2  -5   1 2.62997 0.44737  13
  -2  -5   1 2.53518 0.41751  11
  -2  -5   1 3.06011 0.48741   6
  -2  -5   1 2.55963 0.25274  10
  -2  -5   1 4.77000 3.31061   2
  -2  -5   1 6.54368 2.68197   4
  -2  -5   1 2.67798 2.84265   5
  -2  -5   1 2.79024 0.47057  11
  -2  -5   1 1.40867 2.49233   5
   1   5  -1 6.40644 3.66990   1
   1   5  -1 5.70709 2.12552   3
   1   5  -1 9.55616 0.49924   8
   1   5  -1 9.07095 0.70918  11
   1   5  -1 8.52229 0.45917  10
   1   5  -1 9.56207 3.48216   5
   1   5  -1 8.19107 0.70027  13
   1   5  -1 9.09476 0.58050  12
   1   5  -1 13.0393 4.63001   2
   1   5  -1 12.5523 2.94895   4
   1   5  -1 5.22454 3.60599   5
  -1  -5   1 5.62819 3.66480   2
  -1  -5   1 2.90602 3.42576   5
  -1  -5   1 10.5043 3.87695   2
  -1  -5   1 4.81705 3.96678   1
  -1  -5   1 6.71383 3.40771   5
  -1  -5   1 7.87179 0.64247  11
  -1  -5   1 8.43866 0.44430  10
  -1  -5   1 7.03215 0.64085  11
  -1  -5   1 8.97600 0.72218  13
  -1  -5   1 7.95038 0.70288   6
  -1  -5   1 8.37319 0.70065   7
   0   5  -1 4.33267 3.38969   2
   0   5  -1 9.04600 3.87561   5
   0   5  -1 6.67205 3.22158   5
   0   5  -1 7.16112 0.70379  13
   0   5  -1 2.34138 3.16886   2
   0   5  -1 7.45290 0.48863  10
   0   5  -1 7.70597 0.67873  11
   0   5  -1 6.55312 0.51716  12
   0   5  -1 7.19458 4.38595   1
   0   5  -1 6.45950 0.54658   9
   0   5  -1 6.54190 2.18396   4
   0  -5   1 2.31329 3.02323   5
   0  -5   1 6.47755 3.46963   2
   0  -5   1 8.94264 3.45255   5
   0  -5   1 7.47941 0.70674   6
   0  -5   1 6.58598 3.89059   2
   0  -5   1 7.79986 0.62029   7
   0  -5   1 8.11352 0.69641  13
   0  -5   1 9.68076 4.86160   1
   0  -5   1 6.95074 0.67036  11
  -1   5  -1 123.292 10.5535   5
  -1   5  -1 132.765 10.1953   5
  -1   5  -1 106.447 10.7564   2
  -1   5  -1 122.608 10.3774   2
  -1   5  -1 118.853 2.93929  11
  -1   5  -1 120.964 2.56035  12
  -1   5  -1 118.985 12.0645   1
  -1   5  -1 121.244 3.11800  13
  -1   5  -1 120.671 3.02609  11
  -1   5  -1 125.373 2.65929  10
  -1   5  -1 125.365 2.63869   9
   1  -5   1 123.731 3.00764  13
   1  -5   1 122.956 10.3533   5
   1  -5   1 127.969 13.8341   1
   1  -5   1 117.501 10.2113   2
   1  -5   1 125.198 16.7643   5
   1  -5   1 121.612 3.07264   6
   1  -5   1 131.335 11.4255   2
  -2   5  -1 73.5861 2.29201  11
  -2   5  -1 75.6884 1.93360  12
  -2   5  -1 74.0323 1.88984   9
  -2   5  -1 75.2610 2.36120  13
  -2   5  -1 76.0007 2.29484  11
  -2   5  -1 74.4015 2.04118  10
   2  -5   1 72.2118 2.58715   6
   2  -5   1 66.3879 2.36889   7
   2  -5   1 75.3990 2.25541  13
  -3   5  -1 23.0840 1.33675  13
  -3   5  -1 22.9133 1.34101  11
  -3   5  -1 22.3323 1.08535  12
  -3   5  -1 22.9147 1.30147  11
  -3   5  -1 23.2955 1.21181  10
  -3   5  -1 23.5022 1.04607   9
   3  -5   1 21.3722 1.27132   6
   3  -5   1 23.0204 1.28780  13
   3  -5   1 22.8146 1.26525  11
   3  -5   1 20.9845 0.89250   7
  -4   5  -1 89.6575 2.52535  12
  -4   5  -1 84.2887 2.83786  11
  -4   5  -1 88.9166 2.72042  10
  -4   5  -1 89.2678 2.40619   9
  -4   5  -1 93.5558 2.85545  11
  -4   5  -1 87.0826 2.85174  13
   4  -5   1 92.0253 2.76276  11
   4  -5   1 85.3292 2.71364  13
   4  -5   1 91.2644 2.76067   6
  -5   5  -1 53.1224 1.90799   9
  -5   5  -1 51.8895 1.98685  12
  -5   5  -1 52.3522 2.20538  10
  -5   5  -1 56.5003 2.25382  11
  -5   5  -1 47.8269 2.13423  13
   5  -5   1 50.1334 1.75731   6
   5  -5   1 49.4763 2.15956  13
  -6   5  -1 6.06755 1.04219  12
  -6   5  -1 5.39351 0.79882   9
  -6   5  -1 5.72740 0.94902  13
  -6   5  -1 6.77029 1.57247  11
  -7   5  -1 1.25698 0.66592  13
  -7   5  -1 0.85348 0.96511   9
  -9  -4   1 11.5521 1.79150   9
  -9  -4   1 8.49390 1.47633   7
  -9  -4   1 9.20654 1.30521  10
  -9  -4   1 8.40890 2.30922  12
  -8  -4   1 50.0845 2.69496  12
  -8  -4   1 52.2218 2.92663   9
  -8  -4   1 50.5351 2.77582   7
  -7  -4   1 23.1504 1.38845   6
  -7  -4   1 22.7220 1.00218   8
  -7  -4   1 25.4441 1.77130  12
  -7  -4   1 22.4272 1.83161   9
  -7  -4   1 23.0999 1.37939  11
  -7  -4   1 21.6565 1.79125   7
  -7  -4   1 21.7950 0.90413  11
   6   4  -1 0.88384 0.40942  13
  -6  -4   1 1.73261 0.70644   9
  -6  -4   1 1.10892 0.21383  13
  -6  -4   1 0.98674 0.33455  11
  -6  -4   1 0.91873 0.27032   8
  -6  -4   1 0.72352 0.24616   8
  -6  -4   1 1.26446 0.26429  13
  -6  -4   1 0.95249 0.31154  11
  -6  -4   1 1.83026 0.65243   7
  -6  -4   1 0.40198 0.35685   6
   5   4  -1 14.4125 0.78975  11
   5   4  -1 15.4265 0.89217  13
  -5  -4   1 16.6912 0.92653  11
  -5  -4   1 13.8911 0.79990  13
  -5  -4   1 15.6320 0.56917   8
  -5  -4   1 14.0669 0.90891   6
  -5  -4   1 17.9445 1.41906   9
  -5  -4   1 14.8240 0.50827   8
  -5  -4   1 16.0065 0.72090  13
  -5  -4   1 15.5833 1.28209   7
   4   4  -1 97.2795 2.43323  13
   4   4  -1 97.5135 2.40553  11
  -4  -4   1 96.7802 2.38309   6
  -4  -4   1 89.6087 3.29756   9
  -4  -4   1 95.3894 2.20702  13
  -4  -4   1 104.975 2.90840  11
  -4  -4   1 98.9573 2.41167  13
  -4  -4   1 97.4904 2.27794  11
   3   4  -1 299.934 16.2825   4
   3   4  -1 285.794 12.6015   2
   3   4  -1 299.684 13.9010   2
   3   4  -1 294.624 5.01202   6
   3   4  -1 295.834 5.57327  13
   3   4  -1 299.965 14.0210   5
   3   4  -1 298.731 5.59405  11
   3   4  -1 274.830 11.8495   5
  -3  -4   1 300.382 5.14661  10
  -3  -4   1 296.834 6.04349   7
  -3  -4   1 315.816 14.0509   5
  -3  -4   1 277.074 13.7675   2
  -3  -4   1 302.021 5.43046  11
  -3  -4   1 304.759 5.57912  11
  -3  -4   1 296.136 5.57005  13
  -3  -4   1 293.870 12.4836   5
  -3  -4   1 295.047 14.4474   1
  -3  -4   1 279.871 12.2735   2
  -3  -4   1 302.167 5.51602   6
  -3  -4   1 296.380 5.42747  13
  -3  -4   1 317.996 17.9276   1
   2   4  -1 767.212 14.1895   3
   2   4  -1 778.096 12.8133  12
   2   4  -1 773.230 13.8688   3
   2   4  -1 788.126 24.2547   4
   2   4  -1 760.187 21.4461   2
   2   4  -1 772.349 23.3282   2
   2   4  -1 770.075 12.3108  10
   2   4  -1 768.240 21.1545   5
   2   4  -1 767.142 12.8501  13
   2   4  -1 752.569 11.9693   8
  -2  -4   1 770.613 13.1347   7
  -2  -4   1 782.285 12.8109   6
  -2  -4   1 791.707 22.2231   5
  -2  -4   1 761.399 12.7641  13
  -2  -4   1 775.020 12.8140  11
  -2  -4   1 782.089 12.7742  11
  -2  -4   1 774.338 22.8579   2
  -2  -4   1 735.375 21.7161   4
  -2  -4   1 758.916 24.5979   1
  -2  -4   1 781.470 22.5345   2
  -2  -4   1 765.212 12.8151  13
  -2  -4   1 763.257 22.7130   5
  -2  -4   1 753.736 12.2346  10
   1   4  -1 2979.75 62.6664   1
   1   4  -1 2905.39 56.5535   5
   1   4  -1 2994.51 55.8498   4
   1   4  -1 2912.80 52.4335   3
   1   4  -1 2908.79 46.0259   6
   1   4  -1 2896.95 56.8319   2
   1   4  -1 2893.00 46.3617  11
   1   4  -1 2994.39 59.2638   5
  -1  -4   1 2955.84 57.9313   5
  -1  -4   1 2903.16 57.8190   2
  -1  -4   1 2930.88 58.3250   5
  -1  -4   1 2954.80 63.1827   1
  -1  -4   1 2889.60 59.2647   2
   0   4  -1 369.676 6.42853   8
   0   4  -1 377.637 6.24917  10
   0   4  -1 365.339 14.0003   5
   0   4  -1 378.088 6.81303  13
   0   4  -1 370.186 6.71521  11
   0   4  -1 372.565 15.7395   2
   0   4  -1 389.530 17.6373   1
   0   4  -1 375.520 6.62440  11
   0   4  -1 389.328 15.6963   5
   0   4  -1 371.467 6.37263   9
   0   4  -1 370.249 6.27826  12
   0   4  -1 357.021 14.1580   2
   0  -4   1 362.769 6.64040  13
   0  -4   1 379.989 15.1659   5
   0  -4   1 385.913 16.0592   2
   0  -4   1 370.497 6.65810  11
   0  -4   1 382.510 14.8160   5
   0  -4   1 367.060 6.31201  10
   0  -4   1 348.575 18.1134   1
   0  -4   1 371.006 6.64981  11
   0  -4   1 363.951 6.73064   6
   0  -4   1 388.610 14.9784   2
  -1   4  -1 142.053 11.6455   1
  -1   4  -1 148.020 10.0880   5
  -1   4  -1 149.429 3.29975  11
  -1   4  -1 149.544 10.5146   2
  -1   4  -1 151.604 2.92586  12
  -1   4  -1 152.197 3.25490  11
  -1   4  -1 155.129 3.02648  10
  -1   4  -1 147.566 9.61191   5
  -1   4  -1 147.959 9.68505   2
  -1   4  -1 151.977 2.93915   9
   1  -4   1 153.036 3.27462  13
   1  -4   1 148.594 9.65652   5
   1  -4   1 140.827 10.6678   2
   1  -4   1 154.066 9.93210   2
   1  -4   1 164.347 10.1472   5
   1  -4   1 152.525 3.34104   6
   1  -4   1 154.962 12.5615   1
   1  -4   1 154.628 3.27865  11
  -2   4  -1 11.4163 4.21047   2
  -2   4  -1 15.0015 0.88891  11
  -2   4  -1 14.5216 4.12039   2
  -2   4  -1 12.2514 5.08497   1
  -2   4  -1 15.4002 0.93327  13
  -2   4  -1 16.4903 0.90987  11
  -2   4  -1 14.0473 0.70240   9
  -2   4  -1 15.0726 4.12442   5
  -2   4  -1 14.8532 0.82569  10
  -2   4  -1 14.9748 0.74388  12
   2  -4   1 14.1475 0.63895   7
   2  -4   1 8.47781 3.81508   5
   2  -4   1 7.72825 4.48867   2
   2  -4   1 15.0903 4.01723   5
   2  -4   1 15.2613 0.90732   6
   2  -4   1 16.0026 5.88806   1
   2  -4   1 14.6939 0.87838  13
   2  -4   1 25.4546 5.09650   2
   2  -4   1 15.0364 0.87164  11
  -3   4  -1 3.94639 0.58246  11
  -3   4  -1 4.94820 0.64428  11
  -3   4  -1 3.78560 0.67700  13
  -3   4  -1 3.03863 0.55877  13
  -3   4  -1 4.19242 0.49071   9
  -3   4  -1 3.71088 0.54021  10
  -3   4  -1 4.18912 0.52640  12
   3  -4   1 2.63457 0.48341  13
   3  -4   1 4.05182 0.55335  11
   3  -4   1 5.24134 0.67540   6
   3  -4   1 4.37731 0.42442   7
  -4   4  -1 41.3029 1.72376  13
  -4   4  -1 39.3104 1.67501  13
  -4   4  -1 39.9249 1.69514  11
  -4   4  -1 43.3563 1.49449   9
  -4   4  -1 44.8347 1.74627  10
  -4   4  -1 41.9571 1.67783  11
  -4   4  -1 42.3861 1.59803  12
   4  -4   1 40.4763 1.62822  13
   4  -4   1 40.1334 1.51328   6
   4  -4   1 38.3170 1.10066   7
   4  -4   1 39.9149 1.60675  11
  -5   4  -1 41.7233 1.64399   9
  -5   4  -1 43.0514 1.77291  12
  -5   4  -1 43.7900 1.84364  13
  -5   4  -1 40.5543 1.84477  10
  -5   4  -1 39.1673 1.78393  11
   5  -4   1 42.7713 1.36407   6
   5  -4   1 44.7450 1.79102  13
  -6   4  -1 124.193 3.35463   9
  -6   4  -1 132.073 3.64988  12
  -6   4  -1 132.041 3.64301  11
  -6   4  -1 135.432 3.88708  10
  -6   4  -1 125.121 3.55623  13
  -7   4  -1 7.54007 0.96306   9
  -7   4  -1 7.78457 1.01263  11
  -7   4  -1 8.85598 1.08359  12
  -7   4  -1 8.13624 1.13248  10
  -9  -3   1 1.54448 0.88343   7
  -9  -3   1 0.69617 0.60382  10
  -9  -3   1 0.40942 0.90945   9
  -8  -3   1 13.9769 1.76044   9
  -8  -3   1 11.4183 1.49985   7
  -8  -3   1 12.0389 1.54790  12
  -7  -3   1 0.80106 0.41336   6
  -7  -3   1 0.28948 0.46520  12
  -7  -3   1 0.98142 0.66794   9
  -7  -3   1 0.43897 0.56307   7
   6   3  -1 21.4838 0.94117  13
  -6  -3   1 21.0293 1.51439  12
  -6  -3   1 22.1066 1.19309   6
  -6  -3   1 21.1231 0.65688  13
  -6  -3   1 21.9011 0.91536  11
  -6  -3   1 20.6239 1.57404   9
  -6  -3   1 21.6994 1.55582   7
   5   3  -1 23.9509 0.88381  11
  -5  -3   1 25.2727 1.02429  11
  -5  -3   1 24.0889 0.82739   8
  -5  -3   1 24.0088 1.54431   9
  -5  -3   1 23.4022 0.94456  11
  -5  -3   1 24.7694 1.49061   7
  -5  -3   1 25.6317 0.91136  13
  -5  -3   1 24.6869 1.11821   6
   4   3  -1 504.757 21.2423   5
   4   3  -1 447.784 17.0513   2
   4   3  -1 465.058 8.04690  13
   4   3  -1 415.742 15.9236   2
   4   3  -1 463.683 15.6804   5
   4   3  -1 465.827 7.98201  11
  -4  -3   1 475.484 21.9152   4
  -4  -3   1 436.955 16.5359   5
  -4  -3   1 473.704 8.05508  11
  -4  -3   1 463.064 8.80958   7
  -4  -3   1 475.940 21.6574   1
  -4  -3   1 458.304 7.92919  13
  -4  -3   1 472.145 8.92543   9
  -4  -3   1 456.965 15.9696   2
  -4  -3   1 457.427 8.02779   6
  -4  -3   1 456.450 7.51647   8
   3   3  -1 79.9719 8.36915   4
   3   3  -1 69.2439 5.95296   5
   3   3  -1 69.5049 5.96667   2
   3   3  -1 72.9723 1.80133  11
   3   3  -1 73.5936 6.57569   2
   3   3  -1 69.2949 6.46574   5
   3   3  -1 73.1065 1.80798  13
  -3  -3   1 83.1800 6.78352   2
  -3  -3   1 72.5020 1.68611  13
  -3  -3   1 71.8369 1.74016   6
  -3  -3   1 70.6901 5.80745   5
  -3  -3   1 71.7528 1.80698  11
  -3  -3   1 65.2266 6.28625   1
  -3  -3   1 66.6654 3.02210   3
  -3  -3   1 72.8979 6.72406   5
  -3  -3   1 71.1801 1.26314   8
  -3  -3   1 71.9570 1.64951  10
  -3  -3   1 71.5520 2.15008   7
  -3  -3   1 63.1591 7.46628   4
  -3  -3   1 72.0752 1.81887  13
  -3  -3   1 70.9860 1.23309   8
  -3  -3   1 71.3018 1.71231  11
  -3  -3   1 59.1988 8.54818   1
  -3  -3   1 68.2746 2.65708   3
   2   3  -1 77.8128 1.76296  13
   2   3  -1 74.6387 5.70894   2
   2   3  -1 76.7398 1.83065  13
   2   3  -1 75.7603 2.19929   7
   2   3  -1 76.6217 1.60589   6
   2   3  -1 67.4671 5.78711   2
   2   3  -1 77.0552 6.90625   4
   2   3  -1 74.7156 5.39013   5
   2   3  -1 74.7321 1.78357  11
   2   3  -1 78.3265 1.58399  10
  -2  -3   1 78.3307 1.56363  10
  -2  -3   1 66.1734 6.00986   2
  -2  -3   1 83.7455 5.83412   2
  -2  -3   1 79.0501 1.86270  13
  -2  -3   1 71.2756 7.50862   1
  -2  -3   1 76.6798 1.81121  12
  -2  -3   1 78.8671 2.07015   7
  -2  -3   1 76.0648 5.93008   5
  -2  -3   1 81.9119 1.85113  11
  -2  -3   1 79.9119 1.79301  11
  -2  -3   1 80.6600 1.81090   6
  -2  -3   1 75.0589 6.32917   4
  -2  -3   1 77.8719 1.78136  13
  -2  -3   1 75.0446 6.58317   1
  -2  -3   1 70.5971 5.42108   5
   1   3  -1 135.496 2.74456  11
   1   3  -1 133.342 2.37809  10
   1   3  -1 136.618 2.60678  12
   1   3  -1 132.365 2.63919  11
   1   3  -1 124.922 6.86758   2
   1   3  -1 133.491 2.65946  13
   1   3  -1 133.137 2.33302   8
   1   3  -1 118.818 8.04830   1
   1   3  -1 135.545 2.76691  13
   1   3  -1 124.202 7.35494   5
   1   3  -1 146.224 7.28112   4
   1   3  -1 134.109 2.63791   6
   1   3  -1 136.347 7.04037   5
  -1  -3   1 134.131 2.72901  13
  -1  -3   1 134.240 8.74864   1
  -1  -3   1 134.349 2.69581  11
  -1  -3   1 138.296 2.72344  11
  -1  -3   1 135.298 2.52456  12
  -1  -3   1 132.610 6.16971   4
  -1  -3   1 128.904 7.20668   5
  -1  -3   1 139.442 7.71807   2
  -1  -3   1 145.094 7.67528   2
  -1  -3   1 139.754 2.84084   7
  -1  -3   1 133.758 2.71485  13
  -1  -3   1 141.527 7.43146   5
  -1  -3   1 135.568 2.35608  10
   0   3  -1 93.1818 7.45557   1
   0   3  -1 98.4835 2.20895  13
   0   3  -1 96.9168 2.07821  11
   0   3  -1 96.3630 1.84821  10
   0   3  -1 94.2821 2.08713  13
   0   3  -1 96.5854 2.11771   6
   0   3  -1 94.6546 1.91522   9
   0   3  -1 95.1096 1.86899  12
   0   3  -1 99.1147 6.19215   2
   0   3  -1 92.8192 6.67897   2
   0   3  -1 90.4984 5.86936   5
   0   3  -1 92.9549 6.54430   5
   0  -3   1 96.2600 1.89922   9
   0  -3   1 93.8915 2.15364   6
   0  -3   1 89.2761 6.13277   2
   0  -3   1 94.2964 2.10488  13
   0  -3   1 97.7310 2.11153  11
   0  -3   1 100.039 6.97207   2
   0  -3   1 98.0772 2.12175  11
   0  -3   1 98.6164 7.82424   1
   0  -3   1 97.6633 1.88047  12
   0  -3   1 98.6338 2.21691  13
   0  -3   1 100.936 6.43239   5
   0  -3   1 94.9135 1.87646  10
   0  -3   1 89.7171 6.27066   5
  -1   3  -1 820.987 22.1509   2
  -1   3  -1 804.878 13.4700  13
  -1   3  -1 799.676 13.0226   9
  -1   3  -1 823.159 22.6409   5
  -1   3  -1 813.458 13.1693  10
  -1   3  -1 831.023 21.9726   5
  -1   3  -1 810.676 25.7103   1
  -1   3  -1 821.154 13.3997  11
  -1   3  -1 810.450 13.0694  12
  -1   3  -1 815.169 13.3397  11
  -1   3  -1 810.381 23.3477   2
   1  -3   1 837.560 22.0185   5
   1  -3   1 817.361 26.8391   1
   1  -3   1 814.130 13.3540  11
   1  -3   1 807.134 13.1477   9
   1  -3   1 777.717 23.2091   2
   1  -3   1 809.762 13.3656  11
   1  -3   1 837.919 22.6154   5
   1  -3   1 805.526 13.3883  13
   1  -3   1 836.217 22.1291   2
  -2   3  -1 169.756 3.50300  11
  -2   3  -1 154.812 9.58298   5
  -2   3  -1 173.479 3.44739  10
  -2   3  -1 171.527 3.33858  12
  -2   3  -1 170.390 3.22860   9
  -2   3  -1 169.269 3.57920  13
  -2   3  -1 167.036 9.56044   2
  -2   3  -1 173.447 3.77872  13
  -2   3  -1 184.696 20.7174   1
  -2   3  -1 174.835 3.53102  11
  -2   3  -1 166.094 9.74183   5
  -2   3  -1 159.648 10.0425   2
   2  -3   1 177.478 9.97507   2
   2  -3   1 154.581 10.7544   2
   2  -3   1 168.903 3.10897   7
   2  -3   1 175.218 3.52575   6
   2  -3   1 170.350 3.50621  13
   2  -3   1 165.130 9.99184   5
   2  -3   1 168.555 9.85655   5
   2  -3   1 177.127 3.48969  11
  -3   3  -1 382.933 7.41253  11
  -3   3  -1 383.036 6.70320   9
  -3   3  -1 357.420 7.59465  12
  -3   3  -1 375.770 7.51732  10
  -3   3  -1 385.275 6.99291  11
  -3   3  -1 382.604 7.00350  13
  -3   3  -1 381.773 6.98618  13
   3  -3   1 380.462 6.80982   6
   3  -3   1 382.683 6.84267  11
   3  -3   1 378.054 6.40468   7
   3  -3   1 373.793 6.85410  13
   3  -3   1 367.637 6.86221   6
  -4   3  -1 60.5125 1.99568  11
  -4   3  -1 59.3769 1.92062  12
  -4   3  -1 60.7982 2.00209  10
  -4   3  -1 59.4267 1.82729   9
  -4   3  -1 60.8056 1.94676  13
  -4   3  -1 61.2319 1.91730  11
  -4   3  -1 58.9895 1.92991  13
   4  -3   1 59.2710 1.70822   6
   4  -3   1 62.0764 1.67405   6
   4  -3   1 65.2369 2.24559  11
   4  -3   1 60.5059 1.85735  13
   4  -3   1 60.6622 1.48774   7
  -5   3  -1 53.7583 1.86810  11
  -5   3  -1 54.4889 2.07761  10
  -5   3  -1 52.5996 1.95480  12
  -5   3  -1 52.4920 1.94597  13
  -5   3  -1 55.1902 1.89638   9
  -5   3  -1 49.3585 1.94875  11
  -5   3  -1 53.5757 1.90530  13
   5  -3   1 50.6305 1.79631  13
   5  -3   1 51.5957 1.81285  11
   5  -3   1 50.4846 1.33427   7
  -6   3  -1 70.0294 2.40223   9
  -6   3  -1 74.3661 2.41074  13
  -6   3  -1 70.9179 2.34249  11
  -6   3  -1 71.9115 2.62481  10
  -6   3  -1 69.7975 2.51874  12
   6  -3   1 66.5695 2.61813  13
  -7   3  -1 -0.2238 0.69855  11
  -7   3  -1 1.13399 0.61069   9
  -7   3  -1 0.92063 0.65123  10
  -8   3  -1 1.37458 0.65127   9
  -9  -2   1 7.81371 1.18120  10
  -9  -2   1 7.22621 1.37531   9
  -8  -2   1 20.7418 1.72804  12
  -8  -2   1 23.7997 1.92761   9
  -8  -2   1 21.7406 0.73925  11
  -8  -2   1 21.0916 1.52482  10
  -7  -2   1 4.41309 0.98991   9
  -7  -2   1 5.74707 1.00139  12
  -7  -2   1 4.25361 0.86557   7
  -7  -2   1 4.65164 0.69292  11
  -7  -2   1 4.08700 0.46385  11
  -7  -2   1 5.52833 0.76631   6
   6   2  -1 48.3158 1.41422  13
  -6  -2   1 43.6009 1.45426  11
  -6  -2   1 48.2547 1.14456  13
  -6  -2   1 47.1660 2.15309   7
  -6  -2   1 46.7685 1.35760  11
  -6  -2   1 46.4690 1.73644   6
  -6  -2   1 48.5165 2.18903  12
  -6  -2   1 45.9734 1.17047  13
  -6  -2   1 44.8981 2.22536   9
   5   2  -1 12.9064 0.59625  11
  -5  -2   1 14.8747 0.73859  11
  -5  -2   1 16.0595 1.26675   9
  -5  -2   1 14.3083 0.62892  13
  -5  -2   1 12.1835 1.05430   7
  -5  -2   1 14.5526 0.78331  11
  -5  -2   1 13.6875 0.63951  13
  -5  -2   1 14.3829 0.85081   6
  -5  -2   1 14.8183 1.15184  12
   4   2  -1 4.45601 2.83067   5
   4   2  -1 1.45650 3.52514   2
   4   2  -1 3.78508 2.91842   5
   4   2  -1 0.33545 3.15854   1
   4   2  -1 -0.2758 2.77742   2
   4   2  -1 1.27079 0.26723  11
   4   2  -1 1.33951 0.48762  13
  -4  -2   1 1.77004 0.29472  13
  -4  -2   1 1.74017 0.34192  11
  -4  -2   1 0.81898 4.08244   1
  -4  -2   1 1.16741 0.24140   8
  -4  -2   1 5.44059 4.21242   4
  -4  -2   1 -1.0109 2.59467   5
  -4  -2   1 2.50384 2.78706   5
  -4  -2   1 -0.5613 2.07850   3
  -4  -2   1 4.87804 2.45646   2
  -4  -2   1 1.79465 0.49671   7
  -4  -2   1 1.30333 2.14655   2
  -4  -2   1 2.26465 0.33585  13
  -4  -2   1 1.60066 0.33435   6
  -4  -2   1 1.77818 0.52436   9
  -4  -2   1 1.66613 0.34659  11
   3   2  -1 2041.92 32.0359  13
   3   2  -1 2093.39 41.5978   2
   3   2  -1 2058.93 32.0140  11
   3   2  -1 1989.80 32.0129  13
   3   2  -1 1999.17 44.2489   1
   3   2  -1 2056.92 41.2695   5
   3   2  -1 2056.44 40.3737   5
   3   2  -1 2027.30 41.0195   2
  -3  -2   1 2041.81 47.8935   4
  -3  -2   1 2026.68 32.6878   9
  -3  -2   1 2025.26 32.0302  11
  -3  -2   1 2020.69 31.6943   8
  -3  -2   1 2090.13 47.2067   1
  -3  -2   1 1854.14 48.9882   5
  -3  -2   1 2073.67 31.9725   6
  -3  -2   1 2028.68 32.0001  13
  -3  -2   1 1988.28 32.0251  10
  -3  -2   1 2033.81 37.2880   3
  -3  -2   1 2082.10 39.3360   2
  -3  -2   1 2021.06 40.2715   2
  -3  -2   1 2019.39 31.9535  13
  -3  -2   1 2033.60 32.6127   7
  -3  -2   1 2055.93 41.3617   5
  -3  -2   1 2037.77 31.9869  11
   2   2  -1 288.432 5.01067  11
   2   2  -1 281.804 4.97619  13
   2   2  -1 277.922 9.99206   2
   2   2  -1 274.855 5.12584  13
   2   2  -1 279.828 4.66557   6
   2   2  -1 287.182 10.6145   5
   2   2  -1 288.726 12.5260   4
   2   2  -1 303.543 11.8588   1
   2   2  -1 291.967 10.3703   2
   2   2  -1 279.312 9.67991   5
   2   2  -1 281.705 4.88629  11
   2   2  -1 285.086 5.23293   7
  -2  -2   1 290.646 4.90907  13
  -2  -2   1 285.146 4.99820  11
  -2  -2   1 269.101 5.20076  13
  -2  -2   1 294.538 5.32760   7
  -2  -2   1 290.218 10.3479   5
  -2  -2   1 294.621 4.96512  11
  -2  -2   1 287.703 9.68207   2
  -2  -2   1 289.935 4.85680  10
  -2  -2   1 294.934 4.90829   6
  -2  -2   1 297.688 10.0817   5
  -2  -2   1 281.825 4.52941   8
  -2  -2   1 282.031 10.3788   2
  -2  -2   1 284.152 13.1312   1
  -2  -2   1 288.593 12.2512   4
  -2  -2   1 286.974 6.22398   3
   1   2  -1 40.2892 1.04092  13
   1   2  -1 34.6948 3.25758   2
   1   2  -1 39.8540 1.09569   7
   1   2  -1 33.4676 3.12655   5
   1   2  -1 39.8000 0.98985  11
   1   2  -1 39.6098 1.00016  13
   1   2  -1 38.7208 0.84461  10
   1   2  -1 46.0064 3.88848   2
   1   2  -1 40.8174 3.56857   4
   1   2  -1 38.9674 1.00442  12
   1   2  -1 41.3352 0.97732   6
  -1  -2   1 32.2856 3.23386   2
  -1  -2   1 40.7399 1.02686  11
  -1  -2   1 40.4766 0.97393  12
  -1  -2   1 41.2178 1.12860   7
  -1  -2   1 39.4759 1.01789  13
  -1  -2   1 39.7165 1.01736   6
  -1  -2   1 41.8987 3.54616   5
  -1  -2   1 38.7370 0.82877  10
  -1  -2   1 39.6448 1.03837  13
  -1  -2   1 41.5208 1.03180  11
  -1  -2   1 43.8142 3.70826   5
  -1  -2   1 41.2465 3.67595   2
  -1  -2   1 34.2084 3.77394   1
  -1  -2   1 35.7647 4.02865   4
   0   2  -1 59.3737 3.99213   5
   0   2  -1 57.3390 1.33482  11
   0   2  -1 55.9165 1.28409  11
   0   2  -1 56.0379 4.88634   1
   0   2  -1 58.6568 1.16388  12
   0   2  -1 57.6688 4.36537   2
   0   2  -1 57.6380 1.30057  13
   0   2  -1 55.6323 1.17376   9
   0   2  -1 59.0892 1.15735  10
   0   2  -1 61.7988 1.35996   6
   0   2  -1 55.5831 4.23663   5
   0  -2   1 56.5191 1.15909  10
   0  -2   1 59.8476 1.36971   6
   0  -2   1 56.8466 4.94462   1
   0  -2   1 57.8983 4.02605   2
   0  -2   1 58.1717 1.32636  11
   0  -2   1 59.1748 4.09702   5
   0  -2   1 58.4352 1.37130  13
   0  -2   1 57.9967 1.16906   9
   0  -2   1 61.1706 4.20957   5
   0  -2   1 60.2209 5.38472   2
   0  -2   1 57.8311 1.31718  13
   0  -2   1 57.2661 1.14885  12
  -1   2  -1 2305.89 47.8881   1
  -1   2  -1 2281.84 43.8759   2
  -1   2  -1 2337.35 45.2910   2
  -1   2  -1 2405.70 45.0130   5
  -1   2  -1 2315.79 43.7685   5
   1  -2   1 2292.16 43.5893   5
   1  -2   1 2316.95 43.6488   2
   1  -2   1 2333.32 45.5318   2
   1  -2   1 2297.39 44.4720   5
   1  -2   1 2303.50 48.6714   1
  -2   2  -1 6.69366 0.49343  11
  -2   2  -1 6.87079 0.49570  11
  -2   2  -1 6.59158 0.44591   9
  -2   2  -1 6.24444 2.08462   2
  -2   2  -1 6.79551 0.51897  10
  -2   2  -1 5.78180 0.47660  12
  -2   2  -1 6.89046 0.49765  13
  -2   2  -1 6.34392 0.31414   7
  -2   2  -1 6.49088 0.46998   6
  -2   2  -1 6.86311 0.53111  13
  -2   2  -1 3.31548 2.16358   5
  -2   2  -1 3.44567 2.55272   1
  -2   2  -1 6.06304 2.41761   2
  -2   2  -1 5.43351 2.25882   5
   2  -2   1 6.44744 0.46973   6
   2  -2   1 6.08737 0.46098  13
   2  -2   1 6.74374 0.52140   6
   2  -2   1 3.84455 1.81974   2
   2  -2   1 5.27462 2.00674   5
   2  -2   1 4.43621 2.98401   1
   2  -2   1 6.73695 0.36944   7
   2  -2   1 7.60592 0.49465  11
   2  -2   1 6.06610 0.51569   9
   2  -2   1 2.79041 2.23490   5
   2  -2   1 3.77976 2.33602   2
  -3   2  -1 37.8547 1.25407  11
  -3   2  -1 27.5453 5.47392   1
  -3   2  -1 37.5039 0.96719   7
  -3   2  -1 36.2277 5.27287   2
  -3   2  -1 36.9934 1.23386  13
  -3   2  -1 32.8507 5.17296   2
  -3   2  -1 39.1191 1.33448  10
  -3   2  -1 37.4016 1.24222   9
  -3   2  -1 32.5089 4.89097   5
  -3   2  -1 39.4169 1.32139  12
  -3   2  -1 28.7701 5.02836   5
  -3   2  -1 37.6733 1.19947  11
  -3   2  -1 37.4156 1.23782  13
   3  -2   1 41.4487 5.75299   5
   3  -2   1 29.6029 6.07770   2
   3  -2   1 45.5326 5.75030   2
   3  -2   1 39.3722 1.19832  13
   3  -2   1 37.0097 1.02711   7
   3  -2   1 29.7986 6.39137   1
   3  -2   1 28.2321 5.16334   5
   3  -2   1 37.5640 1.15238   6
  -4   2  -1 131.373 2.65226   7
  -4   2  -1 131.254 3.10706   9
  -4   2  -1 132.359 3.17247  12
  -4   2  -1 133.702 3.19653  10
  -4   2  -1 133.793 3.11407  11
  -4   2  -1 134.723 2.94243  11
  -4   2  -1 132.728 3.04465  13
   4  -2   1 133.062 2.87374  11
   4  -2   1 134.136 2.92823  13
   4  -2   1 126.785 2.27796   6
   4  -2   1 128.643 2.68268   7
  -5   2  -1 23.3351 1.10700  11
  -5   2  -1 23.5234 1.30746   9
  -5   2  -1 26.2284 1.38413  12
  -5   2  -1 23.7943 1.18625  13
  -5   2  -1 24.4602 1.35168  10
  -5   2  -1 25.0658 1.15721  13
  -5   2  -1 22.9434 0.93843   7
  -5   2  -1 25.0685 1.23972  11
   5  -2   1 23.4762 1.06623  11
   5  -2   1 24.2892 0.96698   7
   5  -2   1 23.7107 1.09604  13
  -6   2  -1 16.1996 1.22993   9
  -6   2  -1 15.7288 0.96799  13
  -6   2  -1 15.3893 1.26909  10
  -6   2  -1 15.0998 1.00947  11
  -6   2  -1 13.7737 0.79358   7
  -6   2  -1 12.7813 1.19180  11
  -6   2  -1 15.1750 1.25144  12
   6  -2   1 15.9544 0.95788  13
  -7   2  -1 73.7828 2.30795  11
  -7   2  -1 77.5957 2.74143   9
  -7   2  -1 72.5651 2.82168  10
  -7   2  -1 74.4141 2.76528  12
  -8   2  -1 15.4654 1.12172  11
  -8   2  -1 18.1974 1.54451   9
  -8  -1   1 11.8450 1.24964  10
  -8  -1   1 8.70594 1.15525  11
  -8  -1   1 7.43740 1.14360  12
  -8  -1   1 11.4811 1.28757   7
  -8  -1   1 10.4043 1.42215   9
  -8  -1   1 10.3310 0.66552  11
  -7  -1   1 50.4547 1.69924  11
  -7  -1   1 49.6303 2.26855   7
  -7  -1   1 51.2244 1.96515   6
  -7  -1   1 51.0224 1.47526  11
  -7  -1   1 47.5877 2.42583   9
  -7  -1   1 46.1541 2.30829  12
  -6  -1   1 362.067 6.40949  11
  -6  -1   1 358.324 6.32731  13
  -6  -1   1 369.848 7.87235   9
  -6  -1   1 358.655 7.54909   7
  -6  -1   1 357.893 7.01595   6
  -6  -1   1 369.114 7.76525  12
  -6  -1   1 358.135 6.77527  11
   5   1  -1 46.1186 1.23518  11
  -5  -1   1 45.3582 1.99153   9
  -5  -1   1 46.9865 1.33712  11
  -5  -1   1 43.9690 1.30704  13
  -5  -1   1 45.0583 1.55695   6
  -5  -1   1 46.7706 1.94611  12
  -5  -1   1 46.3558 1.87240   7
  -5  -1   1 44.6758 1.24988  13
   4   1  -1 955.001 24.4006   2
   4   1  -1 951.006 26.1818   2
   4   1  -1 971.604 15.3604  11
   4   1  -1 874.189 28.9894   1
   4   1  -1 912.263 24.9466   5
   4   1  -1 983.060 15.5057  13
   4   1  -1 987.681 24.1309   5
  -4  -1   1 974.706 16.4293   9
  -4  -1   1 942.560 15.6642   6
  -4  -1   1 972.055 15.6515  11
  -4  -1   1 958.124 15.4529  11
  -4  -1   1 965.676 22.5943   2
  -4  -1   1 965.895 16.3232  12
  -4  -1   1 953.623 15.4199   6
  -4  -1   1 967.437 16.2115   7
  -4  -1   1 922.054 25.4973   3
  -4  -1   1 925.454 28.0961   1
  -4  -1   1 969.922 15.4843  13
  -4  -1   1 972.232 25.0416   5
  -4  -1   1 922.486 32.3584   4
  -4  -1   1 963.589 23.3828   2
  -4  -1   1 977.133 15.4034  13
  -4  -1   1 948.963 23.3407   5
   3   1  -1 371.845 12.5468   2
   3   1  -1 374.965 12.8615   5
   3   1  -1 368.732 12.0987   5
   3   1  -1 385.291 15.8242   1
   3   1  -1 363.463 6.46449  13
   3   1  -1 371.859 6.77016   7
   3   1  -1 391.820 13.4175   2
   3   1  -1 381.269 6.34587  11
   3   1  -1 379.371 6.39953  13
  -3  -1   1 380.803 6.86427   7
  -3  -1   1 391.977 12.3484   5
  -3  -1   1 367.084 6.32979  13
  -3  -1   1 369.387 6.43305   6
  -3  -1   1 371.831 16.7604   4
  -3  -1   1 377.966 6.39593  11
  -3  -1   1 374.813 6.98924   9
  -3  -1   1 381.306 6.46909  11
  -3  -1   1 375.146 6.36233   8
  -3  -1   1 360.802 15.3065   1
  -3  -1   1 365.797 11.6596   2
  -3  -1   1 371.817 12.1164   2
  -3  -1   1 381.081 6.37539  13
  -3  -1   1 378.032 6.26162   6
   2   1  -1 66.0311 4.65144   2
   2   1  -1 62.9165 4.47950   5
   2   1  -1 59.2365 4.21556   5
   2   1  -1 61.0269 1.36183  13
   2   1  -1 56.7928 5.48922   1
   2   1  -1 54.0201 4.06347   2
   2   1  -1 58.8914 1.01364   6
   2   1  -1 62.8927 1.55857   7
   2   1  -1 59.0359 1.37360  13
   2   1  -1 61.3296 1.35745  11
  -2  -1   1 61.0976 5.76515   1
  -2  -1   1 56.2782 3.99099   2
  -2  -1   1 61.3890 4.32728   2
  -2  -1   1 60.4723 1.35946  13
  -2  -1   1 61.7463 1.58692   7
  -2  -1   1 62.7326 3.53006   3
  -2  -1   1 57.9281 1.51945  11
  -2  -1   1 62.1733 1.22552   8
  -2  -1   1 60.2687 5.54138   4
  -2  -1   1 60.4110 1.37120  11
  -2  -1   1 60.1372 4.21271   5
  -2  -1   1 61.5707 1.31127   6
  -2  -1   1 65.6127 4.45033   5
   1   1  -1 8.57272 2.02395   1
   1   1  -1 10.5241 0.84278   3
   1   1  -1 9.20650 1.66667   2
   1   1  -1 9.92895 0.34869   6
   1   1  -1 9.62476 1.71478   2
   1   1  -1 10.0486 0.47351   7
   1   1  -1 10.1015 0.35341  10
   1   1  -1 10.0100 0.41564  13
   1   1  -1 11.6741 2.15412   4
   1   1  -1 9.48984 0.39852  13
   1   1  -1 7.25747 1.51839   5
   1   1  -1 10.2388 0.40141  11
   1   1  -1 9.99825 0.23396   8
  -1  -1   1 10.8057 0.42147  11
  -1  -1   1 9.79345 1.81315   4
  -1  -1   1 9.67299 0.39994  13
  -1  -1   1 10.2850 0.41889  11
  -1  -1   1 10.0824 0.48506   7
  -1  -1   1 8.92948 2.12778   1
  -1  -1   1 9.58753 0.23455   8
  -1  -1   1 10.4229 0.39201   6
  -1  -1   1 7.46278 0.79687   3
  -1  -1   1 10.0673 0.34901  10
  -1  -1   1 12.1958 2.08518   2
  -1  -1   1 9.71779 1.68708   2
  -1  -1   1 13.2820 1.94869   5
  -1  -1   1 7.68188 1.63526   5
  -1  -1   1 8.93469 0.41141  13
   0   1  -1 116.199 1.98458  12
   0   1  -1 119.273 4.66202   5
   0   1  -1 120.259 2.03566   7
   0   1  -1 121.502 2.09525  11
   0   1  -1 117.548 1.98906  10
   0   1  -1 121.174 4.39703   5
   0   1  -1 115.282 4.33611   2
   0   1  -1 116.343 1.99093   9
   0   1  -1 122.144 2.12593   6
   0   1  -1 120.200 2.09397  13
   0   1  -1 118.727 2.13607  13
   0   1  -1 122.640 2.98453   4
   0   1  -1 120.555 5.29450   1
   0  -1   1 116.233 4.45822   2
   0  -1   1 116.027 1.98168   9
   0  -1   1 117.534 2.09985  13
   0  -1   1 117.968 1.98653  12
   0  -1   1 116.893 2.12359  13
   0  -1   1 117.198 4.66605   2
   0  -1   1 122.387 5.28769   1
   0  -1   1 119.091 2.09825  11
   0  -1   1 117.122 4.40353   5
   0  -1   1 121.218 2.12745   6
   0  -1   1 121.406 2.04814   7
   0  -1   1 117.781 1.99502  10
   0  -1   1 120.203 4.62800   5
  -1   1  -1 2557.56 44.8804   2
  -1   1  -1 2579.99 45.1101   5
  -1   1  -1 2567.34 44.6826   5
  -1   1  -1 2537.57 47.4455   1
  -1   1  -1 2633.62 45.7493   2
   1  -1   1 2558.00 45.0329   5
   1  -1   1 2565.38 48.7183   2
   1  -1   1 2557.89 44.5591   2
  -2   1  -1 326.852 10.5334   5
  -2   1  -1 327.231 5.47837   6
  -2   1  -1 322.462 5.49950  11
  -2   1  -1 326.157 5.68535  12
  -2   1  -1 324.023 5.36557   7
  -2   1  -1 317.655 5.89280   9
  -2   1  -1 325.572 10.4291   2
  -2   1  -1 326.205 5.65637  10
  -2   1  -1 323.750 12.5530   1
  -2   1  -1 331.549 10.8856   2
  -2   1  -1 327.044 5.50432  13
  -2   1  -1 346.488 10.4822   5
  -2   1  -1 322.380 5.46497  11
  -2   1  -1 320.637 5.53057  13
   2  -1   1 323.849 5.37752   6
   2  -1   1 322.494 5.42122   6
   2  -1   1 312.021 13.1948   1
   2  -1   1 328.165 5.85175  12
   2  -1   1 318.733 11.0411   2
   2  -1   1 320.810 10.5461   5
   2  -1   1 323.780 5.50296  11
   2  -1   1 334.111 5.38470   7
   2  -1   1 319.566 5.58316  13
   2  -1   1 314.029 9.84700   5
   2  -1   1 326.905 5.81206   9
   2  -1   1 327.341 5.45253  11
   2  -1   1 323.833 5.46476  13
   2  -1   1 323.684 10.1976   2
  -3   1  -1 32.8744 1.17128  10
  -3   1  -1 32.8927 1.03373  13
  -3   1  -1 34.6898 4.68936   5
  -3   1  -1 40.0711 4.15108   5
  -3   1  -1 31.5912 0.97202   6
  -3   1  -1 31.2970 4.34263   2
  -3   1  -1 32.9631 0.98132  11
  -3   1  -1 33.0297 1.19015   9
  -3   1  -1 28.1606 4.07701   2
  -3   1  -1 30.7025 0.99070  13
  -3   1  -1 31.9612 1.19429  12
  -3   1  -1 32.1611 1.03327  11
  -3   1  -1 32.4716 0.99083   7
  -3   1  -1 32.7750 5.34226   1
   3  -1   1 32.4372 0.96958   7
   3  -1   1 34.4147 4.25487   2
   3  -1   1 24.8691 5.28400   1
   3  -1   1 32.4756 0.94072  11
   3  -1   1 30.9081 0.95854  13
   3  -1   1 33.2381 5.02185   2
   3  -1   1 39.1051 4.20051   5
   3  -1   1 26.5521 4.42463   5
  -4   1  -1 132.290 3.67044  12
  -4   1  -1 135.575 3.22490   9
  -4   1  -1 134.706 2.91110  13
  -4   1  -1 133.129 3.03665   7
  -4   1  -1 136.009 2.79928  13
  -4   1  -1 135.470 2.81136  11
  -4   1  -1 138.268 2.97281  11
  -4   1  -1 133.402 3.15415  10
   4  -1   1 132.769 2.76545  13
   4  -1   1 134.240 2.71268  11
  -5   1  -1 43.4212 1.73327  10
  -5   1  -1 44.5876 1.39735  11
  -5   1  -1 44.2414 1.41578  13
  -5   1  -1 44.6230 1.55871  11
  -5   1  -1 44.2453 1.47893  13
  -5   1  -1 43.5901 1.48969   7
  -5   1  -1 44.1506 1.78945  12
  -5   1  -1 44.6702 1.81994   9
   5  -1   1 39.1871 1.46821   7
   5  -1   1 46.6040 1.70967  11
   5  -1   1 43.7715 1.36809  13
  -6   1  -1 310.473 6.18669  11
  -6   1  -1 312.394 7.08757  12
  -6   1  -1 305.231 6.61398   9
  -6   1  -1 308.396 5.77953  11
  -6   1  -1 302.064 5.97465   7
  -6   1  -1 310.063 8.11164  10
  -6   1  -1 296.844 5.82334  13
  -6   1  -1 306.755 5.64609  13
   6  -1   1 308.987 5.79456  13
  -7   1  -1 14.6694 1.29481  10
  -7   1  -1 18.1120 1.44915   9
  -7   1  -1 16.8210 0.98113  11
  -7   1  -1 16.5158 0.79064  13
  -7   1  -1 17.2783 1.40524  12
  -8   1  -1 0.78517 0.63619  10
  -8   1  -1 0.18448 0.65764   9
  -8   1  -1 0.59543 0.63869  12
  -9   0   1 19.0837 0.79557  11
  -8   0   1 7.83124 1.25624  12
  -8   0   1 6.86904 0.69511  11
  -8   0   1 5.79967 1.08034   9
  -8   0   1 9.50026 1.78712  10
  -7   0   1 16.1235 1.39172  12
  -7   0   1 15.2304 1.28778   7
  -7   0   1 15.7948 1.05925  11
  -7   0   1 17.2735 1.50600   9
  -7   0   1 16.8691 0.91691  11
  -7   0   1 14.3435 1.28941  10
  -7   0   1 16.4259 0.75577  13
   6   0  -1 149.340 3.20466  13
  -6   0   1 145.343 4.05065  12
  -6   0   1 143.042 3.22173  13
  -6   0   1 144.836 3.04587  13
  -6   0   1 143.711 4.08994   9
  -6   0   1 144.059 3.52350  11
  -6   0   1 142.021 3.80723   7
  -6   0   1 149.630 3.16546  11
  -6   0   1 143.789 3.56254   6
   5   0  -1 37.6873 1.25209  13
  -5   0   1 39.9345 1.37737  13
  -5   0   1 39.5910 1.83310   9
  -5   0   1 37.2804 1.24072  11
  -5   0   1 36.6680 1.43883   6
  -5   0   1 39.9990 1.48024  11
  -5   0   1 39.8816 1.27547  13
  -5   0   1 36.4055 1.60057   7
  -5   0   1 38.4827 1.77281  12
   4   0  -1 42.0487 11.0292   2
   4   0  -1 46.3098 1.24477  11
   4   0  -1 46.5756 5.16169   5
   4   0  -1 53.7714 5.92271   2
   4   0  -1 44.2067 1.27607  13
   4   0  -1 42.3260 8.13158   1
   4   0  -1 44.3045 6.52735   5
  -4   0   1 50.5794 5.75671   5
  -4   0   1 46.2667 1.75170   9
  -4   0   1 44.1407 5.75751   2
  -4   0   1 43.1495 1.39688  13
  -4   0   1 46.5573 6.61996   5
  -4   0   1 37.0891 4.71453   2
  -4   0   1 38.8724 7.89287   4
  -4   0   1 46.0744 1.44400  11
  -4   0   1 45.2986 1.28428  13
  -4   0   1 44.1356 1.43042   6
  -4   0   1 43.3886 1.55812   7
  -4   0   1 42.1073 1.65647  12
  -4   0   1 39.3135 7.99070   1
  -4   0   1 44.1229 1.27239  11
  -4   0   1 43.2006 6.55539   3
   3   0  -1 103.247 7.22215   2
   3   0  -1 94.4742 2.22303   7
   3   0  -1 94.2470 1.94718  11
   3   0  -1 82.5386 6.86771   5
   3   0  -1 76.7821 8.31912   1
   3   0  -1 93.4460 1.97566  13
   3   0  -1 88.8128 5.86676   5
   3   0  -1 97.1222 6.29220   2
  -3   0   1 92.3950 2.05135  13
  -3   0   1 91.4434 1.94207   6
  -3   0   1 96.4799 2.40082  12
  -3   0   1 90.9067 1.97228  13
  -3   0   1 93.1556 6.02585   5
  -3   0   1 91.6285 1.97144  11
  -3   0   1 89.6612 6.31868   2
  -3   0   1 90.6975 2.06633   8
  -3   0   1 94.5238 2.26614   7
  -3   0   1 93.5166 2.41250   9
  -3   0   1 94.0089 6.76555   5
  -3   0   1 88.1124 7.88143   1
  -3   0   1 75.3659 5.56452   2
  -3   0   1 89.6647 2.07463   6
  -3   0   1 92.2225 2.08115  11
   2   0  -1 35.8083 0.93732  13
   2   0  -1 37.1071 0.92737  11
   2   0  -1 35.1637 3.37417   2
   2   0  -1 38.1322 3.86462   5
   2   0  -1 36.2559 1.07427   7
   2   0  -1 35.2785 4.75617   1
   2   0  -1 35.6629 0.74707   6
   2   0  -1 36.4285 3.31510   5
   2   0  -1 35.1368 0.82075   6
   2   0  -1 35.9738 0.99588  13
   2   0  -1 32.2897 3.71397   2
   2   0  -1 35.7773 0.99085  11
  -2   0   1 35.4606 0.85120   6
  -2   0   1 34.7935 0.96563   6
  -2   0   1 35.2132 3.60163   2
  -2   0   1 35.7797 3.75179   5
  -2   0   1 35.0006 0.92969  11
  -2   0   1 35.3227 0.93795   8
  -2   0   1 32.1509 3.32716   2
  -2   0   1 35.0426 0.95362  13
  -2   0   1 36.1645 0.94733  13
  -2   0   1 36.2573 4.49790   1
  -2   0   1 37.2823 1.08905   7
  -2   0   1 37.2011 3.45909   5
  -2   0   1 36.5354 1.15903  12
  -2   0   1 35.4219 0.97748  11
   1   0  -1 3.67281 1.08437   2
   1   0  -1 4.22524 0.20292   6
   1   0  -1 4.79750 0.32009   7
   1   0  -1 4.85303 0.24943   8
   1   0  -1 4.57005 0.26700   6
   1   0  -1 4.02452 0.27891  11
   1   0  -1 4.63973 0.35537   9
   1   0  -1 3.58354 1.18478   5
   1   0  -1 4.52717 1.65776   1
   1   0  -1 4.97865 1.29249   2
   1   0  -1 4.82323 0.27955  13
   1   0  -1 4.19226 0.28137  13
  -1   0   1 3.55015 1.40310   1
  -1   0   1 4.42730 0.28675  13
  -1   0   1 3.13844 1.09413   2
  -1   0   1 4.74944 0.31938   7
  -1   0   1 4.29753 0.22273   6
  -1   0   1 5.18909 0.37323   9
  -1   0   1 4.48860 0.28921   6
  -1   0   1 4.53173 0.27933  11
  -1   0   1 4.18189 0.27397  13
  -1   0   1 4.80256 0.29184  11
  -1   0   1 4.80096 1.20956   5
  -1   0   1 5.51871 1.18154   3
  -1   0   1 3.64556 1.19871   5
  -1   0   1 4.06911 1.86305   2
  -1   0   1 4.01055 0.22764   8
  -1   0  -1 2429.36 40.0326   5
  -1   0  -1 2420.57 39.6504   2
  -1   0  -1 2447.22 39.7785   2
  -1   0  -1 2467.22 40.8261   1
  -1   0  -1 2553.89 43.3386   4
  -1   0  -1 2421.98 39.6703   5
   1   0   1 2450.03 41.1744   1
   1   0   1 2368.99 39.7095   5
   1   0   1 2442.08 39.5219   5
   1   0   1 2453.95 40.0351   2
  -2   0  -1 24.1106 2.51530   5
  -2   0  -1 20.8322 0.58807  11
  -2   0  -1 19.8051 2.81084   1
  -2   0  -1 20.0542 0.57035   6
  -2   0  -1 20.9182 0.51719   6
  -2   0  -1 20.5926 0.57669  13
  -2   0  -1 21.5163 2.38529   2
  -2   0  -1 19.9543 0.79204   9
  -2   0  -1 25.5088 2.33041   2
  -2   0  -1 19.8283 0.55328  13
  -2   0  -1 20.4728 2.17634   5
  -2   0  -1 24.1057 4.01874   4
  -2   0  -1 22.7806 0.70940   7
   2   0   1 20.4152 0.53258  11
   2   0   1 22.2299 2.13713   5
   2   0   1 22.9549 2.39088   5
   2   0   1 20.1418 0.65606  11
   2   0   1 20.1414 0.60201  13
   2   0   1 27.3639 3.44187   1
   2   0   1 20.9275 0.67205   7
   2   0   1 20.7385 0.82209   9
   2   0   1 21.7393 0.97731  12
   2   0   1 20.9534 2.53986   2
  -3   0  -1 6.11681 0.36096  11
  -3   0  -1 6.71268 1.84715   2
  -3   0  -1 7.15449 1.96563   5
  -3   0  -1 5.27532 0.32591   6
  -3   0  -1 8.26271 2.36556   5
  -3   0  -1 5.87095 0.59807   9
  -3   0  -1 8.52241 2.16623   2
  -3   0  -1 5.36691 0.35304  13
  -3   0  -1 5.64054 0.39438   6
  -3   0  -1 5.39102 0.54381  12
  -3   0  -1 5.86324 0.39623  13
  -3   0  -1 6.06099 0.41742  11
  -3   0  -1 5.25463 0.46382   7
  -3   0  -1 2.76827 2.13213   1
  -3   0  -1 5.10924 3.01919   4
   3   0   1 6.41607 0.34008  11
   3   0   1 6.55432 0.42518  13
   3   0   1 5.47257 2.95700   1
   3   0   1 6.01967 0.46062   7
   3   0   1 10.4976 2.70074   2
   3   0   1 10.1924 2.10703   5
   3   0   1 5.70336 0.56342   9
   3   0   1 3.60640 2.24258   5
  -4   0  -1 9.82768 0.82408   9
  -4   0  -1 11.2394 2.53860   2
  -4   0  -1 10.1506 0.59892   6
  -4   0  -1 8.84996 3.02081   2
  -4   0  -1 5.56899 2.55393   5
  -4   0  -1 10.3407 0.52622  11
  -4   0  -1 8.41009 3.55640   5
  -4   0  -1 9.90399 0.69807   7
  -4   0  -1 10.4557 0.51952   6
  -4   0  -1 6.74010 3.35668   1
  -4   0  -1 9.83360 0.50501  13
  -4   0  -1 9.89600 0.59519  11
  -4   0  -1 9.83346 0.80101  12
  -4   0  -1 20.5741 5.97442   4
  -4   0  -1 9.65382 0.55871  13
   4   0   1 7.67884 2.36421   5
   4   0   1 10.9611 0.66747   7
   4   0   1 11.0947 3.62767   5
   4   0   1 10.0094 0.47496  11
   4   0   1 12.0228 4.86225   1
   4   0   1 7.94682 3.87366   2
   4   0   1 6.57783 3.18806   2
  -5   0  -1 42.2209 1.21789  11
  -5   0  -1 39.2417 1.60561  10
  -5   0  -1 38.0286 1.36154   6
  -5   0  -1 40.9826 1.40487  11
  -5   0  -1 42.5857 1.15128  13
  -5   0  -1 40.6912 1.78837   9
  -5   0  -1 41.9678 1.23616  13
  -5   0  -1 39.2680 1.54787   7
  -5   0  -1 40.1438 1.74940  12
   5   0   1 41.7217 1.13207  11
  -6   0  -1 148.254 3.33575  11
  -6   0  -1 144.401 3.00050  13
  -6   0  -1 144.999 3.90431  12
  -6   0  -1 142.899 2.94917  11
  -6   0  -1 136.568 3.56240   7
  -6   0  -1 139.951 3.90765   9
  -6   0  -1 137.218 2.81733  13
  -6   0  -1 141.192 3.67105  10
  -7   0  -1 4.14248 0.81411  12
  -7   0  -1 3.89686 0.49652  11
  -7   0  -1 4.08635 0.75479  10
  -7   0  -1 3.20711 0.83307   9
  -8   0  -1 2.12880 0.80099  10
  -8   0  -1 2.46100 0.83357   9
  -8   0  -1 3.31619 0.42153  11
  -9   0  -1 4.43371 0.95771   8
  -9   0  -1 3.38244 1.01352   9
  -8   1   1 6.37503 1.05338  12
  -8   1   1 4.75141 1.02431   9
  -8   1   1 4.28795 0.64372  11
  -8   1   1 4.38991 0.92253  10
  -7   1   1 0.77303 0.58311   9
  -7   1   1 0.19103 0.52825  10
  -7   1   1 1.10496 0.54929   7
  -7   1   1 0.00362 0.32305  13
  -7   1   1 0.30987 0.58388  12
  -7   1   1 0.60376 0.39746  11
   6  -1  -1 254.121 4.97351  13
  -6   1   1 256.286 7.27330  10
  -6   1   1 251.907 4.90837  13
  -6   1   1 252.555 5.79191   9
  -6   1   1 244.935 5.40566  11
  -6   1   1 250.030 5.30068   7
  -6   1   1 234.750 6.70378  11
  -6   1   1 242.272 5.38461  13
   5  -1  -1 256.410 4.85705  11
   5  -1  -1 257.618 4.93818  13
  -5   1   1 257.632 4.92337  11
  -5   1   1 251.382 5.14481  13
  -5   1   1 261.506 5.62921   9
  -5   1   1 258.659 5.31071  11
  -5   1   1 254.666 5.16733   6
  -5   1   1 255.932 5.25642   7
  -5   1   1 254.200 4.94690  13
  -5   1   1 248.753 5.56224  12
   4  -1  -1 9.41887 0.70319   7
   4  -1  -1 11.3598 0.65345  13
   4  -1  -1 11.4803 0.63762  11
  -4   1   1 11.8518 0.90743   9
  -4   1   1 11.3098 0.88328  12
  -4   1   1 11.3266 0.71083  13
  -4   1   1 10.4031 0.74311   7
  -4   1   1 11.3974 0.72703  13
  -4   1   1 10.7242 0.75554  11
  -4   1   1 11.2817 0.68494  11
  -4   1   1 10.4009 0.71265   6
   3  -1  -1 692.047 12.3447   7
   3  -1  -1 731.074 20.1105   2
   3  -1  -1 734.024 11.8531  13
   3  -1  -1 729.705 11.8055  11
   3  -1  -1 735.271 19.8049   5
   3  -1  -1 732.089 11.5515   6
   3  -1  -1 696.851 25.5680   1
   3  -1  -1 699.477 21.7876   2
   3  -1  -1 722.528 11.6980   6
   3  -1  -1 716.510 21.4724   5
  -3   1   1 717.035 12.2162   9
  -3   1   1 715.359 11.8836  13
  -3   1   1 734.079 12.0228  11
  -3   1   1 712.941 11.8061   6
  -3   1   1 695.229 20.0654   2
  -3   1   1 728.974 11.8329  11
  -3   1   1 722.748 19.8535   5
  -3   1   1 722.265 12.0381   6
  -3   1   1 721.991 21.0142   2
  -3   1   1 704.140 21.0821   5
  -3   1   1 739.079 12.0063  13
  -3   1   1 725.999 12.2571  12
  -3   1   1 710.919 24.1923   1
   2  -1  -1 141.429 2.55359   6
   2  -1  -1 142.328 2.68269  13
   2  -1  -1 140.010 2.75276  11
   2  -1  -1 144.767 9.66163   1
   2  -1  -1 131.902 2.77516  13
   2  -1  -1 140.513 2.97992   9
   2  -1  -1 140.136 2.99729  12
   2  -1  -1 140.702 7.38097   5
   2  -1  -1 143.528 2.74888   7
   2  -1  -1 142.667 7.15007   2
   2  -1  -1 132.599 7.46776   2
   2  -1  -1 137.141 2.70757   6
  -2   1   1 126.243 6.78379   2
  -2   1   1 138.717 8.95900   1
  -2   1   1 137.256 2.74174   6
  -2   1   1 140.029 2.75288  11
  -2   1   1 141.849 2.76646   8
  -2   1   1 145.853 7.32843   2
  -2   1   1 137.590 2.66562  11
  -2   1   1 141.490 7.32393   5
  -2   1   1 145.948 6.95472   5
  -2   1   1 137.713 2.63112   6
  -2   1   1 140.169 2.74572  13
  -2   1   1 143.065 2.88529   9
  -2   1   1 138.406 2.87518  12
  -2   1   1 136.532 2.71391  13
  -2   1   1 141.960 2.72305   7
   1  -1  -1 55.6419 1.28382   9
   1  -1  -1 59.5786 1.22144   7
   1  -1  -1 55.3994 1.29196  12
   1  -1  -1 59.4967 3.70034   2
   1  -1  -1 53.7042 6.09601   5
   1  -1  -1 54.6656 1.24049   6
   1  -1  -1 54.4084 1.26645  13
   1  -1  -1 54.9148 1.16183   6
   1  -1  -1 55.3889 1.20462  13
   1  -1  -1 48.6341 3.30888   5
   1  -1  -1 58.4155 6.28432   2
   1  -1  -1 55.7397 1.20516  11
   1  -1  -1 55.9174 1.22628  11
  -1   1   1 56.7569 3.75838   5
  -1   1   1 52.8173 3.61879   2
  -1   1   1 55.0251 1.21170   8
  -1   1   1 54.5165 1.16425   7
  -1   1   1 54.4083 1.19767  11
  -1   1   1 55.6753 1.23813   9
  -1   1   1 55.2181 1.24202  12
  -1   1   1 55.8727 1.23075  11
  -1   1   1 53.3388 1.16190   6
  -1   1   1 56.0498 1.22629   6
  -1   1   1 57.3977 4.72315   1
  -1   1   1 55.3966 1.22457  13
  -1   1   1 53.8821 1.23932  13
  -1   1   1 55.0670 3.76238   2
  -1   1   1 57.1258 3.63662   5
  -1   1   1 49.9852 5.71331   3
   0  -1  -1 62.4656 1.12299   9
   0  -1  -1 64.8007 2.73922   3
   0  -1  -1 64.7253 1.23251  13
   0  -1  -1 61.0832 2.80074   2
   0  -1  -1 63.7422 2.98969   5
   0  -1  -1 64.3855 1.19355  11
   0  -1  -1 59.2587 2.77100   5
   0  -1  -1 61.6009 1.09044  12
   0  -1  -1 64.7852 1.15274   8
   0  -1  -1 64.5972 3.18979   2
   0  -1  -1 67.6229 3.91206   1
   0  -1  -1 63.7204 1.18286   6
   0  -1  -1 61.0008 1.17635  13
   0   1   1 64.6090 1.08636  12
   0   1   1 63.0735 1.18926  13
   0   1   1 63.7847 1.18727  11
   0   1   1 67.0753 3.07076   5
   0   1   1 63.8427 1.15151   8
   0   1   1 58.4555 2.78829   2
   0   1   1 63.1036 1.18534   6
   0   1   1 66.4080 3.81125   1
   0   1   1 65.4745 3.14007   2
   0   1   1 62.8336 1.11696   9
   0   1   1 64.7291 2.75806   3
   0   1   1 61.1148 2.88655   5
  -1  -1  -1 3879.84 65.2212   4
  -1  -1  -1 3862.22 62.3258   3
  -1  -1  -1 3886.89 60.9584   2
  -1  -1  -1 3846.17 61.6112   1
  -1  -1  -1 3408.29 64.3619   5
  -1  -1  -1 3798.30 60.8461   2
  -1  -1  -1 3873.46 60.8597   5
   1   1   1 3940.20 61.0327   5
   1   1   1 3875.13 62.3089   3
   1   1   1 3923.21 61.6619   1
   1   1   1 3822.84 60.6702   5
   1   1   1 3911.82 65.5472   4
   1   1   1 3837.41 60.8185   2
  -2  -1  -1 112.681 2.39837   9
  -2  -1  -1 109.521 3.70374   5
  -2  -1  -1 112.511 3.88513   5
  -2  -1  -1 107.804 1.84400  13
  -2  -1  -1 110.953 1.93701  11
  -2  -1  -1 112.838 1.84785  13
  -2  -1  -1 116.403 3.13275   2
  -2  -1  -1 109.374 1.91751  11
  -2  -1  -1 106.902 6.89783   4
  -2  -1  -1 112.183 2.28711   7
  -2  -1  -1 106.864 4.80807   1
   2   1   1 109.602 1.94568  13
   2   1   1 111.649 4.78753   1
   2   1   1 111.736 1.86180  11
   2   1   1 111.044 3.71501   5
   2   1   1 110.681 4.03731   2
   2   1   1 116.936 3.90622   5
   2   1   1 114.356 2.25653   7
   2   1   1 111.038 1.92520  13
   2   1   1 111.754 1.87297  11
   2   1   1 112.178 7.17866   4
   2   1   1 112.573 4.21685   2
  -3  -1  -1 1193.17 19.7395   9
  -3  -1  -1 1178.25 18.8271  13
  -3  -1  -1 1207.02 22.6882   5
  -3  -1  -1 1209.66 18.8764  13
  -3  -1  -1 1249.24 21.9040   2
  -3  -1  -1 1198.37 18.9210  11
  -3  -1  -1 1193.87 19.6628  12
  -3  -1  -1 1246.83 19.5988   7
  -3  -1  -1 1172.04 18.7906   6
  -3  -1  -1 1225.79 32.8789   4
  -3  -1  -1 1192.24 21.3510   2
  -3  -1  -1 1214.24 19.0204  11
  -3  -1  -1 1172.50 18.8962   6
  -3  -1  -1 1200.75 23.7853   5
   3   1   1 1225.08 19.4545   7
   3   1   1 1193.79 24.7033   2
   3   1   1 1218.88 18.8358  11
   3   1   1 1183.41 26.6858   1
   3   1   1 1173.91 19.2261  13
   3   1   1 1224.99 22.7575   5
   3   1   1 1222.42 18.9400  11
   3   1   1 1238.51 23.8459   2
   3   1   1 1210.39 24.0795   5
   3   1   1 1222.96 18.9521  13
  -4  -1  -1 4.53814 1.42884   2
  -4  -1  -1 3.74484 0.57722  12
  -4  -1  -1 1.64681 2.67172   1
  -4  -1  -1 3.03097 0.50533   7
  -4  -1  -1 5.60186 1.90215   5
  -4  -1  -1 3.93321 0.63630  11
  -4  -1  -1 3.96967 2.65382   5
  -4  -1  -1 3.29851 0.31092  11
  -4  -1  -1 3.14626 0.24916  13
  -4  -1  -1 2.98163 0.26843  13
  -4  -1  -1 1.74281 3.85911   4
  -4  -1  -1 3.32472 0.28076   6
  -4  -1  -1 3.00622 0.35109   6
  -4  -1  -1 4.27174 0.66031   9
  -4  -1  -1 6.23034 1.69826   2
   4   1   1 -3.2104 2.66874   2
   4   1   1 3.10639 0.29064  13
   4   1   1 1.65674 1.95959   2
   4   1   1 3.82217 2.75674   5
   4   1   1 3.12743 0.24655  11
   4   1   1 6.12686 1.93966   5
   4   1   1 1.37704 3.19695   1
  -5  -1  -1 40.9906 1.25611   6
  -5  -1  -1 42.9413 0.98724  13
  -5  -1  -1 42.7608 0.94303  13
  -5  -1  -1 44.4174 1.73949   7
  -5  -1  -1 47.0501 1.87560  12
  -5  -1  -1 44.5097 1.13231  11
  -5  -1  -1 42.9491 1.87643   9
  -5  -1  -1 43.7371 1.29287  11
  -5  -1  -1 43.8166 1.38013   6
   5   1   1 43.4901 1.14422  13
  -6  -1  -1 2.82712 0.77681   9
  -6  -1  -1 3.55428 0.38869  11
  -6  -1  -1 3.48499 0.52344   6
  -6  -1  -1 3.07589 0.46126  11
  -6  -1  -1 2.99433 0.70108  12
  -6  -1  -1 3.15351 0.67266   7
  -6  -1  -1 4.17314 0.70540  10
   6   1   1 3.35556 0.38260  13
  -7  -1  -1 3.77558 0.72255  10
  -7  -1  -1 2.62590 0.71836  12
  -7  -1  -1 2.26146 0.65162   7
  -7  -1  -1 2.99615 0.42917  11
  -7  -1  -1 3.44552 0.58953   6
  -8  -1  -1 9.08808 1.25531  12
  -8  -1  -1 8.43793 1.11101  10
  -8  -1  -1 9.06151 1.24723   9
  -9  -1  -1 1.45179 0.76764   9
  -8   2   1 0.44408 0.43024  11
  -8   2   1 0.58046 0.65900   9
  -7   2   1 0.19383 0.37031  13
  -7   2   1 0.22804 0.57997   9
  -7   2   1 0.72135 0.63161  12
  -7   2   1 -0.0309 0.58210  10
  -7   2   1 0.59352 0.44782  11
   6  -2  -1 1.66760 0.43404  13
  -6   2   1 1.15018 0.56289   9
  -6   2   1 1.41664 0.59918  10
  -6   2   1 1.69254 0.47966  13
  -6   2   1 1.32965 0.55872  11
  -6   2   1 1.80840 0.48156   7
  -6   2   1 2.02280 0.64525  12
  -6   2   1 0.98815 0.44942  11
   5  -2  -1 32.4936 1.26693  11
   5  -2  -1 32.1582 1.30907  13
  -5   2   1 35.8554 1.64079  12
  -5   2   1 31.1284 1.27846   7
  -5   2   1 28.8624 1.51420  10
  -5   2   1 29.5608 1.39004  13
  -5   2   1 31.9325 1.56757   9
  -5   2   1 32.2871 1.50681  11
  -5   2   1 31.0018 1.30389  11
  -5   2   1 32.7073 1.36776  13
   4  -2  -1 4.27703 0.44903   6
   4  -2  -1 4.92302 0.51315   6
   4  -2  -1 5.25918 0.54708  11
   4  -2  -1 5.32328 0.56356   7
   4  -2  -1 5.36283 0.55882  13
  -4   2   1 4.67644 0.65734  13
  -4   2   1 4.85578 0.65443  12
  -4   2   1 5.50004 0.60305  11
  -4   2   1 5.63240 0.56606   7
  -4   2   1 4.86569 0.65513  11
  -4   2   1 5.89381 0.63706  13
   3  -2  -1 0.05335 0.20024  13
   3  -2  -1 -0.1046 0.19258   6
   3  -2  -1 0.19238 0.19714   7
   3  -2  -1 -0.4136 3.87329   1
   3  -2  -1 1.34639 2.88140   5
   3  -2  -1 -2.2434 3.25350   2
   3  -2  -1 1.40885 2.50704   2
   3  -2  -1 0.06634 0.19377   6
  -3   2   1 -0.9202 2.53975   2
  -3   2   1 -2.5150 2.25288   5
  -3   2   1 -0.0950 0.19429  13
  -3   2   1 0.21337 0.26331  13
  -3   2   1 0.16971 0.24063  11
  -3   2   1 0.10042 0.23715  12
  -3   2   1 -0.0170 0.18736  11
  -3   2   1 -0.2290 0.22512   9
  -3   2   1 0.07266 0.21178   7
  -3   2   1 1.47443 3.53319   1
  -3   2   1 -1.0194 4.42243   2
  -3   2   1 -1.6644 2.68694   5
   2  -2  -1 141.114 7.80356   5
   2  -2  -1 156.306 9.28850   2
   2  -2  -1 124.814 8.04838   5
   2  -2  -1 152.793 2.89198   6
   2  -2  -1 147.099 2.91044  11
   2  -2  -1 145.161 2.91834  13
   2  -2  -1 145.305 3.00622   6
   2  -2  -1 146.606 3.20854   9
   2  -2  -1 155.680 8.12431   2
   2  -2  -1 145.804 2.86520   7
  -2   2   1 141.759 11.0738   2
  -2   2   1 145.624 2.92800   6
  -2   2   1 152.608 8.64356   2
  -2   2   1 135.765 9.74909   1
  -2   2   1 147.153 2.99516  13
  -2   2   1 147.101 3.00280  11
  -2   2   1 155.136 8.44760   5
  -2   2   1 147.106 8.33612   5
  -2   2   1 146.718 2.99105  12
  -2   2   1 144.128 3.00522  13
  -2   2   1 145.389 2.76818   7
  -2   2   1 147.443 2.94531   9
  -2   2   1 147.333 2.93217  11
   1  -2  -1 148.789 2.80106   9
   1  -2  -1 145.873 2.78407  11
   1  -2  -1 162.433 9.83194   1
   1  -2  -1 145.438 7.08128   2
   1  -2  -1 142.453 7.31538   5
   1  -2  -1 149.357 2.70566   7
   1  -2  -1 150.625 6.97141   5
   1  -2  -1 154.556 3.04817  12
   1  -2  -1 147.540 2.79153   6
   1  -2  -1 143.553 2.78176  13
   1  -2  -1 147.295 2.82486  11
  -1   2   1 141.960 2.63178   7
  -1   2   1 146.053 2.81838  13
  -1   2   1 146.834 2.80035   6
  -1   2   1 148.493 7.16283   5
  -1   2   1 147.414 2.80274  11
  -1   2   1 145.722 2.82623  11
  -1   2   1 139.797 8.59395   1
  -1   2   1 134.264 6.94056   5
  -1   2   1 147.341 2.70603   9
  -1   2   1 149.478 7.71092   2
   0  -2  -1 71.3169 1.48125  13
   0  -2  -1 65.5927 4.21799   5
   0  -2  -1 79.1834 4.36287   2
   0  -2  -1 68.4129 1.36636   9
   0  -2  -1 71.2414 1.48449  11
   0  -2  -1 63.8815 4.40754   2
   0  -2  -1 77.2285 4.27883   5
   0  -2  -1 70.2107 1.49505  11
   0  -2  -1 80.6639 5.90019   1
   0  -2  -1 70.0714 1.33287  12
   0  -2  -1 71.7589 1.51377   6
   0  -2  -1 74.0834 1.43679   8
   0   2   1 70.9688 1.54601  13
   0   2   1 78.3022 4.57057   5
   0   2   1 71.3252 1.31963  10
   0   2   1 67.5717 5.23100   1
   0   2   1 70.9565 1.38509   9
   0   2   1 73.3612 4.65880   2
   0   2   1 64.7546 4.92832   2
   0   2   1 73.3260 1.50051  11
   0   2   1 74.4185 4.07387   3
   0   2   1 70.7426 1.48422   6
   0   2   1 67.4691 4.13674   5
   0   2   1 72.2439 1.32279  12
   0   2   1 71.4490 1.42048   8
  -1  -2  -1 45.3410 0.98968  13
  -1  -2  -1 44.0051 0.77853  10
  -1  -2  -1 44.9093 0.98457  11
  -1  -2  -1 44.2698 0.96462   6
  -1  -2  -1 45.5623 2.24289   3
  -1  -2  -1 45.8158 1.02330  13
  -1  -2  -1 43.9739 0.83705   8
  -1  -2  -1 44.5578 0.97048  11
  -1  -2  -1 51.2108 3.34617   5
  -1  -2  -1 45.4161 2.92466   5
  -1  -2  -1 42.7329 3.69267   1
  -1  -2  -1 42.1188 2.92274   2
  -1  -2  -1 46.6641 3.37263   4
  -1  -2  -1 44.6230 0.95782  12
  -1  -2  -1 44.5709 3.18810   2
   1   2   1 45.1510 0.96994  11
   1   2   1 48.9906 3.34453   2
   1   2   1 42.8088 0.92443   6
   1   2   1 42.8312 0.99034  12
   1   2   1 45.9164 2.93993   5
   1   2   1 43.7279 0.96337  13
   1   2   1 42.0398 3.47695   4
   1   2   1 45.4414 1.02741  13
   1   2   1 45.9662 2.29787   3
   1   2   1 44.6341 0.79246  10
   1   2   1 46.8576 3.58980   1
   1   2   1 43.2504 0.85161   8
  -2  -2  -1 0.03264 0.14033  13
  -2  -2  -1 0.13745 0.10987  11
  -2  -2  -1 -0.1407 0.18323   7
  -2  -2  -1 0.15468 0.11207   8
  -2  -2  -1 0.63372 1.48027   4
  -2  -2  -1 -0.0810 0.11837  11
  -2  -2  -1 0.62583 0.92347   3
  -2  -2  -1 -0.4702 0.86511   2
  -2  -2  -1 -0.6538 0.76736   5
  -2  -2  -1 0.32646 0.11686  13
  -2  -2  -1 0.11335 0.08912   6
  -2  -2  -1 -1.2057 1.46487   1
  -2  -2  -1 -0.2230 0.97207   5
  -2  -2  -1 -3.5900 1.11625   2
  -2  -2  -1 0.30198 1.09529   1
   2   2   1 -0.0826 0.08888  13
   2   2   1 -0.2177 1.52572   4
   2   2   1 0.56012 0.91455   5
   2   2   1 -0.5408 1.09669   2
   2   2   1 0.00275 0.11361  11
   2   2   1 -0.7888 0.96622   5
  -3  -2  -1 11.5139 0.38066   6
  -3  -2  -1 12.1942 0.40884  13
  -3  -2  -1 12.1654 0.37802  13
  -3  -2  -1 12.4024 0.48968  11
  -3  -2  -1 9.47711 2.09698   1
  -3  -2  -1 8.89445 3.31551   4
  -3  -2  -1 11.9038 2.23883   5
  -3  -2  -1 12.5039 1.55156   2
  -3  -2  -1 9.06454 1.55999   2
  -3  -2  -1 12.9625 0.77661   7
  -3  -2  -1 12.0682 0.83654   9
   3   2   1 12.0108 0.52074  13
   3   2   1 16.1043 2.66526   2
   3   2   1 9.33350 2.13755   5
   3   2   1 11.6510 0.70180   7
   3   2   1 11.4840 0.37616  11
   3   2   1 9.46585 3.90187   4
   3   2   1 11.8649 0.47935  13
   3   2   1 14.2710 2.19261   5
   3   2   1 11.6929 0.42071  11
   3   2   1 12.4992 2.49217   2
  -4  -2  -1 725.195 11.9163   6
  -4  -2  -1 768.981 11.9091  11
  -4  -2  -1 732.211 11.8464  11
  -4  -2  -1 754.724 16.3272   5
  -4  -2  -1 730.209 13.0150   9
  -4  -2  -1 738.978 27.4392   4
  -4  -2  -1 721.155 11.5778  13
  -4  -2  -1 745.096 12.8592   7
  -4  -2  -1 761.219 11.6015  13
  -4  -2  -1 713.615 18.9408   1
  -4  -2  -1 726.646 12.8446  12
   4   2   1 740.569 18.5081   1
   4   2   1 744.386 11.8963  13
   4   2   1 745.155 18.8484   2
   4   2   1 759.199 16.3959   5
   4   2   1 734.841 16.9483   5
   4   2   1 744.440 18.0117   2
   4   2   1 739.854 11.6496  11
  -5  -2  -1 24.0325 1.34311  12
  -5  -2  -1 23.6677 1.33707   7
  -5  -2  -1 24.5273 0.73109  11
  -5  -2  -1 23.6761 0.79123  11
  -5  -2  -1 22.7496 0.92225   6
  -5  -2  -1 21.5515 1.39854   9
   5   2   1 23.3682 0.74113  13
  -6  -2  -1 357.955 6.03739  11
  -6  -2  -1 355.411 5.88112  11
  -6  -2  -1 359.750 7.50220  12
  -6  -2  -1 352.657 7.67220   9
  -6  -2  -1 348.237 6.58993   6
  -6  -2  -1 353.174 7.43741   7
   6   2   1 352.322 5.96999  13
  -7  -2  -1 11.2772 2.09546   9
  -7  -2  -1 11.0383 0.86575   6
  -7  -2  -1 11.5710 1.06803  10
  -7  -2  -1 11.9444 1.23600  12
  -7  -2  -1 12.1281 1.25148   7
  -8  -2  -1 0.79186 0.58410  10
  -8  -2  -1 1.20326 0.64746   7
  -8  -2  -1 1.06788 0.52325   8
  -8  -2  -1 1.38857 0.72083   9
  -8  -2  -1 0.84065 0.62660  12
  -9  -2  -1 2.09359 0.89333   9
  -9  -2  -1 3.10493 0.75884  10
  -8   3   1 25.0434 1.71653   9
  -7   3   1 6.49314 1.37299  11
  -7   3   1 5.46634 0.83147  13
  -7   3   1 6.18004 0.97930   9
   6  -3  -1 0.25004 0.41339  13
  -6   3   1 0.49346 0.51441   9
  -6   3   1 0.76634 0.60164  13
  -6   3   1 0.78765 0.57345  10
  -6   3   1 1.02198 0.46300  11
  -6   3   1 0.16955 0.50646  12
  -6   3   1 0.82365 0.34443   7
   5  -3  -1 88.8320 2.48474  11
   5  -3  -1 93.4452 2.09900   6
   5  -3  -1 89.9379 2.50851  13
  -5   3   1 91.1305 2.67059   9
  -5   3   1 85.5707 2.72241  10
  -5   3   1 78.8001 3.37955  13
  -5   3   1 88.9586 2.52684  11
  -5   3   1 91.3648 2.61254  13
  -5   3   1 85.0605 2.76635  11
  -5   3   1 90.9711 2.75376  12
  -5   3   1 87.6848 2.17094   7
   4  -3  -1 174.564 3.76323   7
   4  -3  -1 177.815 3.71405   6
   4  -3  -1 183.737 3.93429  13
   4  -3  -1 181.405 3.90779   6
  -4   3   1 177.128 3.55685   7
  -4   3   1 184.532 4.00826   9
  -4   3   1 186.858 4.32606  13
  -4   3   1 184.301 4.08466  13
  -4   3   1 178.927 4.24524  11
  -4   3   1 186.389 3.95774  11
  -4   3   1 181.087 4.08433  12
  -4   3   1 183.427 4.12296  10
   3  -3  -1 520.273 8.75597   6
   3  -3  -1 496.587 8.78478  13
   3  -3  -1 499.085 8.76258  11
   3  -3  -1 490.191 8.91549   6
  -3   3   1 499.399 8.96801  13
  -3   3   1 495.974 9.32694  10
  -3   3   1 513.259 9.06366  11
  -3   3   1 494.946 8.70671   9
  -3   3   1 503.525 8.94899  13
  -3   3   1 503.650 9.18821  11
   2  -3  -1 0.75188 0.26023  11
   2  -3  -1 0.21918 2.88749   2
   2  -3  -1 -1.5306 2.29077   5
   2  -3  -1 0.52093 3.60574   1
   2  -3  -1 3.22941 3.00905   5
   2  -3  -1 1.49440 0.33980  13
   2  -3  -1 1.27042 0.31844   6
   2  -3  -1 0.10600 2.19050   2
   2  -3  -1 0.83959 0.29154   6
   2  -3  -1 0.82072 0.25812   7
  -2   3   1 -3.4393 2.51585   2
  -2   3   1 0.51383 0.23948   9
  -2   3   1 -1.1285 2.08284   5
  -2   3   1 1.06724 0.27172  12
  -2   3   1 1.22975 0.35160  13
  -2   3   1 -2.0524 2.48178   5
  -2   3   1 4.58449 3.47424   1
  -2   3   1 1.66605 2.48193   2
  -2   3   1 0.81582 0.29267  13
  -2   3   1 0.92497 0.30352  11
  -2   3   1 0.62413 2.36942   3
  -2   3   1 0.76335 0.28879  10
  -2   3   1 0.76805 0.28714  11
   1  -3  -1 17.1484 3.72512   2
   1  -3  -1 26.6292 4.13150   2
   1  -3  -1 26.5145 0.96753  11
   1  -3  -1 19.7268 4.75147   1
   1  -3  -1 27.9472 0.97017   6
   1  -3  -1 26.5103 0.83739   7
   1  -3  -1 25.7337 1.02086  13
   1  -3  -1 25.9986 0.92751  13
   1  -3  -1 26.1748 0.92311  11
   1  -3  -1 19.8981 3.30037   5
   1  -3  -1 23.6599 3.87216   5
   1  -3  -1 23.1969 0.86252  12
   1  -3  -1 25.9534 0.88063   9
  -1   3   1 28.0056 1.10883  13
  -1   3   1 24.9849 4.09137   5
  -1   3   1 25.7856 0.79552  12
  -1   3   1 16.4400 3.34951   2
  -1   3   1 21.1421 3.63021   5
  -1   3   1 25.2684 0.79274   9
  -1   3   1 27.1883 1.01428  13
  -1   3   1 26.2022 0.94125  11
  -1   3   1 25.6496 0.95146  11
  -1   3   1 25.4037 0.89996   8
  -1   3   1 25.2414 4.21600   3
  -1   3   1 24.9172 0.93158   6
  -1   3   1 17.8088 4.23374   1
  -1   3   1 22.7256 3.79793   2
   0  -3  -1 240.439 9.49537   2
   0  -3  -1 234.448 12.0795   1
   0  -3  -1 228.332 10.2078   2
   0  -3  -1 234.109 4.29053  13
   0  -3  -1 234.119 4.07946   9
   0  -3  -1 239.891 4.26824  11
   0  -3  -1 235.079 4.28019  11
   0  -3  -1 229.704 9.33469   5
   0  -3  -1 234.740 4.04194  12
   0  -3  -1 238.332 4.39819  13
   0   3   1 231.544 4.08715   9
   0   3   1 238.891 4.30103  11
   0   3   1 239.617 4.28610  11
   0   3   1 236.177 4.38118  13
   0   3   1 243.272 8.99095   3
   0   3   1 234.758 4.14162  12
   0   3   1 245.289 10.5266   2
   0   3   1 244.415 11.8614   1
   0   3   1 239.083 9.69392   2
   0   3   1 233.883 4.13160   8
   0   3   1 237.378 3.98909  10
   0   3   1 249.185 10.2138   5
   0   3   1 236.656 9.56792   5
  -1  -3  -1 62.9452 4.58110   2
  -1  -3  -1 71.1367 4.84254   5
  -1  -3  -1 67.8755 1.56858  13
  -1  -3  -1 67.1001 1.51187  11
  -1  -3  -1 66.5825 1.18297  10
  -1  -3  -1 64.4296 4.53198   5
  -1  -3  -1 67.4919 1.52812   6
  -1  -3  -1 66.7275 1.34817  12
  -1  -3  -1 65.9664 6.17915   1
  -1  -3  -1 67.2946 1.30147   8
  -1  -3  -1 63.1622 4.25424   3
  -1  -3  -1 67.1211 1.51809  13
  -1  -3  -1 66.2305 1.46972   9
  -1  -3  -1 68.8601 5.16325   2
  -1  -3  -1 68.4754 4.34557   4
  -1  -3  -1 67.5480 1.50467  11
   1   3   1 65.8448 1.46865   6
   1   3   1 66.9686 1.53718  11
   1   3   1 68.2668 1.43509  12
   1   3   1 70.3718 4.60208   5
   1   3   1 63.1703 5.03172   2
   1   3   1 68.7933 1.58564  13
   1   3   1 65.9285 3.63187   3
   1   3   1 71.9943 5.99037   1
   1   3   1 63.1179 4.79747   5
   1   3   1 65.0443 4.60551   2
   1   3   1 66.5471 1.30123   8
   1   3   1 65.6029 1.49674  11
   1   3   1 64.7848 4.59871   4
   1   3   1 68.2131 1.51346  13
   1   3   1 65.8817 1.19070  10
  -2  -3  -1 88.8288 5.06234   5
  -2  -3  -1 81.2735 1.71067   6
  -2  -3  -1 86.4176 2.11838   7
  -2  -3  -1 86.5120 1.81116  13
  -2  -3  -1 80.6582 5.29392   5
  -2  -3  -1 84.7753 1.55348  10
  -2  -3  -1 87.0427 6.21786   1
  -2  -3  -1 87.3205 1.79139  13
  -2  -3  -1 84.5187 6.29530   4
  -2  -3  -1 70.7522 5.29239   2
  -2  -3  -1 86.9324 1.79352  11
  -2  -3  -1 86.2172 1.75944  11
  -2  -3  -1 75.0852 4.93602   2
  -2  -3  -1 84.1889 1.44046   8
  -2  -3  -1 84.6941 2.02028  12
  -2  -3  -1 81.7092 3.03065   3
   2   3   1 87.5770 5.57489   5
   2   3   1 81.6895 1.54055   6
   2   3   1 83.6601 3.35201   3
   2   3   1 75.2153 6.90984   1
   2   3   1 80.3605 6.72304   4
   2   3   1 84.0355 1.47015   8
   2   3   1 85.3518 4.81690   5
   2   3   1 84.9549 1.80886  11
   2   3   1 85.3673 1.73107  13
   2   3   1 81.2278 1.67859  11
   2   3   1 80.6634 4.97791   2
  -3  -3  -1 435.592 7.78409   7
  -3  -3  -1 419.029 6.94810  13
  -3  -3  -1 427.784 7.07932  10
  -3  -3  -1 423.998 16.5539   1
  -3  -3  -1 415.077 11.8020   5
  -3  -3  -1 423.474 7.10904  11
  -3  -3  -1 429.156 13.2224   5
  -3  -3  -1 417.889 7.07651  13
  -3  -3  -1 421.724 6.98486  11
  -3  -3  -1 439.568 6.99556   6
  -3  -3  -1 422.001 13.2993   1
  -3  -3  -1 415.448 11.4812   2
  -3  -3  -1 430.885 6.87030   8
  -3  -3  -1 424.430 12.7469   2
   3   3   1 423.587 11.6124   5
   3   3   1 419.247 7.09393  11
   3   3   1 403.688 11.9790   2
   3   3   1 443.891 19.1499   4
   3   3   1 409.689 6.97418  13
   3   3   1 415.378 13.3920   5
  -4  -3  -1 320.296 6.38340   7
  -4  -3  -1 313.520 5.18912  13
  -4  -3  -1 311.679 5.42588   6
  -4  -3  -1 302.645 13.9328   1
  -4  -3  -1 304.682 11.0749   1
  -4  -3  -1 325.597 9.81299   5
  -4  -3  -1 319.375 8.58522   2
  -4  -3  -1 309.132 8.03234   2
  -4  -3  -1 306.673 11.7542   3
  -4  -3  -1 316.926 6.46003   9
  -4  -3  -1 316.714 5.47444  11
  -4  -3  -1 318.490 5.26569  13
  -4  -3  -1 319.838 11.0746   5
  -4  -3  -1 319.142 5.47948   8
   4   3   1 321.718 5.52138  13
   4   3   1 311.623 18.1470   4
   4   3   1 315.349 10.9840   2
   4   3   1 320.640 11.1439   5
   4   3   1 317.441 5.33237  11
   4   3   1 319.761 9.75721   5
   4   3   1 314.082 11.9969   2
  -5  -3  -1 26.7624 0.82789  11
  -5  -3  -1 26.3245 1.42180  12
  -5  -3  -1 25.6187 1.54867   9
  -5  -3  -1 25.0217 0.97705   6
  -5  -3  -1 25.2328 0.94941   8
  -5  -3  -1 26.3483 1.01408   8
  -5  -3  -1 25.5383 0.78367  11
   5   3   1 26.7489 0.86490  13
  -6  -3  -1 111.469 3.46898   7
  -6  -3  -1 108.183 3.36496  12
  -6  -3  -1 110.206 2.05954  11
  -6  -3  -1 111.801 2.09236  11
  -6  -3  -1 109.189 2.73037   8
  -6  -3  -1 108.857 3.56176   9
   6   3   1 111.358 2.17297  13
  -7  -3  -1 66.4430 2.52058   8
  -7  -3  -1 65.4611 2.12513   6
  -7  -3  -1 65.6261 2.30893  10
  -7  -3  -1 66.6248 2.76182  12
  -7  -3  -1 69.3036 2.85706   7
  -8  -3  -1 1.31930 1.15989   7
  -8  -3  -1 4.53253 0.72982   8
  -8  -3  -1 2.03435 0.72785  12
  -8  -3  -1 3.21546 0.90208   9
  -8  -3  -1 4.05484 0.75675  10
  -9  -3  -1 1.27929 0.75432  12
  -9  -3  -1 0.69490 0.58831  10
  -9  -3  -1 1.84998 0.80667   9
  -8   4   1 26.4161 1.64730  13
  -7   4   1 3.48262 0.87329  10
  -7   4   1 3.35146 0.83008  12
  -7   4   1 3.27891 0.72837  13
  -7   4   1 5.05154 0.87522   9
  -7   4   1 5.16280 0.87375  11
   6  -4  -1 0.89259 0.91217  13
  -6   4   1 1.29438 0.66770  10
  -6   4   1 0.97951 0.50613  13
  -6   4   1 0.65898 0.53346   9
  -6   4   1 1.19757 0.59442  12
  -6   4   1 0.90238 0.56511  11
   5  -4  -1 1.88784 0.54797  13
   5  -4  -1 1.78807 0.44043   6
  -5   4   1 2.49133 0.61003  13
  -5   4   1 2.26634 0.58815  11
  -5   4   1 2.33204 0.57778   9
  -5   4   1 1.57762 0.56900  12
  -5   4   1 0.82362 0.50728  10
   4  -4  -1 79.6904 2.39903  13
   4  -4  -1 73.2335 2.05215   7
   4  -4  -1 79.7276 2.30105   6
   4  -4  -1 82.2576 2.38594  11
  -4   4   1 77.1741 2.55974  11
  -4   4   1 78.5302 2.47565  13
  -4   4   1 79.3017 2.26317   9
  -4   4   1 81.4860 2.48357  10
  -4   4   1 78.4107 2.34609  12
  -4   4   1 80.7568 2.41493  11
   3  -4  -1 7.40811 0.70964  11
   3  -4  -1 6.45313 0.69884  13
   3  -4  -1 6.31454 0.59469   7
   3  -4  -1 6.71425 0.70633   6
  -3   4   1 6.15028 0.71183  10
  -3   4   1 6.80890 0.72416  11
  -3   4   1 7.41833 0.79997  13
  -3   4   1 7.37928 0.67330   9
  -3   4   1 6.22170 0.71866  11
  -3   4   1 6.62063 0.65715  12
   2  -4  -1 7.42474 4.27849   2
   2  -4  -1 15.5252 4.42824   5
   2  -4  -1 9.80353 0.64065   7
   2  -4  -1 9.09668 3.90654   2
   2  -4  -1 9.99126 0.74066   6
   2  -4  -1 8.48645 3.83189   5
   2  -4  -1 10.6288 0.73419  13
   2  -4  -1 8.71176 0.69311  11
   2  -4  -1 14.9148 6.18558   1
  -2   4   1 9.47061 0.74930  11
  -2   4   1 9.28189 0.61939  12
  -2   4   1 11.6799 4.41710   5
  -2   4   1 1.59379 3.30522   2
  -2   4   1 4.54106 3.71463   1
  -2   4   1 6.93341 3.76069   2
  -2   4   1 9.52264 0.68029  10
  -2   4   1 7.88262 0.71309  13
  -2   4   1 2.41885 3.39783   5
  -2   4   1 14.5248 4.39885   3
  -2   4   1 9.81673 0.74177  11
  -2   4   1 9.50856 0.60228   9
   1  -4  -1 114.759 2.62486   6
   1  -4  -1 99.8048 7.82305   5
   1  -4  -1 109.330 2.53978  13
   1  -4  -1 114.347 8.53456   2
   1  -4  -1 108.631 2.36431   7
   1  -4  -1 106.968 8.50235   5
   1  -4  -1 120.887 9.48164   2
   1  -4  -1 109.800 2.54968  11
   1  -4  -1 109.905 11.5821   1
  -1   4   1 113.298 8.70644   5
  -1   4   1 116.746 10.6328   1
  -1   4   1 112.271 2.59973  11
  -1   4   1 111.627 2.35021  10
  -1   4   1 110.944 2.30277   9
  -1   4   1 98.0131 8.96175   2
  -1   4   1 112.511 2.26931  12
  -1   4   1 110.830 2.69089  13
  -1   4   1 101.634 8.13596   3
  -1   4   1 108.435 2.62906  11
  -1   4   1 116.021 8.63071   5
  -1   4   1 112.203 8.36796   2
   0  -4  -1 2.18967 0.37180   6
   0  -4  -1 1.85011 0.35821  13
   0  -4  -1 2.81961 2.52001   2
   0  -4  -1 2.20757 0.35088  13
   0  -4  -1 3.11257 2.20147   5
   0  -4  -1 4.23831 3.39873   1
   0  -4  -1 1.43585 0.28149  11
   0  -4  -1 1.85141 2.08800   2
   0  -4  -1 1.67953 0.29560  11
   0  -4  -1 1.89372 0.28270  12
   0  -4  -1 2.39796 2.10235   5
   0   4   1 1.52837 0.26708   8
   0   4   1 2.22622 0.31113   9
   0   4   1 -0.5379 2.03205   2
   0   4   1 1.40228 2.08503   5
   0   4   1 1.69379 0.34494  13
   0   4   1 1.25357 0.30752  11
   0   4   1 -0.5063 1.74495   3
   0   4   1 1.40069 0.30363  11
   0   4   1 -0.1435 1.87649   2
   0   4   1 1.77314 0.24503  10
   0   4   1 0.54424 2.68386   1
   0   4   1 2.29872 2.00706   5
   0   4   1 1.89853 0.26002  12
  -1  -4  -1 931.111 15.1113  11
  -1  -4  -1 943.203 24.0717   2
  -1  -4  -1 963.640 28.7055   1
  -1  -4  -1 926.261 14.5842  10
  -1  -4  -1 949.218 14.7810  12
  -1  -4  -1 930.024 23.8643   5
  -1  -4  -1 940.956 15.1101  13
  -1  -4  -1 943.479 24.4411   5
  -1  -4  -1 928.074 15.0796  11
  -1  -4  -1 923.405 25.2627   2
  -1  -4  -1 928.011 15.1235   6
  -1  -4  -1 929.394 15.2232  13
   1   4   1 937.367 15.2307  13
   1   4   1 940.297 27.5787   1
   1   4   1 923.317 14.5608  10
   1   4   1 898.270 23.5532   2
   1   4   1 923.194 14.8624  12
   1   4   1 940.258 15.0499   6
   1   4   1 897.747 15.1308  11
   1   4   1 857.865 27.9230   5
   1   4   1 915.853 14.7443   8
   1   4   1 916.372 15.0954  11
   1   4   1 909.973 20.6336   3
   1   4   1 934.774 23.5382   5
   1   4   1 960.921 25.5182   2
   1   4   1 932.734 23.1751   4
  -2  -4  -1 217.061 3.58093   8
  -2  -4  -1 219.931 9.95422   5
  -2  -4  -1 219.602 4.43477   7
  -2  -4  -1 220.909 10.3990   4
  -2  -4  -1 217.573 3.95635  12
  -2  -4  -1 216.500 3.58120  10
  -2  -4  -1 212.529 11.5303   1
  -2  -4  -1 217.857 4.11564  13
  -2  -4  -1 216.739 4.07413  11
  -2  -4  -1 210.441 10.1693   2
  -2  -4  -1 206.336 9.76525   5
  -2  -4  -1 219.274 4.07158   6
  -2  -4  -1 215.395 10.1922   2
  -2  -4  -1 223.048 4.10229  13
  -2  -4  -1 218.335 4.07697  11
   2   4   1 219.099 4.16472  13
   2   4   1 227.293 11.5782   1
   2   4   1 220.918 3.64096  10
   2   4   1 218.380 6.58492   3
   2   4   1 215.391 3.60715   8
   2   4   1 210.907 9.45952   2
   2   4   1 217.463 9.34925   5
   2   4   1 223.471 4.15774  12
   2   4   1 217.283 11.7386   4
   2   4   1 230.147 10.7268   2
   2   4   1 215.874 3.87975   6
  -3  -4  -1 18.9464 3.49196   2
  -3  -4  -1 19.8889 4.94917   1
  -3  -4  -1 22.2193 0.68535  10
  -3  -4  -1 19.9704 6.10032   4
  -3  -4  -1 19.5391 4.18095   1
  -3  -4  -1 22.5336 1.16108   7
  -3  -4  -1 24.8572 3.79303   5
  -3  -4  -1 35.4165 4.96577   2
  -3  -4  -1 22.2759 0.80883  13
  -3  -4  -1 22.4388 0.84300   6
  -3  -4  -1 22.6291 0.81461  11
  -3  -4  -1 22.2632 0.86842  11
  -3  -4  -1 22.4736 0.89882  13
  -3  -4  -1 25.1603 4.36693   5
   3   4   1 22.4300 3.94598   2
   3   4   1 27.6691 4.73037   5
   3   4   1 26.3472 4.66290   2
   3   4   1 13.1181 4.71433   4
   3   4   1 22.4104 0.87921  11
   3   4   1 17.5856 4.74534   5
   3   4   1 23.5580 0.90709  13
  -4  -4  -1 72.3813 1.74418  13
  -4  -4  -1 72.2120 2.40260   7
  -4  -4  -1 72.5434 1.75414   6
  -4  -4  -1 71.3523 1.61099  13
  -4  -4  -1 74.2255 1.84953  11
  -4  -4  -1 71.1542 1.65782  11
  -4  -4  -1 71.6364 1.42288   8
  -4  -4  -1 72.6214 1.38227   8
  -4  -4  -1 72.6951 1.74631  10
   4   4   1 70.3744 1.76905  11
  -5  -4  -1 17.2076 1.34731   9
  -5  -4  -1 16.3083 0.67309  11
  -5  -4  -1 16.0501 0.54801  13
  -5  -4  -1 17.0177 0.78373  11
  -5  -4  -1 17.9282 0.68949   8
  -5  -4  -1 15.6447 0.59349   8
  -5  -4  -1 15.8936 1.24278   7
  -5  -4  -1 14.6515 0.80780   6
  -5  -4  -1 16.2424 0.50404  13
   5   4   1 16.9767 0.78762  13
  -6  -4  -1 8.42506 0.48801  11
  -6  -4  -1 8.66446 1.11830  12
  -6  -4  -1 11.3921 1.20345   7
  -6  -4  -1 8.54986 0.45551  11
  -6  -4  -1 8.71571 1.17697   9
  -6  -4  -1 9.16799 0.60308   8
   6   4   1 9.16673 0.53597  13
  -7  -4  -1 0.30056 0.55788   7
  -7  -4  -1 0.11058 0.53759  12
  -7  -4  -1 0.44471 0.35580   6
  -7  -4  -1 0.39110 0.32421   8
  -7  -4  -1 -0.2646 0.53715   9
  -8  -4  -1 0.46731 0.70657   7
  -8  -4  -1 0.08288 0.60260  12
  -8  -4  -1 0.36992 0.74885   9
  -8  -4  -1 0.27229 0.40329  10
  -9  -4  -1 0.80895 0.84617   9
  -9  -4  -1 3.53783 0.92574  12
  -9  -4  -1 2.81960 0.68163  10
  -9  -4  -1 4.54864 1.07426   7
  -7   5   1 1.81247 0.67469   9
  -7   5   1 2.30276 0.72484  13
  -6   5   1 0.76490 0.57480   9
  -6   5   1 0.86674 0.57846  13
  -6   5   1 0.30818 0.53891  11
  -6   5   1 0.03780 0.59140  12
  -6   5   1 1.10637 0.63193  10
   5  -5  -1 102.336 4.02765   6
   5  -5  -1 117.732 3.39719  13
  -5   5   1 118.658 3.47096  10
  -5   5   1 117.093 3.52398  13
  -5   5   1 117.455 3.43727  11
  -5   5   1 120.016 3.28908  12
  -5   5   1 119.872 3.32558   9
   4  -5  -1 41.4800 1.75468   6
   4  -5  -1 45.1734 1.83747  11
   4  -5  -1 42.1744 1.81181  13
   4  -5  -1 41.3256 1.47219   7
  -4   5   1 42.0712 1.93183  11
  -4   5   1 43.0972 1.94301  13
  -4   5   1 43.9918 1.89256  11
  -4   5   1 46.5113 1.65156   9
  -4   5   1 43.2658 1.70531  12
  -4   5   1 46.9403 1.88878  10
   3  -5  -1 119.681 3.14042  13
   3  -5  -1 124.979 3.16563  11
   3  -5  -1 114.638 2.81518   7
   3  -5  -1 122.417 3.17839   6
  -3   5   1 119.954 2.87129  12
  -3   5   1 124.717 3.21207  11
  -3   5   1 118.212 3.29543  13
  -3   5   1 124.029 2.84869   9
  -3   5   1 113.068 3.24704  11
  -3   5   1 119.346 3.01307  10
   2  -5  -1 29.3226 1.15851   7
   2  -5  -1 34.3789 1.41522  13
   2  -5  -1 32.3589 1.38453  11
   2  -5  -1 31.2901 1.96350   6
  -2   5   1 28.4599 2.10911  11
  -2   5   1 31.8487 1.45648  10
  -2   5   1 32.8664 1.45621  11
  -2   5   1 30.6832 1.43276  13
  -2   5   1 33.0101 1.17569  12
   1  -5  -1 195.883 4.13398  13
   1  -5  -1 207.336 12.4886   5
   1  -5  -1 192.412 12.6258   5
   1  -5  -1 186.738 11.7935   2
   1  -5  -1 199.814 4.30847   7
   1  -5  -1 197.488 4.23598   6
   1  -5  -1 197.657 16.9011   1
  -1   5   1 193.134 4.18295  11
  -1   5   1 186.027 12.7692   2
  -1   5   1 198.840 3.73854  12
  -1   5   1 206.976 12.8069   5
  -1   5   1 200.097 12.7224   5
  -1   5   1 195.968 4.22979  11
  -1   5   1 203.694 12.3659   2
  -1   5   1 194.279 3.79588   9
  -1   5   1 198.105 15.0891   1
  -1   5   1 200.264 4.35157  13
  -1   5   1 199.157 3.82883  10
   0  -5  -1 336.012 6.27008  11
   0  -5  -1 330.871 19.2412   1
   0  -5  -1 334.386 6.30904   6
   0  -5  -1 313.755 15.1921   5
   0  -5  -1 329.474 6.19095  13
   0  -5  -1 333.417 6.18938  11
   0  -5  -1 345.426 15.0236   5
   0  -5  -1 358.221 15.5316   2
   0  -5  -1 350.399 16.9746   2
   0   5   1 339.204 18.3951   1
   0   5   1 302.987 18.8687   2
   0   5   1 342.332 5.79751  12
   0   5   1 332.994 5.70476  10
   0   5   1 336.540 5.94051   9
   0   5   1 327.416 6.26140  11
   0   5   1 331.499 15.2925   5
   0   5   1 327.643 15.0971   5
   0   5   1 351.881 15.3723   2
   0   5   1 327.948 14.0964   3
  -1  -5  -1 338.352 5.62965  10
  -1  -5  -1 331.342 18.0980   1
  -1  -5  -1 335.873 20.4069   5
  -1  -5  -1 337.231 14.4078   2
  -1  -5  -1 347.866 14.9158   5
  -1  -5  -1 338.792 6.18143  11
  -1  -5  -1 334.845 6.18743  13
  -1  -5  -1 343.455 6.26820   6
  -1  -5  -1 343.397 6.38576  13
  -1  -5  -1 321.757 15.4951   2
  -1  -5  -1 341.212 6.20347  11
   1   5   1 336.148 5.88475  12
   1   5   1 336.211 15.6586   2
   1   5   1 359.778 17.9482   1
   1   5   1 322.584 11.8306   3
   1   5   1 332.025 13.2346   4
   1   5   1 355.602 15.5271   5
   1   5   1 334.853 5.56846  10
   1   5   1 347.268 6.36830  13
   1   5   1 337.615 6.27530  11
   1   5   1 338.948 14.1213   5
   1   5   1 329.934 5.78413   8
   1   5   1 315.934 14.0747   2
  -2  -5  -1 34.2177 1.23925  13
  -2  -5  -1 36.0727 6.80960   1
  -2  -5  -1 33.5406 1.20584  13
  -2  -5  -1 31.7911 1.13724  11
  -2  -5  -1 37.9624 5.42024   5
  -2  -5  -1 30.5735 4.67408   4
  -2  -5  -1 32.4970 1.17647  11
  -2  -5  -1 31.4211 5.40036   5
  -2  -5  -1 31.5609 5.18243   2
  -2  -5  -1 33.3140 1.37810   7
  -2  -5  -1 31.4093 5.53704   2
  -2  -5  -1 31.8207 0.73081  10
  -2  -5  -1 31.5188 1.17026   6
   2   5   1 30.6987 1.18214  11
   2   5   1 34.4689 3.48410   3
   2   5   1 34.7425 5.86679   2
   2   5   1 32.8734 0.78576  10
   2   5   1 33.3464 1.44813  13
   2   5   1 33.0658 1.15559  12
   2   5   1 41.0168 6.34784   4
   2   5   1 31.4468 0.80959   8
   2   5   1 30.3223 5.82610   1
   2   5   1 32.3951 1.05657   6
   2   5   1 35.7452 6.81257   5
   2   5   1 35.3021 8.91210   2
   2   5   1 25.3857 4.84127   5
  -3  -5  -1 14.7812 4.17054   4
  -3  -5  -1 15.8465 1.04742   7
  -3  -5  -1 16.2961 0.82194   6
  -3  -5  -1 19.0576 4.39452   2
  -3  -5  -1 15.5601 0.83662  13
  -3  -5  -1 16.8938 4.04033   5
  -3  -5  -1 15.2789 0.78622  13
  -3  -5  -1 9.72227 4.96279   1
  -3  -5  -1 14.0448 0.72923  11
  -3  -5  -1 18.5333 4.47680   5
  -3  -5  -1 16.1005 0.83907  11
  -3  -5  -1 10.0147 4.24554   1
  -3  -5  -1 15.5783 0.51013  10
   3   5   1 15.1464 0.80332  11
   3   5   1 11.7882 3.26456   5
   3   5   1 15.1453 0.56702   6
   3   5   1 15.8221 0.82976  13
   3   5   1 15.8957 5.09531   4
   3   5   1 7.85879 3.38818   2
   3   5   1 15.1833 3.89431   2
   3   5   1 19.5567 4.47942   5
  -4  -5  -1 87.1104 2.19496  13
  -4  -5  -1 87.8305 2.22832  11
  -4  -5  -1 86.0867 2.17161   6
  -4  -5  -1 82.7954 2.01566  11
  -4  -5  -1 88.5464 1.90505  10
  -4  -5  -1 84.3162 2.03773  13
  -4  -5  -1 86.2577 2.77093   7
   4   5   1 85.8317 2.20813  11
   4   5   1 86.9724 2.23845  13
  -5  -5  -1 343.448 6.42764   6
  -5  -5  -1 338.254 6.05803  11
  -5  -5  -1 339.292 5.95021  13
  -5  -5  -1 346.941 7.49539   7
  -5  -5  -1 350.846 6.15620  13
  -5  -5  -1 345.368 7.54593   9
  -5  -5  -1 349.934 6.36047  11
  -6  -5  -1 42.8286 2.22792   7
  -6  -5  -1 43.9514 1.35130  11
  -6  -5  -1 44.2892 2.32208   9
  -6  -5  -1 43.6677 1.18992  11
  -6  -5  -1 40.9093 0.96743   8
  -6  -5  -1 43.5404 1.02703   8
  -6  -5  -1 40.2147 1.55558   6
   6   5   1 43.1076 1.39677  13
  -7  -5  -1 0.04262 0.55628   9
  -7  -5  -1 0.46346 0.49411  12
  -7  -5  -1 0.86699 0.60384   7
  -7  -5  -1 -0.3736 0.31865   6
  -8  -5  -1 24.2848 2.04093   7
  -8  -5  -1 25.9705 2.11255   9
  -8  -5  -1 26.2696 1.93064  12
  -9  -5  -1 8.91330 1.44516  12
  -9  -5  -1 9.72904 1.55677   9
  -9  -5  -1 9.63536 1.85944   7
  -9  -5  -1 10.4377 1.19270  10
  -6   6   1 28.6334 1.88919  11
  -6   6   1 27.0247 1.86452  13
  -6   6   1 30.7890 1.69666   9
  -6   6   1 28.6581 1.89597  10
  -6   6   1 30.4012 1.77084  12
   5  -6  -1 31.3648 1.65239   6
   5  -6  -1 33.7436 1.86588  13
  -5   6   1 29.4350 1.63247  12
  -5   6   1 31.6904 1.58019   9
  -5   6   1 33.4739 1.85401  10
  -5   6   1 32.6764 1.92068  11
  -5   6   1 29.3671 1.82661  13
   4  -6  -1 53.1347 2.16361  11
   4  -6  -1 53.7798 2.21434  13
   4  -6  -1 51.0939 2.13766   6
  -4   6   1 54.1149 1.95072  12
  -4   6   1 52.9511 2.33069  13
  -4   6   1 53.9056 2.26777  11
  -4   6   1 54.2330 1.90422   9
  -4   6   1 51.9252 2.10219  10
   3  -6  -1 41.1527 1.83962  13
   3  -6  -1 43.5402 1.87197   6
   3  -6  -1 42.0214 1.83226  11
  -3   6   1 44.0919 1.92177  11
  -3   6   1 41.0343 1.91255  11
  -3   6   1 43.0423 1.58362  12
  -3   6   1 42.5851 1.72842  10
  -3   6   1 42.3146 1.57881   9
  -3   6   1 38.2250 1.89579  13
   2  -6  -1 67.2576 2.31235   6
   2  -6  -1 68.3934 3.40670  13
   2  -6  -1 68.5908 2.25468  11
  -2   6   1 65.6351 2.37928  13
  -2   6   1 67.0851 2.30644  11
  -2   6   1 68.2495 1.89837  12
  -2   6   1 68.9895 1.92646   9
  -2   6   1 65.1981 1.99071  10
   1  -6  -1 73.6671 2.26569  11
   1  -6  -1 72.3497 2.33525   6
   1  -6  -1 72.1166 2.24894  13
  -1   6   1 73.6688 1.97515   9
  -1   6   1 70.4064 2.36958  13
  -1   6   1 71.7218 1.84365  12
  -1   6   1 72.3253 1.89461  10
   0  -6  -1 18.1019 1.04622  11
   0  -6  -1 19.6900 1.09254  13
   0   6   1 17.6088 0.74369  10
   0   6   1 18.3187 0.81579  12
   0   6   1 17.8937 0.91325   9
   0   6   1 17.9614 1.10452  13
   0   6   1 18.6370 1.07663  11
  -1  -6  -1 419.408 23.2387   1
  -1  -6  -1 434.869 18.5002   2
  -1  -6  -1 433.942 19.7885   2
  -1  -6  -1 420.787 18.4595   5
  -1  -6  -1 432.399 18.4846   5
  -1  -6  -1 429.996 7.96445   6
  -1  -6  -1 435.191 7.89364  13
  -1  -6  -1 436.465 7.87978  11
  -1  -6  -1 421.069 7.84197  11
   1   6   1 409.893 16.1264   4
   1   6   1 449.997 15.7362   3
   1   6   1 412.685 19.0531   5
   1   6   1 417.968 8.43176  11
   1   6   1 428.737 7.46478  12
   1   6   1 429.554 7.09722  10
   1   6   1 418.514 18.0683   2
   1   6   1 443.452 22.3379   1
   1   6   1 439.658 8.09544  13
   1   6   1 423.359 18.6100   5
   1   6   1 441.672 20.7517   2
  -2  -6  -1 19.1439 5.25554   2
  -2  -6  -1 23.6653 1.13194  13
  -2  -6  -1 24.3410 5.11008   5
  -2  -6  -1 24.3503 1.27278   7
  -2  -6  -1 22.9818 0.66233  10
  -2  -6  -1 18.8959 5.20604   2
  -2  -6  -1 23.1071 5.23421   5
  -2  -6  -1 21.4141 1.09318  13
  -2  -6  -1 22.3867 6.51472   1
  -2  -6  -1 25.0789 1.14440  11
  -2  -6  -1 22.7807 1.06028  11
  -2  -6  -1 24.0327 1.15468   6
   2   6   1 20.4553 5.68901   2
   2   6   1 23.0986 6.08270   1
   2   6   1 22.3942 1.12349  11
   2   6   1 26.8163 3.97281   3
   2   6   1 10.7161 4.04884   2
   2   6   1 17.6753 4.39268   5
   2   6   1 24.0553 0.69192  10
   2   6   1 24.4586 1.06422  12
   2   6   1 23.3481 0.75666   8
   2   6   1 23.8026 5.69349   4
   2   6   1 23.9371 5.81235   5
   2   6   1 23.6719 1.17957  13
  -3  -6  -1 177.215 3.88288  11
  -3  -6  -1 181.072 3.90730   6
  -3  -6  -1 179.329 4.35900   7
  -3  -6  -1 167.005 3.78709  13
  -3  -6  -1 175.714 3.04649  10
  -3  -6  -1 175.283 4.61303  11
   3   6   1 186.959 3.79264   6
   3   6   1 176.890 4.40632  13
  -4  -6  -1 411.369 7.52097  13
  -4  -6  -1 394.924 7.23463  11
  -4  -6  -1 412.124 7.51372  11
  -4  -6  -1 415.446 7.52150   6
  -4  -6  -1 395.596 8.24640   7
  -4  -6  -1 387.663 7.25742  13
   4   6   1 401.328 7.51667  11
   4   6   1 404.018 7.52579  13
  -5  -6  -1 19.3745 0.89630  13
  -5  -6  -1 19.8151 0.95570  11
  -5  -6  -1 20.0492 1.14505   6
  -5  -6  -1 18.7409 1.52989   7
  -5  -6  -1 20.0398 1.10389  11
  -5  -6  -1 19.2429 1.06167  13
   5   6   1 18.1458 1.01868  11
   5   6   1 16.7616 1.03356  13
  -6  -6  -1 5.35638 0.50472  11
  -6  -6  -1 6.36690 0.79080   6
  -6  -6  -1 5.00946 1.01701   7
  -6  -6  -1 5.17061 1.02046   9
  -6  -6  -1 5.26448 0.63403  11
  -7  -6  -1 19.1837 1.24714   6
  -7  -6  -1 22.4521 0.88965  11
  -7  -6  -1 23.4746 1.92361   9
  -7  -6  -1 22.8420 0.79254  11
  -7  -6  -1 22.4876 1.89388   7
  -8  -6  -1 -0.3316 0.48807  12
  -8  -6  -1 0.37833 0.70289   7
  -8  -6  -1 0.66943 0.37361  10
  -8  -6  -1 -0.7175 0.63664   9
  -9  -6  -1 0.76159 0.77998   7
  -9  -6  -1 0.57658 0.72291  12
  -6   7   1 7.10287 0.96602   9
   5  -7  -1 88.2070 3.31455  13
   5  -7  -1 90.1269 3.07909   6
  -5   7   1 85.3714 3.29827  10
  -5   7   1 86.1492 2.79045   9
  -5   7   1 83.1698 3.24408  12
  -5   7   1 89.3741 3.74121  13
   4  -7  -1 28.1220 1.73764  13
   4  -7  -1 27.2150 1.72048   6
  -4   7   1 25.8375 1.45156  12
  -4   7   1 28.8787 1.62636  10
  -4   7   1 25.0115 1.73369  11
  -4   7   1 24.4483 1.73915  13
  -4   7   1 28.6922 1.49063   9
   3  -7  -1 12.3659 1.19229  11
   3  -7  -1 10.9214 1.16780  13
   3  -7  -1 10.8369 1.18767   6
  -3   7   1 12.4476 1.06646  10
  -3   7   1 10.9751 0.95552   9
  -3   7   1 10.3814 1.17893  13
  -3   7   1 11.1090 1.23636  11
  -3   7   1 12.4011 1.02129  12
   2  -7  -1 125.460 3.56097  11
   2  -7  -1 118.601 3.56029   6
   2  -7  -1 118.000 3.47773  13
  -2   7   1 124.676 3.61096  11
  -2   7   1 117.867 3.04309  10
  -2   7   1 121.832 3.04853   9
  -2   7   1 118.308 2.93649  12
   1  -7  -1 119.488 3.44339   6
   1  -7  -1 121.983 3.36400  11
   1  -7  -1 122.317 3.33329  13
  -1   7   1 121.726 2.95122   9
  -1   7   1 121.825 2.88390  10
  -1   7   1 124.375 3.56077  13
  -1   7   1 122.754 2.83036  12
  -1   7   1 126.177 3.45776  11
   0  -7  -1 4.44598 0.68388  11
   0  -7  -1 3.45879 0.64920   6
   0  -7  -1 4.07075 0.65877  13
   0   7   1 4.28455 0.54235  12
   0   7   1 3.51200 0.44127  10
   0   7   1 2.43780 0.56719  11
   0   7   1 3.10451 0.69516  13
   0   7   1 3.16284 0.55650   9
  -1  -7  -1 16.6041 1.12670   6
  -1  -7  -1 15.1532 1.40403  11
  -1  -7  -1 15.8450 1.05310  13
   1   7   1 15.4527 0.88320  12
   1   7   1 12.8007 0.99338  11
   1   7   1 16.3204 1.15181  13
   1   7   1 16.1540 0.67124  10
  -2  -7  -1 265.931 5.48019  13
  -2  -7  -1 258.305 5.35855  11
  -2  -7  -1 261.917 5.44053  11
  -2  -7  -1 261.784 5.72262   7
  -2  -7  -1 270.679 5.56390   6
  -2  -7  -1 254.413 4.53059  10
   2   7   1 258.235 5.52757  11
   2   7   1 268.046 4.69503  10
   2   7   1 257.236 4.71012   8
   2   7   1 261.204 5.60583  13
  -3  -7  -1 11.2694 0.98213   6
  -3  -7  -1 11.5445 0.83440  11
  -3  -7  -1 12.8758 1.13877   7
  -3  -7  -1 11.4727 0.43252  10
  -3  -7  -1 12.4880 0.97971  13
  -3  -7  -1 10.2468 0.83960  13
  -3  -7  -1 12.1477 0.93301  11
   3   7   1 11.7774 0.43881   8
   3   7   1 11.1460 0.89494  11
   3   7   1 12.1684 0.49473  10
   3   7   1 10.4429 0.89371  13
  -4  -7  -1 130.076 3.25710  13
  -4  -7  -1 137.924 3.39307  11
  -4  -7  -1 130.482 3.96338   7
  -4  -7  -1 132.332 2.42545  10
  -4  -7  -1 133.679 3.42092   6
  -4  -7  -1 127.352 3.12594  11
  -4  -7  -1 132.625 3.41249  13
   4   7   1 135.085 2.56919   6
   4   7   1 135.793 3.43016  11
   4   7   1 132.667 3.44859  13
  -5  -7  -1 57.9582 2.08236   6
  -5  -7  -1 57.8328 2.00169  13
  -5  -7  -1 55.5353 1.75683  11
  -5  -7  -1 55.8463 1.38157  10
  -5  -7  -1 53.9804 1.98571  11
  -5  -7  -1 55.3958 2.57552   7
  -5  -7  -1 54.5893 1.79368  13
   5   7   1 59.1678 2.14176  11
   5   7   1 57.6569 2.04405  13
  -6  -7  -1 13.9042 1.54159   7
  -6  -7  -1 13.5381 0.80365  11
  -6  -7  -1 13.7702 1.52798   9
  -6  -7  -1 12.5855 1.07060   6
  -6  -7  -1 14.1962 0.92700  13
  -6  -7  -1 13.3931 0.96516  11
  -7  -7  -1 4.51659 0.62465  11
  -7  -7  -1 4.11847 0.84077   6
  -7  -7  -1 3.80877 0.46321  11
  -7  -7  -1 3.79757 1.04653   9
  -7  -7  -1 3.26755 0.95540   7
  -8  -7  -1 37.8721 2.70684   7
  -8  -7  -1 35.5862 2.33132  12
  -9  -7  -1 22.3464 2.23373  12
   5  -8  -1 53.7372 2.93765  13
   5  -8  -1 47.0737 2.58853   6
  -5   8   1 53.3928 2.82525  11
  -5   8   1 46.6515 2.77695  13
  -5   8   1 41.0920 2.33283   9
  -5   8   1 52.4261 2.46830  10
   4  -8  -1 20.9939 1.64037  13
   4  -8  -1 21.6244 1.67057   6
  -4   8   1 20.2947 1.54358  10
  -4   8   1 23.1366 1.51341   9
  -4   8   1 19.5649 1.75642  11
  -4   8   1 21.1280 1.39357  12
  -4   8   1 23.6673 1.87652  13
   3  -8  -1 1.40378 0.71249   6
   3  -8  -1 1.00682 0.63544  13
   3  -8  -1 1.70153 0.77374  11
  -3   8   1 2.18037 0.62741   9
  -3   8   1 1.33269 0.73502  13
  -3   8   1 2.11020 0.74342  11
  -3   8   1 0.59500 0.47811  12
  -3   8   1 0.50153 0.50531  10
   2  -8  -1 26.7281 1.73682  11
   2  -8  -1 28.9177 1.82767   6
   2  -8  -1 27.6692 1.71828  13
  -2   8   1 27.6367 1.37107  12
  -2   8   1 30.3812 1.87898  13
  -2   8   1 29.2210 1.81289  11
  -2   8   1 30.0677 1.43440  10
  -2   8   1 29.1915 1.45289   9
   1  -8  -1 51.3550 2.20427  13
   1  -8  -1 51.6763 2.26458   6
   1  -8  -1 46.2917 2.91802  11
  -1   8   1 53.9138 2.32711  11
  -1   8   1 47.5018 2.26865  13
  -1   8   1 49.5561 1.70473  10
  -1   8   1 56.0316 1.95605   9
  -1   8   1 52.3061 1.76158  12
   0  -8  -1 57.6851 2.25102  13
   0  -8  -1 58.9521 2.25553  11
   0  -8  -1 60.5239 2.38383   6
   0   8   1 62.2504 1.87363  12
   0   8   1 62.0331 2.04359   9
   0   8   1 58.8322 2.34849  11
   0   8   1 59.3495 1.68174  10
   0   8   1 59.3256 2.39848  13
  -1  -8  -1 2.61842 0.67147   6
  -1  -8  -1 3.70646 0.73109  11
  -1  -8  -1 3.47680 0.68079   7
  -1  -8  -1 3.02435 0.62304  13
   1   8   1 2.72918 0.62819  11
   1   8   1 2.33015 0.64075  13
   1   8   1 4.12609 0.45622  10
   1   8   1 2.95147 0.54622  12
  -2  -8  -1 0.97304 0.48948  13
  -2  -8  -1 1.08000 0.51954   6
  -2  -8  -1 0.76808 0.38621  11
  -2  -8  -1 1.41584 0.55632   7
  -2  -8  -1 0.94126 0.45916  11
   2   8   1 1.88068 0.49180  12
   2   8   1 0.24654 0.43563  13
   2   8   1 1.14029 0.45862  11
   2   8   1 1.31148 0.28252  10
  -3  -8  -1 1.17409 0.48385  11
  -3  -8  -1 0.62050 0.42694   6
  -3  -8  -1 0.81877 0.46746  13
  -3  -8  -1 1.18740 0.19740  10
  -3  -8  -1 0.67060 0.34310  11
  -3  -8  -1 0.70674 0.53774   7
   3   8   1 0.11949 0.35235  11
   3   8   1 0.67327 0.45313  12
   3   8   1 1.10740 0.22074  10
   3   8   1 0.70702 0.44251  13
   3   8   1 0.79737 0.23077   8
  -4  -8  -1 123.943 2.30193  10
  -4  -8  -1 133.612 3.63202   6
  -4  -8  -1 125.093 4.04700   7
  -4  -8  -1 128.561 3.62235  11
  -4  -8  -1 133.334 3.60974  11
  -4  -8  -1 122.828 3.38683  13
  -4  -8  -1 126.263 3.50050  13
   4   8   1 127.638 3.56292  13
   4   8   1 135.863 3.00542   6
  -5  -8  -1 260.394 6.77309   7
  -5  -8  -1 266.280 5.98198   6
  -5  -8  -1 268.644 5.88703  11
  -5  -8  -1 267.722 5.85499  13
  -5  -8  -1 259.343 5.45507  11
   5   8   1 273.639 5.94951  13
  -6  -8  -1 0.67657 0.43756  11
  -6  -8  -1 0.69034 0.68456   9
  -6  -8  -1 0.59891 0.50823   6
  -6  -8  -1 0.24628 0.36595  13
  -7  -8  -1 1.02740 0.46832  11
  -7  -8  -1 1.50887 0.30663  13
  -7  -8  -1 1.29194 0.59444   6
  -7  -8  -1 2.20974 0.86242   9
  -7  -8  -1 1.37201 0.78917   7
  -8  -8  -1 95.7348 2.20110  11
  -8  -8  -1 101.815 4.45635   7
  -8  -8  -1 99.2196 4.41594   9
   4  -9  -1 12.3653 1.57858  13
   4  -9  -1 11.4036 1.48637   6
  -4   9   1 14.8806 1.58731  13
  -4   9   1 13.2139 1.65043  11
  -4   9   1 11.1014 1.20917  12
  -4   9   1 14.0349 1.36928  10
   3  -9  -1 1.24430 0.72898   6
   3  -9  -1 0.00697 0.64136  13
   3  -9  -1 0.83302 0.78902  11
  -3   9   1 0.91785 0.59206   9
  -3   9   1 -0.1207 0.58514  11
  -3   9   1 0.28134 0.50466  10
  -3   9   1 -0.3722 0.59365  13
  -3   9   1 -0.0970 0.45895  12
   2  -9  -1 8.48683 1.22453  11
   2  -9  -1 8.11763 1.23655   6
   2  -9  -1 10.0174 1.05341   7
   2  -9  -1 6.96912 1.13517  13
  -2   9   1 8.48923 1.25071  11
  -2   9   1 9.43922 1.08495   9
  -2   9   1 7.37445 1.22589  13
  -2   9   1 7.05606 0.91536  12
   1  -9  -1 56.9815 2.50969  11
   1  -9  -1 57.3275 2.21269   7
   1  -9  -1 60.3587 2.72240  13
   1  -9  -1 55.9765 2.58289   6
  -1   9   1 56.8093 1.98841  12
  -1   9   1 58.7606 2.14888   9
  -1   9   1 54.6325 2.54760  11
  -1   9   1 57.9528 2.64349  13
  -1   9   1 59.8686 1.92997  10
   0  -9  -1 18.9019 1.47243  11
   0  -9  -1 21.1002 2.78132   6
   0  -9  -1 18.2752 1.44773  13
   0  -9  -1 19.3814 1.37989   7
   0   9   1 19.3120 0.99709  10
   0   9   1 20.2250 1.49469  11
   0   9   1 18.5098 1.14690  12
   0   9   1 17.9904 1.51782  13
  -1  -9  -1 72.8887 2.68082  13
  -1  -9  -1 67.8099 2.67688   6
  -1  -9  -1 69.9677 2.62460   7
  -1  -9  -1 71.7343 2.65031  11
   1   9   1 71.5779 2.75741  13
   1   9   1 65.7831 2.17055  12
   1   9   1 70.5427 2.71845  11
   1   9   1 71.1365 1.81471  10
  -2  -9  -1 55.5239 2.33549  13
  -2  -9  -1 61.1290 2.40010  11
  -2  -9  -1 59.9060 2.43937   6
  -2  -9  -1 58.4489 2.50725   7
   2   9   1 60.3792 2.42580  11
   2   9   1 58.7551 1.52475  10
   2   9   1 55.1841 2.08918  12
   2   9   1 56.1548 2.42920  13
  -3  -9  -1 26.2545 1.59564  13
  -3  -9  -1 25.6036 1.62873   6
  -3  -9  -1 27.4004 1.63626  11
  -3  -9  -1 27.5666 1.82532   7
   3   9   1 26.8984 0.98604   8
   3   9   1 25.6996 1.50229  12
   3   9   1 28.3644 0.93255  10
   3   9   1 23.7056 1.85621  13
   3   9   1 27.2160 1.62467  11
  -4  -9  -1 0.61654 0.59025   7
  -4  -9  -1 0.57271 0.57842   6
  -4  -9  -1 0.16534 0.45382  11
   4   9   1 1.17661 0.57722  13
   4   9   1 1.03941 0.53023  11
  -5  -9  -1 117.664 3.52445  13
  -5  -9  -1 114.941 3.62560   6
  -5  -9  -1 118.225 3.58667  11
  -5  -9  -1 116.324 4.23809   7
   5   9   1 112.875 3.52520  13
  -6  -9  -1 3.51659 0.74280  11
  -6  -9  -1 2.24271 0.85965   7
  -6  -9  -1 4.43977 0.79129  13
  -6  -9  -1 4.37614 0.82910   6
  -7  -9  -1 40.1860 1.99990  11
  -7  -9  -1 43.9074 2.24186   6
  -7  -9  -1 40.6860 3.38576   7
  -8  -9  -1 0.86805 0.41235  11
   4 -10  -1 18.2539 2.03791  13
   4 -10  -1 15.1905 1.79931   6
   3 -10  -1 -0.4163 0.80184   6
   3 -10  -1 0.15322 0.79229  13
  -3  10   1 0.25343 0.98210   9
  -3  10   1 -0.3076 0.52375  12
  -3  10   1 -0.6474 0.50303  10
  -3  10   1 0.26502 0.69629  13
   2 -10  -1 25.4980 1.62107   7
   2 -10  -1 24.7212 2.03158   6
   2 -10  -1 27.6581 2.08120  11
   2 -10  -1 28.4015 2.00757  13
  -2  10   1 27.5385 1.53154  12
  -2  10   1 25.0969 1.94115  11
  -2  10   1 29.2087 1.52194  10
  -2  10   1 26.0371 1.60930   9
  -2  10   1 28.7327 2.12180  13
   1 -10  -1 1.84421 0.82866   6
   1 -10  -1 2.22667 0.69060   7
   1 -10  -1 3.74235 0.92821  11
   1 -10  -1 3.09785 0.88320  13
  -1  10   1 0.95875 0.55735   9
  -1  10   1 2.24931 0.90669  11
  -1  10   1 3.26924 0.64102  10
  -1  10   1 2.64013 0.64632  12
  -1  10   1 1.16386 0.75876  13
   0 -10  -1 4.24784 0.96568   6
   0 -10  -1 3.86897 0.81950   7
   0 -10  -1 3.56816 0.81984  11
   0 -10  -1 3.47667 0.86986  13
   0  10   1 3.18093 0.89267  13
   0  10   1 5.31398 0.77904  12
   0  10   1 4.49958 0.63194  10
   0  10   1 4.80363 0.97688  11
  -1 -10  -1 73.2324 2.91977  11
  -1 -10  -1 70.9413 2.97707   6
  -1 -10  -1 72.0982 2.85079  13
  -1 -10  -1 69.5131 2.80932   7
   1  10   1 72.8203 3.02608  13
   1  10   1 70.8631 1.95847  10
   1  10   1 68.7750 2.48172  12
   1  10   1 69.8727 2.89994  11
  -2 -10  -1 48.2029 2.39350   6
  -2 -10  -1 48.9163 2.33412  13
  -2 -10  -1 48.6890 2.40882  11
   2  10   1 47.6660 2.34531  11
   2  10   1 52.6527 2.12525  12
   2  10   1 50.8630 1.45949  10
  -3 -10  -1 29.0306 1.78693  13
  -3 -10  -1 25.0791 1.78662   6
  -3 -10  -1 26.9250 1.90897   7
  -3 -10  -1 30.1850 1.81275  11
   3  10   1 23.8783 1.68045  11
   3  10   1 27.9517 1.67478  12
   3  10   1 28.1349 1.86622  13
  -4 -10  -1 24.9665 1.69324  13
  -4 -10  -1 22.4386 1.88912   6
  -4 -10  -1 24.6569 1.66570  11
  -4 -10  -1 25.5855 1.97883   7
   4  10   1 24.9792 1.73849  13
  -5 -10  -1 1.12331 0.83108   7
  -5 -10  -1 0.90714 0.73812   6
  -5 -10  -1 0.12872 0.48506  11
  -5 -10  -1 1.68597 0.66413  13
   5  10   1 1.71561 0.78599  13
  -6 -10  -1 3.62788 0.84432  13
  -6 -10  -1 4.70212 0.99287  11
  -6 -10  -1 7.24207 2.13259   7
  -6 -10  -1 5.88762 1.09481   6
  -7 -10  -1 9.42822 1.21081   6
  -7 -10  -1 6.34877 0.84887  13
  -7 -10  -1 6.43629 1.29537   9
  -7 -10  -1 5.13271 1.34311   7
  -7 -10  -1 6.79509 0.98670  11
   3 -11  -1 -0.6606 0.71617  13
  -3  11   1 0.33050 0.60494  10
   2 -11  -1 14.8917 2.59173  13
   2 -11  -1 11.5593 1.59277   6
  -2  11   1 14.0098 1.44200   9
  -2  11   1 12.1206 1.64673  11
  -2  11   1 11.7760 1.16223  10
  -2  11   1 13.2928 1.83726  13
  -2  11   1 8.47541 1.06934  12
   1 -11  -1 82.7466 3.56731  11
   1 -11  -1 79.1401 3.02005   7
   1 -11  -1 79.8214 3.42139  13
  -1  11   1 79.1821 3.63558  11
  -1  11   1 71.8590 2.38017  10
  -1  11   1 76.0693 3.63477  13
  -1  11   1 72.4062 2.65238  12
   0 -11  -1 82.1709 3.41848  11
   0 -11  -1 82.2548 3.42372  13
   0 -11  -1 75.5187 3.79599   7
   0 -11  -1 75.9650 3.37716   6
   0  11   1 83.6575 3.47808  11
   0  11   1 84.6120 3.59325  13
   0  11   1 78.8698 2.70073  12
   0  11   1 79.5953 2.31864  10
  -1 -11  -1 0.34906 0.60511  11
  -1 -11  -1 -0.0683 0.63127   6
  -1 -11  -1 0.61958 0.70855  13
  -1 -11  -1 0.14412 0.65724   7
   1  11   1 -0.3972 0.35512  10
   1  11   1 0.02784 0.52102  12
   1  11   1 -0.0984 0.55871  11
  -2 -11  -1 20.7355 1.74116  13
  -2 -11  -1 20.2068 1.72195  11
  -2 -11  -1 20.8235 1.83650   6
  -2 -11  -1 21.4628 1.81165   7
   2  11   1 18.6178 1.70397  11
   2  11   1 19.3632 1.44851  12
   2  11   1 19.5856 0.95715  10
  -3 -11  -1 11.5586 1.35825  11
  -3 -11  -1 13.1065 1.51158   7
  -3 -11  -1 9.52340 1.32565   6
  -3 -11  -1 11.1524 1.41314  13
   3  11   1 13.8200 1.50049  13
   3  11   1 13.0051 1.31784  12
  -4 -11  -1 1.66367 0.71954  11
  -4 -11  -1 1.04316 0.76635   7
  -4 -11  -1 2.47741 0.89337   6
  -4 -11  -1 1.13909 0.69492  13
   4  11   1 2.16042 0.82393  13
  -5 -11  -1 52.1063 2.59867  13
  -5 -11  -1 49.4964 2.63165   6
  -6 -11  -1 6.51702 1.13633  13
  -6 -11  -1 8.80531 1.39211   6
  -6 -11  -1 7.70846 1.16999  11
  -6 -11  -1 7.86068 1.42130   7
  -7 -11  -1 42.7171 2.08332  13
  -7 -11  -1 43.1529 2.87209   6
  -2  12   1 4.51227 1.45097  11
  -2  12   1 5.53693 0.89838  10
   1 -12  -1 21.5269 2.14775  11
  -1  12   1 19.6938 1.37568  10
  -1  12   1 24.3987 2.24432  11
   0 -12  -1 4.53224 1.07709   7
   0 -12  -1 5.02226 1.15195  13
   0 -12  -1 4.84274 1.14307  11
   0 -12  -1 5.74893 1.29042   6
   0  12   1 4.68743 0.84899  10
   0  12   1 4.41272 0.91012  12
   0  12   1 4.16481 1.12216  11
  -1 -12  -1 11.2012 1.61736   6
  -1 -12  -1 10.7520 1.46711  13
  -1 -12  -1 10.9565 1.51698   7
  -1 -12  -1 12.3394 1.58343  11
   1  12   1 13.8576 1.75507  13
   1  12   1 11.3920 1.31179  12
   1  12   1 11.9633 1.60336  11
  -2 -12  -1 21.9478 1.94775  11
  -2 -12  -1 21.9546 1.94827   7
  -2 -12  -1 21.3928 2.72224   6
  -2 -12  -1 27.7993 2.07960  13
   2  12   1 21.1154 1.99405  13
   2  12   1 22.4164 1.66587  12
  -3 -12  -1 5.11812 1.19020   7
  -3 -12  -1 8.46083 1.39060  13
  -3 -12  -1 4.95239 1.16501  11
  -3 -12  -1 3.07694 1.32927   6
   3  12   1 4.30813 0.98595  12
   3  12   1 6.85169 1.34115  13
  -4 -12  -1 19.9787 1.99252   7
  -4 -12  -1 18.6387 1.89172   6
  -4 -12  -1 18.3895 1.74160  11
  -4 -12  -1 17.8171 1.75956  13
   4  12   1 16.6067 1.77895  13
  -5 -12  -1 0.09895 0.66441  13
  -5 -12  -1 0.25918 0.92843  11
  -5 -12  -1 1.15756 0.94707   6
  -5 -12  -1 1.55555 0.95627   7
  -6 -12  -1 0.56246 0.69550  13
  -6 -12  -1 1.18085 0.78678   6
   0 -13  -1 24.0619 2.48259   7
   0 -13  -1 31.1423 2.55238  11
  -1 -13  -1 11.1458 2.31740   7
  -1 -13  -1 6.36175 1.35565  11
   1  13   1 8.01248 1.52823  12
   1  13   1 12.9723 1.81080  13
  -2 -13  -1 145.283 5.13664   7
  -2 -13  -1 135.946 5.03727  11
   2  13   1 139.108 4.50385  12
   2  13   1 141.916 5.52544  13
  -3 -13  -1 45.7016 4.43106  11
  -3 -13  -1 38.0489 2.81495   7
   3  13   1 45.5329 2.92484  13
   3  13   1 39.1836 2.48756  12
   3  13  -2 133.472 5.28483  13
  -3 -13   2 129.334 5.41042   7
   2  13  -2 33.4455 2.68076  13
  -2 -13   2 37.1857 2.71861  11
  -2 -13   2 33.8376 2.57072   7
  -1 -13   2 2.37459 1.00805  11
  -1 -13   2 4.36513 1.30328   7
   0 -13   2 1.99853 1.22791  11
  -6 -12   2 -1.3132 0.75491   6
  -5 -12   2 27.6485 2.37381   6
   4  12  -2 39.0987 2.61099  13
  -4 -12   2 35.0637 2.48212  13
  -4 -12   2 36.0240 2.49276  11
  -4 -12   2 37.6612 2.62437   6
  -4 -12   2 33.8868 2.60932   7
   3  12  -2 124.631 4.68729  13
  -3 -12   2 121.320 4.58730  13
  -3 -12   2 127.226 5.31522  11
  -3 -12   2 121.311 4.73741   6
  -3 -12   2 122.581 4.83104   7
   2  12  -2 15.6466 1.92914  13
  -2 -12   2 16.6261 2.05262  11
  -2 -12   2 15.5374 1.77473   7
  -2 -12   2 12.4450 1.81372   6
  -2 -12   2 14.6332 1.85596  13
   1  12  -2 1.56603 0.99100  10
   1  12  -2 2.11164 0.78607  12
   1  12  -2 0.13864 1.51361  11
   1  12  -2 1.25608 0.91210  13
  -1 -12   2 -0.9660 0.67176   7
  -1 -12   2 0.95224 0.84308   6
  -1 -12   2 0.40906 0.85292  11
  -1 -12   2 2.35866 1.00536  13
   0  12  -2 0.07114 0.76185  13
   0  12  -2 0.55444 0.79032  11
   0  12  -2 0.16869 0.51627  10
   0  12  -2 0.67251 0.68143  12
   0 -12   2 -0.4631 0.76696   7
   0 -12   2 -1.2585 0.79175  13
   0 -12   2 -0.7572 0.68196  11
  -1  12  -2 14.0614 1.23177  10
  -1  12  -2 12.5068 2.87648  11
   1 -12   2 8.00700 2.22049  11
  -2  12  -2 7.56387 1.38846  10
  -7 -11   2 49.4323 4.45979   6
  -7 -11   2 43.1325 2.31260  13
  -6 -11   2 3.78904 1.07857  13
  -6 -11   2 5.97131 1.23155   6
  -5 -11   2 0.04240 0.58404  11
  -5 -11   2 -0.7672 0.62353   6
  -5 -11   2 -0.2984 0.63688   7
   4  11  -2 62.8160 3.03034  13
  -4 -11   2 58.9534 2.97689  13
  -4 -11   2 60.9595 2.96438  11
  -4 -11   2 61.1726 3.25024   7
  -4 -11   2 65.3355 3.20563   6
   3  11  -2 1.74297 0.83812  13
   3  11  -2 1.33006 0.70770  12
  -3 -11   2 2.21585 0.80082  13
  -3 -11   2 1.48507 0.78333  11
  -3 -11   2 0.45169 0.66536   6
   2  11  -2 4.25091 0.61482  10
   2  11  -2 5.02972 0.91384  12
   2  11  -2 3.99605 1.02360  13
  -2 -11   2 2.56860 0.84602  11
  -2 -11   2 4.24967 1.05352   6
  -2 -11   2 4.04518 1.05575  13
  -2 -11   2 4.00624 0.97693   7
   1  11  -2 40.9245 2.48836  11
   1  11  -2 43.1263 1.65426  10
   1  11  -2 38.8860 2.49584  13
   1  11  -2 41.2644 2.06734  12
  -1 -11   2 41.3115 2.47392  13
  -1 -11   2 44.8862 2.68667   6
  -1 -11   2 40.3148 2.50120  11
  -1 -11   2 46.3349 2.42163   7
   0  11  -2 13.5517 1.21138  10
   0  11  -2 11.5687 1.26872  12
   0  11  -2 11.9166 1.63283  11
   0  11  -2 15.9625 1.79698  13
   0 -11   2 14.4216 1.81729  11
   0 -11   2 11.6809 1.53846  13
   0 -11   2 12.9572 1.73874   6
   0 -11   2 14.2361 1.50491   7
  -1  11  -2 15.5266 1.39128  12
  -1  11  -2 18.8174 1.93892  11
  -1  11  -2 17.6765 1.90103  13
  -1  11  -2 16.0963 1.23551  10
   1 -11   2 13.3990 1.73277  11
   1 -11   2 19.1772 1.84525   7
   1 -11   2 19.3848 1.99354   6
   1 -11   2 19.6558 1.87243  13
  -2  11  -2 13.2020 1.83690  11
  -2  11  -2 14.6592 1.30647  10
   2 -11   2 18.8392 2.60853  13
   3 -11   2 3.37725 1.21310  13
  -7 -10   2 36.9269 1.99311  13
  -7 -10   2 32.5630 2.28540   6
  -6 -10   2 24.1002 2.28554   7
  -6 -10   2 26.8800 1.91303  13
  -6 -10   2 25.4564 1.85247  11
  -6 -10   2 22.4128 1.85927   6
   5  10  -2 45.1260 2.52546  13
  -5 -10   2 44.6415 2.83409   7
  -5 -10   2 45.7607 2.52884   6
  -5 -10   2 48.5125 2.46311  13
  -5 -10   2 49.0795 2.50115  11
   4  10  -2 27.3496 1.05430  10
   4  10  -2 27.1211 1.88773  13
  -4 -10   2 23.8503 1.84808  13
  -4 -10   2 27.6381 1.90280  11
  -4 -10   2 27.0191 2.09005   7
  -4 -10   2 26.0816 1.91992   6
   3  10  -2 8.88025 1.22560  11
   3  10  -2 9.19503 1.33836  13
   3  10  -2 8.36030 1.17057  12
   3  10  -2 9.80846 0.75544  10
   3  10  -2 8.75378 0.61729   8
  -3 -10   2 10.4001 1.42859   7
  -3 -10   2 8.44783 1.22322   6
  -3 -10   2 11.4047 1.33601  11
  -3 -10   2 8.71315 1.23300  13
   2  10  -2 1.54864 0.73293  11
   2  10  -2 0.02559 0.59774  13
   2  10  -2 1.42401 0.58793  12
  -2 -10   2 1.42337 0.74061   6
  -2 -10   2 0.40095 0.58565  13
  -2 -10   2 0.35786 0.59630  11
   1  10  -2 11.5468 1.46979  11
   1  10  -2 13.5844 0.89101  10
   1  10  -2 10.7847 1.46372  13
   1  10  -2 12.5580 1.16705  12
  -1 -10   2 12.3633 1.40632  13
  -1 -10   2 8.80424 1.16780  11
  -1 -10   2 14.0676 1.50069   6
  -1 -10   2 11.7987 1.32144   7
   0  10  -2 1.01323 0.43101  10
   0  10  -2 0.10360 0.43658  12
   0  10  -2 0.69712 0.65839  11
   0  10  -2 -0.9557 0.46938  13
   0 -10   2 0.91420 0.68552  11
   0 -10   2 -1.2488 0.44791   7
   0 -10   2 -0.0455 0.54592  13
   0 -10   2 0.17827 0.59517   6
  -1  10  -2 2.04307 0.57217  10
  -1  10  -2 1.43688 0.74861  11
  -1  10  -2 1.36728 0.64714  12
   1 -10   2 1.13842 0.64752   7
   1 -10   2 2.17187 0.92524  11
   1 -10   2 1.50725 0.83412  13
   1 -10   2 2.09876 0.89036   6
  -2  10  -2 0.82524 0.81261  11
  -2  10  -2 0.19958 0.58227   9
  -2  10  -2 -0.9962 0.44133  10
   2 -10   2 -0.8050 0.83126  11
   2 -10   2 1.04042 0.84574   6
   2 -10   2 -0.4150 0.66368  13
  -3  10  -2 2.14444 1.08635  12
  -3  10  -2 1.95967 0.94172  11
  -3  10  -2 1.36178 0.74756  10
   3 -10   2 1.54202 0.90920  13
   3 -10   2 1.52166 1.00222   6
   4 -10   2 4.96750 1.25823   6
   4 -10   2 8.66436 2.01091  13
  -7  -9   2 73.0682 2.62683  13
  -7  -9   2 74.7819 3.85458   7
  -7  -9   2 71.5722 3.76250   9
  -7  -9   2 75.3493 2.90567  11
  -7  -9   2 69.7220 3.06701   6
  -6  -9   2 5.81724 0.95327  13
  -6  -9   2 6.62556 1.32766   7
  -6  -9   2 4.75507 0.90643  11
  -6  -9   2 3.55908 1.14546   6
  -6  -9   2 2.94203 1.01289   9
   5   9  -2 162.648 4.70761  13
  -5  -9   2 158.132 5.25733   7
  -5  -9   2 165.405 4.79556   6
  -5  -9   2 164.739 4.66703  11
  -5  -9   2 165.312 4.67978  13
   4   9  -2 4.24232 0.80441  11
   4   9  -2 5.70629 0.59068  10
  -4  -9   2 6.56760 1.10259   6
  -4  -9   2 6.67316 1.08201  13
  -4  -9   2 7.51849 1.10762  11
  -4  -9   2 6.08733 1.12384   7
   3   9  -2 65.4004 2.72030  13
   3   9  -2 69.2005 1.84201  10
   3   9  -2 70.0936 1.71043   8
   3   9  -2 62.2782 2.63546  11
   3   9  -2 71.1620 2.61671  12
  -3  -9   2 65.2237 2.86193   7
  -3  -9   2 68.7678 2.80332   6
  -3  -9   2 67.9513 2.72931  11
  -3  -9   2 65.1014 2.73967  13
   2   9  -2 14.7515 1.35808  11
   2   9  -2 16.1281 1.20559  12
   2   9  -2 13.7494 0.85347  10
   2   9  -2 16.1565 1.41994  13
  -2  -9   2 13.8126 1.34586   7
  -2  -9   2 14.9968 1.36552  11
  -2  -9   2 18.3358 2.56882  13
  -2  -9   2 13.9785 1.38488   6
   1   9  -2 3.43229 0.97458  11
   1   9  -2 3.18943 0.51680  10
   1   9  -2 4.23041 0.86852  13
   1   9  -2 2.88980 0.62119  12
  -1  -9   2 3.09170 0.75456   7
  -1  -9   2 3.27196 0.79987  13
  -1  -9   2 2.92445 0.72719  11
   0   9  -2 3.47968 0.66213  12
   0   9  -2 1.95805 0.73793  11
   0   9  -2 3.14276 0.56898  10
   0  -9   2 4.32950 0.91790   6
   0  -9   2 1.55320 0.66143  11
   0  -9   2 2.56858 0.71563   7
   0  -9   2 3.97149 0.93961  13
  -1   9  -2 21.0547 1.72126  13
  -1   9  -2 22.2632 1.21281  10
  -1   9  -2 22.5235 1.28777  12
  -1   9  -2 22.4516 1.71395  11
   1  -9   2 20.6541 1.69050  11
   1  -9   2 22.1731 1.39292   7
   1  -9   2 21.2117 1.73689   6
  -2   9  -2 0.79075 0.56154  12
  -2   9  -2 1.28005 0.70248  11
  -2   9  -2 0.88214 0.54614   9
  -2   9  -2 1.47539 0.58870  10
  -2   9  -2 1.54209 0.78443  13
   2  -9   2 -0.2692 0.64192  11
   2  -9   2 -0.2583 0.50713   7
   2  -9   2 0.73953 0.70662  13
   2  -9   2 1.03157 0.68476   6
  -3   9  -2 61.7261 2.34203   9
  -3   9  -2 61.5805 2.38891  10
  -3   9  -2 56.2828 2.33609  12
  -3   9  -2 63.0229 3.07018  11
   3  -9   2 61.2848 2.94865   6
   3  -9   2 68.7959 3.07907  13
  -4   9  -2 14.2957 1.30071   9
  -4   9  -2 13.9942 1.40606  10
  -4   9  -2 10.7361 1.47039  11
   4  -9   2 11.2890 1.46940   6
   4  -9   2 14.6882 1.73438  13
  -8  -8   2 15.0703 1.18247  11
  -8  -8   2 12.2314 1.90395   7
  -8  -8   2 14.2190 3.21458   9
  -7  -8   2 44.4138 2.84555   7
  -7  -8   2 42.0634 1.99004  11
  -7  -8   2 40.4638 2.25174   6
  -7  -8   2 42.3326 2.79094   9
  -7  -8   2 43.6712 1.78839  13
  -6  -8   2 10.6682 1.54480   9
  -6  -8   2 11.4004 1.61789   7
  -6  -8   2 10.6164 1.09938  13
  -6  -8   2 12.8536 1.22642  11
  -6  -8   2 9.48147 1.30254   6
   5   8  -2 9.54603 1.14684  13
  -5  -8   2 7.84953 1.10294   6
  -5  -8   2 7.26808 1.04742  13
  -5  -8   2 10.3908 1.14862  11
  -5  -8   2 7.25863 1.27449   7
   4   8  -2 86.5833 3.00127  13
   4   8  -2 82.0846 2.92261  11
  -4  -8   2 83.6002 2.90640  11
  -4  -8   2 83.1361 3.25263   7
  -4  -8   2 81.8622 2.95276   6
  -4  -8   2 88.6039 2.99586  13
  -4  -8   2 78.5896 2.56666  11
   3   8  -2 20.3752 0.61309   8
   3   8  -2 20.9346 0.64706   8
   3   8  -2 17.0213 1.31380  11
   3   8  -2 22.9009 1.38750  12
   3   8  -2 20.3945 0.89538  10
   3   8  -2 19.0445 1.39745  13
  -3  -8   2 19.8961 1.39443  13
  -3  -8   2 20.8490 1.44239  11
  -3  -8   2 19.5918 1.48136   7
  -3  -8   2 21.2606 1.44991   6
   2   8  -2 116.577 3.15509  12
   2   8  -2 117.709 2.59776  10
   2   8  -2 117.057 3.53615  13
   2   8  -2 111.948 3.48183  11
  -2  -8   2 112.757 3.53433   7
  -2  -8   2 112.780 3.42746  13
  -2  -8   2 115.665 3.56094   6
  -2  -8   2 119.916 3.50115  11
   1   8  -2 4.91287 0.55514  10
   1   8  -2 4.49827 0.67020  12
   1   8  -2 4.41963 0.83927  11
  -1  -8   2 4.49724 0.79446  11
  -1  -8   2 5.58090 0.89436  13
  -1  -8   2 3.85035 0.72958   7
  -1  -8   2 4.80529 0.87596   6
   0   8  -2 223.138 4.49945  10
   0   8  -2 225.566 5.49839  11
   0   8  -2 228.196 4.76697  12
   0   8  -2 232.001 5.61364  13
   0  -8   2 223.050 5.61160   6
   0  -8   2 221.505 5.11268   7
   0  -8   2 226.388 5.41563  13
   0  -8   2 225.904 5.45039  11
  -1   8  -2 181.790 4.15639   9
  -1   8  -2 181.004 4.95174  13
  -1   8  -2 179.491 4.79084  11
  -1   8  -2 181.058 3.95657  10
  -1   8  -2 178.597 4.01353  12
   1  -8   2 183.856 4.94423   6
   1  -8   2 176.778 4.22238   7
   1  -8   2 184.017 4.77679  13
   1  -8   2 184.775 5.60731  11
  -2   8  -2 25.8861 1.37798   9
  -2   8  -2 27.0165 1.80547  11
  -2   8  -2 26.0455 1.35578  10
  -2   8  -2 24.4687 1.32032  12
  -2   8  -2 24.1576 1.74269  13
   2  -8   2 24.6973 1.66538  13
   2  -8   2 25.0979 1.71273  11
   2  -8   2 23.6738 1.24821   7
  -3   8  -2 33.3895 2.08121  13
  -3   8  -2 30.9035 1.53488   9
  -3   8  -2 28.9766 1.95416  11
  -3   8  -2 29.0022 1.59785  10
  -3   8  -2 29.6864 1.50056  12
   3  -8   2 31.1517 1.98320   6
   3  -8   2 31.5320 1.97134  13
   3  -8   2 28.8940 2.00378  11
  -4   8  -2 38.0938 2.29757  11
  -4   8  -2 38.3926 2.82393  13
  -4   8  -2 33.5727 1.72501   9
  -4   8  -2 37.9866 1.95846  10
   4  -8   2 35.4088 2.17051  13
   4  -8   2 35.0181 2.14189   6
  -5   8  -2 10.2934 1.21735   9
  -8  -7   2 15.7014 2.07632   9
  -8  -7   2 15.8679 1.93126   7
  -7  -7   2 8.27237 1.10832   6
  -7  -7   2 8.10196 1.43192   9
  -7  -7   2 6.91466 0.71571  13
  -7  -7   2 8.66730 0.92457  11
  -7  -7   2 7.54852 1.39997   7
   6   7  -2 4.62996 0.77573  13
  -6  -7   2 5.67900 1.13881   9
  -6  -7   2 6.50965 1.00536   6
  -6  -7   2 7.02822 0.93571  11
  -6  -7   2 6.52512 0.87790  13
  -6  -7   2 6.28606 1.20356   7
  -6  -7   2 4.87848 0.78430  11
   5   7  -2 455.933 8.86325  11
   5   7  -2 448.836 8.88173  13
  -5  -7   2 459.126 8.89186  11
  -5  -7   2 442.864 8.39104  11
  -5  -7   2 423.322 8.47581  13
  -5  -7   2 449.764 9.77619   7
  -5  -7   2 448.245 8.98611   6
  -5  -7   2 449.796 8.84150  13
   4   7  -2 10.6192 1.02470  13
   4   7  -2 9.75526 0.66353   6
   4   7  -2 9.34182 1.08108  11
  -4  -7   2 11.4327 1.09321   6
  -4  -7   2 12.2490 1.10630  13
  -4  -7   2 8.83282 0.99022  11
  -4  -7   2 9.81407 0.83330  11
  -4  -7   2 10.3706 1.21246   7
  -4  -7   2 11.2051 0.91974  13
   3   7  -2 2.42721 0.38125  10
   3   7  -2 1.80334 0.55387  13
   3   7  -2 2.54835 0.57159  11
  -3  -7   2 1.42045 0.54258   6
  -3  -7   2 1.81483 0.45196  11
  -3  -7   2 2.74334 0.62899  13
  -3  -7   2 2.00682 0.62759   7
  -3  -7   2 2.42524 0.58313  11
   2   7  -2 28.1796 1.51640  13
   2   7  -2 28.6294 0.92800   8
   2   7  -2 29.9616 1.02010  10
   2   7  -2 28.1736 1.31063  12
   2   7  -2 27.1698 1.47338  11
  -2  -7   2 27.9492 1.48556  11
  -2  -7   2 25.3004 1.31045  11
  -2  -7   2 29.7174 1.55470   6
  -2  -7   2 30.7392 1.60581   7
  -2  -7   2 30.8976 1.53273  13
   1   7  -2 1.73658 0.34348  10
   1   7  -2 2.20348 0.46957  12
   1   7  -2 2.03267 0.52139  11
  -1  -7   2 1.83623 0.53540   6
  -1  -7   2 1.59446 0.50757  13
  -1  -7   2 1.67353 0.61675  11
   0   7  -2 188.962 3.91308  12
   0   7  -2 186.990 4.59730  11
   0   7  -2 185.090 3.72803  10
   0   7  -2 180.010 4.60332  13
   0  -7   2 187.504 4.23438   7
   0  -7   2 182.923 4.56596   6
   0  -7   2 186.227 4.48962  11
   0  -7   2 183.302 4.46157  13
  -1   7  -2 563.966 10.6316  13
  -1   7  -2 549.501 9.59072  10
  -1   7  -2 554.762 10.5293  11
  -1   7  -2 535.563 9.57516  12
  -1   7  -2 549.006 9.69598   9
   1  -7   2 532.939 9.76118   7
   1  -7   2 545.949 10.6125   6
   1  -7   2 536.510 10.3663  13
   1  -7   2 565.328 10.4833  11
  -2   7  -2 88.7365 2.43141  12
  -2   7  -2 89.5441 2.53720  10
  -2   7  -2 88.4863 3.08582  13
  -2   7  -2 93.4232 2.50240   9
  -2   7  -2 91.8004 3.05064  11
   2  -7   2 91.6982 3.02320  11
   2  -7   2 96.3206 3.05434  13
   2  -7   2 92.9031 3.11117   6
   2  -7   2 91.5562 2.36604   7
  -3   7  -2 1.74881 0.65181  11
  -3   7  -2 1.03284 0.61706  10
  -3   7  -2 2.07084 0.54697   9
  -3   7  -2 2.17192 0.51481  12
  -3   7  -2 1.15238 0.57990  13
   3  -7   2 2.08968 0.68815  11
   3  -7   2 1.58440 0.65569   6
   3  -7   2 1.19291 0.61284  13
  -4   7  -2 0.15245 0.42054  12
  -4   7  -2 -0.0733 0.52660  11
  -4   7  -2 1.19626 0.70061  13
  -4   7  -2 0.58531 0.52235  10
  -4   7  -2 0.53899 0.49508   9
   4  -7   2 -1.1151 0.52273   6
   4  -7   2 0.24864 0.62932  13
  -5   7  -2 71.1728 2.43998   9
  -5   7  -2 69.3941 2.54575  12
  -5   7  -2 69.8649 3.05352  11
  -5   7  -2 70.5338 2.81297  10
   5  -7   2 75.3514 3.14851  13
  -6   7  -2 7.31105 1.03343   9
  -8  -6   2 17.8935 2.87578   9
  -8  -6   2 18.9378 1.85937  12
  -8  -6   2 15.6805 1.87165   7
  -8  -6   2 18.5243 0.95519  11
  -7  -6   2 33.6960 1.18740  13
  -7  -6   2 33.7454 2.30237   7
  -7  -6   2 31.5979 1.29370  11
  -7  -6   2 35.6540 1.55519  11
  -7  -6   2 33.1951 1.86113   6
  -7  -6   2 35.1267 2.41479   9
   6   6  -2 0.41924 0.42818  13
  -6  -6   2 -0.0473 0.53659   9
  -6  -6   2 0.22429 0.58944   7
  -6  -6   2 0.19920 0.41767  11
  -6  -6   2 -0.0724 0.34720  13
  -6  -6   2 0.67110 0.31163  11
   5   6  -2 681.746 12.3788  11
   5   6  -2 707.180 12.4826  13
  -5  -6   2 701.027 12.0690  11
  -5  -6   2 698.880 13.4281   9
  -5  -6   2 676.759 13.3448   7
  -5  -6   2 683.462 12.4664   6
  -5  -6   2 694.795 12.3270  13
  -5  -6   2 668.577 11.9363  13
  -5  -6   2 699.591 12.3957  11
   4   6  -2 171.694 3.31757   6
   4   6  -2 175.971 4.66521  11
   4   6  -2 176.991 4.16910  13
  -4  -6   2 174.431 4.17657   6
  -4  -6   2 166.552 3.86578  13
  -4  -6   2 178.021 4.16522  11
  -4  -6   2 176.331 4.68744   7
  -4  -6   2 169.211 3.86053  11
  -4  -6   2 178.252 4.19797  13
   3   6  -2 4.14893 0.43252  10
   3   6  -2 4.43080 0.64036  11
   3   6  -2 3.29132 0.58241  13
  -3  -6   2 4.20188 0.58297  11
  -3  -6   2 5.56982 0.83064   7
  -3  -6   2 3.72863 0.62847  11
  -3  -6   2 4.88895 0.66472  13
  -3  -6   2 3.46598 0.33734  10
  -3  -6   2 3.41022 0.61377   6
  -3  -6   2 4.50301 0.68945  13
   2   6  -2 0.15284 0.26591  11
   2   6  -2 0.39757 0.30356  12
   2   6  -2 0.24215 0.32308  13
   2   6  -2 -0.1233 0.17466  10
  -2  -6   2 0.02461 0.32446  13
  -2  -6   2 0.34936 0.35174   6
  -2  -6   2 0.37153 0.32843  11
  -2  -6   2 0.05182 0.24034  11
  -2  -6   2 -0.0445 0.30404   7
  -2  -6   2 0.13712 0.17203  10
   1   6  -2 5.23193 0.56047  12
   1   6  -2 5.97006 0.47747  10
   1   6  -2 6.50919 0.73174  11
  -1  -6   2 5.20265 0.67704   7
  -1  -6   2 4.67861 1.05467   6
  -1  -6   2 6.72802 0.67374  11
  -1  -6   2 5.43062 0.71574  11
   0   6  -2 22.5283 0.89623  10
   0   6  -2 22.2406 1.23479  11
   0   6  -2 24.0043 0.99021  12
   0   6  -2 22.4487 1.29693  13
   0  -6   2 21.9813 1.27674   6
   0  -6   2 20.9726 1.08545   7
   0  -6   2 21.3015 1.20690  11
   0  -6   2 23.3181 1.25873  13
  -1   6  -2 102.990 3.01136  11
  -1   6  -2 101.483 2.54596   9
  -1   6  -2 102.111 2.79268  10
  -1   6  -2 102.006 2.43075  12
   1  -6   2 106.462 2.93062  11
   1  -6   2 100.772 2.96685   6
   1  -6   2 104.262 2.53385   7
   1  -6   2 101.216 2.91008  13
  -2   6  -2 0.96145 0.42940  10
  -2   6  -2 1.56353 0.56548  13
  -2   6  -2 0.94584 0.40825  12
  -2   6  -2 0.39431 0.40333   9
  -2   6  -2 1.26191 0.55539  11
   2  -6   2 0.25522 0.26193   7
   2  -6   2 1.51813 0.71905  13
   2  -6   2 0.95637 0.32705   7
   2  -6   2 0.35776 0.40256  11
   2  -6   2 1.08886 0.57069   6
  -3   6  -2 4.39581 0.59786   9
  -3   6  -2 4.01015 0.78015  13
  -3   6  -2 3.74623 0.66453  10
  -3   6  -2 3.01537 0.67627  11
  -3   6  -2 2.63186 0.53754  12
  -3   6  -2 2.38296 0.59129  11
   3  -6   2 2.91188 0.76376  13
   3  -6   2 3.59276 0.38682   7
   3  -6   2 3.40905 0.72083  11
   3  -6   2 3.77064 0.41911   7
   3  -6   2 4.23384 0.76732   6
  -4   6  -2 22.6995 1.23682   9
  -4   6  -2 22.6880 1.31140  12
  -4   6  -2 22.1959 1.53542  13
  -4   6  -2 23.5266 1.56876  11
  -4   6  -2 23.7277 1.43576  10
   4  -6   2 23.0334 1.47532   6
   4  -6   2 26.7888 1.58088  13
   4  -6   2 24.1285 1.57535  11
  -5   6  -2 164.706 4.13136  12
  -5   6  -2 168.065 4.64182  11
  -5   6  -2 169.116 4.71564  13
  -5   6  -2 169.812 3.94629   9
  -5   6  -2 168.313 4.46235  10
   5  -6   2 165.492 4.59966  13
   5  -6   2 171.054 4.27524   6
  -6   6  -2 35.0990 2.09244  11
  -6   6  -2 29.2280 1.74031  12
  -6   6  -2 32.3222 2.00467  10
  -6   6  -2 34.2733 1.71390   9
  -7   6  -2 28.0254 1.70698   9
  -9  -5   2 43.2069 2.88616   7
  -9  -5   2 41.2802 1.99978  10
  -8  -5   2 -0.2877 0.25461  11
  -8  -5   2 -0.3171 0.63484   9
  -8  -5   2 0.45623 0.24388  11
  -8  -5   2 1.94908 0.88541   7
  -8  -5   2 -0.6696 0.54494  12
  -7  -5   2 50.2101 2.73666   9
  -7  -5   2 47.9625 1.55251  11
  -7  -5   2 50.2436 2.30364   6
  -7  -5   2 50.4929 1.20846  13
  -7  -5   2 47.8928 2.69628   7
  -7  -5   2 49.7432 1.69956  11
   6   5  -2 10.6057 0.90844  13
  -6  -5   2 7.77341 0.81693  11
  -6  -5   2 9.73560 1.01088   6
  -6  -5   2 7.91015 1.22758   7
  -6  -5   2 10.3575 0.75320  11
  -6  -5   2 8.79159 0.62935  13
  -6  -5   2 10.9563 1.40346   9
  -6  -5   2 11.2751 0.79898  13
   5   5  -2 213.894 4.66009  13
   5   5  -2 213.318 4.58375  11
  -5  -5   2 215.732 5.50564   7
  -5  -5   2 215.669 4.38355  11
  -5  -5   2 209.013 4.72533   6
  -5  -5   2 205.082 4.26285  13
  -5  -5   2 211.204 5.45329   9
  -5  -5   2 219.336 4.60657  13
  -5  -5   2 213.723 4.64837  11
   4   5  -2 140.834 3.41170  11
   4   5  -2 140.470 3.38533  13
   4   5  -2 142.199 2.55514   6
  -4  -5   2 140.596 4.00895  13
  -4  -5   2 139.824 3.38384   6
  -4  -5   2 147.640 3.46755  11
  -4  -5   2 140.102 3.17407  13
  -4  -5   2 136.128 3.87747   7
  -4  -5   2 141.872 3.22580  11
   3   5  -2 43.2492 7.35443   2
   3   5  -2 23.7439 5.02990   5
   3   5  -2 26.6250 5.57703   2
   3   5  -2 29.6263 1.01692   6
   3   5  -2 32.6557 6.45572   5
   3   5  -2 30.2103 1.32133  11
   3   5  -2 31.4176 6.59867   4
   3   5  -2 31.1076 1.00110  10
  -3  -5   2 31.4905 0.93062  10
  -3  -5   2 34.1263 6.39614   5
  -3  -5   2 29.3607 1.20791  13
  -3  -5   2 30.7160 6.41410   1
  -3  -5   2 27.3683 1.49767   7
  -3  -5   2 29.3167 1.33013  13
  -3  -5   2 29.3838 5.41388   2
  -3  -5   2 25.5593 5.63021   4
  -3  -5   2 29.2120 5.42134   5
  -3  -5   2 31.9745 1.32484   6
  -3  -5   2 30.9090 1.22006  11
  -3  -5   2 30.3138 1.33765  11
  -3  -5   2 37.0607 7.13395   2
   2   5  -2 -2.2942 2.86162   2
   2   5  -2 -2.2344 3.03719   5
   2   5  -2 3.92773 2.97593   2
   2   5  -2 -1.3937 2.96987   5
   2   5  -2 -0.6550 1.83616   3
   2   5  -2 0.20867 0.17947  10
   2   5  -2 0.38967 0.29359  13
   2   5  -2 0.27285 0.12462   8
   2   5  -2 -2.1572 2.69150   4
   2   5  -2 -1.9968 1.25888   3
   2   5  -2 0.29938 0.27258  12
  -2  -5   2 3.68922 3.20684   2
  -2  -5   2 -0.2085 2.95194   5
  -2  -5   2 -0.1352 0.17875  11
  -2  -5   2 -0.0301 0.23978   6
  -2  -5   2 0.07698 0.29655   7
  -2  -5   2 1.29296 3.31891   1
  -2  -5   2 0.34638 0.30502  13
  -2  -5   2 0.24198 0.24670  13
  -2  -5   2 1.18844 3.62147   2
  -2  -5   2 0.97638 2.64858   5
  -2  -5   2 -2.6922 2.21225   4
  -2  -5   2 0.31399 0.28082  11
   1   5  -2 0.30749 2.71544   5
   1   5  -2 4.41005 0.37715   8
   1   5  -2 4.59036 3.15829   2
   1   5  -2 3.36230 0.44640  12
   1   5  -2 3.63028 0.38569  10
   1   5  -2 8.42918 3.52571   2
   1   5  -2 0.92909 2.44870   4
   1   5  -2 3.53835 3.40634   1
   1   5  -2 5.95124 3.58302   5
  -1  -5   2 3.88247 0.55294   7
  -1  -5   2 7.36022 3.81184   2
  -1  -5   2 5.47755 0.66870   6
  -1  -5   2 -4.3599 2.79697   2
  -1  -5   2 3.90387 0.54832  11
  -1  -5   2 4.21318 0.36768  10
  -1  -5   2 4.17075 0.76760  11
  -1  -5   2 4.67421 2.85824   5
  -1  -5   2 4.80342 0.61847  13
  -1  -5   2 -5.0559 3.50174   1
   0   5  -2 306.928 14.8096   2
   0   5  -2 299.239 5.92509  11
   0   5  -2 301.946 16.1606   2
   0   5  -2 305.907 14.3234   5
   0   5  -2 302.842 5.30365  10
   0   5  -2 297.084 17.6368   1
   0   5  -2 299.689 5.97319  13
   0   5  -2 292.105 10.7437   4
   0   5  -2 305.005 5.40386  12
   0   5  -2 295.705 15.5789   5
   0   5  -2 306.986 5.50404   9
   0  -5   2 302.457 5.87284  11
   0  -5   2 313.422 15.5572   2
   0  -5   2 311.485 6.02353   6
   0  -5   2 284.423 18.8486   1
   0  -5   2 296.736 18.0198   2
   0  -5   2 300.767 5.66647   7
   0  -5   2 298.162 5.83807  13
   0  -5   2 306.763 15.5484   5
   0  -5   2 308.225 15.4027   5
  -1   5  -2 84.2621 11.3341   1
  -1   5  -2 86.8232 2.03398  12
  -1   5  -2 87.7711 2.53349  13
  -1   5  -2 89.5879 2.38906  11
  -1   5  -2 94.8849 9.83114   5
  -1   5  -2 86.8323 10.0774   2
  -1   5  -2 89.7589 9.32894   2
  -1   5  -2 91.6842 2.08691   9
  -1   5  -2 89.7781 2.49238  11
  -1   5  -2 89.0929 8.94676   5
   1  -5   2 95.5287 9.41131   5
   1  -5   2 86.4333 2.07101   7
   1  -5   2 88.8785 2.43130  13
   1  -5   2 69.0526 11.2496   1
   1  -5   2 88.6361 2.42941  11
   1  -5   2 61.0496 8.11471   2
   1  -5   2 77.6523 8.94298   5
   1  -5   2 85.1094 2.48997   6
  -2   5  -2 3.68288 0.46655   9
  -2   5  -2 3.17127 0.60629  13
  -2   5  -2 3.76596 0.52026  10
  -2   5  -2 3.54883 0.58834  11
  -2   5  -2 3.57906 0.48691  12
   2  -5   2 3.89594 0.59695  13
   2  -5   2 2.95884 0.56413  11
   2  -5   2 4.33012 1.13980   6
  -3   5  -2 33.8342 1.54133  11
  -3   5  -2 31.8567 1.29890  12
  -3   5  -2 31.2688 1.41005  10
  -3   5  -2 31.4209 1.53246  11
  -3   5  -2 31.8978 1.57819  13
  -3   5  -2 34.2552 1.25810   9
   3  -5   2 32.9865 1.52643  13
   3  -5   2 29.2916 1.47452   6
   3  -5   2 30.8714 0.95657   7
   3  -5   2 33.6491 1.50444  11
  -4   5  -2 22.3380 1.40041  13
  -4   5  -2 24.0780 1.44526  11
  -4   5  -2 22.1123 1.26320  12
  -4   5  -2 21.6621 1.37012  11
  -4   5  -2 22.3245 1.15414   9
  -4   5  -2 22.4951 1.33626  10
   4  -5   2 23.0995 1.41886  13
   4  -5   2 22.7120 1.34854  11
  -5   5  -2 27.8563 1.51573  12
  -5   5  -2 28.0203 1.37133   9
  -5   5  -2 25.4639 1.57898  10
  -5   5  -2 27.9225 1.64029  13
  -5   5  -2 26.8840 1.61553  11
   5  -5   2 26.4295 1.23024   6
   5  -5   2 30.3236 1.67683  13
  -6   5  -2 2.82282 0.63695   9
  -7   5  -2 1.58109 0.64587  13
  -7   5  -2 0.23674 0.83783   9
  -9  -4   2 29.6191 3.10490   7
  -8  -4   2 10.8717 1.47703  12
  -8  -4   2 12.4137 0.63718  11
  -8  -4   2 12.9153 0.67044  11
  -8  -4   2 11.5547 1.56757   7
  -8  -4   2 13.7707 1.75047   9
  -7  -4   2 0.23155 0.55111   9
  -7  -4   2 0.59641 0.27533   8
  -7  -4   2 -0.1945 0.39269   6
  -7  -4   2 -0.3821 0.24988  11
  -7  -4   2 0.08252 0.26693  11
  -7  -4   2 0.06411 0.56547  12
   6   4  -2 38.1937 1.89036  13
  -6  -4   2 42.3988 1.33937  13
  -6  -4   2 39.9483 1.21478  13
  -6  -4   2 40.0739 2.14100   7
  -6  -4   2 40.6717 1.38793  11
  -6  -4   2 39.6929 1.72602   6
  -6  -4   2 39.8504 2.21244   9
  -6  -4   2 41.4604 1.49687  11
   5   4  -2 340.550 7.14546  11
   5   4  -2 347.485 6.62441  13
  -5  -4   2 336.707 5.70370   8
  -5  -4   2 355.122 6.59118  11
  -5  -4   2 347.475 6.76443   6
  -5  -4   2 345.559 5.65997   8
  -5  -4   2 345.977 6.58940  13
  -5  -4   2 352.468 7.58971   9
  -5  -4   2 334.494 6.22940  13
  -5  -4   2 345.299 7.55441   7
  -5  -4   2 353.030 6.42211  11
   4   4  -2 19.0715 0.96497  11
   4   4  -2 20.8343 1.03287  13
  -4  -4   2 19.8802 1.00829   6
  -4  -4   2 17.4018 1.24724   7
  -4  -4   2 20.4707 1.03912  11
  -4  -4   2 20.0335 1.02216  13
  -4  -4   2 21.0278 1.32781   9
  -4  -4   2 18.6189 0.89871  11
  -4  -4   2 18.4973 0.85154  13
   3   4  -2 19.3748 5.32475   4
   3   4  -2 9.39179 7.25567   2
   3   4  -2 16.2781 3.84794   5
   3   4  -2 23.6985 1.06809  13
   3   4  -2 25.2078 0.88155  10
   3   4  -2 20.1184 4.61970   2
   3   4  -2 23.4333 0.79391   6
  -3  -4   2 24.8579 1.12440  13
  -3  -4   2 27.1652 6.18503   1
  -3  -4   2 23.7283 0.97902  13
  -3  -4   2 23.3182 1.26663   7
  -3  -4   2 26.6440 5.47459   2
  -3  -4   2 22.3446 4.38846   2
  -3  -4   2 18.7914 4.37402   5
  -3  -4   2 24.9795 1.09841  11
  -3  -4   2 24.3386 1.07194   6
  -3  -4   2 22.5938 6.66320   1
  -3  -4   2 25.8807 0.84710  10
  -3  -4   2 25.3984 5.21741   5
  -3  -4   2 24.6452 1.00986  11
   2   4  -2 62.5713 6.46527   2
   2   4  -2 67.8530 3.14411   3
   2   4  -2 66.9804 1.90364  11
   2   4  -2 67.3512 1.67833   6
   2   4  -2 63.8049 2.67850   3
   2   4  -2 68.2765 1.21801   8
   2   4  -2 76.0475 7.36831   4
   2   4  -2 57.6872 6.69499   5
   2   4  -2 67.7082 1.84826  12
   2   4  -2 67.3336 1.18385   8
   2   4  -2 68.5745 1.89074  13
   2   4  -2 65.2710 7.03734   2
   2   4  -2 67.4996 1.68022  10
   2   4  -2 51.4929 6.05001   5
  -2  -4   2 68.3982 1.84648  13
  -2  -4   2 68.7714 1.47936  10
  -2  -4   2 70.2034 1.90782   6
  -2  -4   2 71.0886 1.92282  13
  -2  -4   2 60.8631 6.25418   2
  -2  -4   2 69.8993 6.28123   4
  -2  -4   2 63.0042 11.9596   5
  -2  -4   2 73.6340 10.3051   2
  -2  -4   2 60.5783 9.01840   1
  -2  -4   2 69.0605 6.45349   5
  -2  -4   2 68.6191 1.80432  11
  -2  -4   2 70.7271 1.91047  11
  -2  -4   2 74.0147 8.19010   1
  -2  -4   2 67.2722 2.04287   7
   1   4  -2 186.758 3.56321  12
   1   4  -2 175.246 9.76851   5
   1   4  -2 189.365 3.85849  13
   1   4  -2 186.240 10.8966   5
   1   4  -2 182.511 3.83156  11
   1   4  -2 176.634 8.86208   4
   1   4  -2 179.133 10.6151   2
   1   4  -2 206.549 12.6324   1
   1   4  -2 170.902 9.73770   2
  -1  -4   2 182.373 7.55336   4
  -1  -4   2 190.039 10.3670   5
  -1  -4   2 186.986 3.85184   7
  -1  -4   2 192.338 10.9308   2
  -1  -4   2 182.482 3.81233  13
  -1  -4   2 184.048 3.86766  10
  -1  -4   2 188.763 3.81622  11
  -1  -4   2 169.227 10.3156   2
  -1  -4   2 187.129 3.80857  13
  -1  -4   2 211.674 11.7935   5
  -1  -4   2 187.276 3.85685   6
  -1  -4   2 186.756 3.75487  11
  -1  -4   2 212.044 12.9331   1
   0   4  -2 43.2985 1.09716  10
   0   4  -2 41.6760 1.40752  11
   0   4  -2 38.4864 1.26881  11
   0   4  -2 40.7571 6.09169   5
   0   4  -2 31.7659 4.73913   2
   0   4  -2 40.8911 3.57252   4
   0   4  -2 35.9948 6.50804   1
   0   4  -2 34.7052 4.85838   5
   0   4  -2 39.0690 1.13955   9
   0   4  -2 36.8057 5.97803   2
   0   4  -2 40.8768 1.11316  12
   0  -4   2 41.1100 1.37617  11
   0  -4   2 41.0705 1.34467  11
   0  -4   2 32.1198 5.11161   5
   0  -4   2 39.1602 6.18851   2
   0  -4   2 36.7868 5.47126   2
   0  -4   2 32.8815 6.27989   1
   0  -4   2 41.9926 1.26873   7
   0  -4   2 42.7710 6.10909   5
   0  -4   2 39.8828 1.11414  10
   0  -4   2 41.8950 1.42408   6
   0  -4   2 39.1375 1.34205  13
  -1   4  -2 1.47065 0.27478  12
  -1   4  -2 2.63726 2.80223   5
  -1   4  -2 -5.0178 2.88819   2
  -1   4  -2 1.42539 2.92000   1
  -1   4  -2 1.44282 2.50932   2
  -1   4  -2 2.10960 0.32775  10
  -1   4  -2 2.99150 2.60289   5
  -1   4  -2 2.09003 0.36098  11
  -1   4  -2 1.72133 0.38218  11
  -1   4  -2 2.00257 0.30680   9
  -1   4  -2 1.39277 0.35931  13
   1  -4   2 8.48112 3.61164   2
   1  -4   2 -2.0960 2.54909   2
   1  -4   2 1.34701 0.38516   6
   1  -4   2 1.57980 0.35831  13
   1  -4   2 -5.3055 3.26776   1
   1  -4   2 1.58709 2.61220   5
   1  -4   2 1.92041 0.35175  11
   1  -4   2 0.82008 3.01244   5
  -2   4  -2 5.32664 0.57150  11
  -2   4  -2 5.78686 3.70578   5
  -2   4  -2 5.65933 0.51862  12
  -2   4  -2 5.13548 3.72744   2
  -2   4  -2 4.74967 0.62466  13
  -2   4  -2 0.43256 3.72485   1
  -2   4  -2 5.24518 0.60656  11
  -2   4  -2 6.50586 0.58363  10
  -2   4  -2 9.42333 4.10675   5
  -2   4  -2 6.66766 3.77844   2
  -2   4  -2 5.55967 0.61960  13
  -2   4  -2 4.50637 0.46351   9
   2  -4   2 4.74965 0.37618   7
   2  -4   2 1.48794 3.33563   5
   2  -4   2 -0.2538 3.54324   2
   2  -4   2 4.90585 3.62953   5
   2  -4   2 4.77905 0.62011   6
   2  -4   2 5.36708 0.60358  13
   2  -4   2 6.07549 0.63329  11
   2  -4   2 8.62455 5.33710   1
   2  -4   2 3.10566 3.46563   2
  -3   4  -2 0.73007 0.36529  11
  -3   4  -2 0.85972 0.39460  10
  -3   4  -2 1.33057 0.43090  11
  -3   4  -2 0.86992 0.42798  13
  -3   4  -2 1.17792 0.33853   9
  -3   4  -2 0.78374 0.34378  12
  -3   4  -2 1.59640 0.39340  13
   3  -4   2 0.65045 0.34755  11
   3  -4   2 1.95629 0.46420   6
   3  -4   2 1.07746 0.39265  13
   3  -4   2 1.20249 0.22142   7
  -4   4  -2 23.5706 1.30629  10
  -4   4  -2 20.0744 1.12535  12
  -4   4  -2 21.8665 1.22516  11
  -4   4  -2 20.6105 1.03415   9
  -4   4  -2 19.3252 1.14643  13
  -4   4  -2 21.1088 1.24608  13
  -4   4  -2 19.4800 1.16390  11
   4  -4   2 19.3726 1.04529   6
   4  -4   2 19.8955 1.05407   6
   4  -4   2 19.3502 1.14156  13
   4  -4   2 21.2240 1.29020  11
  -5   4  -2 13.9262 1.11155  11
  -5   4  -2 14.2531 1.14429  13
  -5   4  -2 14.2352 1.10066  12
  -5   4  -2 13.2152 1.18125  10
  -5   4  -2 13.9696 1.00000   9
   5  -4   2 15.9418 1.15285  13
  -6   4  -2 1.20243 0.63934  10
  -6   4  -2 -0.2436 0.44788  11
  -6   4  -2 0.60794 0.52871  12
  -6   4  -2 0.31787 0.47096   9
  -7   4  -2 15.4449 1.25045  13
  -7   4  -2 18.0343 1.38827  11
  -7   4  -2 18.3218 1.50693  12
  -7   4  -2 13.8813 1.43943  10
  -7   4  -2 15.0913 1.23112   9
  -9  -3   2 108.583 3.58364  10
  -9  -3   2 97.1175 4.00021   7
  -8  -3   2 8.24793 1.33692   7
  -8  -3   2 7.58593 1.32738  12
  -8  -3   2 8.23063 1.44230   9
  -8  -3   2 9.75507 0.62737  11
  -8  -3   2 9.59554 0.60040  11
  -7  -3   2 3.73523 0.92065   9
  -7  -3   2 3.57729 0.87317   7
  -7  -3   2 3.24889 0.80996  12
  -7  -3   2 4.11444 0.69638   6
  -7  -3   2 3.60557 0.49022  11
  -6  -3   2 20.2000 1.54601   7
  -6  -3   2 22.2443 1.03227  11
  -6  -3   2 22.0918 1.55281  12
  -6  -3   2 22.8485 1.27639   6
  -6  -3   2 22.4621 1.02270  11
  -6  -3   2 22.9001 1.67578   9
   5   3  -2 132.159 2.91044  11
   5   3  -2 128.813 2.98662  13
  -5  -3   2 126.776 3.67096   7
  -5  -3   2 127.463 3.14987   6
  -5  -3   2 130.222 3.79645   9
  -5  -3   2 124.856 2.55289   8
  -5  -3   2 127.501 2.72914  13
  -5  -3   2 134.229 2.99660  11
  -5  -3   2 126.673 2.88935  11
  -5  -3   2 129.246 2.79714  13
   4   3  -2 51.9389 1.55583  11
   4   3  -2 51.1361 1.58028  13
  -4  -3   2 51.8915 2.04596   9
  -4  -3   2 50.7519 1.55321  13
  -4  -3   2 49.0864 1.56521  11
  -4  -3   2 50.0128 1.41775  13
  -4  -3   2 51.0577 1.99026   7
  -4  -3   2 51.5158 1.59868   6
  -4  -3   2 49.3443 1.11067   8
  -4  -3   2 51.2587 1.51642  11
   3   3  -2 1.59302 0.20735   6
   3   3  -2 1.71286 4.88535   2
   3   3  -2 4.89864 2.65454   5
   3   3  -2 1.68851 0.34955  13
   3   3  -2 -0.3043 2.55015   5
   3   3  -2 -0.0019 2.48701   2
   3   3  -2 1.41813 0.32103  11
  -3  -3   2 1.31180 0.41648   9
  -3  -3   2 0.40819 0.85240   3
  -3  -3   2 1.56018 0.27034  10
  -3  -3   2 1.48271 0.35580  13
  -3  -3   2 8.31001 4.57132   1
  -3  -3   2 0.50143 0.41073   6
  -3  -3   2 1.10566 0.27532  13
  -3  -3   2 1.30894 0.12400   8
  -3  -3   2 2.98221 2.75394   2
  -3  -3   2 0.97735 0.38445   7
  -3  -3   2 -1.0700 2.08411   2
  -3  -3   2 2.00730 0.39252  11
  -3  -3   2 2.16020 2.92420   4
  -3  -3   2 -4.6644 2.42959   5
   2   3  -2 0.07790 0.18803  13
   2   3  -2 -2.0333 1.83598   5
   2   3  -2 0.52972 0.17265  10
   2   3  -2 0.44577 0.22183  11
   2   3  -2 2.07011 2.10346   2
   2   3  -2 0.19300 0.21540  13
   2   3  -2 0.01508 1.88140   5
   2   3  -2 0.24112 0.16628   6
   2   3  -2 -0.6048 1.77108   4
   2   3  -2 -0.3447 2.00282   2
  -2  -3   2 -0.3317 1.79295   5
  -2  -3   2 0.63680 2.53911   1
  -2  -3   2 0.33391 0.19164  12
  -2  -3   2 3.04572 2.41519   1
  -2  -3   2 0.29448 0.24911  13
  -2  -3   2 0.24941 0.21144  11
  -2  -3   2 0.14687 0.24306   7
  -2  -3   2 0.37131 0.14643  10
  -2  -3   2 0.35997 0.20486  13
  -2  -3   2 0.18328 0.21334  11
  -2  -3   2 0.11414 1.68282   5
  -2  -3   2 2.33219 1.89706   4
  -2  -3   2 -1.9341 1.83370   2
   1   3  -2 7.54648 0.36979  10
   1   3  -2 5.08118 2.10490   5
   1   3  -2 7.63487 2.59793   2
   1   3  -2 12.0766 3.06382   1
   1   3  -2 11.2964 2.56161   4
   1   3  -2 6.75028 0.47225  13
   1   3  -2 7.14082 0.50867   7
   1   3  -2 4.25697 2.55813   5
   1   3  -2 6.20727 0.45520  11
   1   3  -2 6.79474 0.44632  12
   1   3  -2 7.44800 0.54721  13
   1   3  -2 6.98220 0.52457  11
   1   3  -2 5.76324 2.06848   2
  -1  -3   2 6.96526 0.49056  11
  -1  -3   2 4.85759 1.53068   4
  -1  -3   2 5.82880 2.28204   5
  -1  -3   2 3.95933 2.19197   5
  -1  -3   2 7.11640 0.39271  12
  -1  -3   2 7.41383 0.54785  11
  -1  -3   2 6.14443 2.68918   1
  -1  -3   2 7.25577 0.53528  13
  -1  -3   2 7.55143 0.53509   6
  -1  -3   2 10.7301 2.86781   2
  -1  -3   2 8.63564 0.54017  13
  -1  -3   2 7.32608 0.34344  10
  -1  -3   2 7.74567 0.57064   7
  -1  -3   2 4.04688 2.21611   2
   0   3  -2 590.804 9.97865  11
   0   3  -2 613.745 18.5952   5
   0   3  -2 606.926 13.4825   4
   0   3  -2 576.752 17.0059   2
   0   3  -2 593.869 9.86876  11
   0   3  -2 584.839 9.67029   9
   0   3  -2 621.642 17.4758   5
   0   3  -2 607.060 9.63805  12
   0   3  -2 586.178 9.87555  13
   0   3  -2 577.054 20.3743   1
   0  -3   2 608.955 10.0462   6
   0  -3   2 573.275 9.59079  12
   0  -3   2 590.906 17.9942   2
   0  -3   2 601.864 17.9313   5
   0  -3   2 586.718 17.8948   5
   0  -3   2 592.512 9.79016   7
   0  -3   2 592.625 10.0199  13
   0  -3   2 600.287 9.94648  13
   0  -3   2 598.519 20.8609   1
   0  -3   2 588.725 9.80302  10
   0  -3   2 595.440 9.63015   9
   0  -3   2 600.997 9.94686  11
   0  -3   2 586.441 18.4980   2
  -1   3  -2 250.364 11.9665   2
  -1   3  -2 249.517 4.59031  11
  -1   3  -2 251.354 11.6581   5
  -1   3  -2 244.451 4.27805   9
  -1   3  -2 245.380 13.3920   1
  -1   3  -2 253.637 10.6830   5
  -1   3  -2 250.369 4.74356  13
  -1   3  -2 253.957 11.0027   2
  -1   3  -2 248.623 4.66995  11
  -1   3  -2 253.670 4.36842  12
   1  -3   2 236.812 13.8238   1
   1  -3   2 236.563 10.9694   5
   1  -3   2 245.356 4.37463   9
   1  -3   2 260.711 4.73939   6
   1  -3   2 227.255 11.6389   2
   1  -3   2 259.649 11.2687   5
   1  -3   2 248.376 4.63768  13
   1  -3   2 245.550 4.62167  11
   1  -3   2 247.492 11.2724   2
  -2   3  -2 1968.89 31.8221  11
  -2   3  -2 2022.33 44.5528   5
  -2   3  -2 1986.37 31.7649  10
  -2   3  -2 1972.78 31.8288  13
  -2   3  -2 2023.40 43.9197   5
  -2   3  -2 2006.07 31.9767  13
  -2   3  -2 2035.04 46.0065   2
  -2   3  -2 1993.03 43.6054   2
  -2   3  -2 1980.61 31.8724  11
  -2   3  -2 1975.67 49.3717   1
   2  -3   2 1996.77 31.8923   6
   2  -3   2 1972.42 31.8582  13
   2  -3   2 2074.65 48.9220   5
   2  -3   2 2021.10 43.7864   5
   2  -3   2 1976.23 51.5240   2
   2  -3   2 1974.33 31.2344   7
   2  -3   2 2086.77 43.9403   2
   2  -3   2 2006.91 31.8413  11
  -3   3  -2 343.971 6.35618  10
  -3   3  -2 344.208 6.33195  11
  -3   3  -2 340.448 6.41971  13
  -3   3  -2 341.381 6.36975  11
  -3   3  -2 336.623 6.30577  13
  -3   3  -2 343.000 6.31189  12
  -3   3  -2 337.650 6.03189   9
   3  -3   2 331.542 6.22165   6
   3  -3   2 350.948 6.33239  11
   3  -3   2 335.105 5.57420   7
   3  -3   2 336.466 6.33568  13
   3  -3   2 341.422 6.24305   6
  -4   3  -2 1.00156 0.42987  10
  -4   3  -2 1.01962 0.40497   9
  -4   3  -2 0.87451 0.37217  11
  -4   3  -2 0.49813 0.36391  12
  -4   3  -2 0.91048 0.40388  11
  -4   3  -2 1.11198 0.40545  13
   4  -3   2 0.91848 0.35527  11
   4  -3   2 0.42126 0.26059   6
   4  -3   2 0.86747 0.29144   6
   4  -3   2 0.94341 0.36656  13
  -5   3  -2 35.0429 1.59399  11
  -5   3  -2 34.7997 1.51744  13
  -5   3  -2 34.0628 1.49703  11
  -5   3  -2 36.1498 1.60093  12
  -5   3  -2 36.2831 1.51350   9
  -5   3  -2 37.1529 1.52284  13
  -5   3  -2 34.4242 1.63372  10
   5  -3   2 30.7224 1.40155  11
   5  -3   2 38.6734 1.54068  13
  -6   3  -2 12.5317 1.24270  10
  -6   3  -2 14.4929 1.20984  12
  -6   3  -2 15.6943 1.13221   9
  -6   3  -2 17.1156 1.15836  13
  -6   3  -2 13.3114 1.11587  11
  -7   3  -2 1.96752 0.61440   9
  -7   3  -2 3.40313 0.87077  10
  -7   3  -2 0.74735 0.45244  13
  -8   3  -2 25.2857 1.58402   9
  -9  -2   2 106.587 3.75167  10
  -8  -2   2 22.1758 1.81581  12
  -8  -2   2 23.8929 1.81664   7
  -8  -2   2 23.9165 0.95300  11
  -8  -2   2 24.3110 1.11285  11
  -8  -2   2 25.7362 2.09043   9
  -7  -2   2 32.7518 1.97744   7
  -7  -2   2 31.4489 2.06163   9
  -7  -2   2 31.3705 1.93534  12
  -7  -2   2 33.4754 1.64070   6
  -7  -2   2 33.3691 1.35057  11
  -7  -2   2 34.1772 1.21018  11
  -6  -2   2 51.5117 1.44111  13
  -6  -2   2 52.2296 1.70327  11
  -6  -2   2 56.6666 2.00199   6
  -6  -2   2 53.5874 1.59823  11
  -6  -2   2 57.9920 2.41384  12
  -6  -2   2 53.1477 2.46100   9
  -6  -2   2 51.7251 2.33051   7
   5   2  -2 4.19711 0.51207  13
   5   2  -2 4.48601 0.45353  11
  -5  -2   2 4.43232 0.64036   6
  -5  -2   2 4.93575 0.58598  11
  -5  -2   2 5.33581 0.92114   9
  -5  -2   2 4.39265 0.78238  12
  -5  -2   2 4.63959 0.50533  13
  -5  -2   2 4.27938 0.53061  11
  -5  -2   2 4.58821 0.47002  13
   4   2  -2 55.3106 1.57903  13
   4   2  -2 55.0375 6.47945   5
   4   2  -2 55.1495 6.78918   5
   4   2  -2 54.3597 1.52063  11
   4   2  -2 63.4651 7.95559   2
   4   2  -2 53.0931 7.86311   1
   4   2  -2 47.7299 6.50159   2
  -4  -2   2 55.1125 1.58909  11
  -4  -2   2 53.7517 1.33212   8
  -4  -2   2 63.6863 9.64507   4
  -4  -2   2 54.0123 2.04586   9
  -4  -2   2 57.2332 1.59949  11
  -4  -2   2 54.4282 1.97603   7
  -4  -2   2 56.6378 6.49002   5
  -4  -2   2 41.5699 4.93902   3
  -4  -2   2 55.3471 6.08113   2
  -4  -2   2 54.0104 1.52012  13
  -4  -2   2 55.1043 11.3570   1
  -4  -2   2 49.2589 6.11934   5
   3   2  -2 8.67499 3.01340   2
   3   2  -2 8.94520 0.59570  13
   3   2  -2 9.54504 3.57466   1
   3   2  -2 9.15926 0.27228   6
   3   2  -2 9.18065 3.50896   2
   3   2  -2 9.70799 0.59644  11
   3   2  -2 4.05607 2.76309   5
   3   2  -2 9.81705 3.20798   5
  -3  -2   2 8.24989 0.56585  11
  -3  -2   2 9.85138 0.82605   9
  -3  -2   2 8.41061 0.53809  13
  -3  -2   2 13.8440 3.07807   5
  -3  -2   2 4.20374 3.27279   4
  -3  -2   2 8.45842 0.58810  13
  -3  -2   2 8.19526 0.51979  10
  -3  -2   2 9.79162 0.59534   6
  -3  -2   2 11.0371 2.09154   3
  -3  -2   2 9.13456 0.38034   8
  -3  -2   2 7.54816 2.80246   5
  -3  -2   2 8.92712 0.60304  11
  -3  -2   2 8.79430 0.75248   7
  -3  -2   2 4.59162 2.32805   2
  -3  -2   2 8.18025 4.25969   1
  -3  -2   2 7.75421 2.88228   2
   2   2  -2 142.584 7.84105   2
   2   2  -2 149.675 2.73241   6
   2   2  -2 150.137 3.16167   7
   2   2  -2 147.578 2.93697  13
   2   2  -2 148.353 2.97262  13
   2   2  -2 149.993 7.93512   2
   2   2  -2 146.337 2.88508  11
   2   2  -2 154.505 7.68748   5
   2   2  -2 155.799 9.45948   1
   2   2  -2 148.416 2.79098  10
  -2  -2   2 151.436 4.32388   3
  -2  -2   2 162.873 8.29819   2
  -2  -2   2 163.539 8.45691   5
  -2  -2   2 147.544 3.00707  13
  -2  -2   2 154.903 2.94760   6
  -2  -2   2 149.618 2.47615   8
  -2  -2   2 149.577 2.79586  10
  -2  -2   2 145.991 10.2321   1
  -2  -2   2 149.835 2.94354  11
  -2  -2   2 156.485 3.25665   7
  -2  -2   2 152.390 2.99441  11
  -2  -2   2 141.333 8.56958   4
  -2  -2   2 150.882 2.92123  13
  -2  -2   2 151.052 7.64534   5
  -2  -2   2 154.097 7.54050   2
   1   2  -2 1121.83 17.9614  12
   1   2  -2 1134.59 17.9406   6
   1   2  -2 1124.23 25.5559   2
   1   2  -2 1111.24 20.6145   3
   1   2  -2 1114.91 24.5373   5
   1   2  -2 1126.57 18.0479  13
   1   2  -2 1119.31 17.9655  11
   1   2  -2 1128.38 18.0769  11
   1   2  -2 1095.79 17.6191   8
   1   2  -2 1131.15 17.9993  13
   1   2  -2 1142.01 18.1201   7
   1   2  -2 1123.02 25.0059   2
   1   2  -2 1171.91 25.9740   5
   1   2  -2 1113.53 17.7566  10
   1   2  -2 1133.71 24.7614   4
  -1  -2   2 1154.81 18.0421  11
  -1  -2   2 1128.31 17.7475  10
  -1  -2   2 1129.16 27.1348   1
  -1  -2   2 1159.91 25.8415   5
  -1  -2   2 1132.59 25.1747   5
  -1  -2   2 1143.61 29.4252   1
  -1  -2   2 1146.21 18.0425   6
  -1  -2   2 1143.56 18.1520   7
  -1  -2   2 1145.67 18.0330  13
  -1  -2   2 1148.14 18.0726  13
  -1  -2   2 1111.55 17.8921  12
  -1  -2   2 1120.12 18.0155  11
  -1  -2   2 1129.48 25.6618   2
  -1  -2   2 1114.55 27.3508   4
  -1  -2   2 1124.38 25.2489   2
   0   2  -2 2367.00 45.3544   2
   0   2  -2 2388.79 44.3569   2
   0   2  -2 2340.15 43.9198   5
   0   2  -2 2336.59 47.3234   1
   0   2  -2 2403.12 45.2307   5
   0   2  -2 2363.05 39.4818   4
   0  -2   2 2357.87 44.9481   5
   0  -2   2 2348.18 47.1493   1
   0  -2   2 2392.21 44.6455   2
   0  -2   2 2363.99 45.3598   2
   0  -2   2 2369.72 44.5497   5
  -1   2  -2 81.6696 6.86188   1
  -1   2  -2 91.9643 2.01341  13
  -1   2  -2 90.0976 1.86547  10
  -1   2  -2 105.966 6.27192   5
  -1   2  -2 90.6951 5.52202   2
  -1   2  -2 90.4616 1.91349  13
  -1   2  -2 85.3550 5.34206   5
  -1   2  -2 91.5308 1.79123  12
  -1   2  -2 85.5120 5.98961   2
  -1   2  -2 89.9016 1.96516  11
  -1   2  -2 90.5306 1.71102   9
  -1   2  -2 93.1134 1.92862  11
   1  -2   2 90.8262 1.94690  13
   1  -2   2 84.5046 6.01577   2
   1  -2   2 93.0288 1.88298  12
   1  -2   2 82.1882 6.53285   1
   1  -2   2 91.0891 1.93288  11
   1  -2   2 91.8170 1.79721   9
   1  -2   2 88.8631 1.90063  10
   1  -2   2 84.5605 5.67508   5
   1  -2   2 101.328 5.91571   5
   1  -2   2 90.6830 5.45807   2
   1  -2   2 89.7577 1.93954  11
   1  -2   2 95.0536 2.05337   6
  -2   2  -2 223.070 4.12623   6
  -2   2  -2 218.694 4.03759  12
  -2   2  -2 217.466 9.67867   5
  -2   2  -2 229.250 4.19202  13
  -2   2  -2 216.650 3.92170   9
  -2   2  -2 224.336 9.48628   2
  -2   2  -2 223.275 10.6207   2
  -2   2  -2 216.760 4.08464  11
  -2   2  -2 225.116 4.07584  13
  -2   2  -2 216.571 4.11908  10
  -2   2  -2 224.602 11.5700   1
  -2   2  -2 233.140 10.2448   5
   2  -2   2 220.552 3.62096   7
   2  -2   2 217.603 10.3156   5
   2  -2   2 216.477 4.37459  11
   2  -2   2 227.186 9.53066   2
   2  -2   2 223.543 10.1041   5
   2  -2   2 206.569 12.3850   1
   2  -2   2 217.786 4.17922   9
   2  -2   2 219.743 10.6961   2
   2  -2   2 222.708 4.07915  13
  -3   2  -2 107.047 1.96963   7
  -3   2  -2 111.244 2.51298  13
  -3   2  -2 120.066 8.05182   2
  -3   2  -2 95.1608 7.99840   2
  -3   2  -2 108.711 2.42659  11
  -3   2  -2 111.861 2.53978  12
  -3   2  -2 108.868 2.45929  11
  -3   2  -2 109.277 2.42368   9
  -3   2  -2 113.342 2.58677  10
  -3   2  -2 107.784 2.44325  13
  -3   2  -2 95.5181 7.68846   5
  -3   2  -2 106.637 7.87544   5
  -3   2  -2 101.326 9.34710   1
   3  -2   2 106.325 8.08306   5
   3  -2   2 111.069 2.41593  11
   3  -2   2 96.6760 7.54765   2
   3  -2   2 100.631 7.27510   5
   3  -2   2 108.260 2.30591   6
   3  -2   2 120.808 2.53447   6
   3  -2   2 94.6727 10.2317   1
   3  -2   2 109.691 2.02186   7
   3  -2   2 101.021 8.96980   2
   3  -2   2 110.839 2.44374  13
  -4   2  -2 20.5866 1.09520  10
  -4   2  -2 16.9164 0.87263  11
  -4   2  -2 16.6754 1.09081  13
  -4   2  -2 17.1144 0.89716  13
  -4   2  -2 18.2651 1.02037  12
  -4   2  -2 17.4400 0.94585   9
  -4   2  -2 15.6846 0.60138   7
  -4   2  -2 18.3283 0.94700  11
   4  -2   2 17.1086 0.84998  11
   4  -2   2 16.7921 0.83168  13
   4  -2   2 16.4061 0.62130   7
  -5   2  -2 64.3135 1.55770   7
  -5   2  -2 67.9382 2.23781  12
  -5   2  -2 66.6481 2.04768  13
  -5   2  -2 68.9837 2.16762   9
  -5   2  -2 69.8163 2.13880  11
  -5   2  -2 69.2402 1.99011  13
  -5   2  -2 68.0211 2.25252  10
  -5   2  -2 67.7710 1.97358  11
   5  -2   2 66.7483 1.93468  13
   5  -2   2 67.5350 1.90282  11
  -6   2  -2 131.377 3.49049  11
  -6   2  -2 133.697 3.55853   9
  -6   2  -2 139.775 3.77766  10
  -6   2  -2 138.517 3.28929  11
  -6   2  -2 136.119 3.68226  12
   6  -2   2 135.213 3.23987  13
  -7   2  -2 14.0915 1.01671  11
  -7   2  -2 13.2410 1.30684  10
  -7   2  -2 12.4823 1.23749  12
  -7   2  -2 13.3820 0.84799  13
  -7   2  -2 12.6315 1.19964   9
  -8   2  -2 27.1210 1.33400  11
  -8   2  -2 26.2804 1.68306   9
  -9  -1   2 25.8156 0.81562  11
  -8  -1   2 1.41743 0.38663  11
  -8  -1   2 2.14462 0.83821   9
  -8  -1   2 0.81521 0.64930  10
  -8  -1   2 2.04242 0.69256   7
  -8  -1   2 1.36363 0.71333  12
  -7  -1   2 66.5543 1.57096  13
  -7  -1   2 66.0665 2.57614   6
  -7  -1   2 64.7947 1.82936  11
  -7  -1   2 62.7255 2.83267   9
  -7  -1   2 63.0990 2.65111   7
  -7  -1   2 69.6030 2.83088  12
  -7  -1   2 64.0727 2.09666  11
   6   1  -2 29.8945 1.19125  13
  -6  -1   2 31.1626 1.78510  12
  -6  -1   2 29.8472 1.14661  13
  -6  -1   2 30.8583 1.49570   6
  -6  -1   2 31.6620 1.36990  11
  -6  -1   2 30.7081 1.09834  13
  -6  -1   2 31.3607 1.76565   7
  -6  -1   2 31.6456 1.19584  11
  -6  -1   2 32.7889 1.90640   9
   5   1  -2 89.4895 2.20379  13
  -5  -1   2 92.0165 2.81975   7
  -5  -1   2 90.0638 2.95218   9
  -5  -1   2 89.8231 2.37073  11
  -5  -1   2 86.9015 2.44755   6
  -5  -1   2 87.4372 2.20597  13
  -5  -1   2 92.7126 2.88385  12
  -5  -1   2 91.4413 2.12933  13
  -5  -1   2 92.9186 2.21644  11
   4   1  -2 22.6140 0.87402  11
   4   1  -2 22.7053 0.92785  13
   4   1  -2 17.4865 4.44444   5
   4   1  -2 17.8933 5.71458   1
   4   1  -2 17.7634 5.04460   2
   4   1  -2 16.5200 3.82094   5
   4   1  -2 15.1164 4.14219   2
  -4  -1   2 22.6642 4.99609   2
  -4  -1   2 21.3541 0.96691  11
  -4  -1   2 21.4463 1.22720  12
  -4  -1   2 33.1169 5.48649   5
  -4  -1   2 20.4919 1.17875   7
  -4  -1   2 19.9515 1.54385   6
  -4  -1   2 21.0762 5.71672   1
  -4  -1   2 23.4366 0.90879  13
  -4  -1   2 23.4507 4.59038   2
  -4  -1   2 10.4883 5.09008   4
  -4  -1   2 18.0147 3.92671   5
  -4  -1   2 20.9269 0.98094  13
  -4  -1   2 19.5003 4.26460   3
  -4  -1   2 23.3353 1.34479   9
  -4  -1   2 21.7584 0.92210  11
   3   1  -2 77.4424 2.13675   7
   3   1  -2 77.9372 6.96986   2
   3   1  -2 80.9622 1.88808  13
   3   1  -2 80.8790 1.85380  11
   3   1  -2 79.6216 2.38557  13
   3   1  -2 74.1431 8.44227   1
   3   1  -2 76.0592 6.69558   5
   3   1  -2 73.3535 6.09136   2
   3   1  -2 80.7393 6.37184   5
  -3  -1   2 71.1883 5.95534   2
  -3  -1   2 77.8021 5.39111   3
  -3  -1   2 83.0749 2.29833   9
  -3  -1   2 79.9037 2.18796   7
  -3  -1   2 81.2846 8.59590   1
  -3  -1   2 74.4071 7.70163   4
  -3  -1   2 80.1944 1.85157  13
  -3  -1   2 78.8410 1.91705   6
  -3  -1   2 78.6209 1.91690  11
  -3  -1   2 79.3348 1.71218   8
  -3  -1   2 82.0931 1.87759  13
  -3  -1   2 82.4042 6.55941   5
  -3  -1   2 67.2546 5.67395   2
  -3  -1   2 81.7321 1.89057  11
  -3  -1   2 83.7243 6.45518   5
   2   1  -2 224.885 9.19845   2
   2   1  -2 232.005 4.61193   7
   2   1  -2 238.612 3.88406   6
   2   1  -2 227.684 3.81201   6
   2   1  -2 217.924 4.54233  11
   2   1  -2 229.416 4.11484  13
   2   1  -2 231.516 4.10967  11
   2   1  -2 224.861 4.36752   9
   2   1  -2 223.671 9.35719   2
   2   1  -2 222.374 4.11997  13
   2   1  -2 211.578 11.2798   1
   2   1  -2 226.341 9.23089   5
   2   1  -2 224.490 9.19217   5
  -2  -1   2 245.518 9.64101   5
  -2  -1   2 231.153 4.12018  11
  -2  -1   2 231.012 4.40860   9
  -2  -1   2 232.636 9.44062   5
  -2  -1   2 222.638 4.07619   6
  -2  -1   2 225.933 8.85886   2
  -2  -1   2 233.372 9.42106   2
  -2  -1   2 228.593 7.30363   3
  -2  -1   2 223.074 4.13978  13
  -2  -1   2 227.847 3.81863   8
  -2  -1   2 217.275 11.7429   1
  -2  -1   2 232.481 10.9342   4
  -2  -1   2 227.860 4.12442  11
  -2  -1   2 229.294 4.07808  13
  -2  -1   2 228.939 4.04432  10
   1   1  -2 869.730 19.6587   2
   1   1  -2 867.559 15.7809   3
   1   1  -2 841.888 13.8289  11
   1   1  -2 860.508 13.8234  13
   1   1  -2 857.728 13.4885   8
   1   1  -2 872.788 13.9177   7
   1   1  -2 860.608 13.8013  11
   1   1  -2 864.491 19.4993   2
   1   1  -2 884.427 19.5232   5
   1   1  -2 880.334 19.9006   5
   1   1  -2 858.556 13.8295  13
   1   1  -2 877.725 13.7479   6
   1   1  -2 854.862 13.6610  10
  -1  -1   2 864.628 19.7737   2
  -1  -1   2 856.968 19.4270   5
  -1  -1   2 863.299 22.9813   1
  -1  -1   2 904.902 13.8274   6
  -1  -1   2 852.681 19.2623   2
  -1  -1   2 850.987 13.6563  10
  -1  -1   2 862.823 13.8013  13
  -1  -1   2 845.277 13.8298  13
  -1  -1   2 873.631 19.7242   4
  -1  -1   2 873.534 13.8584  11
  -1  -1   2 854.220 15.9952   3
  -1  -1   2 893.321 13.9503   7
  -1  -1   2 878.355 20.0091   5
  -1  -1   2 860.699 13.8278  11
  -1  -1   2 857.584 13.5070   8
   0   1  -2 3048.41 48.3917   4
   0   1  -2 2986.52 51.7967   3
   0   1  -2 3028.88 53.6166   2
   0   1  -2 3078.09 52.2929   5
   0   1  -2 3036.32 52.7979   5
   0   1  -2 2977.57 51.9786   2
   0  -1   2 3066.34 52.5554   2
   0  -1   2 3078.39 52.8331   2
   0  -1   2 3074.40 53.9726   1
   0  -1   2 3006.79 52.4535   5
   0  -1   2 3000.36 52.3589   5
   0  -1   2 3015.98 48.0200   4
  -1   1  -2 34.6063 0.87769  10
  -1   1  -2 37.2613 3.13742   2
  -1   1  -2 36.3117 0.92772  13
  -1   1  -2 36.0523 0.77437   9
  -1   1  -2 34.8381 3.56062   1
  -1   1  -2 35.4237 2.98750   5
  -1   1  -2 35.4124 0.89263  11
  -1   1  -2 33.7973 0.82159  12
  -1   1  -2 35.1510 0.84801  13
  -1   1  -2 35.7232 2.69844   2
  -1   1  -2 35.8596 0.86506  11
  -1   1  -2 34.6852 2.79783   5
  -1   1  -2 37.9328 0.92336   6
   1  -1   2 35.6241 3.69785   1
   1  -1   2 34.8924 2.89903   5
   1  -1   2 39.6464 3.04625   2
   1  -1   2 34.1776 0.89351  10
   1  -1   2 35.3760 0.86912  11
   1  -1   2 34.0807 0.86105  13
   1  -1   2 34.4799 0.89846  13
   1  -1   2 35.0299 0.88393  12
   1  -1   2 36.6094 0.91157   6
   1  -1   2 35.0673 0.83128   9
   1  -1   2 37.4682 3.20124   2
  -2   1  -2 792.955 12.9021  12
  -2   1  -2 799.700 18.4671   5
  -2   1  -2 784.168 12.8927  10
  -2   1  -2 789.766 12.8318   9
  -2   1  -2 780.165 12.4906   7
  -2   1  -2 793.568 18.5267   2
  -2   1  -2 782.623 12.7259  11
  -2   1  -2 786.473 20.9669   1
  -2   1  -2 791.904 19.2700   2
  -2   1  -2 783.087 12.7860  13
  -2   1  -2 805.447 12.7297  13
  -2   1  -2 795.085 12.7731   6
  -2   1  -2 779.966 12.7401  11
  -2   1  -2 802.234 18.8359   5
   2  -1   2 793.133 22.0287   1
   2  -1   2 820.598 12.4845   7
   2  -1   2 799.752 18.9595   5
   2  -1   2 821.801 12.6459   6
   2  -1   2 781.228 12.7157  13
   2  -1   2 795.207 12.7156  11
   2  -1   2 789.759 12.6260   6
   2  -1   2 784.947 12.7367  11
   2  -1   2 797.165 13.0072   9
   2  -1   2 769.123 12.8165  13
   2  -1   2 828.040 19.8157   2
   2  -1   2 791.687 13.0943  12
   2  -1   2 821.678 18.4552   5
   2  -1   2 817.416 18.6855   2
  -3   1  -2 414.886 7.05478  13
  -3   1  -2 397.098 16.7264   4
  -3   1  -2 425.373 13.5778   2
  -3   1  -2 415.183 7.31378  10
  -3   1  -2 414.972 7.03441   6
  -3   1  -2 428.738 13.3918   5
  -3   1  -2 410.521 7.33717  12
  -3   1  -2 409.636 13.6405   2
  -3   1  -2 417.432 7.30676   9
  -3   1  -2 415.722 7.02302  11
  -3   1  -2 410.744 6.91847   7
  -3   1  -2 418.915 7.05988  13
  -3   1  -2 420.887 7.08988  11
  -3   1  -2 436.621 13.9332   5
  -3   1  -2 424.124 15.8136   1
   3  -1   2 425.582 13.3576   2
   3  -1   2 400.918 12.8854   5
   3  -1   2 408.539 14.3452   2
   3  -1   2 413.196 6.99620  13
   3  -1   2 409.953 17.2744   1
   3  -1   2 419.019 13.7865   5
   3  -1   2 414.991 6.86382   7
   3  -1   2 414.864 6.97384  11
  -4   1  -2 78.0359 2.17887   9
  -4   1  -2 76.6865 1.84660   7
  -4   1  -2 76.6905 1.85378  13
  -4   1  -2 78.3540 1.96777  11
  -4   1  -2 78.7296 2.16750  10
  -4   1  -2 77.5238 1.84064  11
   4  -1   2 78.3093 1.78004   7
   4  -1   2 74.4371 1.80650  13
   4  -1   2 77.8079 1.78825  11
  -5   1  -2 50.1478 1.89175  12
  -5   1  -2 49.0808 1.51643  13
  -5   1  -2 49.7925 1.85146  10
  -5   1  -2 45.6554 1.48064   7
  -5   1  -2 49.8323 1.47707  11
  -5   1  -2 49.6751 1.80250  11
  -5   1  -2 49.6266 1.87105   9
   5  -1   2 46.9798 1.37373  11
   5  -1   2 48.3248 1.44181  13
  -6   1  -2 410.897 7.74856  11
  -6   1  -2 414.837 8.18520   9
  -6   1  -2 398.763 7.32539  13
  -6   1  -2 426.515 8.39218  12
  -6   1  -2 397.451 7.42301   7
  -6   1  -2 420.262 7.41339  11
   6  -1   2 415.198 7.41028  13
  -7   1  -2 49.4001 1.86073  11
  -7   1  -2 46.0016 2.14956  12
  -7   1  -2 47.1068 1.59020  11
  -7   1  -2 47.1370 2.16290   9
  -7   1  -2 46.9870 2.15003  10
  -7   1  -2 46.7799 1.17144  13
  -8   1  -2 8.39551 1.16491  10
  -8   1  -2 8.13940 1.11520  12
  -8   1  -2 8.96740 1.14898   9
  -8   1  -2 8.77401 0.86566  11
  -8   0   2 36.8882 1.42628  11
  -8   0   2 39.8214 2.30426  12
  -8   0   2 36.0264 2.26146   9
  -7   0   2 10.0902 0.78717  11
  -7   0   2 8.45599 1.15977  12
  -7   0   2 10.9208 0.71281  13
  -7   0   2 8.42337 0.90383  11
  -7   0   2 6.39664 1.07913   9
  -7   0   2 9.91799 1.00623   6
  -7   0   2 9.82294 1.17496   7
   6   0  -2 0.19235 0.30713  13
  -6   0   2 0.77410 0.50465   7
  -6   0   2 0.34689 0.49061   9
  -6   0   2 1.83021 0.43961  13
  -6   0   2 1.23960 0.48873   6
  -6   0   2 0.88850 0.59362  12
  -6   0   2 0.69868 0.36787  11
  -6   0   2 0.92057 0.44729  11
  -6   0   2 0.45369 0.35576  13
   5   0  -2 65.6088 1.80505  13
   5   0  -2 63.9992 1.72179  11
  -5   0   2 66.6422 1.80992  11
  -5   0   2 66.0271 2.09029   6
  -5   0   2 65.7298 2.42787   9
  -5   0   2 62.3748 1.88562  13
  -5   0   2 66.2220 2.38190  12
  -5   0   2 63.5908 2.03004  11
  -5   0   2 66.4757 2.25457   7
   4   0  -2 74.4631 1.88258  13
   4   0  -2 74.9626 1.81286  11
  -4   0   2 75.4977 1.88638  11
  -4   0   2 74.9405 1.98687  13
  -4   0   2 71.5021 1.84309  13
  -4   0   2 71.7489 2.02702   6
  -4   0   2 74.6140 2.21156   7
  -4   0   2 74.7545 2.03629  11
  -4   0   2 77.3373 2.38056  12
  -4   0   2 74.1193 2.35567   9
   3   0  -2 151.133 8.17704   5
   3   0  -2 162.942 9.38659   5
   3   0  -2 155.764 9.36264   2
   3   0  -2 151.967 2.76186   6
   3   0  -2 155.957 3.07677  13
   3   0  -2 154.984 3.33431   7
   3   0  -2 163.791 8.58553   2
   3   0  -2 165.756 12.1040   1
   3   0  -2 155.266 3.03336  11
   3   0  -2 151.460 2.65768   6
  -3   0   2 160.133 3.52237   9
  -3   0   2 155.446 3.13853  13
  -3   0   2 152.537 8.14282   2
  -3   0   2 150.293 10.6332   1
  -3   0   2 151.598 3.06568  13
  -3   0   2 153.310 2.98706   6
  -3   0   2 166.245 9.38179   5
  -3   0   2 156.973 8.61233   3
  -3   0   2 156.257 3.46724  12
  -3   0   2 145.454 8.51751   2
  -3   0   2 153.928 3.18504   6
  -3   0   2 149.612 3.03325   8
  -3   0   2 155.847 3.07122  11
  -3   0   2 148.747 10.0176   5
  -3   0   2 155.485 3.20401  11
  -3   0   2 154.715 3.35977   7
   2   0  -2 282.179 4.94121   7
   2   0  -2 265.310 10.4686   2
   2   0  -2 271.483 4.73945  13
   2   0  -2 266.622 4.48480   6
   2   0  -2 266.054 4.79345  11
   2   0  -2 264.369 5.03133   9
   2   0  -2 268.024 13.3186   1
   2   0  -2 280.416 4.67700   6
   2   0  -2 287.520 10.1894   2
   2   0  -2 261.754 10.2819   5
  -2   0   2 261.281 10.0470   2
  -2   0   2 270.329 4.62513   6
  -2   0   2 269.191 4.76990  13
  -2   0   2 268.645 4.63774   8
  -2   0   2 269.432 4.80902  11
  -2   0   2 272.548 5.02333   9
  -2   0   2 270.572 4.74494  11
  -2   0   2 265.699 9.92902   2
  -2   0   2 273.695 4.99459  12
  -2   0   2 271.625 9.47795   3
  -2   0   2 262.926 4.78169   6
  -2   0   2 271.745 9.93557   5
  -2   0   2 267.057 10.5669   5
  -2   0   2 272.668 4.92405   7
  -2   0   2 268.964 12.5387   1
   1   0  -2 51.5022 3.67334   5
   1   0  -2 52.2726 1.20415   7
   1   0  -2 48.9614 1.13207  11
   1   0  -2 50.8571 3.50360   2
   1   0  -2 47.8397 1.01861   6
   1   0  -2 47.6691 0.98661   8
   1   0  -2 47.1409 3.64825   2
   1   0  -2 49.9250 1.21615   9
   1   0  -2 48.8162 1.12054   6
   1   0  -2 53.4506 3.73684   5
   1   0  -2 49.1393 3.39954   3
   1   0  -2 47.9423 1.14281  13
   1   0  -2 48.0327 1.12047  13
   1   0  -2 49.4890 1.13984  11
  -1   0   2 47.7963 1.12016  13
  -1   0   2 47.8086 1.13306   6
  -1   0   2 47.2965 1.05251  10
  -1   0   2 42.5974 2.72506   3
  -1   0   2 49.6198 3.60013   5
  -1   0   2 47.5693 1.13595  13
  -1   0   2 53.8048 3.75167   5
  -1   0   2 48.4049 1.18447   9
  -1   0   2 41.0199 3.33135   2
  -1   0   2 47.5870 0.99192   8
  -1   0   2 49.5370 1.18108   7
  -1   0   2 46.1744 3.49711   2
  -1   0   2 51.6441 4.79724   1
  -1   0   2 48.5945 1.12513  11
   0   0  -2 738.377 15.5743   5
   0   0  -2 720.327 17.5810   2
   0   0  -2 723.235 17.5869   3
   0   0  -2 751.274 15.4974   2
   0   0   2 738.236 15.8276   3
   0   0   2 848.310 18.5320   1
   0   0   2 702.065 19.3781   5
   0   0   2 777.935 15.8955   2
   0   0   2 789.979 16.0676   5
  -1   0  -2 1585.94 26.8034   5
  -1   0  -2 1604.63 27.2903   2
  -1   0  -2 1582.75 28.0442   1
  -1   0  -2 1597.19 29.3410   4
  -1   0  -2 1531.61 26.5823   2
   1   0   2 1615.89 27.9584   1
   1   0   2 1601.89 29.5791   4
   1   0   2 1562.80 26.9866   5
   1   0   2 1628.23 27.1465   5
  -2   0  -2 309.948 5.03514  13
  -2   0  -2 313.308 8.01196   2
  -2   0  -2 314.893 5.12792  11
  -2   0  -2 318.436 4.99521   6
  -2   0  -2 308.767 7.98874   5
  -2   0  -2 304.091 5.48317  10
  -2   0  -2 324.852 5.21021   7
  -2   0  -2 309.495 9.08477   1
  -2   0  -2 311.455 5.04223  11
  -2   0  -2 301.267 4.99536   6
  -2   0  -2 308.673 5.38159   9
  -2   0  -2 307.049 8.46851   5
  -2   0  -2 326.093 11.9892   4
  -2   0  -2 303.197 5.61524  12
  -2   0  -2 309.604 5.02673  13
   2   0   2 308.827 5.00545  11
   2   0   2 295.570 5.06433  13
   2   0   2 311.008 8.15298   5
   2   0   2 305.441 9.75432   1
   2   0   2 302.167 7.64789   5
   2   0   2 313.015 5.44731   9
   2   0   2 313.212 8.55242   2
   2   0   2 305.933 5.49199  12
  -3   0  -2 56.6879 1.20989  13
  -3   0  -2 55.8561 3.77244   2
  -3   0  -2 55.6379 1.21083  11
  -3   0  -2 54.0673 6.77419   4
  -3   0  -2 55.2851 1.25422   6
  -3   0  -2 53.8703 1.18496   6
  -3   0  -2 56.6362 1.28484  11
  -3   0  -2 53.3120 1.41770   7
  -3   0  -2 55.9236 1.62981   9
  -3   0  -2 55.8317 1.51422  10
  -3   0  -2 53.7531 4.69401   1
  -3   0  -2 56.2856 1.24764  13
  -3   0  -2 59.8912 4.43543   5
  -3   0  -2 57.5425 4.14404   2
  -3   0  -2 60.1523 4.01335   5
  -3   0  -2 55.6711 1.60424  12
   3   0   2 54.8629 4.28555   5
   3   0   2 54.2119 1.66245   9
   3   0   2 55.1857 1.31223  13
   3   0   2 59.3023 4.05187   5
   3   0   2 57.3675 1.36751   7
   3   0   2 57.2980 1.17888  11
   3   0   2 61.5965 4.84824   2
   3   0   2 55.2094 5.88658   1
  -4   0  -2 11.9787 0.82806  12
  -4   0  -2 11.6701 0.85873   9
  -4   0  -2 11.0885 0.52735  11
  -4   0  -2 12.0526 0.72907   7
  -4   0  -2 12.2776 0.62162  11
  -4   0  -2 11.5935 0.50567  13
  -4   0  -2 11.5096 0.53350   6
  -4   0  -2 11.7012 0.55417  13
  -4   0  -2 11.8615 0.60076   6
  -4   0  -2 10.1809 0.74305  10
   4   0   2 11.2057 0.64139   7
  -5   0  -2 83.8298 1.76244  13
  -5   0  -2 84.7875 2.67090   9
  -5   0  -2 83.4396 1.86741  11
  -5   0  -2 83.4340 1.84045  13
  -5   0  -2 83.1156 2.06733   6
  -5   0  -2 83.6746 2.55152  12
  -5   0  -2 79.8891 2.36510  10
  -5   0  -2 85.3901 2.08508  11
  -5   0  -2 81.4848 2.29605   7
  -6   0  -2 189.398 4.35790   7
  -6   0  -2 194.562 4.72619  12
  -6   0  -2 198.011 3.38764  13
  -6   0  -2 193.578 4.03762  11
  -6   0  -2 206.020 3.79978  11
  -6   0  -2 200.036 3.62283  13
  -6   0  -2 195.910 4.55661  10
  -6   0  -2 192.812 4.77565   9
   6   0   2 195.001 3.77187  13
  -7   0  -2 166.873 4.44795  12
  -7   0  -2 161.101 3.51263  11
  -7   0  -2 159.597 3.95833   7
  -7   0  -2 162.742 4.23421  10
  -7   0  -2 162.857 3.26510  11
  -8   0  -2 16.1226 2.13765  10
  -8   0  -2 15.2122 1.46844   9
  -9   0  -2 3.91941 0.91755   9
  -9   0  -2 3.62155 0.88557   8
  -8   1   2 -0.2405 0.77662   9
  -8   1   2 0.72914 0.59796  10
  -8   1   2 -0.3210 0.38337  11
  -8   1   2 0.66176 0.63009  12
  -7   1   2 116.462 2.85578  13
  -7   1   2 118.651 2.98620  11
  -7   1   2 113.522 3.37361   7
  -7   1   2 114.366 3.60821  10
  -7   1   2 117.189 3.76192  12
  -7   1   2 114.483 3.75057   9
   6  -1  -2 86.8024 2.37612  13
  -6   1   2 81.9168 2.95944   9
  -6   1   2 83.9360 2.66488   7
  -6   1   2 87.6431 2.35769  13
  -6   1   2 90.9949 4.39099  12
  -6   1   2 87.6251 2.74271  11
   5  -1  -2 25.8342 1.13834  13
   5  -1  -2 26.1473 1.08668  11
  -5   1   2 26.3002 1.49646   9
  -5   1   2 26.6959 1.17563  11
  -5   1   2 25.0555 1.23622  13
  -5   1   2 27.6357 1.38020   7
  -5   1   2 28.3255 1.53405  12
  -5   1   2 25.6992 1.29265   6
  -5   1   2 26.3041 1.31473  11
  -5   1   2 27.4104 1.22900  13
   4  -1  -2 13.6485 0.75532  13
   4  -1  -2 12.2651 0.50234   6
   4  -1  -2 13.8317 0.72244  11
   4  -1  -2 12.5619 0.47938   6
  -4   1   2 12.7135 0.76666  13
  -4   1   2 12.4566 0.94902  12
  -4   1   2 12.4476 0.81257   6
  -4   1   2 12.3735 0.83585   7
  -4   1   2 13.9594 0.77621  11
  -4   1   2 12.4181 0.96496   9
  -4   1   2 13.3218 0.84710  13
  -4   1   2 13.1084 0.85598  11
   3  -1  -2 727.307 28.0402   1
   3  -1  -2 772.940 21.3085   2
   3  -1  -2 754.051 12.3254  13
   3  -1  -2 762.264 23.3564   2
   3  -1  -2 755.035 12.0412   6
   3  -1  -2 736.358 12.2513   6
   3  -1  -2 763.473 12.5694   7
   3  -1  -2 748.768 22.8318   5
  -3   1   2 749.593 12.7169   9
  -3   1   2 746.376 21.5656   2
  -3   1   2 751.823 26.1572   1
  -3   1   2 743.390 22.2680   2
  -3   1   2 755.515 12.3293  11
  -3   1   2 756.637 12.4863  13
  -3   1   2 736.190 12.4556   6
  -3   1   2 744.242 21.1323   5
  -3   1   2 688.835 12.5205   6
  -3   1   2 752.882 12.7291  12
  -3   1   2 745.532 12.4966   7
  -3   1   2 746.142 12.3866  13
  -3   1   2 763.180 22.7239   5
  -3   1   2 737.813 12.5034  11
  -3   1   2 752.898 22.9259   3
   2  -1  -2 597.354 9.75759  13
   2  -1  -2 591.400 9.84925  11
   2  -1  -2 589.240 10.0860  12
   2  -1  -2 582.537 9.80888  11
   2  -1  -2 592.242 17.5201   5
   2  -1  -2 582.736 10.0655   9
   2  -1  -2 585.769 17.9270   2
   2  -1  -2 582.191 21.3323   1
   2  -1  -2 628.502 17.0723   2
   2  -1  -2 592.113 9.58641   6
   2  -1  -2 599.627 9.87679   7
   2  -1  -2 580.169 17.3004   5
   2  -1  -2 594.752 9.83120   6
   2  -1  -2 576.653 9.88520  13
  -2   1   2 587.896 9.80942   7
  -2   1   2 578.359 9.82785   6
  -2   1   2 593.097 9.84161  13
  -2   1   2 578.596 17.1150   3
  -2   1   2 595.571 9.94884   9
  -2   1   2 589.168 9.80084  13
  -2   1   2 575.100 20.5475   1
  -2   1   2 590.409 16.7889   5
  -2   1   2 609.601 17.3270   2
  -2   1   2 591.162 9.76056   8
  -2   1   2 599.190 17.1547   2
  -2   1   2 593.192 17.6268   5
  -2   1   2 593.871 9.96272  12
  -2   1   2 598.690 9.76432  11
   1  -1  -2 4508.28 78.7506   2
   1  -1  -2 4437.39 82.3292   5
   1  -1  -2 4680.86 77.3579   3
   1  -1  -2 4650.38 77.4620   5
   1  -1  -2 4531.44 83.4205   1
  -1   1   2 4521.75 78.0071   2
  -1   1   2 4628.43 77.9625   3
  -1   1   2 4429.55 83.1871   1
  -1   1   2 4531.25 77.7920   2
  -1   1   2 4584.19 77.5664   5
  -1   1   2 4564.84 78.0940   5
   0  -1  -2 35.4318 0.79669  11
   0  -1  -2 38.0620 3.42078   1
   0  -1  -2 29.6502 2.37289   5
   0  -1  -2 34.1410 0.79630  11
   0  -1  -2 35.2664 2.29449   3
   0  -1  -2 36.4217 2.72203   2
   0  -1  -2 32.9962 2.31099   2
   0  -1  -2 35.4352 0.70351   9
   0  -1  -2 34.0283 0.76732   6
   0  -1  -2 35.4933 0.75244   8
   0  -1  -2 34.7652 0.78155  13
   0  -1  -2 33.5679 0.78150   7
   0  -1  -2 34.5065 0.67484  12
   0  -1  -2 34.5197 2.40318   5
   0  -1  -2 35.7742 0.83241  13
   0   1   2 32.6146 2.36617   2
   0   1   2 33.6187 2.30450   3
   0   1   2 31.3398 2.37071   5
   0   1   2 34.3481 0.78250   7
   0   1   2 37.9452 2.69597   2
   0   1   2 34.4688 0.77633   6
   0   1   2 34.6321 0.65414  12
   0   1   2 37.9272 2.51706   5
   0   1   2 34.4897 0.80521  11
   0   1   2 34.6748 0.67978  10
   0   1   2 36.4793 0.83731  13
   0   1   2 34.4324 0.75056   8
   0   1   2 35.1935 0.69014   9
   0   1   2 34.5361 0.79070  13
   0   1   2 34.7331 0.78765  11
   0   1   2 33.1783 3.18782   1
  -1  -1  -2 264.455 4.12626  13
  -1  -1  -2 262.758 5.08435   2
  -1  -1  -2 259.132 4.15345  11
  -1  -1  -2 246.329 6.48508   1
  -1  -1  -2 267.257 5.69215   2
  -1  -1  -2 262.021 4.19405  10
  -1  -1  -2 258.996 4.14831  11
  -1  -1  -2 279.070 8.12219   4
  -1  -1  -2 266.898 5.74684   5
  -1  -1  -2 262.283 4.16874  13
  -1  -1  -2 266.146 5.41850   5
  -1  -1  -2 270.262 7.64892   3
  -1  -1  -2 263.933 4.33067   8
   1   1   2 258.785 4.16204  11
   1   1   2 268.283 7.66119   3
   1   1   2 264.606 5.51401   5
   1   1   2 268.657 6.31014   1
   1   1   2 265.763 5.49770   2
   1   1   2 259.591 4.14873  13
   1   1   2 237.784 6.00842   2
   1   1   2 262.111 5.66229   5
   1   1   2 265.544 8.35463   4
   1   1   2 262.402 4.13270  11
   1   1   2 259.290 4.32520   8
  -2  -1  -2 -1.6464 1.32235   3
  -2  -1  -2 2.22410 0.34641   9
  -2  -1  -2 2.35909 0.31023  12
  -2  -1  -2 2.55559 1.72407   4
  -2  -1  -2 2.08357 0.28848   7
   2   1   2 1.86707 0.12337  13
   2   1   2 2.29782 0.10296  13
   2   1   2 0.32948 1.57741   4
  -3  -1  -2 515.602 8.88755   9
  -3  -1  -2 504.026 8.79743  12
  -3  -1  -2 511.954 11.3063   1
  -3  -1  -2 498.990 10.0353   5
  -3  -1  -2 499.613 8.97936   7
  -3  -1  -2 501.081 10.8766   5
  -3  -1  -2 513.818 8.11579  11
  -3  -1  -2 502.778 8.01600  11
  -3  -1  -2 516.137 19.0111   4
   3   1   2 494.151 12.0094   2
   3   1   2 497.368 8.13730  13
   3   1   2 514.663 8.04147  13
   3   1   2 513.709 11.0614   2
   3   1   2 518.947 10.0176   5
   3   1   2 520.154 11.2141   5
   3   1   2 497.626 12.5726   1
  -4  -1  -2 14.7123 0.56695  11
  -4  -1  -2 12.5157 5.04889   4
  -4  -1  -2 14.4396 0.91069  12
  -4  -1  -2 13.1127 0.46225   6
  -4  -1  -2 13.7672 0.94672   9
  -4  -1  -2 14.4666 2.55628   1
  -4  -1  -2 13.7187 0.83343   7
  -4  -1  -2 13.4050 0.46272  11
  -4  -1  -2 13.9093 2.03027   5
  -4  -1  -2 12.9492 0.55115   6
  -4  -1  -2 14.2012 2.40599   5
   4   1   2 9.60429 3.25606   1
   4   1   2 11.3925 1.93346   5
   4   1   2 11.4830 2.73386   5
   4   1   2 13.4435 3.44006   2
   4   1   2 13.2993 0.46690  13
   4   1   2 13.6601 0.45670  11
   4   1   2 13.9960 2.48686   2
  -5  -1  -2 114.332 2.15807  11
  -5  -1  -2 110.322 2.46991   6
  -5  -1  -2 113.930 3.11795  12
  -5  -1  -2 114.131 3.00922   7
  -5  -1  -2 117.786 2.89191  10
  -5  -1  -2 110.251 2.29191   6
  -5  -1  -2 114.137 2.34421  11
   5   1   2 115.038 2.19147  13
  -6  -1  -2 49.9521 1.99205   7
  -6  -1  -2 52.6527 1.92861  10
  -6  -1  -2 52.7572 2.22692   9
  -6  -1  -2 50.9426 1.37211  11
  -6  -1  -2 50.1314 1.21226  11
  -6  -1  -2 48.1034 1.56895   6
  -6  -1  -2 52.6868 2.11771  12
   6   1   2 50.2570 1.24736  13
  -7  -1  -2 0.23522 0.15760  11
  -7  -1  -2 0.14553 0.20572  11
  -7  -1  -2 0.33985 0.47716  10
  -7  -1  -2 0.40850 0.47054   9
  -7  -1  -2 0.89583 0.53244  12
  -7  -1  -2 0.52350 0.49976   7
  -8  -1  -2 6.13078 1.05051  12
  -8  -1  -2 4.86514 0.97280   9
  -8  -1  -2 5.96202 0.92946   8
  -8  -1  -2 5.89478 0.91413  10
  -9  -1  -2 5.59827 1.10069   9
  -8   2   2 0.11011 0.45436  11
  -8   2   2 0.36990 0.61881   9
  -7   2   2 405.089 8.59068  12
  -7   2   2 395.902 7.63637  13
  -7   2   2 391.613 7.69233  11
  -7   2   2 402.266 8.51955  10
  -7   2   2 398.790 8.47695   9
  -6   2   2 0.56762 0.53127   9
  -6   2   2 0.38878 0.39107  11
  -6   2   2 1.20721 0.47473  13
  -6   2   2 0.99486 0.49891  11
  -6   2   2 0.98781 0.44669   7
  -6   2   2 1.06460 0.55496  10
  -6   2   2 0.79921 0.52481  12
   5  -2  -2 9.93133 0.78286  11
  -5   2   2 9.61320 0.82878  11
  -5   2   2 8.63096 0.83039  13
  -5   2   2 9.86166 0.94665  11
  -5   2   2 11.2754 1.03711   9
  -5   2   2 10.0762 0.85230   7
  -5   2   2 9.72442 0.99263  12
  -5   2   2 10.0996 0.89181  13
   4  -2  -2 3.12462 0.45877  13
   4  -2  -2 1.81409 0.36281   6
   4  -2  -2 2.28665 0.35378   6
   4  -2  -2 2.72176 0.48568  11
  -4   2   2 2.33552 0.53010   9
  -4   2   2 2.41911 0.47460  13
  -4   2   2 1.48601 0.37388  11
  -4   2   2 2.64276 0.45316   7
  -4   2   2 2.78826 0.52774  11
  -4   2   2 2.35755 0.45742  13
  -4   2   2 2.32504 0.50848  12
   3  -2  -2 291.396 5.48074   7
   3  -2  -2 290.671 5.37921  13
   3  -2  -2 271.171 14.8718   2
   3  -2  -2 268.826 18.1480   1
   3  -2  -2 299.671 5.41492  11
   3  -2  -2 290.763 12.7470   5
   3  -2  -2 301.040 14.3772   5
   3  -2  -2 293.478 13.2530   2
   3  -2  -2 293.682 5.23941   6
  -3   2   2 310.071 14.1498   2
  -3   2   2 289.196 5.58127   9
  -3   2   2 301.009 17.1792   1
  -3   2   2 293.824 5.57979  13
  -3   2   2 299.310 5.41595  11
  -3   2   2 294.017 5.34937   7
  -3   2   2 293.010 5.61705  11
  -3   2   2 291.783 5.49674  13
  -3   2   2 290.918 13.1470   5
  -3   2   2 266.040 14.0617   3
  -3   2   2 295.360 5.64032  12
  -3   2   2 287.229 14.0265   5
  -3   2   2 310.627 13.9195   2
   2  -2  -2 573.929 19.2892   2
   2  -2  -2 607.370 17.7730   2
   2  -2  -2 579.764 9.65725  11
   2  -2  -2 582.291 9.67264  13
   2  -2  -2 555.225 18.5173   5
   2  -2  -2 577.298 17.6307   5
   2  -2  -2 587.406 9.58727   6
   2  -2  -2 584.234 9.68959   7
  -2   2   2 570.056 21.7214   1
  -2   2   2 574.373 9.72669  12
  -2   2   2 569.991 9.77072  11
  -2   2   2 576.680 9.69864   9
  -2   2   2 579.767 9.66076  11
  -2   2   2 574.662 9.55345   7
  -2   2   2 593.331 18.9197   3
  -2   2   2 584.378 18.8424   5
  -2   2   2 562.946 18.0604   2
  -2   2   2 561.369 9.64356   6
  -2   2   2 547.768 18.2087   2
  -2   2   2 574.712 9.76183  13
  -2   2   2 601.174 18.0166   5
   1  -2  -2 1991.33 43.6103   5
   1  -2  -2 2006.60 46.7744   1
   1  -2  -2 2025.40 41.4222   5
   1  -2  -2 2089.35 40.5205   2
   1  -2  -2 2053.11 42.1756   2
  -1   2   2 2051.66 41.0798   5
  -1   2   2 2079.43 41.5646   2
  -1   2   2 2011.29 40.7733   2
  -1   2   2 2100.01 40.8610   3
  -1   2   2 2122.23 40.8277   5
  -1   2   2 2044.34 45.7255   1
   0  -2  -2 8255.36 135.631   2
   0  -2  -2 8380.10 139.855   1
   0  -2  -2 8201.24 133.372   3
   0  -2  -2 8085.03 134.823   5
   0  -2  -2 8219.51 134.135   5
   0  -2  -2 8254.10 134.098   2
   0   2   2 8276.12 133.442   3
   0   2   2 8415.28 134.694   5
   0   2   2 8283.52 134.600   5
   0   2   2 8208.61 139.007   1
   0   2   2 8028.12 138.054   2
   0   2   2 8349.09 135.556   2
  -1  -2  -2 315.223 8.25548   3
  -1  -2  -2 325.092 8.42322   2
  -1  -2  -2 320.072 9.22475   2
  -1  -2  -2 328.071 5.24282  12
  -1  -2  -2 324.119 5.30733  11
  -1  -2  -2 314.006 5.27427   6
  -1  -2  -2 317.093 10.6521   1
  -1  -2  -2 335.219 8.63281   5
  -1  -2  -2 325.959 5.36088  13
  -1  -2  -2 328.692 5.29413  13
  -1  -2  -2 318.260 5.28395  11
  -1  -2  -2 315.114 5.23316   8
  -1  -2  -2 333.516 9.02071   5
  -1  -2  -2 322.357 9.59353   4
   1   2   2 318.391 5.26471   8
   1   2   2 321.002 8.70259   5
   1   2   2 325.306 10.0690   4
   1   2   2 325.810 5.25289   6
   1   2   2 327.642 5.35419  13
   1   2   2 335.188 10.3580   1
   1   2   2 324.080 9.23221   2
   1   2   2 330.154 5.30413  13
   1   2   2 329.112 5.30115  12
   1   2   2 314.609 8.48882   3
   1   2   2 328.408 5.31528  11
  -2  -2  -2 313.707 4.92331  13
  -2  -2  -2 319.621 12.2359   4
  -2  -2  -2 292.565 8.35693   1
  -2  -2  -2 304.833 7.32787   5
  -2  -2  -2 300.821 4.77257   6
  -2  -2  -2 312.613 7.60818   2
  -2  -2  -2 291.888 4.87391  13
  -2  -2  -2 304.869 9.23113   3
  -2  -2  -2 296.767 4.88187  11
  -2  -2  -2 300.700 5.03854   8
  -2  -2  -2 287.127 7.04970   2
  -2  -2  -2 308.880 7.75148   5
  -2  -2  -2 314.036 9.13065   1
   2   2   2 304.405 4.88455  13
   2   2   2 310.285 12.7106   4
   2   2   2 303.253 4.92513  11
   2   2   2 303.633 7.41218   2
   2   2   2 306.297 7.14349   5
   2   2   2 309.401 7.87656   5
   2   2   2 296.711 4.86009  11
  -3  -2  -2 157.664 4.50782   5
  -3  -2  -2 163.177 3.37697   7
  -3  -2  -2 147.829 5.70092   1
  -3  -2  -2 149.580 4.70198   1
  -3  -2  -2 155.638 2.66575  11
  -3  -2  -2 158.897 3.45556   9
  -3  -2  -2 167.581 10.7796   4
  -3  -2  -2 158.878 2.62072  11
  -3  -2  -2 157.031 4.07825   5
  -3  -2  -2 155.656 7.93338   3
  -3  -2  -2 158.066 3.00490   8
   3   2   2 159.609 2.70178  13
   3   2   2 161.816 5.70992   2
   3   2   2 152.135 10.7010   4
   3   2   2 158.113 5.27317   2
   3   2   2 157.083 2.64094  13
   3   2   2 157.553 4.08672   5
   3   2   2 155.115 4.68831   5
  -4  -2  -2 32.6419 0.71182  11
  -4  -2  -2 32.0361 2.30935   1
  -4  -2  -2 31.7630 0.70097   6
  -4  -2  -2 31.2657 1.35002   7
  -4  -2  -2 30.0209 5.34636   3
  -4  -2  -2 31.4275 6.61727   4
  -4  -2  -2 32.1297 1.36946  12
  -4  -2  -2 31.3385 0.76723   6
  -4  -2  -2 30.4246 1.44051   9
   4   2   2 32.7807 0.78478  13
   4   2   2 32.9601 3.35142   2
   4   2   2 33.6707 0.76167  13
   4   2   2 33.0520 3.83436   2
  -5  -2  -2 1.02918 0.43488  12
  -5  -2  -2 0.73244 0.15008  11
  -5  -2  -2 1.21630 0.46844   7
  -5  -2  -2 0.78295 0.54729   9
  -5  -2  -2 0.92499 0.24976   6
  -5  -2  -2 0.23343 0.27511   6
   5   2   2 0.86234 0.15940  13
  -6  -2  -2 9.12955 1.00871  12
  -6  -2  -2 7.59563 0.62455   6
  -6  -2  -2 9.51766 0.87678  10
  -6  -2  -2 8.63137 1.10157   9
  -6  -2  -2 9.07847 1.04049   7
  -7  -2  -2 15.2593 1.40516   9
  -7  -2  -2 15.3143 1.30490   7
  -7  -2  -2 12.7748 1.24306  12
  -7  -2  -2 15.9932 1.15673   8
  -7  -2  -2 14.8612 0.94621   6
  -7  -2  -2 16.4328 1.18910  10
  -8  -2  -2 15.5939 1.41455   7
  -8  -2  -2 15.6355 1.24751   8
  -8  -2  -2 16.3406 1.54905   9
  -8  -2  -2 15.3744 1.26762  10
  -8  -2  -2 16.6923 1.49408  12
  -9  -2  -2 22.6970 1.60622  10
  -9  -2  -2 23.7526 1.94146   9
  -8   3   2 3.52720 0.88245   9
  -7   3   2 42.4787 2.14807   9
  -7   3   2 39.4080 1.81128  13
  -7   3   2 39.2692 3.25936  10
  -7   3   2 41.9930 2.82582  11
   6  -3  -2 38.7303 1.68618  13
  -6   3   2 37.0232 1.43660   7
  -6   3   2 37.7363 1.72140  13
  -6   3   2 36.2644 1.89344  10
  -6   3   2 39.4071 1.72255  11
  -6   3   2 38.0092 1.83833   9
  -6   3   2 38.7451 1.91597  12
   5  -3  -2 26.1456 1.04936   6
   5  -3  -2 30.7769 1.36185  11
   5  -3  -2 30.2659 1.04076   6
   5  -3  -2 31.4607 1.41459  13
  -5   3   2 30.1322 1.59608  11
  -5   3   2 29.4285 1.22062   7
  -5   3   2 29.2364 1.57900  13
  -5   3   2 29.7438 1.53507  12
  -5   3   2 28.7523 1.58158  10
  -5   3   2 30.4385 1.42553  11
  -5   3   2 30.0356 1.46841  13
  -5   3   2 30.5207 1.51701   9
   4  -3  -2 14.0324 0.85568   6
   4  -3  -2 13.8694 0.93250  11
   4  -3  -2 15.4401 0.94730  13
   4  -3  -2 14.5288 0.93651   6
  -4   3   2 14.0255 1.00414  13
  -4   3   2 15.9490 1.05178   9
  -4   3   2 14.4039 1.01629  13
  -4   3   2 13.1419 1.00125  12
  -4   3   2 13.1165 0.79343   7
  -4   3   2 15.5503 1.07741  11
  -4   3   2 15.0081 0.98592  11
   3  -3  -2 29.9438 1.19043   7
   3  -3  -2 30.1311 1.15377   6
   3  -3  -2 32.0241 1.22703  11
   3  -3  -2 32.7999 1.25016  13
  -3   3   2 30.2559 1.21428   9
  -3   3   2 32.2376 1.31542  13
  -3   3   2 30.3498 1.31792  11
  -3   3   2 31.8299 1.29394  11
  -3   3   2 29.6408 1.06044   7
  -3   3   2 31.4954 1.33530  13
   2  -3  -2 291.685 5.80399   7
   2  -3  -2 287.508 13.9633   5
   2  -3  -2 311.794 5.48635   6
   2  -3  -2 295.089 5.48166  13
   2  -3  -2 305.550 14.7877   2
   2  -3  -2 286.909 5.92053   6
   2  -3  -2 290.932 13.2072   2
   2  -3  -2 300.070 5.50262  11
   2  -3  -2 300.046 13.0412   5
  -2   3   2 307.569 5.52716  11
  -2   3   2 296.472 5.62185  11
  -2   3   2 280.422 13.7828   2
  -2   3   2 298.555 5.40649  12
  -2   3   2 296.850 5.62244  13
  -2   3   2 287.628 5.58172  13
  -2   3   2 298.339 5.35105   9
  -2   3   2 303.658 13.8265   5
  -2   3   2 296.345 13.7581   2
  -2   3   2 305.875 14.0825   3
  -2   3   2 301.582 13.8543   5
  -2   3   2 301.655 16.5937   1
   1  -3  -2 14.9097 0.70677   6
   1  -3  -2 12.2171 2.80056   2
   1  -3  -2 12.7013 0.63967  12
   1  -3  -2 14.5435 0.69443  13
   1  -3  -2 11.8013 0.60244   9
   1  -3  -2 14.0212 3.41009   2
   1  -3  -2 12.7401 0.73524  13
   1  -3  -2 15.0085 3.10070   5
   1  -3  -2 14.6079 0.69481  11
   1  -3  -2 13.4167 0.62574   7
   1  -3  -2 8.46043 2.58654   5
   1  -3  -2 11.8311 4.11630   1
  -1   3   2 10.6309 2.83746   3
  -1   3   2 14.1582 0.73592   6
  -1   3   2 19.0219 4.31573   5
  -1   3   2 13.6042 0.71231  11
  -1   3   2 12.4280 2.94811   2
  -1   3   2 14.0121 0.58244   9
  -1   3   2 13.7910 0.69662  13
  -1   3   2 12.4531 3.83532   1
  -1   3   2 12.8048 2.72441   5
  -1   3   2 14.1769 0.65894   8
  -1   3   2 5.69712 2.70941   2
  -1   3   2 13.8702 0.69443  11
  -1   3   2 13.8506 0.57740  12
  -1   3   2 13.8970 0.75294  13
   0  -3  -2 659.996 10.7585  12
   0  -3  -2 660.132 11.0218   6
   0  -3  -2 680.598 17.4922   3
   0  -3  -2 673.898 11.0059  13
   0  -3  -2 666.879 10.8310   9
   0  -3  -2 669.587 11.0506  11
   0  -3  -2 674.715 18.0628   2
   0  -3  -2 672.355 11.1707  13
   0  -3  -2 683.280 19.6456   2
   0  -3  -2 673.962 10.9050   8
   0  -3  -2 683.980 22.5722   1
   0  -3  -2 659.543 17.7687   5
   0  -3  -2 673.544 11.0101  11
   0  -3  -2 675.813 18.8103   5
   0   3   2 668.774 10.8314   9
   0   3   2 673.073 11.2568   6
   0   3   2 664.075 18.2448   5
   0   3   2 674.000 11.0667  13
   0   3   2 671.980 11.1295  13
   0   3   2 673.087 21.6075   1
   0   3   2 676.720 11.0278  11
   0   3   2 666.863 10.7110  10
   0   3   2 672.373 10.7030  12
   0   3   2 670.328 10.8996   8
   0   3   2 671.962 17.4181   3
   0   3   2 693.573 18.8679   5
   0   3   2 679.213 18.2564   2
   0   3   2 670.416 11.0555  11
   0   3   2 711.574 19.6199   2
  -1  -3  -2 73.7972 4.74443   5
  -1  -3  -2 78.9333 1.68019  13
  -1  -3  -2 77.1927 1.65929  11
  -1  -3  -2 75.6050 4.79829   2
  -1  -3  -2 77.1205 5.05722   5
  -1  -3  -2 79.3144 1.69365  11
  -1  -3  -2 80.0119 1.66132   9
  -1  -3  -2 76.2578 1.51170   8
  -1  -3  -2 76.8165 4.11893   3
  -1  -3  -2 78.9762 5.51195   2
  -1  -3  -2 82.4864 1.78121  13
  -1  -3  -2 77.8936 1.67381   6
  -1  -3  -2 79.8226 1.49975  12
   1   3   2 78.5387 1.53552   8
   1   3   2 77.5837 1.30375  10
   1   3   2 80.1328 4.90812   5
   1   3   2 84.2356 6.32697   1
   1   3   2 77.7158 4.93923   2
   1   3   2 83.0638 1.78369  13
   1   3   2 75.5328 5.27721   2
   1   3   2 73.7696 4.96459   5
   1   3   2 80.1646 1.69171  11
   1   3   2 84.2779 5.22593   4
   1   3   2 78.2064 1.64956   6
   1   3   2 69.1719 4.01371   3
   1   3   2 79.3356 1.57612  12
   1   3   2 79.9911 1.70312  11
   1   3   2 78.5008 1.68032  13
  -2  -3  -2 74.1958 1.58862  13
  -2  -3  -2 74.1011 1.53213   6
  -2  -3  -2 77.4627 1.58853  11
  -2  -3  -2 81.1754 6.01566   4
  -2  -3  -2 72.9154 3.70248   3
  -2  -3  -2 74.4615 1.37277  10
  -2  -3  -2 74.8566 1.56118  11
  -2  -3  -2 74.3698 1.41736   8
  -2  -3  -2 77.6137 1.59468  13
  -2  -3  -2 79.0001 4.88293   2
  -2  -3  -2 80.8855 5.79959   1
  -2  -3  -2 79.2394 4.73522   2
  -2  -3  -2 74.8668 1.66133  12
  -2  -3  -2 75.4622 4.50706   5
  -2  -3  -2 69.7830 4.39710   5
   2   3   2 79.6671 6.71287   1
   2   3   2 75.9492 1.46007   8
   2   3   2 78.6538 4.44860   5
   2   3   2 76.0921 4.95536   5
   2   3   2 73.8725 1.53477  11
   2   3   2 76.2143 4.52054   2
   2   3   2 76.1272 1.55715  13
   2   3   2 75.4861 1.62805  13
   2   3   2 81.7804 4.08265   3
   2   3   2 76.8550 1.60998  11
   2   3   2 75.6118 5.01103   2
   2   3   2 81.4288 6.77469   4
  -3  -3  -2 54.2290 4.12878   2
  -3  -3  -2 53.8435 1.15321   6
  -3  -3  -2 57.5444 1.29756  11
  -3  -3  -2 55.3500 1.16425  13
  -3  -3  -2 59.6044 4.54148   5
  -3  -3  -2 53.9817 6.43560   4
  -3  -3  -2 53.0069 3.82271   5
  -3  -3  -2 54.7583 1.27237  13
  -3  -3  -2 52.4133 3.50743   2
  -3  -3  -2 53.9560 4.42212   3
  -3  -3  -2 52.1198 4.45093   1
  -3  -3  -2 55.6688 1.19991  11
  -3  -3  -2 56.6419 1.77119   7
  -3  -3  -2 57.7811 1.25866   8
   3   3   2 59.4656 4.20307   2
   3   3   2 66.8122 8.91168   4
   3   3   2 57.6642 1.27686  11
   3   3   2 57.3003 3.63198   5
   3   3   2 66.2511 4.81570   5
   3   3   2 53.4805 1.18113  13
  -4  -3  -2 310.765 10.5825   1
  -4  -3  -2 307.166 8.76287   5
  -4  -3  -2 284.288 10.9570   1
  -4  -3  -2 303.512 4.97385  11
  -4  -3  -2 304.288 6.20010   9
  -4  -3  -2 290.302 16.5023   4
  -4  -3  -2 303.143 5.08447  11
  -4  -3  -2 291.599 5.01484   6
  -4  -3  -2 301.805 6.06844   7
  -4  -3  -2 298.909 12.0087   3
  -4  -3  -2 295.085 7.89442   5
   4   3   2 311.022 10.5582   2
   4   3   2 318.001 18.2596   4
   4   3   2 297.155 8.29276   5
   4   3   2 296.364 9.04808   5
   4   3   2 305.724 5.13581  13
  -5  -3  -2 13.1720 0.41723  11
  -5  -3  -2 11.7112 0.59285   6
  -5  -3  -2 13.0239 1.01166  12
  -5  -3  -2 11.1743 1.09264   9
  -5  -3  -2 13.2224 1.07933   7
  -5  -3  -2 13.0571 0.74389   8
  -5  -3  -2 12.2412 0.46893  11
   5   3   2 13.2598 0.47982  13
  -6  -3  -2 8.53610 1.11933   9
  -6  -3  -2 6.40118 0.93214  12
  -6  -3  -2 7.03707 0.69039   8
  -6  -3  -2 6.89006 1.00027   7
  -6  -3  -2 6.87986 0.59579   6
   6   3   2 7.72049 0.29460  13
  -7  -3  -2 59.6694 2.07255   8
  -7  -3  -2 55.5117 1.84858   6
  -7  -3  -2 59.0759 2.08722  10
  -7  -3  -2 58.0409 2.76384   9
  -7  -3  -2 61.7235 2.64270   7
  -8  -3  -2 0.01419 0.48742  12
  -8  -3  -2 0.25321 0.41038  10
  -8  -3  -2 0.51415 0.55781   7
  -8  -3  -2 -0.5069 0.33584   8
  -8  -3  -2 0.16912 0.56072   9
  -9  -3  -2 4.42731 0.98385  10
  -9  -3  -2 3.60689 0.97689   9
  -9  -3  -2 6.48112 1.11589  12
  -7   4   2 0.46844 0.54583  11
  -7   4   2 0.98927 0.69403  10
  -7   4   2 0.95443 0.59054  13
  -7   4   2 0.21655 0.56024  12
  -7   4   2 0.45586 0.61012   9
   6  -4  -2 10.4017 1.11098  13
  -6   4   2 9.89630 1.06800  11
  -6   4   2 8.33689 1.05490  12
  -6   4   2 8.72071 1.02289   9
  -6   4   2 7.16438 0.99922  13
  -6   4   2 6.69344 0.98221  10
   5  -4  -2 6.55883 0.82511  13
   5  -4  -2 6.21377 0.69704   6
  -5   4   2 5.75558 0.81195  12
  -5   4   2 7.03203 0.89914  11
  -5   4   2 6.12484 0.79952   9
  -5   4   2 8.69061 0.91690  13
  -5   4   2 5.43185 0.84114  10
   4  -4  -2 4.31497 0.64960   6
   4  -4  -2 4.38440 0.65546  11
   4  -4  -2 3.04796 0.56944  13
  -4   4   2 4.30657 0.69139  11
  -4   4   2 3.97438 0.62724  12
  -4   4   2 4.06299 0.70072  11
  -4   4   2 4.62382 0.66767   9
  -4   4   2 3.20141 0.63586  10
  -4   4   2 4.03131 0.69814  13
   3  -4  -2 136.601 3.22657  13
   3  -4  -2 135.172 3.21423   6
   3  -4  -2 135.463 3.21871  11
   3  -4  -2 134.517 3.10159   7
  -3   4   2 135.733 3.22578  10
  -3   4   2 142.376 3.30652  11
  -3   4   2 137.989 3.41452  13
  -3   4   2 138.966 3.14727  12
  -3   4   2 136.337 3.45201  11
  -3   4   2 137.445 3.06747   9
   2  -4  -2 244.219 4.77688   7
   2  -4  -2 249.618 4.93770   6
   2  -4  -2 251.303 4.91738  13
   2  -4  -2 217.246 18.0145   1
   2  -4  -2 252.540 4.93718  11
   2  -4  -2 250.579 13.3411   2
   2  -4  -2 261.992 13.2898   5
   2  -4  -2 245.460 14.1216   5
  -2   4   2 252.741 4.69905  12
  -2   4   2 238.438 16.2928   1
  -2   4   2 255.819 14.1350   3
  -2   4   2 259.886 14.4364   2
  -2   4   2 254.159 4.65551   9
  -2   4   2 258.475 5.12684  13
  -2   4   2 238.176 13.9096   5
  -2   4   2 261.670 4.99396  11
  -2   4   2 247.008 4.79060  10
  -2   4   2 231.863 13.1160   5
  -2   4   2 264.813 14.7153   2
  -2   4   2 248.970 5.08888  11
   1  -4  -2 -0.9451 3.70146   1
   1  -4  -2 2.73142 2.45526   5
   1  -4  -2 3.90807 2.61603   2
   1  -4  -2 0.01096 2.86580   2
   1  -4  -2 1.30455 2.54414   5
  -1   4   2 2.03225 3.23959   1
  -1   4   2 2.67949 2.38697   5
  -1   4   2 1.53838 2.36602   2
  -1   4   2 -0.1466 2.12911   5
  -1   4   2 -2.0668 2.92806   2
  -1   4   2 3.92422 2.59278   3
   0  -4  -2 199.147 10.1588   2
   0  -4  -2 181.939 9.59837   5
   0  -4  -2 193.617 3.80861  11
   0  -4  -2 200.259 14.1103   1
   0  -4  -2 190.681 3.49039  12
   0  -4  -2 187.382 3.92506  13
   0  -4  -2 193.540 3.76128  13
   0  -4  -2 192.891 3.64069   8
   0  -4  -2 174.973 9.95934   5
   0  -4  -2 178.109 10.5631   2
   0   4   2 201.183 10.1833   5
   0   4   2 197.426 12.3665   1
   0   4   2 201.214 11.0998   2
   0   4   2 196.709 10.1561   2
   0   4   2 196.542 3.42944  12
   0   4   2 195.936 10.4888   5
   0   4   2 194.934 3.80179  11
   0   4   2 199.731 3.93708  13
   0   4   2 189.790 3.39297  10
   0   4   2 192.412 3.81691  11
   0   4   2 182.401 9.04352   3
   0   4   2 196.177 3.56761   9
   0   4   2 194.715 3.63203   8
  -1  -4  -2 422.825 14.6652   5
  -1  -4  -2 444.614 15.6461   2
  -1  -4  -2 428.162 7.26209  11
  -1  -4  -2 413.773 14.1320   5
  -1  -4  -2 411.515 7.25588   6
  -1  -4  -2 451.261 18.3863   1
  -1  -4  -2 419.217 6.98308   8
  -1  -4  -2 415.965 7.26145  11
  -1  -4  -2 416.822 6.91827  12
  -1  -4  -2 421.740 12.3997   3
  -1  -4  -2 426.443 7.40915  13
  -1  -4  -2 441.956 14.4069   2
  -1  -4  -2 421.534 7.24407  13
   1   4   2 428.292 12.4792   3
   1   4   2 416.968 14.3244   2
   1   4   2 438.076 15.7368   2
   1   4   2 416.093 6.98275   8
   1   4   2 429.020 7.22994   6
   1   4   2 443.501 15.1643   5
   1   4   2 417.487 7.01239  12
   1   4   2 416.421 13.8814   4
   1   4   2 430.278 14.4561   5
   1   4   2 417.394 7.35068  13
   1   4   2 397.108 7.91752  11
   1   4   2 424.427 7.29816  11
   1   4   2 420.150 6.71587  10
   1   4   2 426.438 18.6855   1
  -2  -4  -2 28.1306 4.33008   4
  -2  -4  -2 24.1502 0.62226   8
  -2  -4  -2 25.1025 4.07701   2
  -2  -4  -2 24.8015 0.88070  13
  -2  -4  -2 21.1254 3.64972   5
  -2  -4  -2 24.3739 0.89773  13
  -2  -4  -2 16.8993 3.26405   5
  -2  -4  -2 23.5918 0.84435  11
  -2  -4  -2 24.9691 4.79015   1
  -2  -4  -2 21.9690 2.49576   3
  -2  -4  -2 25.7885 0.79645  12
  -2  -4  -2 24.1089 1.08090   7
  -2  -4  -2 25.1374 0.50892  10
  -2  -4  -2 25.9798 0.87792  11
  -2  -4  -2 27.4171 3.98194   2
   2   4   2 29.9797 3.98588   5
   2   4   2 27.5268 3.76176   2
   2   4   2 24.7242 4.34989   1
   2   4   2 25.5086 0.67938   8
   2   4   2 24.8997 0.91894  13
   2   4   2 29.1693 4.70058   2
   2   4   2 28.1767 2.92182   3
   2   4   2 30.5734 5.27310   4
   2   4   2 24.7452 0.75472   6
  -3  -4  -2 46.3324 1.19684   6
  -3  -4  -2 47.5333 5.53741   2
  -3  -4  -2 48.9310 5.12333   5
  -3  -4  -2 44.0429 5.88081   1
  -3  -4  -2 44.7325 1.18129  11
  -3  -4  -2 43.9971 6.55744   1
  -3  -4  -2 44.7811 1.63521   7
  -3  -4  -2 45.1822 1.04636  10
  -3  -4  -2 45.8493 1.26253  13
  -3  -4  -2 50.9278 4.68629   2
  -3  -4  -2 38.6067 6.29017   4
  -3  -4  -2 48.1488 3.16216   3
  -3  -4  -2 43.2066 4.40215   5
  -3  -4  -2 45.6879 1.24883  11
  -3  -4  -2 46.1846 0.94137   8
   3   4   2 44.2144 1.25037  11
   3   4   2 42.8869 4.43382   5
   3   4   2 51.7658 6.03976   5
   3   4   2 48.6351 5.06516   2
   3   4   2 37.6601 4.98628   2
   3   4   2 46.3661 1.28996  13
   3   4   2 59.9849 8.89145   4
  -4  -4  -2 519.304 8.60465  11
  -4  -4  -2 510.690 8.33421   8
  -4  -4  -2 492.501 8.30497  13
  -4  -4  -2 546.094 8.77062  11
  -4  -4  -2 507.062 9.54664   7
  -4  -4  -2 506.047 8.49646   6
  -4  -4  -2 498.527 8.56093  10
  -4  -4  -2 500.562 8.43391  13
   4   4   2 518.264 8.52489  11
  -5  -4  -2 1.27022 0.55972   9
  -5  -4  -2 1.79204 0.33372   6
  -5  -4  -2 1.29926 0.51587   7
  -5  -4  -2 1.50338 0.38095   8
  -5  -4  -2 1.82296 0.30015  11
  -5  -4  -2 1.57444 0.33432   8
  -5  -4  -2 1.57314 0.23583  11
   5   4   2 1.78774 0.28721  13
  -6  -4  -2 16.0353 0.86933   6
  -6  -4  -2 16.5525 0.84274   8
  -6  -4  -2 17.5224 1.30628  12
  -6  -4  -2 18.2831 1.43964   9
  -6  -4  -2 16.6017 1.37145   7
  -7  -4  -2 10.4323 0.89458  10
  -7  -4  -2 9.04762 1.54668   9
  -7  -4  -2 9.06237 1.38218  12
  -7  -4  -2 9.37809 0.79932   6
  -7  -4  -2 10.1195 1.20998   7
  -7  -4  -2 7.80113 0.71570   8
  -8  -4  -2 8.52746 0.92461  10
  -8  -4  -2 6.78608 1.16153   7
  -8  -4  -2 7.41391 1.27570   9
  -8  -4  -2 10.9425 1.38248  12
  -9  -4  -2 54.2222 3.00343   9
  -9  -4  -2 54.0404 2.26727  10
  -9  -4  -2 57.2793 2.81450  12
  -9  -4  -2 54.1524 3.02338   7
  -7   5   2 0.74922 0.63991   9
  -7   5   2 2.28108 0.77514  13
  -6   5   2 88.3071 3.03582  12
  -6   5   2 92.1443 3.11805  11
  -6   5   2 90.4147 3.23389  10
  -6   5   2 91.0133 2.87305   9
  -6   5   2 89.8055 3.14783  13
   5  -5  -2 79.8515 2.50648   6
   5  -5  -2 79.2749 2.71162  13
  -5   5   2 81.4484 2.77563  11
  -5   5   2 73.0356 2.43968   9
  -5   5   2 80.6413 2.82628  13
  -5   5   2 85.1386 2.83928  10
  -5   5   2 80.5189 2.63992  12
   4  -5  -2 19.3467 1.26499  13
   4  -5  -2 20.3784 1.24881  11
   4  -5  -2 19.0331 1.23888   6
  -4   5   2 22.2026 1.26129  12
  -4   5   2 22.8856 1.39488  13
  -4   5   2 18.2815 1.25376  10
  -4   5   2 19.1234 1.12650   9
  -4   5   2 21.3939 1.42537  11
  -4   5   2 19.4652 1.31486  11
   3  -5  -2 148.297 3.66979   6
   3  -5  -2 153.687 3.68950  11
   3  -5  -2 149.068 3.69026  13
  -3   5   2 150.298 3.56478  10
  -3   5   2 153.660 3.36511   9
  -3   5   2 156.869 3.46170  12
  -3   5   2 155.510 3.78300  11
   2  -5  -2 45.7907 1.68119  13
   2  -5  -2 46.4114 1.67649  11
  -2   5   2 47.3197 1.82302  13
  -2   5   2 46.0603 1.76507  11
  -2   5   2 45.8629 1.75463  11
  -2   5   2 49.2070 1.46746  12
  -2   5   2 46.0646 1.47546   9
  -2   5   2 46.7240 1.54390  10
   1  -5  -2 735.867 32.7795   1
   1  -5  -2 752.430 25.0985   2
   1  -5  -2 725.072 25.7831   5
   1  -5  -2 723.258 12.4468  11
   1  -5  -2 732.250 12.5363   6
   1  -5  -2 750.239 24.4699   5
   1  -5  -2 714.568 27.0005   2
   1  -5  -2 717.579 12.4161  13
  -1   5   2 739.004 12.0472   9
  -1   5   2 727.016 12.4928  11
  -1   5   2 716.219 25.2486   5
  -1   5   2 731.296 12.6937  13
  -1   5   2 745.435 25.4685   5
  -1   5   2 704.334 26.0741   2
  -1   5   2 731.258 11.9603  12
  -1   5   2 726.853 24.7554   3
  -1   5   2 727.686 29.4050   1
  -1   5   2 729.077 12.0600  10
  -1   5   2 725.274 12.6166  11
   0  -5  -2 931.280 26.2556   2
   0  -5  -2 906.393 15.2034  13
   0  -5  -2 926.024 15.3096   6
   0  -5  -2 917.664 15.2312  11
   0  -5  -2 918.756 26.5613   5
   0  -5  -2 933.792 34.5946   1
   0  -5  -2 868.219 27.4693   5
   0  -5  -2 895.370 15.2667  11
   0   5   2 923.236 15.3054  11
   0   5   2 919.962 32.1300   1
   0   5   2 904.422 26.9203   5
   0   5   2 928.256 14.7536  12
   0   5   2 938.295 27.8274   5
   0   5   2 928.812 15.4570  13
   0   5   2 920.192 14.9347   9
   0   5   2 906.614 27.0658   2
   0   5   2 918.872 34.6276   2
   0   5   2 921.622 25.4796   3
   0   5   2 913.189 14.6804  10
  -1  -5  -2 184.496 3.70818  11
  -1  -5  -2 182.724 3.76305   6
  -1  -5  -2 159.722 9.68131   2
  -1  -5  -2 182.109 3.86272  13
  -1  -5  -2 191.388 13.9895   1
  -1  -5  -2 189.201 3.74144  13
  -1  -5  -2 186.203 3.74320  11
  -1  -5  -2 183.562 3.41842   8
  -1  -5  -2 197.023 11.5437   2
   1   5   2 181.451 3.11713  10
   1   5   2 182.245 10.5365   5
   1   5   2 167.127 10.0930   2
   1   5   2 180.834 3.76331  11
   1   5   2 184.515 3.43336  12
   1   5   2 178.779 3.40480   8
   1   5   2 173.649 8.59305   3
   1   5   2 167.199 9.22133   4
   1   5   2 175.586 11.3528   2
   1   5   2 187.217 3.87454  13
   1   5   2 185.302 10.8760   5
   1   5   2 186.816 12.6439   1
  -2  -5  -2 210.753 4.45205   7
  -2  -5  -2 196.848 10.5459   2
  -2  -5  -2 211.427 13.7463   1
  -2  -5  -2 224.789 11.0633   5
  -2  -5  -2 214.515 10.6226   5
  -2  -5  -2 204.150 11.1202   2
  -2  -5  -2 213.331 4.11523  13
  -2  -5  -2 205.715 4.15689  13
  -2  -5  -2 211.491 4.07919  11
  -2  -5  -2 207.327 3.40312  10
  -2  -5  -2 206.036 3.61753   8
  -2  -5  -2 211.156 4.11186   6
  -2  -5  -2 208.344 4.06775  11
   2   5   2 214.863 11.9125   2
   2   5   2 205.892 12.6853   1
   2   5   2 193.614 10.8409   2
   2   5   2 208.393 4.15058  11
   2   5   2 222.920 12.1877   4
   2   5   2 215.536 4.06882  12
   2   5   2 208.798 3.94378   6
   2   5   2 208.719 3.43784  10
   2   5   2 205.144 11.2367   5
   2   5   2 200.375 12.6659   5
   2   5   2 202.971 3.64838   8
   2   5   2 211.523 4.20863  13
  -3  -5  -2 36.4328 5.53499   2
  -3  -5  -2 39.3561 1.27514  13
  -3  -5  -2 33.3584 4.94158   5
  -3  -5  -2 36.7345 0.81984  10
  -3  -5  -2 36.9381 1.17358  11
  -3  -5  -2 36.5908 0.76626   8
  -3  -5  -2 37.5287 1.56840   7
  -3  -5  -2 44.2138 5.64284   2
  -3  -5  -2 38.3118 1.24901  11
  -3  -5  -2 36.6279 6.34168   4
  -3  -5  -2 38.4263 1.23616  13
  -3  -5  -2 48.0005 6.43030   5
  -3  -5  -2 38.2749 1.22799   6
  -3  -5  -2 35.1506 6.15063   1
   3   5   2 34.0705 6.02706   1
   3   5   2 30.5171 5.40279   2
   3   5   2 45.7552 5.63668   2
   3   5   2 45.1365 5.46197   5
   3   5   2 37.3875 0.89725   6
   3   5   2 37.5275 1.28898  13
   3   5   2 37.0983 2.97150   3
   3   5   2 32.8417 6.59642   4
  -4  -5  -2 57.8108 2.16850   7
  -4  -5  -2 58.3965 1.62017   6
  -4  -5  -2 59.8603 1.53216  13
  -4  -5  -2 58.3401 1.63726  13
  -4  -5  -2 58.5678 1.49991  11
  -4  -5  -2 55.9720 1.64895  11
   4   5   2 61.8411 1.69864  13
   4   5   2 57.6181 1.63474  11
  -5  -5  -2 11.1453 0.41773   8
  -5  -5  -2 10.7068 0.72219   6
  -5  -5  -2 11.0852 1.15615   7
  -5  -5  -2 11.2953 0.70246  11
  -5  -5  -2 11.6718 0.59216  13
  -5  -5  -2 10.8086 0.49698  13
  -5  -5  -2 11.3774 0.39813   8
  -5  -5  -2 10.7872 0.56043  11
  -5  -5  -2 12.6702 1.23449   9
   5   5   2 11.1671 0.70070  13
  -6  -5  -2 142.605 4.33035   9
  -6  -5  -2 133.803 2.71757   8
  -6  -5  -2 135.424 4.15798   7
  -6  -5  -2 141.259 2.69039   8
  -6  -5  -2 138.769 2.56234  11
  -6  -5  -2 141.179 2.72288  11
  -6  -5  -2 132.890 3.14931   6
   6   5   2 137.599 2.83008  13
  -7  -5  -2 7.33413 0.76299  10
  -7  -5  -2 5.70070 1.12750   9
  -7  -5  -2 6.75806 0.76754   6
  -8  -5  -2 16.3016 1.26215  10
  -8  -5  -2 16.1582 1.71989   7
  -8  -5  -2 16.7543 1.60041  12
  -8  -5  -2 19.1097 1.84534   9
  -9  -5  -2 52.1334 2.99696   9
  -9  -5  -2 46.6108 2.60669  12
  -9  -5  -2 47.6600 2.86783   7
  -6   6   2 8.45251 1.16214  10
  -6   6   2 5.62691 0.97035  12
  -6   6   2 3.54175 0.83182   9
  -6   6   2 5.42480 0.99534  13
  -6   6   2 4.14333 0.97779  11
   5  -6  -2 27.1618 1.56143   6
   5  -6  -2 30.4132 1.81669  13
  -5   6   2 29.6269 1.64557  12
  -5   6   2 28.2297 1.80473  13
  -5   6   2 29.1485 1.56839   9
  -5   6   2 29.3127 1.75312  10
  -5   6   2 31.6290 1.86689  11
   4  -6  -2 78.1963 2.69643  13
   4  -6  -2 82.5367 2.71565   6
  -4   6   2 77.7205 2.60951  10
  -4   6   2 80.9105 2.45145  12
  -4   6   2 76.2076 2.83221  13
  -4   6   2 79.9087 2.46551   9
  -4   6   2 84.7089 2.82716  11
   3  -6  -2 38.7364 1.76132  11
   3  -6  -2 34.2495 1.68826  13
   3  -6  -2 38.4841 1.78436   6
  -3   6   2 33.6252 2.17999  11
  -3   6   2 37.3876 1.49468  12
  -3   6   2 36.7528 1.76715  11
  -3   6   2 35.4958 1.80907  13
  -3   6   2 36.1012 1.45219   9
  -3   6   2 37.2106 1.59487  10
   2  -6  -2 21.6095 1.28238  11
   2  -6  -2 20.1898 1.27999   6
  -2   6   2 24.0459 1.10862   9
  -2   6   2 22.1605 1.11532  10
  -2   6   2 20.9673 1.32145  13
  -2   6   2 20.8459 1.03236  12
  -2   6   2 18.7088 1.24172  11
   1  -6  -2 90.1751 2.55672  13
   1  -6  -2 90.4976 2.56037  11
   1  -6  -2 91.7112 2.65685   6
  -1   6   2 86.9394 2.56649  11
  -1   6   2 90.7668 2.13433  12
  -1   6   2 90.6185 2.25810   9
  -1   6   2 89.4240 2.16871  10
  -1   6   2 92.8288 2.73713  13
   0  -6  -2 60.1431 1.91324  11
   0  -6  -2 55.1253 2.41582   6
   0  -6  -2 61.3575 1.94024  13
   0   6   2 61.5199 1.75452   9
   0   6   2 61.1734 1.49174  10
   0   6   2 58.5156 1.94111  11
   0   6   2 59.2320 2.03464  13
   0   6   2 62.1481 1.58358  12
  -1  -6  -2 295.703 5.80777  13
  -1  -6  -2 297.170 15.3216   5
  -1  -6  -2 307.087 15.3264   2
  -1  -6  -2 279.758 19.2071   1
  -1  -6  -2 319.504 15.4555   5
  -1  -6  -2 308.919 5.87292  11
  -1  -6  -2 307.769 16.9412   2
  -1  -6  -2 311.015 5.95948   6
   1   6   2 299.025 15.2752   5
   1   6   2 306.618 6.03511  13
   1   6   2 300.735 13.5155   4
   1   6   2 267.142 24.4611   2
   1   6   2 303.555 6.01092  11
   1   6   2 310.330 13.1266   3
   1   6   2 311.395 15.9937   5
   1   6   2 309.019 18.7261   1
   1   6   2 297.937 5.13763  10
   1   6   2 299.528 15.1468   2
   1   6   2 310.433 5.50138  12
  -2  -6  -2 13.3407 4.25022   5
  -2  -6  -2 19.2350 1.12785   7
  -2  -6  -2 28.0619 5.91466   2
  -2  -6  -2 19.4741 1.03303  13
  -2  -6  -2 18.4470 4.81181   2
  -2  -6  -2 20.1446 6.27547   1
  -2  -6  -2 18.6151 0.99184   6
  -2  -6  -2 13.8882 4.03027   5
  -2  -6  -2 18.6282 0.97468  11
  -2  -6  -2 20.0745 0.96608  11
  -2  -6  -2 19.5409 0.99438  13
   2   6   2 27.2152 5.61077   4
   2   6   2 19.2919 4.42174   2
   2   6   2 20.3221 0.56402  10
   2   6   2 12.2283 4.61171   1
   2   6   2 20.0951 1.07578  13
   2   6   2 18.8382 0.99470  11
   2   6   2 16.7654 4.76199   5
   2   6   2 15.9258 4.99039   2
   2   6   2 19.9354 0.93186  12
   2   6   2 15.3807 3.35115   3
   2   6   2 19.9194 0.71964   8
  -3  -6  -2 128.866 2.20738  10
  -3  -6  -2 128.007 3.45696   7
  -3  -6  -2 131.036 3.04966   6
  -3  -6  -2 128.981 2.92788  11
  -3  -6  -2 132.766 3.04133  11
  -3  -6  -2 127.523 3.00833  13
  -3  -6  -2 131.505 3.10330  13
   3   6   2 128.077 2.31444   8
   3   6   2 131.065 2.64960   6
  -4  -6  -2 724.130 13.1503   7
  -4  -6  -2 708.715 11.3357  10
  -4  -6  -2 688.669 11.9692  13
  -4  -6  -2 724.545 12.1608  11
  -4  -6  -2 711.877 12.1099   6
  -4  -6  -2 699.540 11.9114  11
   4   6   2 701.680 12.1932  13
   4   6   2 711.027 12.1978  11
  -5  -6  -2 126.258 3.85302   7
  -5  -6  -2 122.514 2.65948  13
  -5  -6  -2 125.966 2.97049  11
  -5  -6  -2 122.130 2.68322  10
  -5  -6  -2 125.784 2.71858  11
  -5  -6  -2 120.835 2.95224   6
   5   6   2 126.641 3.00916  13
   5   6   2 120.947 3.71559  11
  -6  -6  -2 47.0631 1.30263  11
  -6  -6  -2 44.6603 1.67685   6
  -6  -6  -2 46.3327 2.37953   7
  -6  -6  -2 47.6592 2.43794   9
  -6  -6  -2 46.2020 1.48875  11
   6   6   2 46.8460 1.56674  13
  -7  -6  -2 18.2453 1.66770   9
  -7  -6  -2 16.5177 0.98417  10
  -7  -6  -2 16.0987 1.61552   7
  -7  -6  -2 18.4377 1.19941   6
  -8  -6  -2 6.79083 1.32873   9
  -8  -6  -2 6.00770 1.30567   7
  -8  -6  -2 6.49432 1.13893  12
  -8  -6  -2 8.10461 0.80951  10
  -9  -6  -2 26.0225 1.99291  12
  -9  -6  -2 24.3910 2.21597   7
  -6   7   2 32.0522 1.83499   9
   5  -7  -2 14.1875 1.54446  13
   5  -7  -2 12.1491 1.33739   6
  -5   7   2 14.5388 1.32480   9
  -5   7   2 14.1111 1.35814  10
  -5   7   2 10.8605 1.48313  13
  -5   7   2 17.4418 1.95035  11
   4  -7  -2 58.2268 2.54070  11
   4  -7  -2 63.6832 2.57832  13
   4  -7  -2 60.8042 2.50507   6
  -4   7   2 63.4616 2.61266  11
  -4   7   2 63.8801 2.39390  10
  -4   7   2 60.0697 2.65818  13
  -4   7   2 55.1666 2.07471  12
  -4   7   2 60.8265 2.14935   9
   3  -7  -2 13.1180 1.23006  13
   3  -7  -2 11.1342 1.17314   6
   3  -7  -2 11.2358 1.16288  11
  -3   7   2 11.2554 1.21718  13
  -3   7   2 12.7655 1.00572   9
  -3   7   2 11.5926 0.97957  12
  -3   7   2 10.5208 1.18856  11
  -3   7   2 12.0416 1.04892  10
   2  -7  -2 1697.97 29.3537   6
   2  -7  -2 1760.36 29.2945  13
   2  -7  -2 1803.62 29.3503  11
  -2   7   2 1775.38 28.6571  10
  -2   7   2 1784.49 29.6503  13
  -2   7   2 1831.17 28.6827   9
  -2   7   2 1760.07 29.3859  11
  -2   7   2 1745.54 28.4475  12
   1  -7  -2 415.902 8.33797   6
   1  -7  -2 410.764 8.13958  11
   1  -7  -2 421.713 8.17900  13
  -1   7   2 429.707 7.70614   9
  -1   7   2 424.069 7.48831  12
  -1   7   2 424.647 8.46066  11
   0  -7  -2 18.9223 1.16355  13
   0  -7  -2 18.2094 1.19822   6
   0  -7  -2 19.8467 1.19848  11
   0   7   2 19.1901 0.92736  12
   0   7   2 18.9966 1.02463   9
   0   7   2 18.6402 0.81824  10
   0   7   2 19.3480 1.26509  13
   0   7   2 17.1123 1.14811  11
  -1  -7  -2 0.24086 0.27396  11
  -1  -7  -2 0.38445 0.36859  11
  -1  -7  -2 0.40657 0.35173  13
  -1  -7  -2 0.37366 0.36027   6
   1   7   2 0.07789 0.33242  11
   1   7   2 0.48595 0.20848  10
   1   7   2 0.21019 0.36820  13
   1   7   2 0.26931 0.27571  12
  -2  -7  -2 0.18431 0.30839  11
  -2  -7  -2 0.67555 0.31744  11
  -2  -7  -2 0.20721 0.38604   7
  -2  -7  -2 0.33948 0.36992   6
  -2  -7  -2 0.48149 0.37574  13
   2   7   2 0.50481 0.38466  13
   2   7   2 0.79671 0.36079  11
   2   7   2 0.38405 0.16887  10
   2   7   2 0.61876 0.22635   8
   2   7   2 0.09529 0.31473  12
  -3  -7  -2 0.83503 0.13555  10
  -3  -7  -2 0.34657 0.26420  11
  -3  -7  -2 1.78626 0.57390   7
  -3  -7  -2 0.79579 0.41975   6
  -3  -7  -2 0.64474 0.39500  13
  -3  -7  -2 0.25541 0.31928  11
  -3  -7  -2 0.94886 0.35571  13
   3   7   2 0.62523 0.18366   8
   3   7   2 0.35139 0.31584  11
   3   7   2 0.17441 0.28054   6
  -4  -7  -2 1288.53 20.1660  10
  -4  -7  -2 1262.42 21.2852  13
  -4  -7  -2 1271.09 21.1533  11
  -4  -7  -2 1287.85 22.3683   7
  -4  -7  -2 1317.93 21.4500  11
  -4  -7  -2 1313.63 21.4271  13
  -4  -7  -2 1304.43 21.4503   6
   4   7   2 1281.27 21.4783  11
   4   7   2 1294.38 21.5869  13
  -5  -7  -2 54.4371 1.94666   6
  -5  -7  -2 50.2586 2.43133   7
  -5  -7  -2 51.9001 1.63984  11
  -5  -7  -2 54.2361 1.86100  13
  -5  -7  -2 49.5268 1.69400  13
  -5  -7  -2 54.3792 1.47928  10
  -5  -7  -2 55.4305 1.92833  11
   5   7   2 48.5206 1.77999  11
   5   7   2 50.5648 1.86312  13
  -6  -7  -2 38.4720 2.26374   7
  -6  -7  -2 38.0275 2.27802   9
  -6  -7  -2 41.3965 1.57815  11
  -6  -7  -2 37.7671 1.19194  13
  -6  -7  -2 42.0251 1.35035  13
  -6  -7  -2 38.9486 1.31359  11
  -6  -7  -2 38.4820 1.68470   6
  -7  -7  -2 2.89600 0.93387   7
  -7  -7  -2 2.92494 0.38117  11
  -7  -7  -2 1.82302 0.59739   6
  -7  -7  -2 3.07835 0.55517  10
  -7  -7  -2 2.40453 0.91859   9
  -7  -7  -2 2.84918 0.43880  11
  -8  -7  -2 66.2997 3.44916   7
  -8  -7  -2 64.2948 4.29142   9
  -8  -7  -2 65.8504 3.08492  12
  -9  -7  -2 15.5628 1.62854  12
   5  -8  -2 12.3084 1.48912  13
   5  -8  -2 11.4607 1.34847   6
  -5   8   2 13.1345 1.30572   9
  -5   8   2 8.79021 1.58398  12
  -5   8   2 11.1319 1.57180  13
  -5   8   2 13.9665 1.44500  10
  -5   8   2 11.9915 1.54973  11
   4  -8  -2 41.5698 2.39702  13
   4  -8  -2 41.1584 2.23584   6
  -4   8   2 43.8508 2.07149  10
  -4   8   2 36.8383 2.22134  13
  -4   8   2 41.5908 1.88521   9
  -4   8   2 38.5404 1.86864  12
  -4   8   2 43.3305 2.39256  11
   3  -8  -2 1.31474 0.69058   6
   3  -8  -2 1.62255 0.66938  11
   3  -8  -2 -0.1381 0.59348  13
  -3   8   2 0.68889 0.51987  12
  -3   8   2 -0.0955 0.44918  10
  -3   8   2 0.72150 0.63176  13
  -3   8   2 0.32301 0.53004   9
  -3   8   2 0.38220 0.56925  11
   2  -8  -2 72.9885 2.75621  11
   2  -8  -2 74.2177 2.83820   6
   2  -8  -2 74.9769 2.76505  13
  -2   8   2 75.9025 2.31570  10
  -2   8   2 75.2621 2.92590  13
  -2   8   2 73.8852 2.38244   9
  -2   8   2 73.9609 2.81644  11
   1  -8  -2 336.166 7.39314  11
   1  -8  -2 348.022 7.43005   6
   1  -8  -2 343.046 7.30696  13
  -1   8   2 350.228 6.54075  12
  -1   8   2 342.025 6.44625  10
  -1   8   2 346.850 7.39658  11
  -1   8   2 352.643 6.74989   9
   0  -8  -2 60.8043 2.26916  13
   0  -8  -2 58.9221 2.33094   6
   0   8   2 60.3617 2.00316   9
   0   8   2 60.6613 1.66739  10
   0   8   2 59.8078 1.81456  12
   0   8   2 58.1368 2.37865  13
   0   8   2 59.3454 2.31850  11
  -1  -8  -2 109.941 3.11668  11
  -1  -8  -2 109.324 3.26253   6
  -1  -8  -2 108.378 3.11655  13
   1   8   2 110.627 3.32590  13
   1   8   2 109.331 3.21585  11
   1   8   2 106.837 2.28817  10
   1   8   2 113.801 2.74969  12
  -2  -8  -2 44.6385 1.97867   7
  -2  -8  -2 41.1429 1.73349  11
  -2  -8  -2 43.0457 1.78966  13
  -2  -8  -2 40.9320 1.76838  11
  -2  -8  -2 39.5880 1.81294   6
   2   8   2 42.8972 1.62825  12
   2   8   2 42.3216 1.89156  13
   2   8   2 39.1624 2.11693  11
  -3  -8  -2 24.2388 1.41350   6
  -3  -8  -2 23.4561 1.33415  11
  -3  -8  -2 23.5420 1.36004  13
  -3  -8  -2 24.2511 1.25626  11
  -3  -8  -2 23.0353 1.56295   7
   3   8   2 24.2518 1.36510  11
   3   8   2 23.3768 1.31392  12
   3   8   2 23.7741 0.81236   8
  -4  -8  -2 4.96934 0.66668  11
  -4  -8  -2 5.46887 0.82107   6
  -4  -8  -2 4.50774 0.69032  13
  -4  -8  -2 5.31607 0.78586  11
  -4  -8  -2 5.66948 0.80751  13
  -4  -8  -2 4.58420 0.93950   7
   4   8   2 5.88909 0.85843  13
   4   8   2 6.76098 0.51437   6
   4   8   2 5.08450 0.73647  11
  -5  -8  -2 42.6586 1.78335  13
  -5  -8  -2 41.8364 1.57705  11
  -5  -8  -2 39.6861 1.77290  11
  -5  -8  -2 38.6630 1.79516   6
  -5  -8  -2 40.0173 2.26461   7
   5   8   2 39.1684 1.80335  13
  -6  -8  -2 11.7891 0.97400  11
  -6  -8  -2 8.80488 0.99044   6
  -6  -8  -2 10.0975 0.86739  13
  -6  -8  -2 9.85648 1.40178   7
  -6  -8  -2 9.84361 0.76357  11
  -7  -8  -2 2.75429 0.52879  11
  -7  -8  -2 3.55155 1.03301   9
  -7  -8  -2 2.26896 0.82675   7
  -7  -8  -2 1.42542 0.56942   6
  -8  -8  -2 0.72479 0.76202   9
  -8  -8  -2 0.32116 0.77533   7
   4  -9  -2 0.08688 0.70694  13
   4  -9  -2 0.29014 0.78907   6
  -4   9   2 0.24931 0.75955  10
  -4   9   2 -0.0718 0.98600   9
  -4   9   2 0.77520 0.74572  13
  -4   9   2 0.49694 0.59559  12
  -4   9   2 1.09521 0.77576  11
   3  -9  -2 1.61337 0.75381   6
   3  -9  -2 -0.4551 0.51424  13
   3  -9  -2 0.51466 0.75442  11
  -3   9   2 0.06563 0.53584   9
  -3   9   2 -0.1595 0.49202  12
  -3   9   2 0.36513 0.71603  11
  -3   9   2 -0.3699 0.59069  13
  -3   9   2 1.14063 0.59692  10
   2  -9  -2 137.616 4.21145  11
   2  -9  -2 138.039 4.28809   6
   2  -9  -2 134.105 4.12207  13
  -2   9   2 129.573 3.39662  12
  -2   9   2 136.420 3.49559  10
  -2   9   2 136.981 4.39513  13
  -2   9   2 152.319 4.67997  11
  -2   9   2 134.211 3.59644   9
   1  -9  -2 0.10647 0.56690   6
   1  -9  -2 0.48126 0.63112  13
   1  -9  -2 0.50973 0.59443  11
  -1   9   2 0.51996 0.49805   9
  -1   9   2 0.22306 0.45363  12
  -1   9   2 -0.1096 0.51260  11
  -1   9   2 0.35965 0.37897  10
  -1   9   2 -0.1095 0.49717  13
   0  -9  -2 39.0260 1.97889  13
   0  -9  -2 40.2660 1.98654  11
   0   9   2 39.9876 1.38221  10
   0   9   2 39.0045 1.56586  12
   0   9   2 38.1385 1.75402   9
   0   9   2 42.7410 2.17566  13
   0   9   2 33.2173 1.94016  11
  -1  -9  -2 147.373 4.04230  11
  -1  -9  -2 147.704 4.07338   7
  -1  -9  -2 150.301 4.20196   6
  -1  -9  -2 149.446 4.08582  13
   1   9   2 148.684 4.25203  13
   1   9   2 148.696 4.18505  11
   1   9   2 148.650 3.56964  12
   1   9   2 150.416 3.04311  10
  -2  -9  -2 140.415 3.88597  13
  -2  -9  -2 138.147 4.07062   7
  -2  -9  -2 137.626 3.83216  11
  -2  -9  -2 138.615 3.98799   6
   2   9   2 135.076 3.91441  11
   2   9   2 145.814 3.60492  12
   2   9   2 139.901 2.73295  10
   2   9   2 137.194 4.03021  13
  -3  -9  -2 101.995 3.27366   6
  -3  -9  -2 107.523 3.26007  13
  -3  -9  -2 103.905 3.54074   7
  -3  -9  -2 96.6802 3.16120  11
  -3  -9  -2 105.188 3.22508  11
   3   9   2 106.815 3.09929  12
   3   9   2 101.055 3.25194  11
   3   9   2 103.634 2.28220   8
  -4  -9  -2 13.3074 1.45132   7
  -4  -9  -2 12.7561 1.12996  11
  -4  -9  -2 13.2612 1.21702   6
  -4  -9  -2 13.1847 1.16960  13
   4   9   2 13.4521 1.22390  13
   4   9   2 14.5085 1.43777  11
  -5  -9  -2 37.8977 1.95376   6
  -5  -9  -2 35.5155 1.81685  11
  -5  -9  -2 37.5516 2.36197   7
   5   9   2 37.1309 1.88562  13
  -6  -9  -2 2.09857 0.85996   7
  -6  -9  -2 2.07611 0.65869   6
  -6  -9  -2 2.94857 0.72057  13
  -6  -9  -2 1.66743 0.61366  11
  -7  -9  -2 31.2869 2.06820   6
  -7  -9  -2 34.2710 3.24391   7
  -7  -9  -2 32.4157 1.64145  11
  -7  -9  -2 32.2762 3.15951   9
  -7  -9  -2 36.8491 1.30734  13
  -8  -9  -2 29.1274 1.15389  11
   4 -10  -2 21.3528 2.15771  13
   4 -10  -2 20.2907 2.00078   6
   3 -10  -2 17.7090 1.82283  13
   3 -10  -2 20.1276 1.87823   6
  -3  10   2 19.5402 1.39861  12
  -3  10   2 23.1977 2.28059  11
  -3  10   2 18.8771 1.70272   9
  -3  10   2 20.2647 1.92497  13
  -3  10   2 17.9584 1.37585  10
   2 -10  -2 1.46711 0.64956   7
   2 -10  -2 2.17713 0.86549  11
   2 -10  -2 1.80582 0.85143   6
   2 -10  -2 1.02111 0.79530  13
  -2  10   2 1.99211 0.67118   9
  -2  10   2 3.51353 0.96606  13
  -2  10   2 1.89594 0.65712  12
  -2  10   2 1.84486 0.59571  10
  -2  10   2 1.72791 0.80049  11
   1 -10  -2 18.2927 1.65120   6
   1 -10  -2 18.8204 1.63466  13
   1 -10  -2 18.3547 1.40350   7
   1 -10  -2 17.2128 1.63561  11
  -1  10   2 14.6788 1.15738  12
  -1  10   2 17.5305 1.12182  10
  -1  10   2 18.3197 1.64781  11
  -1  10   2 15.8465 1.61335  13
  -1  10   2 16.8812 1.32514   9
   0 -10  -2 52.3457 2.57363   6
   0 -10  -2 50.5761 2.43737  13
   0 -10  -2 51.3334 2.31005   7
   0 -10  -2 54.5011 2.49756  11
   0  10   2 51.5053 1.96880  12
   0  10   2 55.3144 2.63858  13
   0  10   2 54.0354 1.71429  10
   0  10   2 52.6222 2.53901  11
  -1 -10  -2 0.72896 0.59982   6
  -1 -10  -2 0.26175 0.57801  11
  -1 -10  -2 1.23867 0.66963  13
  -1 -10  -2 0.74680 0.57069   7
   1  10   2 0.22613 0.53221  12
   1  10   2 0.71875 0.64466  13
   1  10   2 0.56075 0.34898  10
  -2 -10  -2 107.367 3.62159  11
  -2 -10  -2 100.027 3.47822   6
  -2 -10  -2 105.983 3.44496  13
   2  10   2 101.331 3.58633  13
   2  10   2 107.957 3.15510  12
   2  10   2 106.978 3.54243  11
   2  10   2 107.462 2.27208  10
  -3 -10  -2 2.27793 0.78357   7
  -3 -10  -2 2.77882 0.70009  11
  -3 -10  -2 2.69063 0.80659   6
  -3 -10  -2 2.92255 0.79610  13
   3  10   2 2.32055 0.64404  12
   3  10   2 3.31587 0.80444  13
   3  10   2 1.96099 0.68211  11
  -4 -10  -2 24.1240 3.03368   6
  -4 -10  -2 19.2125 1.72219   7
  -4 -10  -2 17.4754 1.39749  11
  -4 -10  -2 18.9532 1.47852  13
  -5 -10  -2 219.983 7.31594   6
  -5 -10  -2 235.393 6.65453   7
  -5 -10  -2 237.110 5.80080  13
  -5 -10  -2 242.702 5.84606  11
   5  10   2 235.222 5.89785  13
  -6 -10  -2 65.2903 3.99426   6
  -6 -10  -2 65.4087 3.83237   7
  -6 -10  -2 61.8760 2.48041  13
  -6 -10  -2 65.6842 2.65447  11
  -7 -10  -2 3.46752 1.07850   7
  -7 -10  -2 3.97135 1.19286   9
  -7 -10  -2 1.89289 0.62095  11
  -7 -10  -2 1.67044 0.51275  13
   3 -11  -2 26.7576 2.25255  13
  -3  11   2 15.2138 2.54152  11
  -3  11   2 21.1084 1.58360  10
   2 -11  -2 8.67126 2.27494  13
   2 -11  -2 11.1224 1.54577   6
   2 -11  -2 11.5478 2.43218  11
  -2  11   2 11.8865 1.16473  10
  -2  11   2 8.23618 1.41235  13
  -2  11   2 11.8659 1.62385  11
  -2  11   2 10.6973 1.19504  12
  -2  11   2 8.93408 1.17519   9
   1 -11  -2 52.0001 2.80744  11
   1 -11  -2 55.3884 2.50720   7
   1 -11  -2 51.5142 2.75102  13
  -1  11   2 47.2546 2.77994  11
  -1  11   2 46.9518 2.05101  12
  -1  11   2 51.6227 1.92559  10
  -1  11   2 53.4966 2.89595  13
   0 -11  -2 4.32689 1.08385   6
   0 -11  -2 4.06080 0.93634  11
   0 -11  -2 2.91461 0.87055   7
   0 -11  -2 4.74154 1.01813  13
   0  11   2 3.50408 0.77678  12
   0  11   2 3.31846 0.98091  11
   0  11   2 4.53809 1.07265  13
   0  11   2 4.43041 0.67638  10
  -1 -11  -2 71.8270 3.05262  13
  -1 -11  -2 69.8451 3.12315   6
  -1 -11  -2 71.3418 3.02536   7
  -1 -11  -2 72.3947 3.08376  11
   1  11   2 66.9133 3.05224  11
   1  11   2 67.8892 2.90010  12
   1  11   2 72.4147 1.99358  10
   1  11   2 72.3046 3.19768  13
  -2 -11  -2 35.7779 2.25912   7
  -2 -11  -2 40.7230 2.24125  11
  -2 -11  -2 40.1838 2.29901   6
  -2 -11  -2 35.5965 2.11727  13
   2  11   2 35.7283 2.20400  11
   2  11   2 34.3000 1.82797  12
  -3 -11  -2 0.08084 0.61328   6
  -3 -11  -2 0.70135 0.67356   7
  -3 -11  -2 -0.1780 0.51834  11
  -3 -11  -2 0.83208 0.66923  13
   3  11   2 0.39425 0.55881  12
   3  11   2 -0.6077 0.53110  13
  -4 -11  -2 12.4373 1.47070   6
  -4 -11  -2 16.1095 1.49955  11
  -4 -11  -2 14.7202 1.48840  13
  -4 -11  -2 13.8883 1.63629   7
   4  11   2 13.5282 1.49586  13
  -5 -11  -2 9.68706 1.30942  13
  -5 -11  -2 9.91282 2.40790   7
  -5 -11  -2 8.54343 1.27226   6
  -6 -11  -2 13.2671 1.46289   6
  -6 -11  -2 12.3976 1.83011   7
  -6 -11  -2 13.4782 1.44666  13
  -6 -11  -2 11.5335 1.31894  11
  -7 -11  -2 15.8723 1.28229  13
  -2  12   2 14.2778 1.56078  10
   1 -12  -2 17.8565 1.98706  11
   1 -12  -2 21.2334 2.13386   7
   1 -12  -2 18.2046 1.94500  13
  -1  12   2 16.3743 1.41357  12
  -1  12   2 14.2333 2.39201  13
  -1  12   2 16.0249 1.26469  10
  -1  12   2 20.5346 2.03509  11
   0 -12  -2 38.9780 2.61826   6
   0 -12  -2 38.6848 2.32584   7
   0 -12  -2 39.0557 2.47150  13
   0 -12  -2 36.4684 2.48733  11
   0  12   2 33.7339 2.87126  12
   0  12   2 37.9371 2.06761  10
   0  12   2 38.4540 2.58755  11
  -1 -12  -2 83.0734 3.48854   7
  -1 -12  -2 84.4494 3.57987  11
  -1 -12  -2 79.7387 3.61269   6
  -1 -12  -2 85.9061 3.58435  13
   1  12   2 83.2421 3.01669  12
   1  12   2 75.9089 3.49275  11
  -2 -12  -2 28.4919 2.18594   7
  -2 -12  -2 25.1749 2.03604  11
  -2 -12  -2 24.2419 2.12172  13
   2  12   2 26.1420 2.14834  13
   2  12   2 22.8965 1.66737  12
  -3 -12  -2 50.8668 2.71856  13
  -3 -12  -2 51.4249 2.90229  11
  -3 -12  -2 55.4908 2.94075   6
  -3 -12  -2 48.7363 2.83509   7
   3  12   2 52.2482 2.83894  13
   3  12   2 48.4000 2.42644  12
  -4 -12  -2 8.52242 1.32649  13
  -4 -12  -2 9.28293 1.54022   7
  -4 -12  -2 7.38364 1.30048   6
  -4 -12  -2 6.52273 1.16010  11
   4  12   2 5.74479 1.21822  13
  -5 -12  -2 10.8625 1.48311  13
  -5 -12  -2 8.76883 1.43357  11
  -5 -12  -2 11.6270 1.81058   7
  -5 -12  -2 8.79045 1.43078   6
  -6 -12  -2 0.03154 0.59781  13
   0 -13  -2 0.83136 0.92015  11
   0 -13  -2 -1.5078 0.76859   7
  -1 -13  -2 91.4305 4.06405  11
   1  13   2 94.6971 4.23897  13
   1  13   2 87.7409 3.39473  12
  -2 -13  -2 2.47285 1.08627  11
  -2 -13  -2 3.44777 1.16360   7
   2  13   2 1.84213 0.92825  12
   2  13   2 4.55639 1.36370  13
  -3 -13  -2 147.142 5.40854   7
  -3 -13  -2 147.152 6.28102  11
   3  13   2 141.816 5.19828  13
   3  13   2 145.207 4.80420  12
  -4 -13  -2 2.82262 1.86067   6
   3  13  -3 12.7592 2.30574  13
   2  13  -3 6.17523 1.45976  13
  -2 -13   3 2.86083 1.14557   7
  -2 -13   3 5.85577 1.48229  11
  -1 -13   3 5.41592 1.77945   7
  -1 -13   3 5.63039 1.32939  11
  -5 -12   3 35.5520 2.64229   6
   4  12  -3 20.0048 2.02968  13
  -4 -12   3 20.7491 2.15061   6
  -4 -12   3 19.7853 2.00630  11
  -4 -12   3 23.4928 2.30909   7
  -4 -12   3 18.3173 2.05762  13
   3  12  -3 -0.0927 0.76157  13
   3  12  -3 0.07090 0.70365  12
  -3 -12   3 1.10868 0.84623  13
  -3 -12   3 0.67625 1.01863   7
  -3 -12   3 2.68856 0.99337   6
  -3 -12   3 1.82710 0.93845  11
   2  12  -3 13.8608 1.83087  13
   2  12  -3 13.7478 1.54304  12
  -2 -12   3 14.8646 1.81741   7
  -2 -12   3 13.5274 1.81951  13
  -2 -12   3 13.7909 1.86533   6
  -2 -12   3 11.7659 1.72261  11
   1  12  -3 12.9093 1.53301  12
  -1 -12   3 9.93859 1.61363   6
  -1 -12   3 9.27813 1.42076  11
  -1 -12   3 11.6227 1.65326  13
   0  12  -3 81.6354 2.66487  10
   0  12  -3 76.8803 3.86176  11
   0  12  -3 88.5719 4.04412  13
   0 -12   3 89.5561 4.03010  13
   0 -12   3 84.2920 3.54994   7
   0 -12   3 86.5297 4.03273  11
  -1  12  -3 3.02257 1.10897  11
  -1  12  -3 2.50072 0.76005  10
  -7 -11   3 13.3492 1.87637   6
  -7 -11   3 16.2772 2.48850  13
  -6 -11   3 22.0069 2.17188   6
  -6 -11   3 24.8960 2.05364  13
  -5 -11   3 -1.1264 0.54538  11
  -5 -11   3 -0.9512 0.49203  13
  -5 -11   3 0.61414 0.81249   7
  -5 -11   3 0.45298 0.72318   6
   4  11  -3 16.2824 1.89347  13
  -4 -11   3 15.5468 1.72814  11
  -4 -11   3 16.0281 1.79696  13
  -4 -11   3 18.4834 1.92618   7
  -4 -11   3 15.3735 1.82112   6
   3  11  -3 2.49362 0.95491  13
   3  11  -3 5.55115 1.04007  12
   3  11  -3 4.32477 0.78890  10
  -3 -11   3 4.53134 1.09542   6
  -3 -11   3 4.06000 1.08338   7
  -3 -11   3 6.00797 1.18548  13
  -3 -11   3 4.28298 1.04835  11
   2  11  -3 -0.0020 0.62331  13
   2  11  -3 -0.5439 0.51231  12
   2  11  -3 0.15059 0.42450  10
   2  11  -3 -0.7658 0.44754   8
  -2 -11   3 1.15360 0.74490   7
  -2 -11   3 -0.8146 0.49366  11
  -2 -11   3 -1.1756 0.62114  13
  -2 -11   3 0.89467 0.76264   6
   1  11  -3 21.9697 1.24207  10
   1  11  -3 25.6829 2.12071  11
   1  11  -3 26.2564 1.71919  12
   1  11  -3 22.0711 1.99959  13
  -1 -11   3 22.1179 1.99785  11
  -1 -11   3 22.9176 1.94101   7
  -1 -11   3 23.8976 2.00157  13
  -1 -11   3 24.6827 2.10243   6
   0  11  -3 31.4655 1.51041  10
   0  11  -3 28.5281 2.25315  13
   0  11  -3 29.2945 1.80296  12
   0 -11   3 30.2154 2.00304   7
   0 -11   3 33.1663 2.37940  11
   0 -11   3 39.1491 3.97024   6
   0 -11   3 33.6262 2.36495  13
  -1  11  -3 -0.1123 0.74978  13
  -1  11  -3 -0.2990 0.68970  11
  -1  11  -3 0.35521 0.53030  10
  -1  11  -3 0.47529 0.56252  12
   1 -11   3 0.11950 0.83707  11
   1 -11   3 1.07491 0.82633   6
   1 -11   3 1.40670 0.90715  13
  -2  11  -3 43.0707 2.77436  11
   2 -11   3 39.0482 2.76423   6
   2 -11   3 41.1962 2.68290  13
   3 -11   3 0.04652 0.96444  13
  -7 -10   3 6.67412 1.27017   6
  -6 -10   3 96.6226 3.88163   6
  -6 -10   3 91.1029 4.25472   7
  -6 -10   3 96.4992 3.63160  11
  -6 -10   3 93.9923 3.54420  13
   5  10  -3 85.6352 3.47918  13
  -5 -10   3 81.7434 3.80877   7
  -5 -10   3 82.4929 3.35520  11
  -5 -10   3 79.8045 3.32850  13
  -5 -10   3 79.5338 3.45671   6
   4  10  -3 0.15137 0.68434  13
   4  10  -3 0.35488 0.39133  10
  -4 -10   3 0.08497 0.62017   7
  -4 -10   3 -0.0747 0.58615  13
  -4 -10   3 0.78768 0.61867  11
  -4 -10   3 0.86189 0.69010   6
   3  10  -3 64.5144 2.69803  12
   3  10  -3 64.2085 1.92845   8
   3  10  -3 69.9192 3.02628  11
   3  10  -3 65.9524 2.98088  13
   3  10  -3 66.4414 1.94107  10
  -3 -10   3 67.3123 3.06689   7
  -3 -10   3 62.8852 2.88837  13
  -3 -10   3 65.0946 2.92657  11
  -3 -10   3 62.9275 2.96077   6
   2  10  -3 184.147 4.74350  12
   2  10  -3 183.319 3.89775  10
   2  10  -3 182.101 5.28023  13
  -2 -10   3 168.603 6.03969   7
  -2 -10   3 180.051 5.33613   6
  -2 -10   3 180.272 5.20984  13
  -2 -10   3 177.995 5.15532  11
   1  10  -3 0.72317 0.39754  10
   1  10  -3 1.08839 0.69349  11
   1  10  -3 -0.0388 0.42233  12
   1  10  -3 0.67829 0.62230  13
  -1 -10   3 0.97406 0.64721   7
  -1 -10   3 -0.8166 0.54613  13
  -1 -10   3 0.08203 0.56694   6
  -1 -10   3 -0.1726 0.60144  11
   0  10  -3 69.1352 3.09228  11
   0  10  -3 74.8282 3.23595  13
   0  10  -3 65.4280 2.12755  10
   0  10  -3 67.3632 2.45367  12
   0 -10   3 64.9529 3.00333  11
   0 -10   3 66.3592 2.71746   7
   0 -10   3 66.6033 3.14413   6
   0 -10   3 69.3451 3.04260  13
  -1  10  -3 90.2749 3.65204  13
  -1  10  -3 91.4632 3.70448  11
  -1  10  -3 87.2308 2.66297  10
  -1  10  -3 85.5370 2.86284  12
   1 -10   3 94.6261 3.81069   6
   1 -10   3 85.2710 3.00033   7
   1 -10   3 89.3415 3.63359  11
   1 -10   3 85.6034 3.53926  13
  -2  10  -3 14.1405 1.26724  12
  -2  10  -3 17.6219 1.79054  13
  -2  10  -3 13.6856 1.20595  10
  -2  10  -3 12.5478 1.61416  11
   2 -10   3 15.2673 1.81039  11
   2 -10   3 16.4736 1.80968   6
   2 -10   3 14.7719 1.68130  13
  -3  10  -3 29.3914 2.30365  11
  -3  10  -3 38.6309 3.05549   9
  -3  10  -3 33.1529 1.82512  10
   3 -10   3 32.3403 2.37236  13
   3 -10   3 25.9659 3.71960   6
  -4  10  -3 4.30708 1.20703   9
   4 -10   3 4.40218 1.28389   6
  -7  -9   3 12.0458 1.82856   7
  -7  -9   3 11.7376 1.31360  11
  -7  -9   3 8.82487 1.43941   6
  -7  -9   3 11.1786 1.79856   9
  -7  -9   3 12.9681 1.29685  13
  -6  -9   3 -0.0614 0.42912  11
  -6  -9   3 1.44154 0.71949   6
  -6  -9   3 -0.8525 0.59855   9
  -6  -9   3 0.78135 0.68248   7
  -6  -9   3 -0.2278 0.53974  13
   5   9  -3 9.72172 1.33836  13
  -5  -9   3 11.8902 1.91142   6
  -5  -9   3 14.2683 1.41347  11
  -5  -9   3 11.2127 1.38174  13
  -5  -9   3 9.36516 1.44710   7
   4   9  -3 57.9694 2.58071  13
   4   9  -3 52.9495 2.48507  11
   4   9  -3 57.5250 1.68660  10
  -4  -9   3 58.8967 2.63728  13
  -4  -9   3 61.4305 2.68808  11
  -4  -9   3 49.7261 2.67511   7
  -4  -9   3 53.5399 2.60173   6
   3   9  -3 97.2791 2.41147  10
   3   9  -3 100.102 3.46168  13
   3   9  -3 100.738 3.25050  12
   3   9  -3 92.6182 3.35531  11
   3   9  -3 100.147 2.26990   8
  -3  -9   3 96.9425 3.51556   6
  -3  -9   3 95.1640 4.28720  11
  -3  -9   3 102.724 3.73566   7
  -3  -9   3 94.8746 3.36940  13
   2   9  -3 0.36198 0.50488  12
   2   9  -3 0.20210 0.51940  13
   2   9  -3 0.22756 0.36298  10
  -2  -9   3 0.31304 0.64246   6
  -2  -9   3 -0.3249 0.45058  11
  -2  -9   3 0.56518 0.57448   7
  -2  -9   3 0.81439 0.69687  13
   1   9  -3 1.61999 0.62369  11
   1   9  -3 1.68525 0.44133  10
   1   9  -3 1.58590 0.70367  12
   1   9  -3 1.04880 0.62944  13
  -1  -9   3 1.91147 0.71909  11
  -1  -9   3 1.32036 0.60261   7
  -1  -9   3 0.83259 0.65469   6
   0   9  -3 1.82230 0.71107  11
   0   9  -3 2.54924 0.54716  10
   0   9  -3 3.05837 0.62010  12
   0  -9   3 4.58181 0.96950  11
   0  -9   3 3.37528 0.88626   6
   0  -9   3 1.55770 0.60702   7
  -1   9  -3 14.2954 1.42696  11
  -1   9  -3 14.2025 1.12655  12
  -1   9  -3 15.9963 1.09306  10
   1  -9   3 16.1446 1.59178   6
   1  -9   3 14.0056 1.18407   7
   1  -9   3 16.1798 1.58803  11
   1  -9   3 14.3631 1.61401  13
  -2   9  -3 104.140 2.98664  10
  -2   9  -3 98.5547 2.99817   9
  -2   9  -3 101.393 3.00287  12
  -2   9  -3 104.844 3.84201  11
   2  -9   3 96.3367 2.80872   7
   2  -9   3 100.934 3.69310  13
   2  -9   3 103.992 3.84108   6
   2  -9   3 100.268 3.77665  11
  -3   9  -3 46.9008 2.12776  10
  -3   9  -3 48.8911 2.07141   9
  -3   9  -3 52.3883 2.79250  11
   3  -9   3 50.1442 2.67437   6
   3  -9   3 48.6420 2.63606  13
  -4   9  -3 66.5987 2.69127  10
  -4   9  -3 66.1109 2.49559   9
  -4   9  -3 62.6958 3.24551  11
   4  -9   3 66.8139 3.07277   6
   4  -9   3 65.3351 3.25001  13
  -5   9  -3 3.73274 1.00470   9
  -8  -8   3 28.6830 1.64636  11
  -7  -8   3 4.86300 0.98564   6
  -7  -8   3 4.19132 1.81185   9
  -7  -8   3 2.17693 1.03569   7
  -7  -8   3 3.77708 0.72195  13
  -7  -8   3 4.39457 0.83153  11
  -6  -8   3 49.2541 2.81716   7
  -6  -8   3 42.5342 2.12651  11
  -6  -8   3 42.4386 2.06435  13
  -6  -8   3 40.2687 2.22497   6
  -6  -8   3 44.6967 2.66811   9
   5   8  -3 12.6343 1.25021  13
  -5  -8   3 10.6589 1.20864  11
  -5  -8   3 11.1496 1.24151   6
  -5  -8   3 10.3368 1.45332   7
   4   8  -3 4.78578 0.90147  13
   4   8  -3 4.88237 0.83778  11
   4   8  -3 6.26820 0.64025  10
  -4  -8   3 5.23803 0.77487  11
  -4  -8   3 5.01645 0.99742   7
  -4  -8   3 6.91917 1.05368   6
  -4  -8   3 5.31954 0.93101  11
  -4  -8   3 5.34364 0.92846  13
   3   8  -3 23.6128 1.04122  10
   3   8  -3 25.5174 1.50270  12
   3   8  -3 23.7848 0.67212   8
   3   8  -3 27.2257 1.88995  13
   3   8  -3 23.4798 0.70894   8
  -3  -8   3 26.1946 1.62634  13
  -3  -8   3 23.5984 1.69691   7
  -3  -8   3 24.0632 1.37496  11
  -3  -8   3 24.5790 1.53832  11
  -3  -8   3 24.4407 1.58427   6
   2   8  -3 53.1121 1.58971  10
   2   8  -3 51.5295 2.29740  13
   2   8  -3 52.1682 2.00760  12
  -2  -8   3 58.2304 2.35301  11
  -2  -8   3 55.4745 2.33915   7
  -2  -8   3 51.0768 2.31018   6
  -2  -8   3 49.4307 2.24320  13
   1   8  -3 17.7377 1.38275  11
   1   8  -3 17.5180 1.37070  13
   1   8  -3 16.8609 1.10468  12
   1   8  -3 18.3778 0.93794  10
  -1  -8   3 18.2027 1.41762   6
  -1  -8   3 19.4374 1.42393  11
  -1  -8   3 17.9973 1.34749   7
  -1  -8   3 18.6989 1.41945  13
   0   8  -3 20.3503 1.09009  10
   0   8  -3 23.1273 1.58681  11
   0   8  -3 23.5317 1.25713  12
   0  -8   3 20.0385 1.55485   6
   0  -8   3 20.6175 1.48837  13
   0  -8   3 23.2389 1.44701   7
   0  -8   3 21.3233 1.57828  11
  -1   8  -3 40.2056 1.57388  10
  -1   8  -3 38.4511 1.65762   9
  -1   8  -3 39.0935 2.08690  11
  -1   8  -3 38.0835 1.77921  12
   1  -8   3 39.7734 1.71360   7
   1  -8   3 38.2549 2.12468   6
   1  -8   3 37.7063 2.05610  13
   1  -8   3 37.9154 2.48736  11
  -2   8  -3 0.88242 0.46616  12
  -2   8  -3 1.10605 0.49874   9
  -2   8  -3 0.95771 0.46590  10
  -2   8  -3 0.26453 0.57020  11
   2  -8   3 0.17854 0.78091   6
   2  -8   3 0.49932 0.58547  13
   2  -8   3 -0.4626 0.37021   7
   2  -8   3 0.07206 0.54577  11
  -3   8  -3 4.90014 1.02599  11
  -3   8  -3 6.20529 0.90087  10
  -3   8  -3 6.15482 0.82882   9
  -3   8  -3 4.06536 0.74962  12
   3  -8   3 5.54382 1.05462   6
   3  -8   3 3.62040 0.98371  11
   3  -8   3 5.99883 1.06080  13
  -4   8  -3 29.5334 2.18416  11
  -4   8  -3 27.2192 1.69523  12
  -4   8  -3 29.5364 1.77279  10
  -4   8  -3 30.6249 1.59650   9
   4  -8   3 29.3581 2.00025   6
   4  -8   3 28.3832 2.04273  13
  -5   8  -3 0.07141 0.54525   9
  -8  -7   3 11.9802 1.78134   7
  -8  -7   3 16.6234 1.17136  11
  -8  -7   3 19.4097 2.07982   9
  -7  -7   3 0.70480 0.79114   7
  -7  -7   3 0.53603 0.48062  11
  -7  -7   3 -0.1692 0.67668   9
  -7  -7   3 1.07848 0.58804   6
  -7  -7   3 0.81764 0.60889  13
   6   7  -3 16.0345 2.09343  13
  -6  -7   3 17.0752 1.72606   9
  -6  -7   3 16.4294 1.71042   7
  -6  -7   3 18.7448 1.50073   6
  -6  -7   3 19.1707 1.33603  13
  -6  -7   3 19.7460 1.37884  11
   5   7  -3 563.149 10.6443  13
   5   7  -3 552.784 10.6204  11
  -5  -7   3 528.437 10.0348  11
  -5  -7   3 542.324 10.6678   6
  -5  -7   3 550.258 11.6082  11
  -5  -7   3 571.688 10.6303  13
  -5  -7   3 528.442 14.1480   7
   4   7  -3 9.87033 1.06814  13
   4   7  -3 10.6663 1.03030  11
   4   7  -3 10.2999 0.72820  10
  -4  -7   3 11.3398 1.14893   6
  -4  -7   3 11.9905 1.13674  11
  -4  -7   3 10.2517 1.10501  13
  -4  -7   3 11.3579 0.91127  11
  -4  -7   3 10.0800 1.20783   7
   3   7  -3 2.58901 0.42648  10
   3   7  -3 2.19440 0.55892  11
   3   7  -3 2.15664 0.59154  13
  -3  -7   3 3.27283 0.67400   6
  -3  -7   3 2.73108 0.71807   7
  -3  -7   3 2.14598 0.60145  11
  -3  -7   3 2.45724 0.50133  11
  -3  -7   3 1.26267 0.56992  13
   2   7  -3 74.2309 1.75676   8
   2   7  -3 75.0056 1.89092  10
   2   7  -3 78.8657 2.65482  13
   2   7  -3 79.1922 2.37870  12
  -2  -7   3 78.5169 2.61481  13
  -2  -7   3 77.3612 2.66812   7
  -2  -7   3 79.5616 2.60901  11
  -2  -7   3 71.7574 2.38072  11
  -2  -7   3 73.3802 2.59700   6
   1   7  -3 27.8836 1.55316  13
   1   7  -3 26.1660 1.49530  11
   1   7  -3 27.2695 1.25447  12
   1   7  -3 26.4145 1.03630  10
  -1  -7   3 24.4278 1.49544   6
  -1  -7   3 25.5598 1.49486  13
  -1  -7   3 27.5031 1.54445  11
   0   7  -3 0.33856 0.36969  12
   0   7  -3 1.13875 0.44899  10
   0   7  -3 0.73598 0.48786  11
   0  -7   3 0.30966 0.38567   7
   0  -7   3 0.85487 0.53881  11
   0  -7   3 0.95957 0.53693  13
   0  -7   3 0.63839 0.52090   6
  -1   7  -3 2024.61 32.9479  11
  -1   7  -3 1980.33 31.8921   9
  -1   7  -3 1941.76 31.7685  12
  -1   7  -3 1997.56 31.8029  10
  -1   7  -3 1999.56 32.9825  13
   1  -7   3 1988.37 32.0414   7
   1  -7   3 1963.96 32.7644  11
   1  -7   3 1953.05 32.7140  13
   1  -7   3 2005.75 33.0211   6
  -2   7  -3 0.36190 0.38575   9
  -2   7  -3 1.22208 0.56716  11
  -2   7  -3 0.76548 0.42229  10
  -2   7  -3 0.69528 0.55926  13
  -2   7  -3 0.69170 0.41977  12
   2  -7   3 0.21225 0.49389   6
   2  -7   3 0.27048 0.49187  13
   2  -7   3 0.11544 0.33310   7
   2  -7   3 0.02395 0.51306  11
  -3   7  -3 2.73606 0.79470  13
  -3   7  -3 2.62395 0.76781  11
  -3   7  -3 2.44973 0.55653  12
  -3   7  -3 1.51394 0.51251   9
  -3   7  -3 1.34756 0.55133  10
   3  -7   3 1.33293 0.61886   6
   3  -7   3 2.27946 0.70513  11
   3  -7   3 2.52293 0.74146  13
   3  -7   3 1.89605 0.31506   7
  -4   7  -3 0.24096 0.58443  11
  -4   7  -3 0.93414 0.54900  12
  -4   7  -3 0.46256 0.49210  10
  -4   7  -3 0.37325 0.49066   9
   4  -7   3 1.40989 0.66136   6
   4  -7   3 1.17625 0.65475  13
  -5   7  -3 5.91413 1.07898  11
  -5   7  -3 7.79294 1.33377  13
  -5   7  -3 9.12303 1.21166  10
  -5   7  -3 6.92739 0.96817  12
  -5   7  -3 8.79171 1.02210   9
  -6   7  -3 155.325 5.17715   9
  -8  -6   3 17.5886 1.94995  12
  -8  -6   3 19.9509 1.14195  11
  -8  -6   3 23.0665 2.09233   9
  -8  -6   3 20.1282 2.04810   7
  -7  -6   3 4.78252 0.72052  11
  -7  -6   3 2.88183 0.91847   7
  -7  -6   3 3.92291 0.86018   6
  -7  -6   3 4.43565 0.61111  13
  -7  -6   3 4.44514 1.12604   9
   6   6  -3 27.1453 1.50573  13
  -6  -6   3 27.6043 1.70208   6
  -6  -6   3 29.6167 2.08886   9
  -6  -6   3 27.1734 2.00116   7
  -6  -6   3 27.3092 1.43895  13
  -6  -6   3 26.7977 1.28206  11
  -6  -6   3 26.0744 1.47017  11
   5   6  -3 46.8302 1.95007  11
  -5  -6   3 45.7528 2.38591   9
  -5  -6   3 47.4137 1.73323  11
  -5  -6   3 42.8823 1.63653  13
  -5  -6   3 48.4132 2.01043  11
  -5  -6   3 43.7666 2.36101   7
  -5  -6   3 48.1743 1.98828  13
   4   6  -3 142.310 2.97248   6
   4   6  -3 144.242 3.74347  13
  -4  -6   3 144.367 3.55839  11
  -4  -6   3 145.577 3.76046   6
  -4  -6   3 138.895 3.44068  13
  -4  -6   3 145.714 3.77017  13
  -4  -6   3 141.834 4.18851   7
  -4  -6   3 145.409 3.73807  11
   3   6  -3 159.342 3.98425  11
   3   6  -3 161.348 3.98061  13
   3   6  -3 166.459 3.29463  10
  -3  -6   3 160.030 3.75736  11
  -3  -6   3 165.117 3.97779  11
  -3  -6   3 162.857 3.99889  13
  -3  -6   3 164.021 4.02437   6
  -3  -6   3 161.596 4.25712   7
   2   6  -3 4.74594 0.65047  12
   2   6  -3 3.93105 0.39314   8
   2   6  -3 4.93983 0.46558  10
   2   6  -3 3.80189 0.64580  13
   2   6  -3 4.59248 0.34067   8
  -2  -6   3 5.25764 0.80166  11
  -2  -6   3 4.56219 0.78324   6
  -2  -6   3 5.23388 0.74725  13
  -2  -6   3 4.38109 0.80258   7
  -2  -6   3 4.70640 0.92772  11
   1   6  -3 6.81326 0.53703  10
   1   6  -3 6.25435 0.76103  12
   1   6  -3 6.17788 0.79713  13
   1   6  -3 5.29395 0.73819  11
  -1  -6   3 5.02734 0.68327  11
  -1  -6   3 6.17457 0.79990   6
  -1  -6   3 5.39424 0.71079   7
  -1  -6   3 6.24659 0.80943  13
   0   6  -3 36.9876 1.21102  10
   0   6  -3 36.0018 1.62157  11
   0   6  -3 39.1098 1.31416  12
   0  -6   3 36.9526 1.62915  11
   0  -6   3 35.7026 1.66083   6
   0  -6   3 36.4934 1.46505   7
  -1   6  -3 179.660 3.65991  12
  -1   6  -3 174.379 4.35316  13
  -1   6  -3 168.220 4.15093   9
  -1   6  -3 170.189 4.63868  11
  -1   6  -3 181.605 3.70445  10
   1  -6   3 175.306 4.70148  13
   1  -6   3 178.259 3.73985   7
   1  -6   3 176.989 4.35165   6
   1  -6   3 178.647 4.24280  11
  -2   6  -3 49.7191 1.72652  10
  -2   6  -3 53.1700 1.64936   9
  -2   6  -3 49.5694 2.04036  11
  -2   6  -3 49.9420 1.61926  12
  -2   6  -3 52.7438 2.13707  13
   2  -6   3 48.6487 2.00862  11
   2  -6   3 51.7637 1.50052   7
   2  -6   3 48.7594 2.05586   6
   2  -6   3 50.7483 1.47152   7
  -3   6  -3 0.02778 0.41193  11
  -3   6  -3 0.63963 0.40960  12
  -3   6  -3 1.18175 0.46900   9
  -3   6  -3 0.43552 0.47146  13
  -3   6  -3 0.58524 0.43786  10
  -3   6  -3 0.76057 0.48109  11
   3  -6   3 0.83928 0.52353   6
   3  -6   3 0.46476 0.21855   7
   3  -6   3 -0.1966 0.44338  13
  -4   6  -3 2.71600 0.58182  12
  -4   6  -3 1.80840 0.60816  10
  -4   6  -3 2.80715 0.73167  11
  -4   6  -3 1.68846 0.66178  13
  -4   6  -3 2.35065 0.54980   9
   4  -6   3 2.28939 0.69852  13
   4  -6   3 3.11462 0.69270   6
   4  -6   3 1.55937 0.70559  11
  -5   6  -3 18.1267 1.47811  10
  -5   6  -3 17.7850 1.35592  12
  -5   6  -3 20.2132 1.24559   9
  -5   6  -3 19.3453 1.56986  11
   5  -6   3 17.2213 1.60253  13
  -6   6  -3 44.0014 2.97331  11
  -6   6  -3 48.6459 1.99546   9
  -6   6  -3 45.7148 2.39519  13
  -6   6  -3 51.3105 2.90403  10
  -6   6  -3 44.1343 2.16186  12
  -9  -5   3 38.1339 2.78929   7
  -8  -5   3 25.8807 2.51145   9
  -8  -5   3 23.4995 2.18942   7
  -8  -5   3 24.5865 1.99641  12
  -8  -5   3 25.3590 1.15684  11
  -7  -5   3 4.14676 1.04182   9
  -7  -5   3 5.76660 0.59820  13
  -7  -5   3 5.38474 0.70581  11
  -7  -5   3 5.91465 0.63940  11
  -7  -5   3 4.47613 0.99736   7
  -7  -5   3 6.99071 1.00684   6
   6   5  -3 36.6365 1.62971  13
  -6  -5   3 38.2943 1.84199   6
  -6  -5   3 38.0586 2.93547   9
  -6  -5   3 34.6617 1.31638  13
  -6  -5   3 39.0501 1.55542  13
  -6  -5   3 38.1580 1.66438  11
  -6  -5   3 39.1282 1.54803  11
  -6  -5   3 37.9409 2.21126   7
   5   5  -3 36.0216 1.61739  13
   5   5  -3 31.3226 1.46297  11
  -5  -5   3 34.6302 1.55928  13
  -5  -5   3 30.8654 1.89794   7
  -5  -5   3 34.3852 1.63813   6
  -5  -5   3 32.2046 1.97259   9
  -5  -5   3 32.3454 1.35084  11
  -5  -5   3 35.1610 1.57414  11
  -5  -5   3 30.3811 1.27130  13
   4   5  -3 128.175 2.53154   6
   4   5  -3 131.477 3.31728  13
   4   5  -3 127.880 3.28123  11
  -4  -5   3 125.968 3.71685   7
  -4  -5   3 127.356 3.07393  11
  -4  -5   3 130.628 3.32460   6
  -4  -5   3 129.819 3.34301  13
  -4  -5   3 125.436 3.04185  13
  -4  -5   3 131.429 3.30644  11
   3   5  -3 2.58357 0.51015  13
   3   5  -3 2.51520 0.37545   6
   3   5  -3 1.99066 0.45727  11
   3   5  -3 2.59245 0.37249  10
  -3  -5   3 3.13421 0.56900  13
  -3  -5   3 2.49749 0.44943  11
  -3  -5   3 2.58902 0.50880   6
  -3  -5   3 2.56713 0.45590  13
   2   5  -3 310.300 5.21616   8
   2   5  -3 310.934 14.8437   2
   2   5  -3 294.245 16.2340   2
   2   5  -3 302.210 15.0534   4
   2   5  -3 301.712 16.4243   5
   2   5  -3 317.323 6.16812  11
   2   5  -3 320.914 5.46886  10
   2   5  -3 311.582 10.2041   3
   2   5  -3 309.985 14.7354   5
   2   5  -3 318.516 5.96284  12
   2   5  -3 302.845 5.12698   8
   2   5  -3 310.410 6.11441  13
  -2  -5   3 306.807 5.97641  11
  -2  -5   3 311.367 6.11570  13
  -2  -5   3 311.930 17.9901   1
  -2  -5   3 312.219 6.14268   6
  -2  -5   3 316.467 16.5702   2
  -2  -5   3 324.037 16.6677   5
  -2  -5   3 303.081 6.01217  13
  -2  -5   3 309.218 6.29023   7
  -2  -5   3 312.004 6.07050  11
  -2  -5   3 307.297 19.9951   1
  -2  -5   3 312.484 15.7967   2
  -2  -5   3 308.729 5.36235  10
  -2  -5   3 316.559 13.3341   4
  -2  -5   3 279.160 23.2694   5
   1   5  -3 1628.62 25.5331  10
   1   5  -3 1468.38 61.2537   2
   1   5  -3 1603.15 26.3571  13
   1   5  -3 1623.19 46.4265   1
   1   5  -3 1582.64 42.3375   5
   1   5  -3 1598.95 26.3220  11
   1   5  -3 1631.86 37.1019   4
   1   5  -3 1612.20 25.8354  12
   1   5  -3 1600.87 39.4015   5
   1   5  -3 1605.41 39.7041   2
  -1  -5   3 1648.69 46.4211   5
  -1  -5   3 1625.75 26.2613   7
  -1  -5   3 1615.29 26.2567  11
  -1  -5   3 1636.22 46.3439   1
  -1  -5   3 1578.40 40.4615   5
  -1  -5   3 1656.58 26.4231   6
  -1  -5   3 1610.76 41.9065   2
  -1  -5   3 1622.20 26.2723  13
  -1  -5   3 1629.32 26.1962  11
  -1  -5   3 1625.62 41.9396   2
   0   5  -3 77.7077 2.31085  11
   0   5  -3 82.6449 1.92987  12
   0   5  -3 59.9163 8.50312   5
   0   5  -3 77.0074 2.33468  13
   0   5  -3 69.2779 13.7980   2
   0   5  -3 74.9003 8.64202   2
   0   5  -3 75.1476 5.43818   4
   0   5  -3 87.2304 10.0686   1
   0   5  -3 78.9369 1.84145  10
   0   5  -3 76.2872 8.12126   5
   0  -5   3 84.5224 9.14127   2
   0  -5   3 80.5243 2.30349  11
   0  -5   3 80.6986 2.38505   6
   0  -5   3 81.2540 10.7213   1
   0  -5   3 77.7935 8.75287   5
   0  -5   3 80.1610 2.12449   7
   0  -5   3 86.5675 8.99975   5
   0  -5   3 80.1133 2.26764  13
   0  -5   3 63.3847 8.78686   2
  -1   5  -3 177.518 3.60662  10
  -1   5  -3 181.051 3.96593  11
  -1   5  -3 182.680 4.13921  11
  -1   5  -3 180.395 3.55422   9
   1  -5   3 180.405 3.60210   7
   1  -5   3 178.371 4.15805   6
   1  -5   3 177.123 4.02776  13
   1  -5   3 183.734 4.07696  11
  -2   5  -3 13.8286 0.99724  11
  -2   5  -3 15.7100 0.91023  10
  -2   5  -3 13.6539 0.78701   9
  -2   5  -3 13.7386 1.02402  13
  -2   5  -3 16.1879 0.85743  12
   2  -5   3 14.0381 0.66067   7
   2  -5   3 14.3059 0.99593  13
   2  -5   3 13.8677 1.00605  11
   2  -5   3 13.5494 0.61804   7
  -3   5  -3 0.94094 0.45295  13
  -3   5  -3 1.61449 0.50318  11
  -3   5  -3 0.44733 0.35553  12
  -3   5  -3 1.29459 0.39940   9
  -3   5  -3 0.61440 0.41485  11
  -3   5  -3 0.52121 0.38330  10
   3  -5   3 0.69296 0.41924  11
   3  -5   3 0.90381 0.46448   6
  -4   5  -3 13.7651 2.06505  11
  -4   5  -3 11.9050 1.40416  10
  -4   5  -3 14.2205 1.17668  13
  -4   5  -3 13.2004 0.92247   9
   4  -5   3 14.0033 1.16393  13
   4  -5   3 12.6591 1.56012   6
   4  -5   3 12.3933 1.12758  11
  -5   5  -3 105.447 3.02918  12
  -5   5  -3 106.936 2.80283   9
  -5   5  -3 112.881 3.33966  10
  -5   5  -3 111.839 3.34952  11
   5  -5   3 107.618 3.32228  13
   5  -5   3 108.544 2.57743   6
  -6   5  -3 6.90966 0.84311   9
  -6   5  -3 10.2528 1.27601  11
  -6   5  -3 6.55622 0.98209  13
  -6   5  -3 9.14212 1.33099  10
  -7   5  -3 2.87732 0.75689  13
  -7   5  -3 2.43270 0.71818   9
  -9  -4   3 -0.6512 0.75974   7
  -8  -4   3 4.98799 0.57286  11
  -8  -4   3 4.29104 1.13222   9
  -8  -4   3 5.54855 1.17281  12
  -8  -4   3 5.72333 1.17190   7
  -7  -4   3 24.5116 0.90946  13
  -7  -4   3 19.3076 2.22227   6
  -7  -4   3 22.1550 1.09139  11
  -7  -4   3 25.3858 1.18833  11
  -7  -4   3 22.1541 1.15454   8
  -7  -4   3 26.5820 1.86168  12
  -7  -4   3 21.0587 1.81628   7
  -7  -4   3 23.4263 1.94763   9
   6   4  -3 0.92691 0.38766  13
  -6  -4   3 -0.2417 0.23685  11
  -6  -4   3 0.03403 0.22893  13
  -6  -4   3 0.51784 0.24902   8
  -6  -4   3 -0.2332 0.31887  11
  -6  -4   3 -0.5106 0.42765   7
  -6  -4   3 -0.3749 0.30960  13
  -6  -4   3 -0.0007 0.50976   9
  -6  -4   3 -0.1682 0.23059   8
  -6  -4   3 -0.1830 0.33200   6
   5   4  -3 21.1372 1.10178  11
   5   4  -3 22.0832 1.18188  13
  -5  -4   3 21.1080 1.57286   9
  -5  -4   3 21.7478 0.59170   8
  -5  -4   3 23.5842 1.18120  13
  -5  -4   3 20.4479 1.04064  11
  -5  -4   3 20.1761 0.95865  13
  -5  -4   3 19.1107 1.45677   7
  -5  -4   3 20.6067 0.60483   8
  -5  -4   3 21.0987 1.16499  11
  -5  -4   3 22.1450 1.23282   6
   4   4  -3 18.5615 1.01552  11
   4   4  -3 18.0667 0.57325   6
   4   4  -3 17.9509 0.54766   6
   4   4  -3 18.6522 1.04165  13
  -4  -4   3 18.6373 1.04502   6
  -4  -4   3 17.7767 0.92924  11
  -4  -4   3 18.6826 1.05750  11
  -4  -4   3 18.9774 1.06116  13
  -4  -4   3 17.1373 1.27672   9
  -4  -4   3 20.7228 1.34096   7
   3   4  -3 323.426 15.9115   2
   3   4  -3 335.225 5.78851  10
   3   4  -3 322.917 17.1641   4
   3   4  -3 303.238 13.8932   5
   3   4  -3 324.155 6.22747  13
   3   4  -3 340.054 5.98090   6
   3   4  -3 332.271 15.4137   2
   3   4  -3 301.475 16.3332   5
  -3  -4   3 331.096 6.30173  13
  -3  -4   3 319.603 20.2854   1
  -3  -4   3 321.783 5.94173  10
  -3  -4   3 328.156 14.6591   5
  -3  -4   3 324.764 6.20607   6
  -3  -4   3 340.252 16.2139   5
  -3  -4   3 327.036 6.66388   7
  -3  -4   3 321.367 23.7444   4
  -3  -4   3 332.658 16.3081   2
  -3  -4   3 316.628 6.05723  13
  -3  -4   3 334.761 6.27742  11
  -3  -4   3 318.749 6.44298  11
   2   4  -3 14.9914 3.93855   2
   2   4  -3 12.7899 0.40870   8
   2   4  -3 13.2220 0.69495   6
   2   4  -3 18.9772 4.44358   4
   2   4  -3 12.9643 0.60551  10
   2   4  -3 12.8853 2.01020   3
   2   4  -3 7.55015 3.41538   5
   2   4  -3 10.2552 4.18775   5
   2   4  -3 9.96114 3.93941   2
  -2  -4   3 8.45773 3.26963   5
  -2  -4   3 13.7534 0.82541   6
  -2  -4   3 10.4548 4.92292   1
  -2  -4   3 12.4119 4.33261   1
  -2  -4   3 12.9085 0.55854  10
  -2  -4   3 8.68418 2.93765   4
  -2  -4   3 7.54652 3.11373   2
  -2  -4   3 8.44901 3.70394   2
  -2  -4   3 15.0040 0.88134  11
  -2  -4   3 12.3866 3.84203   5
  -2  -4   3 13.3162 0.91962   7
  -2  -4   3 13.4813 0.78770  11
   1   4  -3 50.9491 5.88830   2
   1   4  -3 53.2183 6.05312   5
   1   4  -3 58.8113 7.64988   1
   1   4  -3 48.1910 1.57473  13
   1   4  -3 37.5089 6.01072   2
   1   4  -3 48.4229 1.21020  10
   1   4  -3 47.8620 1.59293  11
   1   4  -3 50.9305 1.40617  12
   1   4  -3 48.2973 4.97054   4
  -1  -4   3 48.8745 1.56456  13
  -1  -4   3 49.9808 1.58937   7
  -1  -4   3 48.3364 1.59669   6
  -1  -4   3 50.7549 7.47528   1
  -1  -4   3 46.2137 6.55659   2
  -1  -4   3 47.7174 1.55673  13
  -1  -4   3 41.5679 6.15552   2
  -1  -4   3 37.3907 5.67295   5
  -1  -4   3 49.7145 1.57210  11
  -1  -4   3 48.4766 1.18425  10
  -1  -4   3 48.9936 1.52733  11
  -1  -4   3 43.6065 6.48517   5
  -1  -4   3 49.3673 4.09079   4
   0   4  -3 606.534 19.8866   5
   0   4  -3 618.929 21.7697   5
   0   4  -3 624.235 15.2756   4
   0   4  -3 631.387 10.3054  12
   0   4  -3 627.023 10.8246  11
   0   4  -3 618.262 24.0529   1
   0   4  -3 621.661 20.1491   2
   0   4  -3 620.017 10.2471  10
   0   4  -3 632.512 21.9805   2
   0   4  -3 624.938 10.6413  11
   0  -4   3 644.155 21.2820   2
   0  -4   3 623.316 21.1616   5
   0  -4   3 614.850 10.7256  13
   0  -4   3 641.382 10.5832   7
   0  -4   3 614.305 21.7889   2
   0  -4   3 623.556 10.7128  11
   0  -4   3 625.899 10.7615  11
   0  -4   3 641.357 24.7899   1
   0  -4   3 637.806 10.9122   6
   0  -4   3 637.413 21.1115   5
  -1   4  -3 5.78811 0.60765  13
  -1   4  -3 4.87775 0.57105  11
  -1   4  -3 5.60361 0.44693   9
  -1   4  -3 8.97149 3.45151   5
  -1   4  -3 10.5844 3.48430   2
  -1   4  -3 5.26579 0.47286  10
  -1   4  -3 5.22882 0.44334  12
  -1   4  -3 5.84402 0.54374  11
  -1   4  -3 3.80446 3.39115   1
  -1   4  -3 3.07742 3.01027   5
   1  -4   3 3.48362 3.04525   5
   1  -4   3 5.88924 0.63397   6
   1  -4   3 1.46823 3.18584   2
   1  -4   3 5.66792 0.45369   7
   1  -4   3 5.52682 0.59866  11
   1  -4   3 -0.0334 3.81762   1
   1  -4   3 5.76057 0.60088  13
   1  -4   3 4.20157 3.43785   2
   1  -4   3 3.00198 3.26731   5
  -2   4  -3 73.6291 1.72867   9
  -2   4  -3 70.8537 2.04369  11
  -2   4  -3 75.9463 2.06862  12
  -2   4  -3 73.8715 1.94795  10
  -2   4  -3 72.3025 2.12829  11
  -2   4  -3 72.8248 2.40117  13
   2  -4   3 72.0451 1.50612   7
   2  -4   3 72.2228 2.09323  13
   2  -4   3 71.6642 1.51380   7
   2  -4   3 71.0730 2.07794  11
   2  -4   3 73.6652 2.15981   6
  -3   4  -3 25.8267 1.33486  13
  -3   4  -3 24.6778 1.19610  13
  -3   4  -3 27.0185 1.26157  11
  -3   4  -3 27.6221 1.25085  10
  -3   4  -3 26.5605 1.29921  11
  -3   4  -3 26.9624 1.02517   9
  -3   4  -3 28.6626 1.14856  12
   3  -4   3 24.7834 1.23308  11
   3  -4   3 25.8394 1.24818  13
   3  -4   3 27.1364 1.27208   6
  -4   4  -3 103.661 2.83597  10
  -4   4  -3 100.733 2.83656  11
  -4   4  -3 98.3308 2.58811  12
  -4   4  -3 96.7554 2.75997  13
  -4   4  -3 99.9098 2.84307  11
  -4   4  -3 102.777 2.44571   9
  -4   4  -3 98.2585 2.84161  13
   4  -4   3 97.3644 2.55107   6
   4  -4   3 100.053 2.78308  13
   4  -4   3 96.7171 2.52835   6
  -5   4  -3 83.6100 2.29925   9
  -5   4  -3 79.7744 2.63074  13
  -5   4  -3 79.1634 2.65854  10
  -5   4  -3 84.2592 2.67675  11
  -5   4  -3 84.3521 2.51942  12
   5  -4   3 79.7246 2.55688  13
  -6   4  -3 0.82817 0.51229  11
  -6   4  -3 -0.8261 0.34895  13
  -6   4  -3 1.01850 0.50333   9
  -6   4  -3 0.10688 0.46590  12
  -6   4  -3 0.94094 0.57770  10
  -7   4  -3 1.20918 0.54573  13
  -7   4  -3 0.20543 0.49112  11
  -7   4  -3 -0.0185 0.66481  10
  -7   4  -3 0.30212 0.55195  12
  -7   4  -3 1.16848 0.51552   9
  -9  -3   3 0.21332 0.76209   7
  -9  -3   3 -0.0762 0.58448  10
  -8  -3   3 133.907 4.65104   7
  -8  -3   3 129.606 2.85440  11
  -8  -3   3 129.800 4.69631   9
  -8  -3   3 130.725 4.46185  12
  -7  -3   3 7.00003 1.20409   9
  -7  -3   3 5.84030 0.65202  11
  -7  -3   3 5.99941 0.48578  13
  -7  -3   3 5.96592 1.08344  12
  -7  -3   3 6.30635 0.66268  11
  -7  -3   3 6.00946 0.90586   6
  -7  -3   3 4.70065 0.97390   7
   6   3  -3 30.7288 1.33110  13
  -6  -3   3 32.8828 1.33407  11
  -6  -3   3 31.8635 1.97656   9
  -6  -3   3 29.9971 1.88969   7
  -6  -3   3 31.2791 1.83347  12
  -6  -3   3 30.7603 1.29897  11
  -6  -3   3 30.8281 1.57129   6
  -6  -3   3 31.0097 1.18558  13
  -6  -3   3 30.6612 1.13874  13
   5   3  -3 1.35261 0.39552  13
   5   3  -3 0.93625 0.34960  11
  -5  -3   3 1.75138 0.48233  13
  -5  -3   3 1.66419 0.41651  11
  -5  -3   3 1.13110 0.55125   7
  -5  -3   3 1.60591 0.45336  11
  -5  -3   3 1.75379 0.65057   9
  -5  -3   3 2.19236 0.30377   8
  -5  -3   3 2.12862 0.49215  13
  -5  -3   3 2.03699 0.48075   6
   4   3  -3 32.0927 1.24809  11
   4   3  -3 29.9444 1.24279  13
  -4  -3   3 30.0635 0.79181   8
  -4  -3   3 31.4317 1.21007  11
  -4  -3   3 29.3435 1.23272  13
  -4  -3   3 30.3944 1.27051   6
  -4  -3   3 31.3329 1.56127   7
  -4  -3   3 30.7231 1.11824  13
   3   3  -3 851.018 27.9445   1
   3   3  -3 866.513 24.8685   2
   3   3  -3 845.922 28.2440   5
   3   3  -3 866.071 25.8868   2
   3   3  -3 842.052 14.2091  13
   3   3  -3 826.701 13.6358   6
  -3  -3   3 840.480 31.2738   1
  -3  -3   3 892.249 16.3330   3
  -3  -3   3 851.816 25.9338   5
  -3  -3   3 849.619 14.0931  11
  -3  -3   3 841.540 14.2262  13
  -3  -3   3 835.479 14.1287  10
  -3  -3   3 843.775 13.2730   8
  -3  -3   3 834.483 23.8872   2
  -3  -3   3 856.445 14.6734   9
  -3  -3   3 848.911 14.1922  11
  -3  -3   3 840.378 14.0325  13
  -3  -3   3 871.067 24.6756   5
  -3  -3   3 839.410 14.6537   7
  -3  -3   3 841.783 27.8011   4
  -3  -3   3 855.896 14.1800   6
   2   3  -3 128.997 2.10276   8
   2   3  -3 132.094 2.64677   6
   2   3  -3 116.977 8.56783   4
   2   3  -3 118.369 8.07055   5
   2   3  -3 128.665 2.85464  13
   2   3  -3 126.914 2.86644  11
   2   3  -3 124.389 8.21533   2
   2   3  -3 130.495 2.55435  10
   2   3  -3 110.667 8.09961   2
   2   3  -3 114.116 8.47087   5
   2   3  -3 132.269 3.75785   3
  -2  -3   3 129.217 8.37126   4
  -2  -3   3 119.916 8.00119   2
  -2  -3   3 115.579 7.80164   5
  -2  -3   3 131.150 3.06305   7
  -2  -3   3 132.856 8.90612   2
  -2  -3   3 129.176 11.3579   1
  -2  -3   3 132.839 2.66797  10
  -2  -3   3 131.939 2.84694   6
  -2  -3   3 118.524 8.49732   5
  -2  -3   3 128.979 2.78383  11
  -2  -3   3 131.327 2.87356  11
  -2  -3   3 122.645 9.03456   1
  -2  -3   3 128.237 2.75771  13
  -2  -3   3 129.018 2.87635  13
   1   3  -3 94.9612 2.15704  11
   1   3  -3 86.6591 5.01256   3
   1   3  -3 97.3616 2.54260  13
   1   3  -3 81.1462 7.03149   2
   1   3  -3 99.5723 2.18215   6
   1   3  -3 96.7478 2.18187  13
   1   3  -3 101.350 7.46245   5
   1   3  -3 92.9101 6.66009   5
   1   3  -3 91.9719 2.25183  11
   1   3  -3 95.1948 2.06754  12
   1   3  -3 85.4385 5.91220   4
   1   3  -3 95.5794 1.87484   8
   1   3  -3 96.3705 6.86835   2
   1   3  -3 96.7024 1.91783  10
   1   3  -3 99.8424 2.24684   7
  -1  -3   3 90.8804 6.83098   2
  -1  -3   3 96.2672 2.23943  13
  -1  -3   3 96.3374 1.98176  12
  -1  -3   3 103.840 7.47821   5
  -1  -3   3 92.5835 6.94203   5
  -1  -3   3 100.288 2.31652   7
  -1  -3   3 93.7298 2.19324  11
  -1  -3   3 96.4299 2.26958   6
  -1  -3   3 107.278 7.71461   2
  -1  -3   3 95.2841 1.87341  10
  -1  -3   3 96.0859 2.26888  13
  -1  -3   3 91.3325 9.45744   1
  -1  -3   3 90.8371 8.97621   1
  -1  -3   3 98.7896 2.27978  11
  -1  -3   3 91.2094 5.27072   4
   0   3  -3 433.446 7.24519  12
   0   3  -3 437.385 7.53722  13
   0   3  -3 434.060 7.65697  13
   0   3  -3 437.177 11.0853   4
   0   3  -3 429.211 7.59624   6
   0   3  -3 431.476 7.22631  10
   0   3  -3 449.918 16.2844   2
   0   3  -3 443.832 7.53339  11
   0   3  -3 447.367 15.0825   2
   0   3  -3 432.555 14.7863   5
   0   3  -3 451.698 18.0485   1
   0   3  -3 440.039 15.8357   5
   0  -3   3 452.555 7.45658   7
   0  -3   3 427.751 7.21555   9
   0  -3   3 424.747 17.5267   1
   0  -3   3 430.483 7.26393  10
   0  -3   3 425.768 7.20462  12
   0  -3   3 443.325 7.71089   6
   0  -3   3 437.383 7.61597  11
   0  -3   3 448.192 15.6673   5
   0  -3   3 432.140 15.9543   2
   0  -3   3 446.207 15.6078   5
   0  -3   3 476.065 16.0450   2
   0  -3   3 429.432 7.58506  13
  -1   3  -3 129.777 2.48283  12
  -1   3  -3 132.474 2.96222  13
  -1   3  -3 128.873 7.81766   5
  -1   3  -3 127.126 2.69833  11
  -1   3  -3 117.216 8.39378   5
  -1   3  -3 127.027 2.79453  11
  -1   3  -3 129.546 2.58195  10
  -1   3  -3 124.120 2.41195   9
  -1   3  -3 127.039 9.72934   1
  -1   3  -3 129.230 7.74878   2
  -1   3  -3 127.922 2.86245  13
   1  -3   3 126.695 8.47157   5
   1  -3   3 130.881 8.82315   2
   1  -3   3 126.966 2.47595   9
   1  -3   3 129.315 2.86386   6
   1  -3   3 136.314 8.63457   5
   1  -3   3 131.371 8.21352   2
   1  -3   3 126.807 2.77405  13
   1  -3   3 127.172 2.77144  11
   1  -3   3 128.945 2.39901   7
   1  -3   3 126.004 10.0478   1
  -2   3  -3 1.39102 0.26299   9
  -2   3  -3 1.25814 0.36284  13
  -2   3  -3 1.66085 0.33967  10
  -2   3  -3 4.14070 2.93055   5
  -2   3  -3 -2.0014 2.69352   1
  -2   3  -3 3.59830 2.71073   2
  -2   3  -3 2.05216 0.40176  11
  -2   3  -3 1.04176 2.57683   5
  -2   3  -3 0.18401 2.96429   2
  -2   3  -3 1.53968 0.29458  12
  -2   3  -3 1.42465 0.32538  11
  -2   3  -3 1.67301 0.36361  13
   2  -3   3 1.21134 0.30482  11
   2  -3   3 1.41367 0.37502   6
   2  -3   3 1.28541 0.33613  13
   2  -3   3 0.95694 2.76670   2
   2  -3   3 1.33627 3.19165   2
   2  -3   3 1.53765 0.18021   7
   2  -3   3 -0.4212 2.61909   5
   2  -3   3 0.29894 2.66370   5
   2  -3   3 1.78464 0.19241   7
  -3   3  -3 280.332 5.40263  13
  -3   3  -3 280.543 5.08133   9
  -3   3  -3 281.314 5.42443  11
  -3   3  -3 278.868 5.95000  13
  -3   3  -3 280.509 5.27573  12
  -3   3  -3 286.793 5.47221  11
  -3   3  -3 286.549 5.46499  10
   3  -3   3 278.982 5.32335   6
   3  -3   3 285.247 5.50169  13
   3  -3   3 280.262 5.30861   6
  -4   3  -3 0.11709 0.31998  12
  -4   3  -3 -0.0856 0.27545  11
  -4   3  -3 -0.3604 0.25530   9
  -4   3  -3 -0.0045 0.35522  10
  -4   3  -3 0.06790 0.30434  13
  -4   3  -3 0.14534 0.31057  11
  -4   3  -3 0.61092 0.31637  13
   4  -3   3 0.12952 0.32282  13
   4  -3   3 -0.1162 0.21616   6
   4  -3   3 -0.4622 0.21710   6
   4  -3   3 0.43972 0.29418  11
  -5   3  -3 52.2628 1.86523  13
  -5   3  -3 53.4262 2.10813  10
  -5   3  -3 51.9102 1.86976  11
  -5   3  -3 50.6846 1.89630  12
  -5   3  -3 52.1381 1.92018  11
  -5   3  -3 51.8355 1.74487   9
  -5   3  -3 46.8696 1.90309  13
   5  -3   3 48.8374 1.78552  11
  -6   3  -3 33.7166 1.51194   9
  -6   3  -3 32.4001 1.67610  12
  -6   3  -3 31.1788 1.51464  11
  -6   3  -3 31.6812 1.47633  13
  -6   3  -3 32.7802 1.78129  10
  -7   3  -3 0.22671 0.49528   9
  -7   3  -3 0.49852 0.56094  10
  -7   3  -3 -0.0163 0.36363  13
  -8   3  -3 1.15623 0.96297   9
  -9  -2   3 0.22166 0.23552  11
  -9  -2   3 0.36441 0.75961  10
  -8  -2   3 25.1157 1.86876   7
  -8  -2   3 25.1888 1.08809  11
  -8  -2   3 24.6705 2.07323   9
  -8  -2   3 22.6917 1.85281  12
  -7  -2   3 42.0760 2.32337  12
  -7  -2   3 36.8574 2.23766   9
  -7  -2   3 39.1689 1.19222  13
  -7  -2   3 35.2332 2.10567   7
  -7  -2   3 37.6171 1.37333  11
  -7  -2   3 34.7321 2.21283   6
  -7  -2   3 34.6088 1.46614  11
   6   2  -3 51.5177 1.70625  13
  -6  -2   3 49.3308 1.50759  13
  -6  -2   3 47.4691 1.49843  13
  -6  -2   3 50.4676 1.96496   6
  -6  -2   3 50.8348 1.64795  11
  -6  -2   3 46.5581 1.71449  11
  -6  -2   3 54.2169 2.42573   7
  -6  -2   3 50.5489 2.34979  12
  -6  -2   3 52.4246 2.46110   9
   5   2  -3 16.5620 0.83570  11
   5   2  -3 15.9624 0.90216  13
  -5  -2   3 14.3051 0.87912  11
  -5  -2   3 14.7273 0.87139  11
  -5  -2   3 13.4191 1.14594   7
  -5  -2   3 14.3392 0.85741  13
  -5  -2   3 14.3310 0.99302   6
  -5  -2   3 14.8532 1.30383   9
   4   2  -3 88.0439 8.63760   5
   4   2  -3 101.075 9.16026   5
   4   2  -3 84.0842 8.49789   2
   4   2  -3 94.6971 10.9839   1
   4   2  -3 94.3129 2.35520  13
   4   2  -3 92.0137 2.27796  11
   4   2  -3 83.0419 9.32395   2
  -4  -2   3 102.052 11.1427   4
  -4  -2   3 97.0518 6.48100   3
  -4  -2   3 89.8934 8.63207   5
  -4  -2   3 95.2214 2.34626  11
  -4  -2   3 91.6122 7.96181   2
  -4  -2   3 91.2820 2.33393  11
  -4  -2   3 90.3191 2.38100   6
  -4  -2   3 90.5730 2.21616  13
  -4  -2   3 82.4583 11.3111   5
  -4  -2   3 75.5418 10.8338   1
  -4  -2   3 95.3920 2.30610  13
  -4  -2   3 94.0707 2.85807   9
  -4  -2   3 92.8506 1.96591   8
  -4  -2   3 90.4512 2.76781   7
  -4  -2   3 106.279 8.68966   2
   3   2  -3 104.744 9.93978   2
   3   2  -3 95.2760 9.69581   1
   3   2  -3 103.332 2.39075  13
   3   2  -3 94.7231 8.10231   2
   3   2  -3 102.277 1.94338   6
   3   2  -3 85.8596 7.45262   5
   3   2  -3 99.6449 2.37505  11
   3   2  -3 89.3736 7.71075   5
   3   2  -3 96.8879 1.93430   6
  -3  -2   3 108.136 8.43639   5
  -3  -2   3 102.746 2.70100   7
  -3  -2   3 100.908 2.70795   9
  -3  -2   3 99.4106 2.27776  13
  -3  -2   3 84.8826 8.48963   4
  -3  -2   3 100.387 2.39135  11
  -3  -2   3 99.9614 10.7174   1
  -3  -2   3 103.821 7.26175   2
  -3  -2   3 100.034 7.95483   2
  -3  -2   3 93.8215 7.46356   5
  -3  -2   3 105.574 5.23836   3
  -3  -2   3 101.948 2.36137  11
  -3  -2   3 102.551 2.38796  13
  -3  -2   3 101.381 1.91026   8
   2   2  -3 850.202 14.2157  11
   2   2  -3 880.428 16.6230   3
   2   2  -3 886.755 23.5597   2
   2   2  -3 873.523 14.5207   7
   2   2  -3 897.602 28.0600   1
   2   2  -3 880.945 14.0667   6
   2   2  -3 897.392 24.0264   5
   2   2  -3 871.847 14.3698  11
   2   2  -3 875.151 13.6765   8
   2   2  -3 872.374 23.2558   5
   2   2  -3 857.876 14.2939  13
   2   2  -3 873.012 23.1036   2
   2   2  -3 857.266 14.3137  13
  -2  -2   3 852.518 14.6109  11
  -2  -2   3 861.329 13.7105   8
  -2  -2   3 888.984 14.2521  13
  -2  -2   3 904.960 23.9657   5
  -2  -2   3 880.970 14.3775  13
  -2  -2   3 844.886 22.8326   5
  -2  -2   3 879.361 14.5500   9
  -2  -2   3 878.066 14.5962   7
  -2  -2   3 871.393 17.1880   3
  -2  -2   3 865.507 22.7132   2
  -2  -2   3 877.858 14.3499  11
  -2  -2   3 876.082 28.5942   1
  -2  -2   3 880.960 14.2964   6
  -2  -2   3 870.334 23.7670   2
  -2  -2   3 894.531 24.4048   4
   1   2  -3 534.534 8.96634   8
   1   2  -3 569.760 13.0459   3
   1   2  -3 556.677 9.33335  11
   1   2  -3 555.954 9.36668  13
   1   2  -3 541.627 16.1213   2
   1   2  -3 564.556 9.52491  12
   1   2  -3 576.042 16.4521   5
   1   2  -3 556.443 9.09082  10
   1   2  -3 564.575 9.41891  13
   1   2  -3 577.603 9.45545   7
   1   2  -3 568.082 15.3851   4
   1   2  -3 567.678 17.4784   5
   1   2  -3 557.876 9.43667  11
   1   2  -3 585.181 9.36462   6
   1   2  -3 566.435 17.0226   2
  -1  -2   3 571.079 9.48824   7
  -1  -2   3 568.347 9.38645  13
  -1  -2   3 566.812 9.42402  11
  -1  -2   3 568.972 9.07934  10
  -1  -2   3 563.306 20.2049   1
  -1  -2   3 562.759 13.0061   3
  -1  -2   3 563.017 9.75270  13
  -1  -2   3 552.409 24.9769   2
  -1  -2   3 562.728 9.21055  12
  -1  -2   3 526.276 17.3610   4
  -1  -2   3 590.087 9.45407   6
  -1  -2   3 566.325 17.1335   2
  -1  -2   3 549.628 16.8873   5
   0   2  -3 284.388 10.1996   2
   0   2  -3 281.266 12.0587   1
   0   2  -3 271.423 4.81839  13
   0   2  -3 265.930 10.9442   2
   0   2  -3 269.395 4.90112  11
   0   2  -3 287.042 4.92108   6
   0   2  -3 268.476 4.61054  10
   0   2  -3 268.730 10.0528   5
   0   2  -3 271.774 6.85901   4
   0   2  -3 280.472 4.70559   7
   0   2  -3 282.426 4.84815  11
   0   2  -3 269.460 10.7390   5
   0   2  -3 270.950 4.59931  12
   0  -2   3 270.711 4.87651  13
   0  -2   3 272.461 4.90813  13
   0  -2   3 279.322 4.88704  11
   0  -2   3 269.546 10.4214   5
   0  -2   3 266.053 11.7801   1
   0  -2   3 276.208 4.58627  12
   0  -2   3 279.763 4.96518   6
   0  -2   3 265.531 10.4545   2
   0  -2   3 282.867 4.75099   7
   0  -2   3 271.735 4.61771  10
   0  -2   3 273.055 4.55252   9
   0  -2   3 279.693 4.87503  11
   0  -2   3 279.514 10.6936   5
  -1   2  -3 85.5225 6.04158   2
  -1   2  -3 72.0921 1.62637  11
  -1   2  -3 69.7697 1.38396   9
  -1   2  -3 70.7545 1.68866   6
  -1   2  -3 69.1364 5.48109   5
  -1   2  -3 71.8203 1.57099  10
  -1   2  -3 53.9412 8.03372   2
  -1   2  -3 74.5198 5.00212   5
  -1   2  -3 72.7068 7.85526   1
  -1   2  -3 70.6970 1.47349  12
  -1   2  -3 71.5315 1.73380  13
  -1   2  -3 71.1869 1.70174  11
  -1   2  -3 70.3690 1.60652  13
   1  -2   3 72.2787 1.32918   7
   1  -2   3 72.2933 5.40619   2
   1  -2   3 67.9979 1.69106  13
   1  -2   3 61.0775 6.09961   1
   1  -2   3 72.0658 1.55743  12
   1  -2   3 70.7285 5.64757   2
   1  -2   3 69.4765 1.66556  11
   1  -2   3 72.0255 1.45202   9
   1  -2   3 67.7515 1.58736  10
   1  -2   3 69.4335 1.63162  11
   1  -2   3 70.0822 1.65990  13
   1  -2   3 77.2382 5.55208   5
   1  -2   3 72.2486 5.47500   5
  -2   2  -3 477.554 7.75073   9
  -2   2  -3 465.073 7.87522  12
  -2   2  -3 483.030 8.06615   6
  -2   2  -3 462.339 15.8376   2
  -2   2  -3 468.134 8.03129  11
  -2   2  -3 452.629 14.6778   5
  -2   2  -3 472.957 15.9141   5
  -2   2  -3 488.680 15.3093   2
  -2   2  -3 479.563 8.10967  13
  -2   2  -3 459.418 7.91800  13
  -2   2  -3 473.377 18.0293   1
  -2   2  -3 466.967 8.00537  10
   2  -2   3 466.042 16.3845   2
   2  -2   3 482.326 8.24888   6
   2  -2   3 470.985 7.98784  13
   2  -2   3 440.763 18.1671   1
   2  -2   3 464.308 15.3205   5
   2  -2   3 488.772 15.1664   2
   2  -2   3 462.771 8.02005   9
  -3   2  -3 150.480 9.35439   5
  -3   2  -3 129.890 8.51416   2
  -3   2  -3 153.146 3.06824   9
  -3   2  -3 156.559 3.22437  13
  -3   2  -3 151.422 3.26255  10
  -3   2  -3 151.116 3.14407  11
  -3   2  -3 146.039 10.9378   1
  -3   2  -3 147.153 9.22808   5
  -3   2  -3 151.945 3.15387  11
  -3   2  -3 156.251 3.15230  13
  -3   2  -3 155.126 3.18430  12
  -3   2  -3 158.897 9.74439   2
   3  -2   3 153.820 10.2278   2
   3  -2   3 153.699 3.13392  11
   3  -2   3 152.049 2.93940   6
   3  -2   3 140.150 11.6112   1
   3  -2   3 155.464 3.14452  13
   3  -2   3 161.393 9.66635   5
   3  -2   3 161.127 9.35452   2
   3  -2   3 151.680 2.93068   6
   3  -2   3 144.525 8.89119   5
  -4   2  -3 28.0897 1.11352  13
  -4   2  -3 25.1724 1.10069   9
  -4   2  -3 26.4053 1.12429  11
  -4   2  -3 26.5812 1.20057  12
  -4   2  -3 27.6276 1.11504  11
  -4   2  -3 27.1579 1.24437  10
   4  -2   3 27.9735 1.10063  13
   4  -2   3 28.2771 1.08553  11
  -5   2  -3 37.1187 1.39847  11
  -5   2  -3 36.2340 1.37934  13
  -5   2  -3 36.7004 1.48615   9
  -5   2  -3 34.4210 1.37662  13
  -5   2  -3 34.5304 1.42887  11
  -5   2  -3 36.5177 1.60340  10
  -5   2  -3 35.8592 1.56223  12
  -5   2  -3 32.7469 0.83412   7
   5  -2   3 35.0455 1.61549  11
   5  -2   3 36.2954 1.36449  13
  -6   2  -3 18.8893 1.09640  11
  -6   2  -3 17.9161 1.19363   9
  -6   2  -3 18.0935 1.01050  13
  -6   2  -3 18.9247 1.15255  11
  -6   2  -3 20.2779 1.35978  10
  -6   2  -3 17.1728 1.22039  12
  -7   2  -3 2.57040 0.67310   9
  -7   2  -3 2.71355 0.44535  13
  -7   2  -3 3.05571 0.78154  10
  -7   2  -3 1.23652 0.57214  12
  -7   2  -3 1.32138 0.48045  11
  -8   2  -3 0.64300 0.58116   9
  -8   2  -3 0.50844 0.42474  11
  -9  -1   3 0.48314 0.32198  11
  -8  -1   3 1.61048 0.78551   7
  -8  -1   3 0.42873 0.67763   9
  -8  -1   3 0.16816 0.34879  11
  -7  -1   3 39.5656 1.45280  11
  -7  -1   3 37.5908 2.21192   9
  -7  -1   3 37.9319 1.64006  11
  -7  -1   3 40.9062 2.24539  12
  -7  -1   3 38.1810 1.88736   6
  -7  -1   3 41.4621 1.33963  13
  -7  -1   3 38.1661 2.11615   7
   6   1  -3 44.0445 1.52927  13
   6   1  -3 43.1691 1.74158  11
  -6  -1   3 43.7493 2.06258   7
  -6  -1   3 42.4740 1.70053  11
  -6  -1   3 43.2918 2.15276  12
  -6  -1   3 41.4368 1.49298  11
  -6  -1   3 43.4674 1.43997  13
  -6  -1   3 45.8604 2.25069   9
  -6  -1   3 42.7399 1.48489  13
  -6  -1   3 42.7939 1.82917   6
   5   1  -3 0.25446 0.22193  11
   5   1  -3 0.32815 0.26750  13
  -5  -1   3 0.13480 0.40433   7
  -5  -1   3 -0.2611 0.40803   9
  -5  -1   3 0.03613 0.26284  13
  -5  -1   3 -0.2050 0.34864  12
  -5  -1   3 -0.3109 0.27197   6
  -5  -1   3 0.01890 0.26256  11
  -5  -1   3 0.29152 0.30447  13
  -5  -1   3 0.25947 0.29580  11
   4   1  -3 757.931 24.5248   5
   4   1  -3 712.929 28.5563   2
   4   1  -3 776.708 12.8005  11
   4   1  -3 772.176 23.1675   5
   4   1  -3 780.448 12.8871  13
   4   1  -3 761.936 25.2373   2
   4   1  -3 771.931 29.9387   1
  -4  -1   3 759.843 22.9349   5
  -4  -1   3 795.638 13.7180   9
  -4  -1   3 756.776 13.0566   6
  -4  -1   3 775.870 24.4530   5
  -4  -1   3 790.019 29.9832   4
  -4  -1   3 766.749 12.8101  13
  -4  -1   3 760.692 28.6137   1
  -4  -1   3 766.838 23.1529   2
  -4  -1   3 768.599 22.1494   3
  -4  -1   3 780.649 13.4751   7
  -4  -1   3 760.174 13.4912  12
  -4  -1   3 776.620 12.8649  11
  -4  -1   3 769.958 12.8768  13
  -4  -1   3 756.976 12.9773  11
  -4  -1   3 753.321 22.5051   2
   3   1  -3 426.569 7.40487  11
   3   1  -3 385.059 15.7677   2
   3   1  -3 425.710 7.44498  13
   3   1  -3 451.978 15.8987   5
   3   1  -3 421.933 6.90918   6
   3   1  -3 450.056 16.5147   2
   3   1  -3 397.161 19.2055   1
   3   1  -3 430.621 16.0667   5
   3   1  -3 420.625 7.00661   6
  -3  -1   3 443.769 15.3668   2
  -3  -1   3 425.470 15.4080   2
  -3  -1   3 423.126 7.42173  13
  -3  -1   3 422.890 7.41556  13
  -3  -1   3 432.510 18.5587   4
  -3  -1   3 416.424 7.22947   8
  -3  -1   3 408.881 15.4821   5
  -3  -1   3 436.486 19.6597   1
  -3  -1   3 434.921 7.93227   9
  -3  -1   3 432.161 7.83157   7
  -3  -1   3 423.187 20.1118   5
  -3  -1   3 423.451 13.2180   3
  -3  -1   3 418.976 7.49971   6
  -3  -1   3 436.080 7.46239  11
  -3  -1   3 431.642 7.50857  11
   2   1  -3 51.6289 5.31701   2
   2   1  -3 58.3665 1.51319  11
   2   1  -3 57.2119 1.54129  13
   2   1  -3 55.5813 1.64984   9
   2   1  -3 52.6123 6.92571   1
   2   1  -3 57.3613 5.29624   5
   2   1  -3 60.0742 1.65732   7
   2   1  -3 59.7849 1.39647   6
   2   1  -3 54.9959 6.29876   2
   2   1  -3 59.5955 1.52697  13
   2   1  -3 58.3706 3.66224   3
   2   1  -3 60.4330 1.23559   8
  -2  -1   3 67.7540 5.45303   2
  -2  -1   3 57.1271 5.37016   5
  -2  -1   3 61.4655 1.70791   7
  -2  -1   3 60.1394 1.51507  13
  -2  -1   3 59.1837 1.22881   8
  -2  -1   3 60.3486 1.56604  10
  -2  -1   3 59.0949 1.54274   6
  -2  -1   3 60.5002 1.70406   9
  -2  -1   3 54.5374 5.31610   5
  -2  -1   3 60.1873 3.73114   3
  -2  -1   3 57.9596 1.54813  13
  -2  -1   3 60.1852 1.55075  11
  -2  -1   3 55.7299 7.17585   1
  -2  -1   3 64.9906 5.61224   2
  -2  -1   3 60.3621 1.55855  11
   1   1  -3 45.8319 1.05604  10
   1   1  -3 51.6983 4.40193   2
   1   1  -3 46.8523 1.24318  11
   1   1  -3 46.2963 4.34100   2
   1   1  -3 46.4235 1.25177   7
   1   1  -3 47.7276 1.21180  11
   1   1  -3 44.4032 1.21064  13
   1   1  -3 45.4383 1.21509  13
   1   1  -3 46.4758 2.76030   3
   1   1  -3 47.6918 1.18749   6
   1   1  -3 46.4155 4.96162   5
   1   1  -3 44.8030 0.93700   8
   1   1  -3 43.7479 4.07662   5
   1   1  -3 41.3879 5.16507   1
  -1  -1   3 45.9755 1.05063  10
  -1  -1   3 46.9515 1.26520   7
  -1  -1   3 55.3555 4.41967   2
  -1  -1   3 47.3005 1.22932   6
  -1  -1   3 45.3599 1.23165  13
  -1  -1   3 46.8075 4.18793   5
  -1  -1   3 40.1228 2.69916   3
  -1  -1   3 46.3428 0.96515   8
  -1  -1   3 48.5259 4.02566   2
  -1  -1   3 47.7900 4.32442   5
  -1  -1   3 46.0732 1.19310  13
  -1  -1   3 39.8488 5.32300   1
  -1  -1   3 47.5085 1.24489   9
  -1  -1   3 47.5007 1.22131  11
  -1  -1   3 46.6180 1.23172  11
   0   1  -3 1230.63 19.5470   6
   0   1  -3 1248.31 25.1292   3
   0   1  -3 1187.26 19.4911  13
   0   1  -3 1192.04 28.3174   1
   0   1  -3 1242.98 26.2530   5
   0   1  -3 1205.14 25.3424   2
   0   1  -3 1268.44 19.4271   7
   0  -1   3 1234.14 26.1530   5
   0  -1   3 1229.92 25.8810   2
   0  -1   3 1239.50 19.5471  13
   0  -1   3 1202.77 25.7487   5
   0  -1   3 1274.54 29.6120   1
   0  -1   3 1266.77 19.5744   6
   0  -1   3 1240.52 20.8780   4
   0  -1   3 1232.19 19.5298  11
   0  -1   3 1255.27 26.1655   2
  -1   1  -3 1636.98 31.9415   2
  -1   1  -3 1574.60 33.1158   1
  -1   1  -3 1547.69 30.2397   2
  -1   1  -3 1573.55 28.5043   4
  -1   1  -3 1567.90 30.3368   5
  -1   1  -3 1645.09 25.1286   6
  -1   1  -3 1590.07 31.4819   5
   1  -1   3 1626.80 31.1347   5
   1  -1   3 1552.89 25.0391  13
   1  -1   3 1635.98 25.0961   6
   1  -1   3 1616.09 30.8516   2
   1  -1   3 1619.69 31.7377   2
   1  -1   3 1554.85 33.5155   1
  -2   1  -3 410.444 11.7810   2
  -2   1  -3 419.109 13.7291   4
  -2   1  -3 418.145 7.08039  12
  -2   1  -3 420.448 12.6804   5
  -2   1  -3 418.276 7.13426  10
  -2   1  -3 420.904 6.95684  13
  -2   1  -3 426.588 12.0211   5
  -2   1  -3 430.048 7.04694   6
  -2   1  -3 422.000 14.3028   1
  -2   1  -3 419.541 6.98625   9
  -2   1  -3 415.104 6.95540  11
  -2   1  -3 425.538 7.04685  11
  -2   1  -3 432.945 7.08427  13
   2  -1   3 414.677 12.3192   5
   2  -1   3 430.512 12.1248   2
   2  -1   3 422.460 14.7189   1
   2  -1   3 406.271 7.05431  13
   2  -1   3 421.001 7.17096   9
   2  -1   3 417.976 6.99685  11
   2  -1   3 412.437 6.98469  11
   2  -1   3 419.856 6.82048   6
   2  -1   3 423.510 12.2395   5
   2  -1   3 418.294 7.28479  12
   2  -1   3 421.484 6.99735  13
   2  -1   3 436.110 6.89284   6
   2  -1   3 428.267 13.2535   2
  -3   1  -3 247.247 4.45055  13
  -3   1  -3 218.135 11.8408   5
  -3   1  -3 240.101 4.17630   7
  -3   1  -3 248.670 4.43924   6
  -3   1  -3 244.759 4.59248   9
  -3   1  -3 247.012 4.66117  12
  -3   1  -3 245.867 9.65887   2
  -3   1  -3 249.995 4.43421  11
  -3   1  -3 238.573 11.5633   1
  -3   1  -3 251.051 4.41013  13
  -3   1  -3 247.357 4.68045  10
  -3   1  -3 248.020 4.42284  11
  -3   1  -3 238.317 9.91681   5
  -3   1  -3 258.011 13.0398   4
   3  -1   3 245.846 4.38990  13
   3  -1   3 244.122 4.38313  11
   3  -1   3 264.953 11.0383   2
   3  -1   3 239.444 4.83073   9
   3  -1   3 258.462 9.90516   2
   3  -1   3 242.274 11.1227   5
   3  -1   3 251.256 9.71737   5
   3  -1   3 254.440 13.2114   1
  -4   1  -3 2.55020 0.36746  13
  -4   1  -3 3.28354 0.43111  11
  -4   1  -3 3.28538 0.50875  10
  -4   1  -3 3.69299 0.54183   9
  -4   1  -3 3.45950 0.41892  13
  -4   1  -3 3.13661 0.36678   7
  -4   1  -3 3.32449 0.42263  11
   4  -1   3 3.07401 0.36092  11
   4  -1   3 3.15354 0.38502  13
  -5   1  -3 9.97414 0.92669  12
  -5   1  -3 10.4004 0.67677  13
  -5   1  -3 11.7517 0.97578  10
  -5   1  -3 11.1222 0.92643   9
  -5   1  -3 10.8456 0.72346  11
  -5   1  -3 10.3606 0.75051  11
   5  -1   3 10.9471 0.68551  13
   5  -1   3 10.3202 0.62680  11
  -6   1  -3 396.260 6.81664  13
  -6   1  -3 382.893 7.30622  11
  -6   1  -3 396.427 7.90898  12
  -6   1  -3 396.360 7.07439  11
  -6   1  -3 372.869 6.86834  13
  -6   1  -3 401.134 7.79147   9
  -6   1  -3 393.453 6.98982   7
  -7   1  -3 18.8377 1.42130  12
  -7   1  -3 18.5753 1.38366  10
  -7   1  -3 18.6583 0.98073  11
  -8   1  -3 45.6833 2.28695  10
  -8   1  -3 43.5077 2.21024  12
  -8   1  -3 44.7229 2.15307   9
  -8   0   3 1.67765 0.78173  11
  -8   0   3 1.60851 0.80517   9
  -8   0   3 1.33153 0.71262  12
  -8   0   3 0.85482 0.61511   7
  -7   0   3 75.6801 3.09804   9
  -7   0   3 77.0515 2.09638  13
  -7   0   3 73.6684 3.02399  12
  -7   0   3 78.5755 2.67576   6
  -7   0   3 76.7147 2.19562  11
  -7   0   3 76.0016 2.87331   7
   6   0  -3 114.268 2.80195  13
   6   0  -3 109.680 2.62267  11
  -6   0   3 112.459 3.13803  11
  -6   0   3 111.269 2.74235  11
  -6   0   3 108.608 2.68779  13
  -6   0   3 112.338 3.38607   7
  -6   0   3 112.948 3.54990  12
  -6   0   3 107.398 3.11910   6
  -6   0   3 111.814 3.59036   9
   5   0  -3 -0.0263 0.20615  11
   5   0  -3 -0.1317 0.24731  13
  -5   0   3 0.13684 0.40841  12
  -5   0   3 0.12233 0.41957   7
  -5   0   3 0.19840 0.33277  13
  -5   0   3 0.24448 0.30096  11
  -5   0   3 0.04012 0.32522  11
  -5   0   3 0.28027 0.36013   6
  -5   0   3 0.06530 0.27616  13
  -5   0   3 -0.7985 0.33422   9
   4   0  -3 2.74197 0.41035  11
   4   0  -3 2.97352 0.22257   6
   4   0  -3 2.15118 0.37940  13
  -4   0   3 2.87691 0.58183   9
  -4   0   3 2.25540 0.41963  13
  -4   0   3 3.01387 0.51704  11
  -4   0   3 4.31208 0.58117  11
  -4   0   3 2.54617 0.46825  13
  -4   0   3 2.83963 0.47979   6
  -4   0   3 3.00411 0.54899   7
  -4   0   3 2.24590 0.63549  12
   3   0  -3 314.440 5.54314   6
   3   0  -3 322.112 5.76275  13
   3   0  -3 300.217 13.6894   5
   3   0  -3 315.535 17.9749   1
   3   0  -3 334.998 14.5321   2
   3   0  -3 313.346 5.33760   6
   3   0  -3 321.416 12.8886   5
   3   0  -3 321.097 6.10671   7
   3   0  -3 328.736 13.2020   2
   3   0  -3 324.984 5.78966  11
  -3   0   3 315.432 5.66245   6
  -3   0   3 311.695 12.8930   2
  -3   0   3 333.142 12.7261   3
  -3   0   3 332.793 13.7671   5
  -3   0   3 304.320 13.7258   5
  -3   0   3 322.542 6.16252  12
  -3   0   3 314.499 5.62956   8
  -3   0   3 321.944 5.76506  11
  -3   0   3 318.457 6.17587   9
  -3   0   3 315.893 16.6136   1
  -3   0   3 312.132 13.4032   2
  -3   0   3 324.508 5.85251  13
  -3   0   3 314.827 5.76844  13
  -3   0   3 317.579 6.22151   6
  -3   0   3 323.226 6.08165   7
  -3   0   3 325.841 5.91393  11
   2   0  -3 1459.02 32.5623   5
   2   0  -3 1429.14 22.9902  11
   2   0  -3 1431.72 38.0024   1
   2   0  -3 1476.24 22.9092   6
   2   0  -3 1409.58 23.0294  13
   2   0  -3 1472.27 22.6898   6
   2   0  -3 1426.06 23.2436   9
   2   0  -3 1464.04 33.0880   2
   2   0  -3 1467.85 22.9621  13
   2   0  -3 1460.89 22.7374   8
   2   0  -3 1360.00 42.4998   2
   2   0  -3 1491.62 23.5293   7
  -2   0   3 1432.81 23.0228   6
  -2   0   3 1445.38 22.9868  13
  -2   0   3 1466.06 32.1100   2
  -2   0   3 1448.10 23.3736  11
  -2   0   3 1393.60 22.9361  13
  -2   0   3 1462.61 23.2117   9
  -2   0   3 1428.97 31.9923   2
  -2   0   3 1445.91 22.9611  11
  -2   0   3 1398.86 36.9685   1
  -2   0   3 1457.21 31.9702   5
  -2   0   3 1430.83 22.7287   8
  -2   0   3 1434.99 29.9180   3
  -2   0   3 1434.12 32.3801   5
   1   0  -3 734.950 11.5414   8
   1   0  -3 745.608 11.8384   7
   1   0  -3 715.719 11.6224  10
   1   0  -3 718.608 21.9055   1
   1   0  -3 732.513 18.7243   2
   1   0  -3 727.505 11.7906  11
   1   0  -3 703.473 11.8061  13
   1   0  -3 712.349 11.7551  13
   1   0  -3 756.090 18.6920   5
   1   0  -3 724.455 11.7845   6
   1   0  -3 751.519 18.4589   5
   1   0  -3 719.801 11.7756  11
   1   0  -3 715.997 11.8067   9
   1   0  -3 731.124 15.7823   3
  -1   0   3 719.681 11.8032  13
  -1   0   3 733.874 16.0045   3
  -1   0   3 715.642 11.7927  11
  -1   0   3 771.947 11.8594   7
  -1   0   3 704.664 11.6147  10
  -1   0   3 750.181 11.8311   9
  -1   0   3 744.893 18.4374   2
  -1   0   3 728.419 18.3052   5
  -1   0   3 726.885 11.7754  11
  -1   0   3 729.095 11.5518   8
  -1   0   3 746.223 18.4096   5
  -1   0   3 722.465 11.7849  13
  -1   0   3 721.124 18.1049   2
  -1   0   3 723.535 11.8051   6
  -1   0   3 699.182 21.7886   1
   0   0  -3 1.76754 0.17615   9
   0   0  -3 0.07135 0.85863   2
   0   0  -3 1.94464 0.22328   7
   0   0  -3 1.29478 0.78844   3
   0   0  -3 1.51051 0.21099  11
   0   0  -3 1.66268 0.22099   6
   0   0  -3 1.61386 0.21879  13
   0   0  -3 0.09049 0.80241   5
   0   0  -3 0.03558 1.19124   1
   0   0  -3 1.49675 0.20847  13
   0   0  -3 0.58523 1.06087   2
   0   0  -3 1.95949 0.20740   8
   0   0  -3 0.68293 0.87726   5
   0   0  -3 1.83517 0.14829  12
   0   0  -3 1.56683 0.20129  11
   0   0  -3 1.97629 0.16377  10
   0   0   3 1.67171 0.22599  13
   0   0   3 1.79718 0.16694  10
   0   0   3 2.92979 1.16226   5
   0   0   3 1.41740 0.19190  11
   0   0   3 1.80808 0.21940   6
   0   0   3 2.84939 1.01507   2
   0   0   3 1.60356 0.98583   2
   0   0   3 1.79591 0.17232   9
   0   0   3 1.54282 0.20721  13
   0   0   3 1.12499 1.39482   1
   0   0   3 1.41912 0.17918   8
   0   0   3 1.67202 0.20860  11
   0   0   3 1.61392 0.98347   5
   0   0   3 1.94009 0.90798   3
   0   0   3 1.98147 0.21857   7
   0   0   3 1.81350 0.14075  12
  -1   0  -3 151.848 2.69341  10
  -1   0  -3 155.276 5.46568   5
  -1   0  -3 162.857 4.89470   2
  -1   0  -3 146.963 2.58304   7
  -1   0  -3 152.123 2.63705  13
  -1   0  -3 150.460 2.58523   9
  -1   0  -3 153.357 2.63046  12
  -1   0  -3 159.790 5.13335   5
  -1   0  -3 152.017 5.34725   4
  -1   0  -3 157.993 2.69484  13
  -1   0  -3 159.000 2.66490  11
  -1   0  -3 164.026 5.50851   2
  -1   0  -3 160.044 7.08884   3
  -1   0  -3 157.953 2.88213   8
  -1   0  -3 156.896 2.67306   6
  -1   0  -3 157.254 2.69139  11
   1   0   3 154.287 2.67778  13
   1   0   3 158.623 5.73003   4
   1   0   3 161.538 5.50979   5
   1   0   3 153.519 2.65136  11
   1   0   3 154.546 5.30762   2
   1   0   3 167.391 3.04698  13
   1   0   3 161.631 5.75892   1
   1   0   3 161.473 6.54421   1
   1   0   3 157.376 2.69896  11
   1   0   3 157.721 2.61536   9
   1   0   3 151.909 2.68102  12
   1   0   3 152.418 2.50274   6
   1   0   3 152.823 2.71338  10
  -2   0  -3 0.18364 0.16674   9
  -2   0  -3 0.34157 0.14402   7
  -2   0  -3 -0.1592 0.74588   2
  -2   0  -3 0.19300 0.12016  13
  -2   0  -3 -1.4142 1.35593   4
  -2   0  -3 1.42913 0.98790   2
  -2   0  -3 0.00720 0.14869  12
  -2   0  -3 0.05211 0.11216  11
  -2   0  -3 0.38459 0.12537   6
  -2   0  -3 0.05189 1.06815   1
  -2   0  -3 -0.0447 0.95486   5
  -2   0  -3 0.17448 0.10506  13
   2   0   3 0.73873 0.22086  12
   2   0   3 0.25502 0.11578  13
   2   0   3 -0.9557 0.86318   5
   2   0   3 0.20909 0.18557   9
   2   0   3 0.46113 0.97764   5
   2   0   3 0.67264 1.20739   1
   2   0   3 1.74000 1.12610   2
   2   0   3 0.10496 0.09740  11
   2   0   3 0.21107 0.12130  11
  -3   0  -3 88.3291 4.43523   2
  -3   0  -3 77.3452 4.74064   5
  -3   0  -3 83.1594 1.64685  11
  -3   0  -3 81.5038 1.61503   6
  -3   0  -3 84.8111 1.83571   7
  -3   0  -3 84.2042 7.73797   4
  -3   0  -3 82.3573 4.55563   5
  -3   0  -3 80.2609 1.61036   6
  -3   0  -3 83.5898 1.60874  13
  -3   0  -3 81.2919 2.01219  12
  -3   0  -3 81.4937 2.01326   9
  -3   0  -3 82.4404 1.95011  10
  -3   0  -3 82.7919 1.62699  11
  -3   0  -3 87.4747 4.47354   2
   3   0   3 80.9126 6.46698   1
   3   0   3 78.7491 1.68193  13
   3   0   3 79.6043 2.08531   9
   3   0   3 82.3006 1.59198  11
   3   0   3 78.7101 4.54426   5
   3   0   3 66.9137 5.03280   2
   3   0   3 74.9312 4.77287   5
  -4   0  -3 90.4879 2.52065  11
  -4   0  -3 86.5564 2.21976  10
  -4   0  -3 83.7189 2.30167  12
  -4   0  -3 87.6243 1.77883  13
  -4   0  -3 90.1322 2.38241   9
  -4   0  -3 86.9271 1.79774  11
  -4   0  -3 84.5244 1.83055   6
   4   0   3 84.3957 1.71734  11
   4   0   3 80.8509 2.12800  13
  -5   0  -3 43.6217 1.07907  13
  -5   0  -3 38.8567 1.99765   9
  -5   0  -3 43.8465 1.33560  11
  -5   0  -3 45.6553 1.20855  11
  -5   0  -3 42.6881 1.71265  12
  -5   0  -3 41.2512 1.48950   7
  -5   0  -3 44.4168 1.05278  13
  -5   0  -3 45.3531 1.67109  10
   5   0   3 42.7562 1.17876  13
  -6   0  -3 43.9691 1.65890   7
  -6   0  -3 47.6347 1.86842  10
  -6   0  -3 43.8465 1.27190  11
  -6   0  -3 43.9521 1.89596  12
  -6   0  -3 43.1245 1.92919   9
  -6   0  -3 45.8211 1.45874  11
   6   0   3 44.2568 1.28433  13
  -7   0  -3 0.25218 0.52870   9
  -7   0  -3 -0.5541 0.24129  11
  -7   0  -3 -0.3278 0.34990   7
  -7   0  -3 0.36653 0.48619  12
  -7   0  -3 -0.5824 0.39374  10
  -7   0  -3 0.08797 0.21203  11
  -8   0  -3 19.1749 2.46230  10
  -8   0  -3 15.2298 1.74826  12
  -8   0  -3 17.0992 1.47458   9
  -9   0  -3 1.62142 0.72269   9
  -9   0  -3 1.62313 0.72574   8
  -8   1   3 15.3065 0.88455  13
  -8   1   3 18.9546 1.60548  10
  -8   1   3 19.0626 1.19478  11
  -8   1   3 16.7308 2.55865   9
  -8   1   3 17.4885 1.67051  12
  -7   1   3 15.8991 1.10787  11
  -7   1   3 14.7034 1.53604   9
  -7   1   3 16.8156 1.54414  12
  -7   1   3 16.8579 1.07855  13
  -7   1   3 15.4601 1.39411   7
   6  -1  -3 198.431 4.24402  13
  -6   1   3 187.732 4.17406  13
  -6   1   3 190.904 4.57096  11
  -6   1   3 194.807 4.61384   7
  -6   1   3 190.053 4.68269  11
  -6   1   3 196.643 5.05423  12
  -6   1   3 188.660 4.51936   6
  -6   1   3 196.429 4.98126   9
   5  -1  -3 332.002 6.23044  13
   5  -1  -3 321.482 6.10743  11
  -5   1   3 322.894 6.45546  13
  -5   1   3 318.144 6.57431  11
  -5   1   3 326.257 6.87739   9
  -5   1   3 327.487 6.57101   7
  -5   1   3 323.929 6.21389  13
  -5   1   3 332.960 6.89302  12
  -5   1   3 327.881 6.53077   6
  -5   1   3 329.665 6.16603  11
   4  -1  -3 293.481 5.53708  11
   4  -1  -3 305.823 5.63734  13
   4  -1  -3 292.407 5.29438   6
  -4   1   3 298.807 5.81310   6
  -4   1   3 293.973 5.81622  13
  -4   1   3 293.554 5.84566   7
  -4   1   3 297.146 6.08298  12
  -4   1   3 290.697 5.60896  13
  -4   1   3 301.947 5.90678  11
  -4   1   3 301.341 5.59048  11
   3  -1  -3 25.3605 0.83692   6
   3  -1  -3 26.4689 5.37563   2
   3  -1  -3 26.2260 1.11710   7
   3  -1  -3 22.8613 5.09097   5
   3  -1  -3 26.0282 1.01897  13
   3  -1  -3 26.5496 6.75278   1
   3  -1  -3 24.4665 4.54841   2
   3  -1  -3 25.2318 0.98682   6
  -3   1   3 25.8702 1.07629  13
  -3   1   3 25.1027 1.16353  12
  -3   1   3 24.6514 5.65729   1
  -3   1   3 21.5041 4.57228   3
  -3   1   3 25.2177 1.07044   6
  -3   1   3 21.2873 4.56101   2
  -3   1   3 25.8946 1.18548   9
  -3   1   3 25.6712 1.03802  13
  -3   1   3 20.4850 4.29011   2
  -3   1   3 29.5425 4.95868   5
  -3   1   3 24.4016 1.06836   7
  -3   1   3 27.1243 1.12305  11
  -3   1   3 25.8510 1.00896  11
  -3   1   3 29.7992 5.37207   5
   2  -1  -3 58.4148 1.50241  11
   2  -1  -3 60.6892 1.47649   8
   2  -1  -3 58.6011 1.61473  13
   2  -1  -3 59.2986 1.71892   9
   2  -1  -3 64.9219 5.55215   5
   2  -1  -3 59.0713 1.58700  11
   2  -1  -3 54.7647 5.61424   2
   2  -1  -3 58.5262 1.56799   6
   2  -1  -3 60.7135 1.61749   7
   2  -1  -3 55.8187 5.55132   5
   2  -1  -3 56.0546 1.48557   6
   2  -1  -3 68.3405 5.63143   2
   2  -1  -3 59.1442 1.51725  13
  -2   1   3 61.1328 1.64650   9
  -2   1   3 59.1953 1.63554  12
  -2   1   3 52.7898 6.77471   1
  -2   1   3 58.0545 1.57531  11
  -2   1   3 57.4461 1.78586   6
  -2   1   3 65.6783 5.75874   2
  -2   1   3 60.3306 1.62167   7
  -2   1   3 48.4211 4.83562   5
  -2   1   3 59.0652 1.45970   8
  -2   1   3 57.3618 1.54158  13
  -2   1   3 61.2004 1.52967  11
  -2   1   3 54.9276 5.39930   2
  -2   1   3 61.3143 1.59943  13
  -2   1   3 57.8484 1.45766   6
  -2   1   3 62.7982 5.70357   5
  -2   1   3 59.7499 5.04622   3
   1  -1  -3 4079.23 72.8855   5
   1  -1  -3 4170.71 72.1990   5
   1  -1  -3 4203.42 72.1750   2
   1  -1  -3 4071.03 73.3109   2
   1  -1  -3 4151.39 71.0681   3
   1  -1  -3 4116.66 79.1889   1
  -1   1   3 4164.90 71.0171   3
  -1   1   3 4070.41 72.8618   2
  -1   1   3 4275.64 72.6926   5
  -1   1   3 4100.58 72.4900   2
  -1   1   3 3972.42 77.5323   1
  -1   1   3 4092.52 72.7781   5
   0  -1  -3 278.949 9.03919   2
   0  -1  -3 274.945 4.72388  11
   0  -1  -3 278.575 4.53906  10
   0  -1  -3 297.968 11.2601   1
   0  -1  -3 282.350 4.70899   6
   0  -1  -3 271.564 4.70711  11
   0  -1  -3 279.729 8.80283   5
   0  -1  -3 279.307 4.69394  13
   0  -1  -3 280.823 4.51373  12
   0  -1  -3 283.936 8.59328   2
   0  -1  -3 273.952 4.55009   9
   0  -1  -3 275.532 4.63331   8
   0  -1  -3 286.097 4.72175   7
   0  -1  -3 283.596 4.76327  13
   0  -1  -3 277.378 8.29647   3
   0   1   3 275.429 4.53139  10
   0   1   3 272.806 8.72128   5
   0   1   3 278.571 4.52059   9
   0   1   3 294.850 8.83099   5
   0   1   3 287.309 4.75964  13
   0   1   3 284.532 4.49368  12
   0   1   3 281.943 8.67652   2
   0   1   3 292.926 10.8158   1
   0   1   3 287.473 8.84245   2
   0   1   3 284.903 4.70474   7
   0   1   3 276.013 4.69922  11
   0   1   3 280.009 4.74574  11
   0   1   3 278.517 4.66251   6
   0   1   3 277.856 4.72005  13
   0   1   3 279.907 8.28210   3
   0   1   3 273.258 4.64328   8
  -1  -1  -3 4170.15 70.1081   1
  -1  -1  -3 4176.09 67.6500   5
  -1  -1  -3 4241.97 69.3766   4
  -1  -1  -3 4288.22 70.9473   3
  -1  -1  -3 4133.92 67.2018   5
  -1  -1  -3 4223.67 67.5678   2
  -1  -1  -3 4070.85 68.4379   2
   1   1   3 3976.75 69.0288   1
   1   1   3 4066.15 67.2274   5
   1   1   3 4110.49 70.5364   3
   1   1   3 4194.87 67.7556   5
   1   1   3 4226.21 67.4964   2
   1   1   3 4219.13 69.9950   4
  -2  -1  -3 232.721 9.85049   4
  -2  -1  -3 220.798 4.04217  12
  -2  -1  -3 223.105 3.90932  10
  -2  -1  -3 228.954 4.12684   9
  -2  -1  -3 237.681 9.58655   3
  -2  -1  -3 223.919 4.07659   8
  -2  -1  -3 226.895 4.01932   7
   2   1   3 245.212 10.4631   4
  -3  -1  -3 210.830 5.14228   7
  -3  -1  -3 217.903 3.55171  11
  -3  -1  -3 221.443 4.07796  10
  -3  -1  -3 223.460 4.36726   9
  -3  -1  -3 230.884 12.2099   4
  -3  -1  -3 226.804 4.29177  12
   3   1   3 222.382 3.56566  13
   3   1   3 218.321 3.63404  13
   3   1   3 233.510 5.57136   2
   3   1   3 221.964 6.22570   2
  -4  -1  -3 174.016 3.51314  10
  -4  -1  -3 154.429 12.2353   4
  -4  -1  -3 172.107 3.82013   9
  -4  -1  -3 163.387 2.86819   6
  -4  -1  -3 172.573 2.96066  11
  -4  -1  -3 173.176 3.62905   7
  -4  -1  -3 171.984 2.85776  11
  -4  -1  -3 166.795 2.98954   6
  -4  -1  -3 174.677 3.76086  12
   4   1   3 169.739 6.09769   2
   4   1   3 165.391 5.71247   5
   4   1   3 166.050 6.46592   1
   4   1   3 160.662 7.23352   2
   4   1   3 164.269 3.01090  13
   4   1   3 170.450 2.87114  13
   4   1   3 168.269 4.83877   5
  -5  -1  -3 989.018 16.3369  10
  -5  -1  -3 979.059 16.6688  12
  -5  -1  -3 945.728 15.5526   6
  -5  -1  -3 985.495 15.5251  11
  -5  -1  -3 961.913 16.4754   7
  -5  -1  -3 995.073 15.3803  11
  -5  -1  -3 973.832 15.7677   6
  -5  -1  -3 964.968 16.7574   9
   5   1   3 978.015 15.4179  13
  -6  -1  -3 1.30567 0.22133  11
  -6  -1  -3 0.99423 0.49312  12
  -6  -1  -3 1.60073 0.61049   9
  -6  -1  -3 2.39001 0.56576  10
  -6  -1  -3 1.86031 0.54750   7
  -6  -1  -3 1.39107 0.30258  11
  -6  -1  -3 0.81825 0.35484   6
   6   1   3 1.15918 0.22953  13
  -7  -1  -3 12.2754 1.63315   7
  -7  -1  -3 12.6301 1.12415  10
  -7  -1  -3 12.0975 1.21894   9
  -7  -1  -3 13.8870 1.21581  12
  -8  -1  -3 27.6926 1.82021  12
  -8  -1  -3 29.6003 1.72820  10
  -8  -1  -3 24.0274 1.64549   8
  -8  -1  -3 29.0286 1.89177   9
  -9  -1  -3 1.81586 0.83507   9
  -9  -1  -3 0.03638 0.72790   8
  -8   2   3 23.5514 1.84344   9
  -8   2   3 22.6050 1.21825  13
  -7   2   3 7.17693 1.14828  12
  -7   2   3 6.14262 1.16118   9
  -7   2   3 7.06483 0.91047  11
  -7   2   3 6.25960 1.10089  10
  -7   2   3 6.37080 0.96845   7
  -7   2   3 8.39640 0.92179  13
   6  -2  -3 61.4228 2.04764  13
  -6   2   3 53.2466 1.98417  13
  -6   2   3 54.8267 2.48258   7
  -6   2   3 57.3590 2.38596  12
  -6   2   3 61.4323 2.04912  11
   5  -2  -3 127.330 2.56092   6
   5  -2  -3 126.400 3.02114  11
   5  -2  -3 117.563 2.42582   6
   5  -2  -3 127.045 3.11068  13
  -5   2   3 123.241 3.14140   7
  -5   2   3 120.369 3.31951  13
  -5   2   3 128.588 3.51440  12
  -5   2   3 124.458 3.07307  11
  -5   2   3 124.027 3.13211  13
  -5   2   3 128.991 3.49519   9
  -5   2   3 125.542 3.45960  11
   4  -2  -3 3.25766 0.70377   6
   4  -2  -3 3.30606 0.49794  13
   4  -2  -3 3.67308 0.45122   6
  -4   2   3 3.76768 0.69873  11
  -4   2   3 3.70898 0.63102  12
  -4   2   3 3.58482 0.54279  13
  -4   2   3 4.68833 0.59041  11
  -4   2   3 4.50440 0.59584   7
  -4   2   3 3.97815 0.63798   9
  -4   2   3 4.18666 0.64365  13
   3  -2  -3 245.299 4.89382   7
   3  -2  -3 257.286 14.4085   2
   3  -2  -3 244.012 5.09951  13
   3  -2  -3 215.596 17.0821   1
   3  -2  -3 230.471 13.4172   5
   3  -2  -3 267.178 12.7462   5
   3  -2  -3 252.643 4.77961  11
   3  -2  -3 242.297 4.88900   6
   3  -2  -3 255.701 4.60155   6
   3  -2  -3 260.544 12.6227   2
  -3   2   3 248.712 12.8692   2
  -3   2   3 253.343 4.99192  12
  -3   2   3 247.283 4.86947  13
  -3   2   3 249.394 4.99811  11
  -3   2   3 251.454 4.95984   9
  -3   2   3 253.327 13.4039   2
  -3   2   3 255.130 4.78807  11
  -3   2   3 238.542 13.3900   3
  -3   2   3 245.901 4.94906  13
  -3   2   3 247.231 4.86121   6
  -3   2   3 250.912 13.9562   5
  -3   2   3 250.685 4.76128   7
  -3   2   3 215.724 15.1428   1
  -3   2   3 251.296 12.6141   5
   2  -2  -3 47.1601 1.36966  13
   2  -2  -3 41.1447 7.23176   1
   2  -2  -3 48.2673 1.48205   6
   2  -2  -3 36.8206 5.55110   2
   2  -2  -3 47.3442 1.37150  11
   2  -2  -3 47.1167 5.20027   5
   2  -2  -3 50.5605 1.42104   8
   2  -2  -3 49.6431 1.32580   6
   2  -2  -3 41.2278 5.68821   5
   2  -2  -3 51.8867 5.34304   2
  -2   2   3 47.8549 1.55341   7
  -2   2   3 48.0355 1.44486  13
  -2   2   3 49.6910 5.76433   2
  -2   2   3 46.1679 1.43840  13
  -2   2   3 48.1830 5.32622   5
  -2   2   3 49.7833 1.44665  12
  -2   2   3 47.3846 1.41139   9
  -2   2   3 53.4563 5.62147   3
  -2   2   3 39.2663 5.17684   2
  -2   2   3 42.1737 6.89433   1
  -2   2   3 49.2959 1.50847  11
[truncated: 1,614,045 more chars]
