# Supplementary material for: Difunctionalization of bicyclo[1.1.0]butanes enabled by merging C−C cleavage and ruthenium-catalysed remote C−H activation
Source: Nat Synth. 2025 Feb 17;4(5):655–63. doi: 10.1038/s44160-025-00745-3 (PMC12075002; doi:10.1038/s44160-025-00745-3)
Supplement: Supplementary file 6 — Crystallographic data for compound 16 (CCDC 2344921). [file 44160_2025_745_MOESM6_ESM.cif]

data_mo_2122_cg_0m
loop_
_audit_author_name
_audit_author_email
_audit_author_address
'Chen, S.' shan.chen@chemie.uni-goettingen.de
;
Georg-August-Universitaet Goettingen
Institut fuer Organische und Biomolekulare Chemie 
Tammannstrasse 2
Goettingen
D-37077
Germany
;
'Golz, C.' 'cgolz@gwdg.de '
;
Georg-August-Universitaet Goettingen
Institut fuer Organische und Biomolekulare Chemie 
Tammannstrasse 2
Goettingen
D-37077
Germany
;
'Ackermann, L.' Lutz.Ackermann@chemie.uni-goettingen.de
;
Georg-August-Universitaet Goettingen
Institut fuer Organische und Biomolekulare Chemie 
Tammannstrasse 2
Goettingen
D-37077
Germany
;

_audit_creation_method
;FinalCif V125 by Daniel Kratzert, Freiburg 2023, 
https://dkratzert.de/finalcif.html
;
_audit_contact_author_address
;Georg-August-Universitaet Goettingen
Institut fuer Organische und Biomolekulare Chemie 
Tammannstrasse 2
Goettingen
D-37077
Germany
;
_audit_contact_author_email       cgolz@gwdg.de
_audit_contact_author_name        'Golz, C.'
_audit_contact_author_phone       '+49(551) 39-21750'
_audit_creation_date              2023-10-18
_publ_contact_author_id_orcid     ''
_publ_section_references
;
Dolomanov, O.V., Bourhis, L.J., Gildea, R.J, Howard, J.A.K. & Puschmann, H.
 (2009), J. Appl. Cryst. 42, 339-341.

Sheldrick, G.M. (2008). Acta Cryst. A64, 112-122.

Sheldrick, G.M. (2015). Acta Cryst. A71, 3-8.
;
_diffrn_source_power              0.07
_exptl_crystal_colour_primary     colourless
_olex2_refinement_description
;
1. Fixed Uiso
 At 1.2 times of:
  All C(H) groups, All C(H,H) groups
 At 1.5 times of:
  All C(H,H,H) groups
2.a Ternary CH refined with riding coordinates:
 C9(H9)
2.b Secondary CH2 refined with riding coordinates:
 C8(H8A,H8B), C10(H10A,H10B), C15(H15A,H15B), C20(H20A,H20B)
2.c Aromatic/amide H refined with riding coordinates:
 C2(H2), C3(H3), C5(H5), C17(H17), C18(H18), C19(H19), C22(H22), C23(H23),
 C24(H24), C25(H25), C26(H26)
2.d Idealised Me refined as rotating group:
 C16(H16A,H16B,H16C)
;
_olex2_submission_special_instructions 'No special instructions were received'
_shelx_SHELXL_version_number      '2018/3'
_chemical_name_systematic         ?
_chemical_name_common             ?
_chemical_formula_sum             'C26 H23 Br F2 N2 O4'
_chemical_formula_moiety          'C26 H23 Br F2 N2 O4'
_chemical_formula_weight          545.37
_chemical_melting_point           ?
_space_group_crystal_system       'triclinic'
_space_group_IT_number            2
_space_group_name_H-M_alt         'P -1'
_space_group_name_Hall            '-P 1'
_shelx_space_group_comment
;
The symmetry employed for this shelxl refinement is uniquely defined
by the following loop, which should always be used as a source of
symmetry information in preference to the above space-group names.
They are only intended as comments.
;

loop_
_space_group_symop_operation_xyz
'x, y, z'
'-x, -y, -z'

_cell_length_a                    6.2690(4)
_cell_length_b                    9.2980(12)
_cell_length_c                    20.950(3)
_cell_angle_alpha                 79.183(3)
_cell_angle_beta                  88.173(3)
_cell_angle_gamma                 73.796(2)
_cell_volume                      1151.5(2)
_cell_formula_units_Z             2
_cell_measurement_temperature     100.00
_cell_measurement_reflns_used     9912
_cell_measurement_theta_min       2.321
_cell_measurement_theta_max       29.558
_exptl_crystal_description        needle
_exptl_crystal_colour             colourless
_exptl_crystal_recrystallization_method 'from a mixture of dichloromethane and hexane.'
_exptl_crystal_density_meas       ?
_exptl_crystal_density_method     ?
_exptl_crystal_density_diffrn     1.573
_exptl_crystal_F_000              556
_exptl_crystal_size_max           1.021
_exptl_crystal_size_mid           0.064
_exptl_crystal_size_min           0.062
_exptl_absorpt_coefficient_mu     1.838
_exptl_absorpt_correction_type    numerical
_exptl_absorpt_correction_T_min   0.5813
_exptl_absorpt_correction_T_max   0.9453
_exptl_absorpt_process_details
;
SADABS-2016/2 (Bruker,2016/2) was used for absorption correction.
wR2(int) was 0.0828 before and 0.0424 after correction.
The Ratio of minimum to maximum transmission is 0.6149.
The \l/2 correction factor is Not present.
;
_exptl_absorpt_special_details    ?
_shelx_estimated_absorpt_T_min    0.255
_shelx_estimated_absorpt_T_max    0.895
_exptl_transmission_factor_min    ?
_exptl_transmission_factor_max    ?
_exptl_special_details            ?
_diffrn_ambient_temperature       100.00
_diffrn_ambient_environment       N~2~
_diffrn_radiation_type            MoK\a
_diffrn_radiation_wavelength      0.71073
_diffrn_radiation_monochromator   'mirror optics'
_diffrn_measurement_ambient_temperature_device_make 'Oxford Cryostream 800'
_diffrn_radiation_probe           x-ray
_diffrn_source                    'microfocus sealed X-ray tube'
_diffrn_source_type               'Incoatec I\ms'
_diffrn_source_voltage            50.0
_diffrn_source_current            1.4
_diffrn_detector                  CPAD
_diffrn_detector_type             'Bruker PHOTON III'
_diffrn_detector_area_resol_mean  7.41
_diffrn_measurement_device        'four-circle diffractometer'
_diffrn_measurement_device_type   'Bruker D8 VENTURE dual wavelength Mo/Ag'
_diffrn_measurement_method        '\w and \f scans'
_diffrn_measurement_specimen_support 'MiTeGen micromount'
_diffrn_reflns_number             56568
_diffrn_reflns_av_unetI/netI      0.0176
_diffrn_reflns_av_R_equivalents   0.0318
_diffrn_reflns_theta_min          1.980
_diffrn_reflns_theta_max          29.576
_diffrn_reflns_theta_full         25.242
_diffrn_reflns_limit_h_min        -6
_diffrn_reflns_limit_h_max        8
_diffrn_reflns_limit_k_min        -12
_diffrn_reflns_limit_k_max        12
_diffrn_reflns_limit_l_min        -29
_diffrn_reflns_limit_l_max        29
_diffrn_standards_number          0
_diffrn_measured_fraction_theta_max 1.000
_diffrn_measured_fraction_theta_full 1.000
_diffrn_reflns_Laue_measured_fraction_max 1.000
_diffrn_reflns_Laue_measured_fraction_full 1.000
_diffrn_reflns_point_group_measured_fraction_max 1.000
_diffrn_reflns_point_group_measured_fraction_full 1.000
_reflns_number_total              6471
_reflns_number_gt                 6067
_reflns_threshold_expression      'I > 2\s(I)'
_reflns_Friedel_coverage          0.000
_reflns_Friedel_fraction_max      .
_reflns_Friedel_fraction_full     .
_reflns_special_details
;
 Reflections were merged by SHELXL according to the crystal
 class for the calculation of statistics and refinement.
 
 _reflns_Friedel_fraction is defined as the number of unique
 Friedel pairs measured divided by the number that would be
 possible theoretically, ignoring centric projections and
 systematic absences.
;
_computing_data_collection        'Bruker BIS 8.5.0.27 Release/2023-03-20 and APEX4 2022.10-1'
_computing_cell_refinement        'SAINT V8.40B (?, 2016)'
_computing_data_reduction         'SAINT V8.40B (?, 2016)'
_computing_structure_solution     'XT  (Sheldrick, 2015)'
_computing_structure_refinement   'XL  (Sheldrick, 2008)'
_computing_molecular_graphics     'Olex2 1.5 (Dolomanov et al., 2009)'
_computing_publication_material   'Olex2 1.5 (Dolomanov et al., 2009)'
_refine_special_details           ?
_refine_ls_structure_factor_coef  Fsqd
_refine_ls_matrix_type            full
_refine_ls_weighting_scheme       calc
_refine_ls_weighting_details      'w=1/[\s^2^(Fo^2^)+(0.0276P)^2^+1.0517P] where P=(Fo^2^+2Fc^2^)/3'
_atom_sites_solution_primary      dual
_atom_sites_solution_secondary    ?
_atom_sites_solution_hydrogens    geom
_refine_ls_hydrogen_treatment     constr
_refine_ls_number_reflns          6471
_refine_ls_number_parameters      317
_refine_ls_number_restraints      0
_refine_ls_R_factor_all           0.0324
_refine_ls_R_factor_gt            0.0298
_refine_ls_wR_factor_ref          0.0708
_refine_ls_wR_factor_gt           0.0695
_refine_ls_goodness_of_fit_ref    1.143
_refine_ls_restrained_S_all       1.143
_refine_ls_shift/su_max           0.001
_refine_ls_shift/su_mean          0.000
_refine_diff_density_max          0.551
_refine_diff_density_min          -0.888
_refine_diff_density_rms          0.073
_refine_ls_extinction_method      none
_refine_ls_extinction_coef        .

loop_
_atom_type_symbol
_atom_type_description
_atom_type_scat_dispersion_real
_atom_type_scat_dispersion_imag
_atom_type_scat_source
'C' 'C' 0.0033 0.0016 'International Tables Vol C Tables 4.2.6.8 and 6.1.1.4'
'H' 'H' 0.0000 0.0000 'International Tables Vol C Tables 4.2.6.8 and 6.1.1.4'
'Br' 'Br' -0.2901 2.4595 'International Tables Vol C Tables 4.2.6.8 and 6.1.1.4'
'F' 'F' 0.0171 0.0103 'International Tables Vol C Tables 4.2.6.8 and 6.1.1.4'
'N' 'N' 0.0061 0.0033 'International Tables Vol C Tables 4.2.6.8 and 6.1.1.4'
'O' 'O' 0.0106 0.0060 'International Tables Vol C Tables 4.2.6.8 and 6.1.1.4'

_geom_special_details
;
 All esds (except the esd in the dihedral angle between two l.s. planes)
 are estimated using the full covariance matrix.  The cell esds are taken
 into account individually in the estimation of esds in distances, angles
 and torsion angles; correlations between esds in cell parameters are only
 used when they are defined by crystal symmetry.  An approximate (isotropic)
 treatment of cell esds is used for estimating esds involving l.s. planes.
;

loop_
_atom_site_label
_atom_site_type_symbol
_atom_site_fract_x
_atom_site_fract_y
_atom_site_fract_z
_atom_site_U_iso_or_equiv
_atom_site_adp_type
_atom_site_occupancy
_atom_site_site_symmetry_order
_atom_site_calc_flag
_atom_site_refinement_flags_posn
_atom_site_refinement_flags_adp
_atom_site_refinement_flags_occupancy
_atom_site_disorder_assembly
_atom_site_disorder_group
Br1 Br -0.19034(3) 0.82795(2) 0.14413(2) 0.01311(5) Uani 1 1 d . . . . .
F1 F -0.18116(17) 0.37010(12) 0.39561(5) 0.0191(2) Uani 1 1 d . . . . .
F2 F -0.02752(17) 0.53587(11) 0.42116(5) 0.01692(19) Uani 1 1 d . . . . .
O1 O 0.45866(19) 0.53436(13) 0.18038(6) 0.0150(2) Uani 1 1 d . . . . .
O2 O 0.1546(2) 0.45554(13) 0.16829(6) 0.0160(2) Uani 1 1 d . . . . .
O3 O 0.3356(2) 0.32389(13) 0.46319(6) 0.0168(2) Uani 1 1 d . . . . .
O4 O 0.1773(3) 0.14615(17) 0.44580(9) 0.0460(5) Uani 1 1 d . . . . .
N1 N 0.6409(2) 0.89843(16) 0.32898(7) 0.0156(3) Uani 1 1 d . . . . .
N2 N 0.5550(2) 1.14402(15) 0.26033(7) 0.0161(3) Uani 1 1 d . . . . .
C1 C 0.0271(2) 0.88061(17) 0.18846(7) 0.0108(3) Uani 1 1 d . . . . .
C2 C 0.0412(3) 1.03010(17) 0.17269(8) 0.0133(3) Uani 1 1 d . . . . .
H2 H -0.059464 1.102660 0.141552 0.016 Uiso 1 1 calc R U . . .
C3 C 0.2022(3) 1.07293(17) 0.20248(8) 0.0129(3) Uani 1 1 d . . . . .
H3 H 0.213185 1.174481 0.191644 0.015 Uiso 1 1 calc R U . . .
C4 C 0.3479(2) 0.96555(17) 0.24847(7) 0.0105(3) Uani 1 1 d . . . . .
C5 C 0.3307(2) 0.81662(17) 0.26365(7) 0.0104(3) Uani 1 1 d . . . . .
H5 H 0.430682 0.744417 0.295067 0.012 Uiso 1 1 calc R U . . .
C6 C 0.1714(2) 0.77051(16) 0.23415(7) 0.0093(3) Uani 1 1 d . . . . .
C7 C 0.1646(2) 0.60594(16) 0.25089(7) 0.0090(3) Uani 1 1 d . . . . .
C8 C -0.0515(2) 0.56786(17) 0.27774(7) 0.0105(3) Uani 1 1 d . . . . .
H8A H -0.151369 0.648363 0.298306 0.013 Uiso 1 1 calc R U . . .
H8B H -0.133827 0.535959 0.245931 0.013 Uiso 1 1 calc R U . . .
C9 C 0.0950(3) 0.43347(17) 0.32681(7) 0.0105(3) Uani 1 1 d . . . . .
H9 H 0.132150 0.337234 0.308890 0.013 Uiso 1 1 calc R U . . .
C10 C 0.2861(2) 0.50989(17) 0.31538(7) 0.0107(3) Uani 1 1 d . . . . .
H10A H 0.432116 0.438967 0.308924 0.013 Uiso 1 1 calc R U . . .
H10B H 0.297101 0.571381 0.348286 0.013 Uiso 1 1 calc R U . . .
C11 C 0.0156(3) 0.40672(17) 0.39542(7) 0.0123(3) Uani 1 1 d . . . . .
C12 C 0.1834(3) 0.27538(19) 0.43923(8) 0.0157(3) Uani 1 1 d . . . . .
C13 C 0.2527(3) 0.52275(16) 0.19477(7) 0.0109(3) Uani 1 1 d . . . . .
C14 C 0.5242(2) 1.00542(17) 0.28116(8) 0.0118(3) Uani 1 1 d . . . . .
C15 C 0.5174(3) 0.20746(19) 0.50129(8) 0.0175(3) Uani 1 1 d . . . . .
H15A H 0.632080 0.160369 0.472068 0.021 Uiso 1 1 calc R U . . .
H15B H 0.460487 0.126500 0.527630 0.021 Uiso 1 1 calc R U . . .
C16 C 0.6146(3) 0.2854(2) 0.54471(9) 0.0212(3) Uani 1 1 d . . . . .
H16A H 0.673985 0.363310 0.518068 0.032 Uiso 1 1 calc R U . . .
H16B H 0.734565 0.210162 0.571750 0.032 Uiso 1 1 calc R U . . .
H16C H 0.498802 0.333554 0.572652 0.032 Uiso 1 1 calc R U . . .
C17 C 0.8033(3) 0.9330(2) 0.35744(9) 0.0188(3) Uani 1 1 d . . . . .
H17 H 0.888675 0.859825 0.391678 0.023 Uiso 1 1 calc R U . . .
C18 C 0.8519(3) 1.0706(2) 0.33914(9) 0.0186(3) Uani 1 1 d . . . . .
H18 H 0.968702 1.093407 0.359456 0.022 Uiso 1 1 calc R U . . .
C19 C 0.7209(3) 1.17346(19) 0.28955(9) 0.0184(3) Uani 1 1 d . . . . .
H19 H 0.749918 1.269327 0.275559 0.022 Uiso 1 1 calc R U . . .
C20 C 0.5660(3) 0.46910(19) 0.12551(8) 0.0174(3) Uani 1 1 d . . . . .
H20A H 0.488686 0.397439 0.114325 0.021 Uiso 1 1 calc R U . . .
H20B H 0.722269 0.411666 0.137391 0.021 Uiso 1 1 calc R U . . .
C21 C 0.5592(3) 0.59435(18) 0.06785(8) 0.0145(3) Uani 1 1 d . . . . .
C22 C 0.7550(3) 0.60598(19) 0.03695(8) 0.0169(3) Uani 1 1 d . . . . .
H22 H 0.892330 0.534835 0.052318 0.020 Uiso 1 1 calc R U . . .
C23 C 0.7504(3) 0.7214(2) -0.01635(9) 0.0206(3) Uani 1 1 d . . . . .
H23 H 0.884381 0.727433 -0.037763 0.025 Uiso 1 1 calc R U . . .
C24 C 0.5518(3) 0.8275(2) -0.03838(8) 0.0213(3) Uani 1 1 d . . . . .
H24 H 0.549466 0.907279 -0.074342 0.026 Uiso 1 1 calc R U . . .
C25 C 0.3561(3) 0.8166(2) -0.00755(9) 0.0227(4) Uani 1 1 d . . . . .
H25 H 0.219261 0.889073 -0.022431 0.027 Uiso 1 1 calc R U . . .
C26 C 0.3598(3) 0.7001(2) 0.04492(9) 0.0207(3) Uani 1 1 d . . . . .
H26 H 0.224941 0.692372 0.065387 0.025 Uiso 1 1 calc R U . . .

loop_
_atom_site_aniso_label
_atom_site_aniso_U_11
_atom_site_aniso_U_22
_atom_site_aniso_U_33
_atom_site_aniso_U_23
_atom_site_aniso_U_13
_atom_site_aniso_U_12
Br1 0.01397(8) 0.01185(7) 0.01285(7) -0.00031(5) -0.00595(5) -0.00314(5)
F1 0.0152(5) 0.0270(5) 0.0171(5) 0.0016(4) -0.0007(4) -0.0128(4)
F2 0.0210(5) 0.0156(5) 0.0137(4) -0.0046(4) -0.0001(4) -0.0031(4)
O1 0.0159(5) 0.0169(5) 0.0139(5) -0.0059(4) 0.0044(4) -0.0060(4)
O2 0.0194(6) 0.0129(5) 0.0170(5) -0.0050(4) -0.0033(4) -0.0048(4)
O3 0.0180(6) 0.0132(5) 0.0191(6) 0.0006(4) -0.0085(4) -0.0054(4)
O4 0.0608(11) 0.0171(7) 0.0603(11) 0.0140(7) -0.0449(9) -0.0198(7)
N1 0.0142(6) 0.0140(6) 0.0190(7) -0.0011(5) -0.0037(5) -0.0053(5)
N2 0.0150(6) 0.0108(6) 0.0241(7) -0.0041(5) -0.0001(5) -0.0054(5)
C1 0.0110(7) 0.0118(7) 0.0098(6) -0.0022(5) -0.0010(5) -0.0035(5)
C2 0.0155(7) 0.0101(6) 0.0127(7) 0.0002(5) -0.0022(5) -0.0023(5)
C3 0.0148(7) 0.0087(6) 0.0148(7) -0.0010(5) 0.0010(6) -0.0035(5)
C4 0.0101(6) 0.0105(6) 0.0123(6) -0.0032(5) 0.0012(5) -0.0045(5)
C5 0.0100(6) 0.0094(6) 0.0113(6) -0.0009(5) -0.0006(5) -0.0027(5)
C6 0.0103(6) 0.0080(6) 0.0097(6) -0.0013(5) 0.0008(5) -0.0028(5)
C7 0.0100(6) 0.0083(6) 0.0083(6) 0.0002(5) -0.0023(5) -0.0029(5)
C8 0.0104(6) 0.0107(6) 0.0106(6) 0.0010(5) -0.0025(5) -0.0048(5)
C9 0.0129(7) 0.0090(6) 0.0098(6) 0.0003(5) -0.0018(5) -0.0042(5)
C10 0.0103(6) 0.0113(6) 0.0102(6) 0.0006(5) -0.0023(5) -0.0040(5)
C11 0.0136(7) 0.0121(7) 0.0121(7) -0.0002(5) -0.0013(5) -0.0064(5)
C12 0.0207(8) 0.0152(7) 0.0119(7) 0.0014(5) -0.0049(6) -0.0079(6)
C13 0.0134(7) 0.0074(6) 0.0099(6) 0.0011(5) -0.0018(5) -0.0011(5)
C14 0.0094(6) 0.0116(7) 0.0153(7) -0.0048(5) 0.0020(5) -0.0030(5)
C15 0.0183(8) 0.0157(7) 0.0169(7) -0.0004(6) -0.0066(6) -0.0031(6)
C16 0.0206(8) 0.0251(9) 0.0188(8) -0.0025(7) -0.0064(6) -0.0079(7)
C17 0.0161(8) 0.0202(8) 0.0216(8) -0.0042(6) -0.0043(6) -0.0066(6)
C18 0.0137(7) 0.0203(8) 0.0264(9) -0.0111(7) 0.0002(6) -0.0076(6)
C19 0.0161(8) 0.0133(7) 0.0291(9) -0.0079(6) 0.0022(6) -0.0071(6)
C20 0.0215(8) 0.0155(7) 0.0141(7) -0.0052(6) 0.0060(6) -0.0026(6)
C21 0.0173(7) 0.0144(7) 0.0125(7) -0.0056(5) 0.0011(6) -0.0038(6)
C22 0.0153(7) 0.0185(8) 0.0161(7) -0.0042(6) 0.0006(6) -0.0028(6)
C23 0.0203(8) 0.0229(8) 0.0185(8) -0.0023(6) 0.0039(6) -0.0073(7)
C24 0.0263(9) 0.0213(8) 0.0143(7) -0.0005(6) 0.0007(6) -0.0053(7)
C25 0.0203(8) 0.0236(9) 0.0180(8) 0.0000(7) -0.0022(6) 0.0015(7)
C26 0.0152(8) 0.0257(9) 0.0189(8) -0.0025(7) 0.0026(6) -0.0031(7)

loop_
_geom_bond_atom_site_label_1
_geom_bond_atom_site_label_2
_geom_bond_distance
_geom_bond_site_symmetry_2
_geom_bond_publ_flag
Br1 C1 1.8930(15) . ?
F1 C11 1.3680(18) . ?
F2 C11 1.3633(18) . ?
O1 C13 1.3457(19) . ?
O1 C20 1.4586(19) . ?
O2 C13 1.2009(19) . ?
O3 C12 1.3120(19) . ?
O3 C15 1.4674(19) . ?
O4 C12 1.195(2) . ?
N1 C14 1.340(2) . ?
N1 C17 1.337(2) . ?
N2 C14 1.346(2) . ?
N2 C19 1.339(2) . ?
C1 C2 1.394(2) . ?
C1 C6 1.398(2) . ?
C2 H2 0.9500 . ?
C2 C3 1.388(2) . ?
C3 H3 0.9500 . ?
C3 C4 1.395(2) . ?
C4 C5 1.395(2) . ?
C4 C14 1.483(2) . ?
C5 H5 0.9500 . ?
C5 C6 1.393(2) . ?
C6 C7 1.517(2) . ?
C7 C8 1.556(2) . ?
C7 C10 1.561(2) . ?
C7 C13 1.532(2) . ?
C8 H8A 0.9900 . ?
C8 H8B 0.9900 . ?
C8 C9 1.549(2) . ?
C9 H9 1.0000 . ?
C9 C10 1.546(2) . ?
C9 C11 1.505(2) . ?
C10 H10A 0.9900 . ?
C10 H10B 0.9900 . ?
C11 C12 1.538(2) . ?
C15 H15A 0.9900 . ?
C15 H15B 0.9900 . ?
C15 C16 1.501(2) . ?
C16 H16A 0.9800 . ?
C16 H16B 0.9800 . ?
C16 H16C 0.9800 . ?
C17 H17 0.9500 . ?
C17 C18 1.379(2) . ?
C18 H18 0.9500 . ?
C18 C19 1.383(3) . ?
C19 H19 0.9500 . ?
C20 H20A 0.9900 . ?
C20 H20B 0.9900 . ?
C20 C21 1.505(2) . ?
C21 C22 1.391(2) . ?
C21 C26 1.391(2) . ?
C22 H22 0.9500 . ?
C22 C23 1.391(2) . ?
C23 H23 0.9500 . ?
C23 C24 1.385(3) . ?
C24 H24 0.9500 . ?
C24 C25 1.389(3) . ?
C25 H25 0.9500 . ?
C25 C26 1.387(3) . ?
C26 H26 0.9500 . ?

loop_
_geom_angle_atom_site_label_1
_geom_angle_atom_site_label_2
_geom_angle_atom_site_label_3
_geom_angle
_geom_angle_site_symmetry_1
_geom_angle_site_symmetry_3
_geom_angle_publ_flag
C13 O1 C20 117.60(13) . . ?
C12 O3 C15 116.64(13) . . ?
C17 N1 C14 116.53(14) . . ?
C19 N2 C14 116.00(15) . . ?
C2 C1 Br1 117.92(11) . . ?
C2 C1 C6 121.80(14) . . ?
C6 C1 Br1 120.26(11) . . ?
C1 C2 H2 120.0 . . ?
C3 C2 C1 120.02(14) . . ?
C3 C2 H2 120.0 . . ?
C2 C3 H3 120.3 . . ?
C2 C3 C4 119.41(14) . . ?
C4 C3 H3 120.3 . . ?
C3 C4 C5 119.67(14) . . ?
C3 C4 C14 121.41(13) . . ?
C5 C4 C14 118.91(13) . . ?
C4 C5 H5 119.0 . . ?
C6 C5 C4 122.04(14) . . ?
C6 C5 H5 119.0 . . ?
C1 C6 C7 123.04(13) . . ?
C5 C6 C1 117.07(13) . . ?
C5 C6 C7 119.88(13) . . ?
C6 C7 C8 119.97(12) . . ?
C6 C7 C10 116.42(12) . . ?
C6 C7 C13 110.55(12) . . ?
C8 C7 C10 88.15(10) . . ?
C13 C7 C8 110.65(12) . . ?
C13 C7 C10 109.11(12) . . ?
C7 C8 H8A 113.9 . . ?
C7 C8 H8B 113.9 . . ?
H8A C8 H8B 111.1 . . ?
C9 C8 C7 88.33(11) . . ?
C9 C8 H8A 113.9 . . ?
C9 C8 H8B 113.9 . . ?
C8 C9 H9 110.7 . . ?
C10 C9 C8 88.95(11) . . ?
C10 C9 H9 110.7 . . ?
C11 C9 C8 117.64(13) . . ?
C11 C9 H9 110.7 . . ?
C11 C9 C10 116.49(12) . . ?
C7 C10 H10A 113.9 . . ?
C7 C10 H10B 113.9 . . ?
C9 C10 C7 88.28(11) . . ?
C9 C10 H10A 113.9 . . ?
C9 C10 H10B 113.9 . . ?
H10A C10 H10B 111.1 . . ?
F1 C11 C9 109.55(12) . . ?
F1 C11 C12 108.10(12) . . ?
F2 C11 F1 106.05(12) . . ?
F2 C11 C9 111.17(12) . . ?
F2 C11 C12 110.02(12) . . ?
C9 C11 C12 111.74(13) . . ?
O3 C12 C11 111.16(13) . . ?
O4 C12 O3 126.50(16) . . ?
O4 C12 C11 122.18(15) . . ?
O1 C13 C7 109.50(12) . . ?
O2 C13 O1 125.14(14) . . ?
O2 C13 C7 125.35(14) . . ?
N1 C14 N2 125.58(14) . . ?
N1 C14 C4 116.54(13) . . ?
N2 C14 C4 117.89(14) . . ?
O3 C15 H15A 110.3 . . ?
O3 C15 H15B 110.3 . . ?
O3 C15 C16 107.30(14) . . ?
H15A C15 H15B 108.5 . . ?
C16 C15 H15A 110.3 . . ?
C16 C15 H15B 110.3 . . ?
C15 C16 H16A 109.5 . . ?
C15 C16 H16B 109.5 . . ?
C15 C16 H16C 109.5 . . ?
H16A C16 H16B 109.5 . . ?
H16A C16 H16C 109.5 . . ?
H16B C16 H16C 109.5 . . ?
N1 C17 H17 118.6 . . ?
N1 C17 C18 122.74(16) . . ?
C18 C17 H17 118.6 . . ?
C17 C18 H18 121.9 . . ?
C17 C18 C19 116.17(15) . . ?
C19 C18 H18 121.9 . . ?
N2 C19 C18 122.96(15) . . ?
N2 C19 H19 118.5 . . ?
C18 C19 H19 118.5 . . ?
O1 C20 H20A 109.7 . . ?
O1 C20 H20B 109.7 . . ?
O1 C20 C21 109.73(13) . . ?
H20A C20 H20B 108.2 . . ?
C21 C20 H20A 109.7 . . ?
C21 C20 H20B 109.7 . . ?
C22 C21 C20 119.79(15) . . ?
C26 C21 C20 121.12(15) . . ?
C26 C21 C22 119.08(16) . . ?
C21 C22 H22 119.9 . . ?
C23 C22 C21 120.24(16) . . ?
C23 C22 H22 119.9 . . ?
C22 C23 H23 119.8 . . ?
C24 C23 C22 120.39(16) . . ?
C24 C23 H23 119.8 . . ?
C23 C24 H24 120.2 . . ?
C23 C24 C25 119.53(16) . . ?
C25 C24 H24 120.2 . . ?
C24 C25 H25 119.9 . . ?
C26 C25 C24 120.15(17) . . ?
C26 C25 H25 119.9 . . ?
C21 C26 H26 119.7 . . ?
C25 C26 C21 120.59(16) . . ?
C25 C26 H26 119.7 . . ?

loop_
_geom_torsion_atom_site_label_1
_geom_torsion_atom_site_label_2
_geom_torsion_atom_site_label_3
_geom_torsion_atom_site_label_4
_geom_torsion
_geom_torsion_site_symmetry_1
_geom_torsion_site_symmetry_2
_geom_torsion_site_symmetry_3
_geom_torsion_site_symmetry_4
_geom_torsion_publ_flag
Br1 C1 C2 C3 -178.08(12) . . . . ?
Br1 C1 C6 C5 178.43(11) . . . . ?
Br1 C1 C6 C7 0.1(2) . . . . ?
F1 C11 C12 O3 -153.56(13) . . . . ?
F1 C11 C12 O4 30.8(2) . . . . ?
F2 C11 C12 O3 -38.18(18) . . . . ?
F2 C11 C12 O4 146.17(19) . . . . ?
O1 C20 C21 C22 125.76(16) . . . . ?
O1 C20 C21 C26 -53.8(2) . . . . ?
N1 C17 C18 C19 0.7(3) . . . . ?
C1 C2 C3 C4 -0.5(2) . . . . ?
C1 C6 C7 C8 -58.87(19) . . . . ?
C1 C6 C7 C10 -163.05(14) . . . . ?
C1 C6 C7 C13 71.73(18) . . . . ?
C2 C1 C6 C5 0.2(2) . . . . ?
C2 C1 C6 C7 -178.16(14) . . . . ?
C2 C3 C4 C5 0.3(2) . . . . ?
C2 C3 C4 C14 179.40(14) . . . . ?
C3 C4 C5 C6 0.0(2) . . . . ?
C3 C4 C14 N1 173.71(14) . . . . ?
C3 C4 C14 N2 -6.8(2) . . . . ?
C4 C5 C6 C1 -0.3(2) . . . . ?
C4 C5 C6 C7 178.09(14) . . . . ?
C5 C4 C14 N1 -7.2(2) . . . . ?
C5 C4 C14 N2 172.25(14) . . . . ?
C5 C6 C7 C8 122.83(15) . . . . ?
C5 C6 C7 C10 18.6(2) . . . . ?
C5 C6 C7 C13 -106.57(15) . . . . ?
C6 C1 C2 C3 0.2(2) . . . . ?
C6 C7 C8 C9 -138.41(13) . . . . ?
C6 C7 C10 C9 141.60(13) . . . . ?
C6 C7 C13 O1 55.92(15) . . . . ?
C6 C7 C13 O2 -125.11(16) . . . . ?
C7 C8 C9 C10 18.91(11) . . . . ?
C7 C8 C9 C11 138.50(13) . . . . ?
C8 C7 C10 C9 18.77(11) . . . . ?
C8 C7 C13 O1 -168.73(12) . . . . ?
C8 C7 C13 O2 10.2(2) . . . . ?
C8 C9 C10 C7 -18.85(11) . . . . ?
C8 C9 C11 F1 63.23(17) . . . . ?
C8 C9 C11 F2 -53.65(17) . . . . ?
C8 C9 C11 C12 -177.00(12) . . . . ?
C9 C11 C12 O3 85.82(16) . . . . ?
C9 C11 C12 O4 -89.8(2) . . . . ?
C10 C7 C8 C9 -18.72(11) . . . . ?
C10 C7 C13 O1 -73.33(14) . . . . ?
C10 C7 C13 O2 105.64(17) . . . . ?
C10 C9 C11 F1 166.99(12) . . . . ?
C10 C9 C11 F2 50.11(17) . . . . ?
C10 C9 C11 C12 -73.24(16) . . . . ?
C11 C9 C10 C7 -139.46(13) . . . . ?
C12 O3 C15 C16 -157.67(15) . . . . ?
C13 O1 C20 C21 103.56(16) . . . . ?
C13 C7 C8 C9 91.03(12) . . . . ?
C13 C7 C10 C9 -92.47(13) . . . . ?
C14 N1 C17 C18 -0.3(3) . . . . ?
C14 N2 C19 C18 -1.3(2) . . . . ?
C14 C4 C5 C6 -179.02(14) . . . . ?
C15 O3 C12 O4 0.6(3) . . . . ?
C15 O3 C12 C11 -174.78(13) . . . . ?
C17 N1 C14 N2 -1.0(2) . . . . ?
C17 N1 C14 C4 178.49(14) . . . . ?
C17 C18 C19 N2 0.2(3) . . . . ?
C19 N2 C14 N1 1.7(2) . . . . ?
C19 N2 C14 C4 -177.71(14) . . . . ?
C20 O1 C13 O2 4.3(2) . . . . ?
C20 O1 C13 C7 -176.69(12) . . . . ?
C20 C21 C22 C23 -179.96(16) . . . . ?
C20 C21 C26 C25 178.86(16) . . . . ?
C21 C22 C23 C24 1.3(3) . . . . ?
C22 C21 C26 C25 -0.7(3) . . . . ?
C22 C23 C24 C25 -1.1(3) . . . . ?
C23 C24 C25 C26 0.0(3) . . . . ?
C24 C25 C26 C21 0.9(3) . . . . ?
C26 C21 C22 C23 -0.4(2) . . . . ?

_shelx_res_file
;
TITL mo_2122_cg_0m_a.res in P-1
    mo_2122_cg_0m.res
    created by SHELXL-2018/3 at 09:26:46 on 18-Oct-2023
REM Old TITL mo_2122_CG_0m in P1
REM SHELXT solution in P-1: R1 0.094, Rweak 0.012, Alpha 0.056
REM <I/s> 0.000 for 0 systematic absences, Orientation as input
REM Formula found by SHELXT: C28 O4 F2 Br
CELL 0.71073 6.269 9.298 20.9501 79.183 88.173 73.796
ZERR 2 0.0004 0.0012 0.0027 0.003 0.003 0.002
LATT 1
SFAC C H Br F N O
UNIT 52 46 2 4 4 8

L.S. 4
PLAN  5
SIZE 0.062 0.064 1.021
TEMP -173.15
CONF
BOND
list 4
MORE -1
BOND $H
fmap 2
ACTA
REM <olex2.extras>
REM <HklSrc "%.\\mo_2122_CG_0m.hkl">
REM </olex2.extras>

WGHT    0.027600    1.051700
FVAR       0.57053
BR1   3   -0.190344    0.827948    0.144127    11.00000    0.01397    0.01185 =
         0.01285   -0.00031   -0.00595   -0.00314
F1    4   -0.181158    0.370098    0.395607    11.00000    0.01521    0.02701 =
         0.01708    0.00164   -0.00065   -0.01283
F2    4   -0.027520    0.535871    0.421163    11.00000    0.02098    0.01565 =
         0.01367   -0.00459   -0.00014   -0.00306
O1    6    0.458656    0.534361    0.180379    11.00000    0.01585    0.01693 =
         0.01393   -0.00588    0.00436   -0.00602
O2    6    0.154639    0.455539    0.168290    11.00000    0.01941    0.01289 =
         0.01699   -0.00504   -0.00327   -0.00483
O3    6    0.335620    0.323891    0.463194    11.00000    0.01804    0.01319 =
         0.01905    0.00059   -0.00851   -0.00543
O4    6    0.177330    0.146150    0.445796    11.00000    0.06077    0.01709 =
         0.06026    0.01399   -0.04495   -0.01976
N1    5    0.640905    0.898434    0.328983    11.00000    0.01420    0.01398 =
         0.01903   -0.00108   -0.00373   -0.00535
N2    5    0.555000    1.144018    0.260332    11.00000    0.01503    0.01077 =
         0.02411   -0.00406   -0.00015   -0.00542
C1    1    0.027051    0.880612    0.188455    11.00000    0.01098    0.01179 =
         0.00985   -0.00216   -0.00104   -0.00351
C2    1    0.041195    1.030097    0.172695    11.00000    0.01550    0.01010 =
         0.01274    0.00023   -0.00219   -0.00233
AFIX  43
H2    2   -0.059464    1.102660    0.141552    11.00000   -1.20000
AFIX   0
C3    1    0.202242    1.072930    0.202480    11.00000    0.01475    0.00870 =
         0.01484   -0.00097    0.00101   -0.00352
AFIX  43
H3    2    0.213185    1.174481    0.191644    11.00000   -1.20000
AFIX   0
C4    1    0.347930    0.965550    0.248475    11.00000    0.01007    0.01048 =
         0.01234   -0.00322    0.00117   -0.00455
C5    1    0.330695    0.816622    0.263646    11.00000    0.01001    0.00940 =
         0.01131   -0.00087   -0.00063   -0.00268
AFIX  43
H5    2    0.430682    0.744417    0.295067    11.00000   -1.20000
AFIX   0
C6    1    0.171415    0.770512    0.234149    11.00000    0.01033    0.00795 =
         0.00969   -0.00132    0.00080   -0.00278
C7    1    0.164581    0.605944    0.250891    11.00000    0.01005    0.00829 =
         0.00831    0.00016   -0.00230   -0.00286
C8    1   -0.051502    0.567860    0.277744    11.00000    0.01043    0.01067 =
         0.01061    0.00102   -0.00254   -0.00483
AFIX  23
H8A   2   -0.151369    0.648363    0.298306    11.00000   -1.20000
H8B   2   -0.133827    0.535959    0.245931    11.00000   -1.20000
AFIX   0
C9    1    0.095050    0.433467    0.326808    11.00000    0.01286    0.00900 =
         0.00975    0.00027   -0.00180   -0.00416
AFIX  13
H9    2    0.132150    0.337234    0.308890    11.00000   -1.20000
AFIX   0
C10   1    0.286059    0.509892    0.315376    11.00000    0.01026    0.01126 =
         0.01019    0.00057   -0.00231   -0.00398
AFIX  23
H10A  2    0.432116    0.438967    0.308924    11.00000   -1.20000
H10B  2    0.297101    0.571381    0.348286    11.00000   -1.20000
AFIX   0
C11   1    0.015625    0.406720    0.395418    11.00000    0.01363    0.01208 =
         0.01213   -0.00015   -0.00131   -0.00637
C12   1    0.183447    0.275375    0.439234    11.00000    0.02075    0.01516 =
         0.01187    0.00142   -0.00494   -0.00790
C13   1    0.252662    0.522754    0.194772    11.00000    0.01343    0.00737 =
         0.00993    0.00107   -0.00179   -0.00109
C14   1    0.524227    1.005416    0.281165    11.00000    0.00937    0.01158 =
         0.01527   -0.00483    0.00201   -0.00299
C15   1    0.517435    0.207462    0.501294    11.00000    0.01833    0.01573 =
         0.01685   -0.00045   -0.00660   -0.00307
AFIX  23
H15A  2    0.632080    0.160369    0.472068    11.00000   -1.20000
H15B  2    0.460487    0.126500    0.527630    11.00000   -1.20000
AFIX   0
C16   1    0.614629    0.285382    0.544707    11.00000    0.02058    0.02510 =
         0.01884   -0.00253   -0.00637   -0.00791
AFIX 137
H16A  2    0.673985    0.363310    0.518068    11.00000   -1.50000
H16B  2    0.734565    0.210162    0.571750    11.00000   -1.50000
H16C  2    0.498802    0.333554    0.572652    11.00000   -1.50000
AFIX   0
C17   1    0.803273    0.933048    0.357437    11.00000    0.01612    0.02015 =
         0.02163   -0.00420   -0.00427   -0.00656
AFIX  43
H17   2    0.888675    0.859825    0.391678    11.00000   -1.20000
AFIX   0
C18   1    0.851899    1.070618    0.339142    11.00000    0.01371    0.02030 =
         0.02641   -0.01110    0.00015   -0.00756
AFIX  43
H18   2    0.968702    1.093407    0.359456    11.00000   -1.20000
AFIX   0
C19   1    0.720922    1.173457    0.289547    11.00000    0.01606    0.01328 =
         0.02906   -0.00787    0.00221   -0.00708
AFIX  43
H19   2    0.749918    1.269327    0.275559    11.00000   -1.20000
AFIX   0
C20   1    0.566040    0.469095    0.125508    11.00000    0.02152    0.01549 =
         0.01413   -0.00521    0.00603   -0.00261
AFIX  23
H20A  2    0.488686    0.397439    0.114325    11.00000   -1.20000
H20B  2    0.722269    0.411666    0.137391    11.00000   -1.20000
AFIX   0
C21   1    0.559151    0.594352    0.067851    11.00000    0.01731    0.01439 =
         0.01251   -0.00564    0.00109   -0.00380
C22   1    0.754976    0.605982    0.036955    11.00000    0.01531    0.01846 =
         0.01609   -0.00422    0.00057   -0.00284
AFIX  43
H22   2    0.892330    0.534835    0.052318    11.00000   -1.20000
AFIX   0
C23   1    0.750426    0.721390   -0.016347    11.00000    0.02031    0.02289 =
         0.01855   -0.00226    0.00387   -0.00731
AFIX  43
H23   2    0.884381    0.727433   -0.037763    11.00000   -1.20000
AFIX   0
C24   1    0.551798    0.827533   -0.038384    11.00000    0.02630    0.02133 =
         0.01435   -0.00048    0.00074   -0.00532
AFIX  43
H24   2    0.549466    0.907279   -0.074342    11.00000   -1.20000
AFIX   0
C25   1    0.356053    0.816579   -0.007549    11.00000    0.02026    0.02363 =
         0.01804   -0.00002   -0.00219    0.00153
AFIX  43
H25   2    0.219261    0.889073   -0.022431    11.00000   -1.20000
AFIX   0
C26   1    0.359773    0.700059    0.044922    11.00000    0.01520    0.02566 =
         0.01886   -0.00248    0.00258   -0.00307
AFIX  43
H26   2    0.224941    0.692372    0.065387    11.00000   -1.20000
AFIX   0
HKLF 4


REM  mo_2122_cg_0m_a.res in P-1
REM wR2 = 0.070781, GooF = S = 1.14262, Restrained GooF = 1.14262 for all data
REM R1 = 0.029777 for 6067 Fo > 4sig(Fo) and 0.032359 for all 6471 data
REM 317 parameters refined using 0 restraints

END

WGHT      0.0276      1.0517

REM Highest difference peak  0.551,  deepest hole -0.888,  1-sigma level  0.073
Q1    1   0.0942  0.3429  0.4218  11.00000  0.05    0.55
Q2    1   0.4254  0.9850  0.2656  11.00000  0.05    0.54
Q3    1   0.3189  0.8964  0.2574  11.00000  0.05    0.50
Q4    1   0.0602  0.4180  0.3616  11.00000  0.05    0.50
Q5    1   0.2809  1.0115  0.2249  11.00000  0.05    0.50
;
_shelx_res_checksum               94961
_shelx_hkl_file
;
  -1   0   0 29.8891 6.04989   2
  -1   0   0 35.7171 7.38189   5
  -1   0   0 30.8953 9.86400   3
  -1   0   0 27.9082 10.5459   4
  -1   0   0 33.4572 1.06525  11
  -1   0   0 31.3586 5.58674   2
  -1   0   0 32.1024 1.60827   7
  -1   0   0 42.8612 7.50284   5
  -1   0   0 33.6089 1.00306  11
  -1   0   0 29.4615 1.12494  13
  -1   0   0 33.4647 1.19010  13
   1   0   0 32.0628 0.96830  13
   1   0   0 32.6769 1.09194  13
   1   0   0 26.1284 5.71942   5
   1   0   0 34.1226 1.49587  10
   1   0   0 34.9147 7.58174   5
   1   0   0 42.3797 5.33314   2
   1   0   0 43.2521 6.22151   2
   1   0   0 34.9664 9.73115   3
   1   0   0 35.4464 2.81598   1
   1   0   0 34.5170 1.14727  11
   1   0   0 30.1345 1.56239   7
   1   0   0 32.4829 1.01234  11
   1   0   0 39.4260 10.4293   4
  -2   0   0 853.774 12.4039  11
  -2   0   0 838.010 32.8130   2
  -2   0   0 842.049 12.5226  11
  -2   0   0 775.352 56.0369   4
  -2   0   0 842.142 13.0708  13
  -2   0   0 856.516 59.6089   3
  -2   0   0 823.623 35.6756   2
  -2   0   0 854.658 14.7906   7
  -2   0   0 841.597 19.3427   1
  -2   0   0 844.076 12.6564  13
  -2   0   0 886.792 38.5761   5
  -2   0   0 845.295 36.1749   5
   2   0   0 807.253 54.4328   3
   2   0   0 819.867 12.1333  13
   2   0   0 814.849 24.6309   2
   2   0   0 851.974 12.8614  11
   2   0   0 865.718 37.5449   5
   2   0   0 814.883 12.5223  11
   2   0   0 833.167 57.9140   4
   2   0   0 842.261 14.2014  10
   2   0   0 864.201 40.5733   5
   2   0   0 821.196 12.2911  13
   2   0   0 840.856 19.5429   1
   2   0   0 842.272 26.3633   2
   2   0   0 826.710 14.5673   7
  -3   0   0 1223.61 18.8529  13
  -3   0   0 1215.65 26.9629   1
  -3   0   0 1217.59 17.6296  11
  -3   0   0 1221.02 18.2983  13
   3   0   0 1215.25 18.2646  11
   3   0   0 1254.60 26.5200   1
   3   0   0 1179.85 21.0222   7
   3   0   0 1213.33 18.0507  11
   3   0   0 1200.84 20.5468  10
  -4   0   0 34.7025 1.71740  13
   4   0   0 37.3007 1.59802   6
   4   0   0 36.3192 5.01748   9
   4   0   0 37.5343 3.20519  12
   4   0   0 37.8663 1.67819   6
   4   0   0 33.9826 2.92266  10
   4   0   0 36.9051 1.46336  11
   4   0   0 38.8554 1.57183  11
   4   0   0 34.8275 3.19319   7
  -5   0   0 760.604 12.7851  13
  -5   0   0 740.354 11.7876  13
   5   0   0 752.154 16.0801  10
   5   0   0 782.066 21.3254   9
   5   0   0 727.618 13.0511   6
   5   0   0 773.375 17.2201   7
   5   0   0 774.772 19.9534   8
   5   0   0 761.047 13.1615   6
   5   0   0 779.880 17.3115  12
   6   0   0 499.832 18.0991   9
   6   0   0 491.877 12.6988  10
   6   0   0 451.665 10.0592   6
   6   0   0 475.725 15.9186   8
   6   0   0 495.490 13.8664  12
   7   0   0 47.2046 4.39158  12
   7   0   0 53.6504 6.66064   8
   7   0   0 49.9640 4.37953   7
   7   0   0 46.1430 4.23894  10
   7   0   0 50.0162 7.48588   9
   8   0   0 178.566 12.3334   9
   8   0   0 190.144 11.3891   8
   8  -1   0 45.4065 7.25941   8
   8  -1   0 45.6212 10.5934   9
   7  -1   0 1.19216 3.71076   9
   7  -1   0 2.87177 3.01905   8
   7  -1   0 5.01069 2.79591  12
   6  -1   0 478.827 18.6913   9
   6  -1   0 468.254 13.7206  12
   6  -1   0 471.663 17.0547   8
   6  -1   0 444.884 10.2560  10
   6  -1   0 458.708 12.5582   7
  -6   1   0 431.217 10.7319  13
   5  -1   0 80.2602 3.96894  10
   5  -1   0 85.1057 3.61515  11
   5  -1   0 84.5545 7.67165   9
   5  -1   0 82.5945 3.91129   6
   5  -1   0 79.7068 3.75241   6
   5  -1   0 86.7943 4.80983   7
   5  -1   0 83.8274 3.38777  11
  -5   1   0 82.3170 3.67523  13
   4  -1   0 470.868 11.5523  12
   4  -1   0 469.061 9.83002  10
   4  -1   0 473.131 9.87716   6
   4  -1   0 484.790 8.98493  13
   4  -1   0 459.203 9.60017  11
   4  -1   0 459.999 9.77503   6
   4  -1   0 481.544 8.75695  13
   4  -1   0 486.407 11.0991   7
  -4   1   0 470.611 10.0541  13
   3  -1   0 524.732 22.7600   1
   3  -1   0 511.545 11.2402  12
   3  -1   0 516.512 10.5853  11
   3  -1   0 502.352 9.67369   6
   3  -1   0 497.760 9.66131  13
   3  -1   0 517.604 9.59042  10
   3  -1   0 515.896 11.8301   7
   3  -1   0 501.173 9.97646  11
   3  -1   0 507.356 10.2885  13
   3  -1   0 495.701 9.66412   6
   3  -1   0 516.295 14.6996   9
  -3   1   0 515.013 9.88214  11
  -3   1   0 542.186 23.4461   1
  -3   1   0 524.830 11.0911   7
  -3   1   0 516.077 11.1120  13
   2  -1   0 431.500 8.99108  13
   2  -1   0 422.966 7.26235  10
   2  -1   0 418.516 8.83254  12
   2  -1   0 408.528 54.8562   5
   2  -1   0 414.773 8.06411   7
   2  -1   0 374.268 49.4455   4
   2  -1   0 403.232 7.84875   6
   2  -1   0 487.135 42.4098   5
   2  -1   0 420.649 7.88202   6
   2  -1   0 404.973 8.17572  11
   2  -1   0 416.033 47.1039   2
   2  -1   0 424.174 8.77006  11
   2  -1   0 446.431 34.5364   3
   2  -1   0 413.272 8.18702  13
   2  -1   0 382.633 17.9103   1
   2  -1   0 381.234 31.0308   2
  -2   1   0 457.403 49.5012   2
  -2   1   0 450.951 40.4803   5
  -2   1   0 378.119 51.6347   5
  -2   1   0 419.208 9.15722  13
  -2   1   0 431.516 8.26254  11
  -2   1   0 397.480 18.8788   1
  -2   1   0 475.118 38.2400   3
  -2   1   0 424.756 33.0275   2
  -2   1   0 377.220 54.5253   4
  -2   1   0 427.388 8.37117   7
  -2   1   0 422.930 9.45773  11
  -2   1   0 422.820 8.42224  13
   1  -1   0 278.642 5.83583  11
   1  -1   0 276.609 6.24131  11
   1  -1   0 295.916 20.3592   3
   1  -1   0 270.764 5.09445   7
   1  -1   0 280.810 6.47571  13
   1  -1   0 285.422 5.89734  12
   1  -1   0 295.415 37.6123   5
   1  -1   0 347.930 37.9226   2
   1  -1   0 266.855 16.7070   1
   1  -1   0 233.682 27.4292   2
   1  -1   0 281.638 6.51079  13
   1  -1   0 282.665 5.66239   6
   1  -1   0 284.668 4.34460  10
   1  -1   0 320.914 45.2146   5
   1  -1   0 269.296 5.62666   6
  -1   1   0 305.467 35.3245   2
  -1   1   0 309.930 51.5692   5
  -1   1   0 282.840 6.01179  12
  -1   1   0 307.034 31.3345   2
  -1   1   0 278.216 5.13911   7
  -1   1   0 277.749 5.30651   6
  -1   1   0 280.106 6.52998  13
  -1   1   0 276.943 5.87268  13
  -1   1   0 284.568 20.8390   3
  -1   1   0 287.683 6.25191  11
  -1   1   0 281.873 13.9641   1
  -1   1   0 278.866 5.39774   6
  -1   1   0 223.783 29.2572   4
   0  -1   0 74.9152 2.25191   8
   0  -1   0 77.6628 2.74084  13
   0  -1   0 87.7000 20.6215   5
   0  -1   0 71.8903 2.16360   6
   0  -1   0 71.4242 2.29459  13
   0  -1   0 75.1974 2.31365   6
   0  -1   0 57.8696 13.2314   2
   0  -1   0 83.1108 14.4803   2
   0  -1   0 80.1102 15.8136   5
   0  -1   0 71.2724 2.34963  10
   0  -1   0 71.1245 2.18638  12
   0  -1   0 87.4860 6.81631   1
   0   1   0 74.5127 2.33897  13
   0   1   0 71.8001 2.66039  13
   0   1   0 74.1503 2.55651  11
   0   1   0 73.5267 2.18772   6
   0   1   0 77.0365 2.30896  11
   0   1   0 75.5887 2.08782  10
   0   1   0 106.255 16.3145   2
   0   1   0 75.0259 6.55394   1
   0   1   0 72.6703 14.8653   2
   0   1   0 89.2234 20.1358   5
   0   1   0 75.5721 2.22826  12
   0   1   0 73.6235 2.31205   6
   0   1   0 78.0634 2.30712   8
   0   1   0 82.2103 18.6899   5
  -1  -1   0 1226.11 18.8296  12
  -1  -1   0 1233.23 47.1917   5
  -1  -1   0 1247.59 42.4282   4
  -1  -1   0 1200.61 53.1255   5
  -1  -1   0 1216.16 18.0034   8
  -1  -1   0 1201.88 17.9995  11
   1   1   0 1250.49 41.0615   2
   1   1   0 1250.36 44.6960   2
   1   1   0 1240.22 18.2793  13
   1   1   0 1178.75 47.3821   5
   1   1   0 1199.24 26.9996   1
   1   1   0 1205.40 18.0467  11
   1   1   0 1303.42 53.3836   5
   1   1   0 1184.53 18.6033  12
   1   1   0 1220.44 42.9739   4
   1   1   0 1211.26 17.9059   8
  -2  -1   0 2587.58 58.3069   2
  -2  -1   0 2615.36 63.2669   5
  -2  -1   0 2600.24 62.1501   2
  -2  -1   0 2589.26 60.2045   5
  -2  -1   0 2598.48 98.2073   4
  -2  -1   0 2605.73 38.6160  12
  -2  -1   0 2563.98 42.3475   1
  -2  -1   0 2548.86 35.5424  11
   2   1   0 2578.48 96.8857   4
   2   1   0 2501.60 38.0720   8
   2   1   0 2537.58 36.0153  11
   2   1   0 2621.05 65.6078   5
   2   1   0 2547.11 38.4667  12
   2   1   0 2713.91 114.079   3
   2   1   0 2632.36 60.4309   5
  -3  -1   0 24.5078 0.89845  13
  -3  -1   0 23.7864 0.90220  13
   3   1   0 26.0198 2.94964  10
   3   1   0 23.3198 2.37148  12
   3   1   0 27.0660 2.73691   7
   3   1   0 23.5842 3.06237   9
   3   1   0 26.3338 2.58340   8
   4   1   0 189.307 7.27584   7
   4   1   0 182.322 6.94117  10
   4   1   0 173.537 6.56972  12
   4   1   0 187.618 7.18012   8
   4   1   0 187.328 7.95166   9
   5   1   0 86.9823 5.25696  10
   5   1   0 81.8446 4.98956  12
   5   1   0 87.6466 5.65778   8
   5   1   0 77.1987 1.84237   6
   5   1   0 84.3670 5.43678   7
   5   1   0 76.7807 6.12526   9
   5   1   0 78.1562 1.84023   6
   6   1   0 5.74452 2.60892  10
   6   1   0 9.37738 2.83222   7
   6   1   0 5.71775 1.05404   6
   6   1   0 6.15022 1.15220   6
   6   1   0 2.81189 2.57515   8
   6   1   0 1.39893 2.63718   9
   6   1   0 11.4355 2.92503  12
   7   1   0 319.181 14.3550   9
   7   1   0 289.201 10.7527  10
   7   1   0 296.847 11.7431   7
   7   1   0 304.643 10.8454  12
   7   1   0 321.360 12.7588   8
   8   1   0 1.33688 3.30403   9
   8   1   0 4.09462 2.52123   7
   8   1   0 2.14433 2.63483   8
   7  -2   0 166.270 12.6922   9
   7  -2   0 203.624 12.3587   8
   6  -2   0 43.0205 2.75281  11
   6  -2   0 35.8799 3.31530   7
   6  -2   0 36.5746 3.50961   6
   6  -2   0 33.7366 6.64517   9
   5  -2   0 376.516 8.33416  13
   5  -2   0 360.633 10.3878   6
   5  -2   0 391.253 16.3021   9
   5  -2   0 370.656 9.79963   7
   5  -2   0 390.022 8.73810  13
   5  -2   0 368.189 9.65547  11
   5  -2   0 376.999 10.3009  11
   4  -2   0 584.989 13.0023  13
   4  -2   0 556.014 8.66404  10
   4  -2   0 569.351 11.9542   7
   4  -2   0 587.132 13.5307  11
   4  -2   0 586.076 18.2297   9
   4  -2   0 566.148 12.8162   6
   4  -2   0 557.763 12.1466  13
  -4   2   0 576.836 12.5082  11
  -4   2   0 557.424 12.6219   7
  -4   2   0 583.324 13.1118  13
   3  -2   0 52.9038 3.29907  12
   3  -2   0 51.7349 3.25626   6
   3  -2   0 53.5759 1.36183  10
   3  -2   0 54.6470 3.28416  11
   3  -2   0 53.6164 4.17186  13
   3  -2   0 50.4765 1.35732  10
   3  -2   0 55.1332 3.09708   6
   3  -2   0 56.2136 3.82742  13
   3  -2   0 45.5110 3.61696  11
   3  -2   0 52.5541 2.83633   7
   3  -2   0 53.8569 5.30189   9
  -3   2   0 56.5516 2.97498   7
  -3   2   0 55.2027 3.45898  13
  -3   2   0 50.4234 3.06202  11
   2  -2   0 2540.25 41.2971   6
   2  -2   0 2486.37 108.816   2
   2  -2   0 2648.38 145.506   5
   2  -2   0 2629.76 67.9954   1
   2  -2   0 2615.78 40.7257  11
   2  -2   0 2511.71 119.639   4
   2  -2   0 2609.74 39.8978  13
   2  -2   0 2551.05 91.5654   3
   2  -2   0 2670.40 131.722   5
   2  -2   0 2608.95 39.8533  11
   2  -2   0 2589.27 41.2166  13
   2  -2   0 2584.76 39.6437  12
   2  -2   0 2528.59 37.7571   7
   2  -2   0 2625.55 39.5301   6
   2  -2   0 2730.99 126.464   2
  -2   2   0 2494.71 145.343   5
  -2   2   0 2601.78 39.8622  11
  -2   2   0 2542.73 131.202   5
  -2   2   0 2573.59 37.9199   7
  -2   2   0 2502.72 93.5352   3
  -2   2   0 2552.07 37.8959   6
  -2   2   0 2572.80 41.0415  11
  -2   2   0 2632.97 41.9668  13
  -2   2   0 2621.04 68.1637   1
  -2   2   0 2612.85 133.091   2
  -2   2   0 2569.50 39.8582  13
  -2   2   0 2567.52 121.961   4
  -2   2   0 2618.40 37.9082   6
  -2   2   0 2462.95 124.358   2
   1  -2   0 1348.98 23.3411   8
   1  -2   0 1492.73 83.1138   2
   1  -2   0 1343.10 66.5547   4
   1  -2   0 1382.80 95.9511   5
   1  -2   0 1401.09 23.8697  13
   1  -2   0 1349.46 22.2787   6
   1  -2   0 1233.90 71.2822   2
   1  -2   0 1330.03 75.4306   3
   1  -2   0 1371.46 22.1471  12
   1  -2   0 1383.85 19.9971  10
   1  -2   0 1396.66 22.5148  11
   1  -2   0 1365.81 23.2190  11
   1  -2   0 1258.01 83.2843   5
   1  -2   0 1358.10 22.5336  13
   1  -2   0 1299.10 20.9018   7
   1  -2   0 1341.22 43.4489   1
   1  -2   0 1349.76 22.0838   6
  -1   2   0 1376.93 21.9589   6
  -1   2   0 1367.24 21.7876   6
  -1   2   0 1359.24 22.6073  13
  -1   2   0 1274.56 95.1149   5
  -1   2   0 1325.71 20.5768   7
  -1   2   0 1393.67 24.0547  13
  -1   2   0 1363.46 23.1741  11
  -1   2   0 1376.43 43.8805   1
  -1   2   0 1202.82 69.9079   2
  -1   2   0 1388.17 70.1297   4
  -1   2   0 1307.29 21.9452  12
  -1   2   0 1340.44 56.9541   3
  -1   2   0 1510.48 88.7895   5
  -1   2   0 1338.59 81.4151   2
  -1   2   0 1392.92 19.8156  10
  -1   2   0 1367.05 22.3381  11
   0  -2   0 56.1076 2.97011   6
   0  -2   0 62.9768 10.6030   1
   0  -2   0 56.6465 2.72500   6
   0  -2   0 57.4409 3.28559  11
   0  -2   0 56.1512 17.2616   2
   0  -2   0 85.8451 26.7167   5
   0  -2   0 53.3103 2.66990  12
   0  -2   0 58.3767 2.91835  11
   0  -2   0 70.3888 21.3188   2
   0  -2   0 67.0067 23.7786   5
   0  -2   0 57.4703 2.74150   8
   0  -2   0 58.3500 2.55729  10
   0  -2   0 58.0311 2.95935  13
   0  -2   0 54.6931 3.51353  13
   0   2   0 95.5701 20.7833   2
   0   2   0 57.4886 2.87203  13
   0   2   0 53.1867 2.81559   8
   0   2   0 54.1211 2.68656   6
   0   2   0 74.7777 26.6680   5
   0   2   0 56.9150 3.30825  11
   0   2   0 61.5129 11.7981   1
   0   2   0 60.0969 2.57443  10
   0   2   0 48.3904 20.4871   2
   0   2   0 53.8350 3.42971  13
   0   2   0 56.4821 2.76392  12
   0   2   0 58.4171 2.88217  11
   0   2   0 58.7068 2.96136   6
  -1  -2   0 63.3745 2.81977  13
  -1  -2   0 92.6730 25.9932   5
  -1  -2   0 64.2114 2.63230   6
  -1  -2   0 67.7344 3.38795  10
  -1  -2   0 64.2008 2.52200   6
  -1  -2   0 66.7178 2.84078  11
  -1  -2   0 62.9466 3.01898  12
  -1  -2   0 62.7050 3.34085  13
  -1  -2   0 90.1533 21.4014   2
  -1  -2   0 68.6954 16.7552   2
  -1  -2   0 65.4429 3.19702  11
  -1  -2   0 65.2830 1.43507   9
  -1  -2   0 61.5120 2.40544   8
  -1  -2   0 118.699 30.3493   5
   1   2   0 69.1171 2.86346  11
   1   2   0 64.6968 2.43540   8
   1   2   0 66.5851 3.06212  12
   1   2   0 117.020 28.9284   5
   1   2   0 65.7895 2.88940   6
   1   2   0 57.6888 2.74611  13
   1   2   0 64.2278 2.63926   6
   1   2   0 59.3124 9.61259   1
   1   2   0 62.8049 3.17969  11
   1   2   0 55.8088 17.9400   2
   1   2   0 65.4019 3.32271  10
   1   2   0 65.7810 3.34895  13
   1   2   0 64.8485 18.1916   5
  -2  -2   0 155.325 4.35947  11
  -2  -2   0 160.905 4.42675   8
  -2  -2   0 148.580 11.3266   1
  -2  -2   0 173.858 31.5641   2
  -2  -2   0 154.655 5.27110  12
  -2  -2   0 158.573 4.79548  13
  -2  -2   0 161.437 5.79838  10
  -2  -2   0 206.151 35.2472   5
  -2  -2   0 146.084 28.0936   5
  -2  -2   0 159.141 4.07541  11
  -2  -2   0 169.359 25.9920   2
  -2  -2   0 153.057 4.22754  13
   2   2   0 156.740 4.50553  11
   2   2   0 157.127 3.73910   9
   2   2   0 160.043 4.61848  13
   2   2   0 159.018 3.88287   6
   2   2   0 158.928 5.75506  10
   2   2   0 153.294 3.72495   6
   2   2   0 149.637 31.2430   5
   2   2   0 166.794 6.21495  12
   2   2   0 183.298 27.8065   2
   2   2   0 153.690 22.6284   2
   2   2   0 164.759 4.17653  11
   2   2   0 152.272 4.22216   8
  -3  -2   0 977.213 19.0937  13
  -3  -2   0 961.196 18.5044  12
  -3  -2   0 973.211 14.7852  11
  -3  -2   0 984.470 15.4889  13
  -3  -2   0 981.209 26.5417   1
  -3  -2   0 987.488 14.9673  11
  -3  -2   0 976.524 25.8990   1
   3   2   0 939.118 17.0962   8
   3   2   0 977.233 14.3838   6
   3   2   0 970.034 15.9164  13
   3   2   0 985.096 18.4855  12
   3   2   0 971.611 14.6084  13
   3   2   0 988.781 15.6331  11
   3   2   0 948.338 14.3182   6
   3   2   0 975.574 19.4338  10
   3   2   0 981.585 17.6011   9
   3   2   0 961.774 15.0129  11
   3   2   0 985.905 19.7354   7
  -4  -2   0 2242.82 32.6557  13
  -4  -2   0 2334.41 32.6648  13
   4   2   0 2312.34 37.4922   8
   4   2   0 2362.95 38.4364  12
   4   2   0 2313.09 39.9367   7
   4   2   0 2328.09 39.7135  10
   4   2   0 2294.84 38.5549   9
   5   2   0 1.97164 2.16405   9
   5   2   0 12.5741 3.07921  10
   5   2   0 5.98882 2.24358  12
   5   2   0 7.24345 2.25741   8
   6   2   0 509.939 15.8861   7
   6   2   0 530.136 14.8668   8
   6   2   0 499.996 14.1299  12
   6   2   0 501.920 15.3508  10
   6   2   0 489.510 15.6704   9
   6   2   0 511.535 8.65067   6
   7   2   0 1.53359 2.08967  12
   7   2   0 3.01777 2.54520   7
   7   2   0 2.47415 2.72461   9
   7   2   0 9.82132 3.35474  10
   8   2   0 54.9346 7.35224  10
   8   2   0 63.3961 6.45951   9
   8   2   0 66.8691 8.21235   8
   8   2   0 59.6044 5.90280   7
   7  -3   0 10.8028 7.98394   9
   6  -3   0 7.68011 2.34648  11
   6  -3   0 1.88482 1.11183  13
   6  -3   0 6.01020 4.38929   9
   6  -3   0 5.28155 1.96973  13
   6  -3   0 -0.2900 1.97587  11
   6  -3   0 3.00478 2.29670   6
   5  -3   0 106.726 5.71570  13
   5  -3   0 114.778 10.2419   9
   5  -3   0 115.100 6.55197  11
   5  -3   0 111.678 5.21035  13
   5  -3   0 123.292 5.85934  11
   5  -3   0 115.267 4.99064   7
   5  -3   0 119.415 6.42427   6
  -5   3   0 122.997 6.16831  13
  -5   3   0 112.097 5.44154  11
   4  -3   0 3.38712 1.84834  11
   4  -3   0 3.10146 2.25173  11
   4  -3   0 0.48655 1.62144   6
   4  -3   0 6.11426 3.60449   9
   4  -3   0 1.28468 1.60412  13
   4  -3   0 1.06559 1.43717   7
   4  -3   0 3.16156 2.13680  13
  -4   3   0 3.15814 1.70211  11
  -4   3   0 0.49923 1.43555  13
  -4   3   0 1.53129 1.31515   7
   3  -3   0 843.824 18.7220  11
   3  -3   0 828.148 21.7670   9
   3  -3   0 860.735 19.0447  13
   3  -3   0 799.708 19.7108   7
   3  -3   0 798.563 17.3186  13
   3  -3   0 843.311 17.6017   6
   3  -3   0 816.426 17.4163  11
  -3   3   0 847.361 18.0813  13
  -3   3   0 834.666 15.3000   7
  -3   3   0 835.006 14.2739   6
   2  -3   0 76.6821 5.15436  13
   2  -3   0 72.3661 4.20667  13
   2  -3   0 99.4676 17.3144   1
   2  -3   0 74.0316 4.03955   6
   2  -3   0 71.8902 4.21962   6
   2  -3   0 75.5140 4.86784  11
   2  -3   0 69.4691 3.92516  12
   2  -3   0 72.0882 3.31569   7
   2  -3   0 73.3785 4.21882  11
  -2   3   0 76.0443 4.45330  13
  -2   3   0 79.6672 3.76315   6
  -2   3   0 73.5995 3.04131   7
  -2   3   0 69.5780 14.2199   1
  -2   3   0 71.7640 4.26091  12
  -2   3   0 79.8069 3.76973   6
  -2   3   0 66.5972 3.99278  11
   1  -3   0 9.57167 2.06383   8
   1  -3   0 43.8395 24.6844   5
   1  -3   0 13.3783 2.83485  11
   1  -3   0 8.22476 2.37693  13
   1  -3   0 1.43049 6.75582   5
   1  -3   0 13.1927 2.28837   6
   1  -3   0 16.7612 13.3495   2
   1  -3   0 11.1264 1.50179  10
   1  -3   0 6.81795 5.86974   1
   1  -3   0 10.9796 1.82432   6
   1  -3   0 10.6813 2.18883  13
   1  -3   0 0.16594 5.64195   2
   1  -3   0 8.01661 1.87397  11
  -1   3   0 8.92406 1.58832   7
  -1   3   0 10.4619 2.02508  12
  -1   3   0 9.70072 2.17667  11
  -1   3   0 4.32526 9.18610   5
  -1   3   0 7.57352 1.71570   6
  -1   3   0 12.2053 2.50094  13
  -1   3   0 9.91339 10.0863   4
  -1   3   0 9.79677 1.90115   6
  -1   3   0 9.47538 2.04489  11
  -1   3   0 10.5015 2.31876  13
  -1   3   0 22.5292 8.18046   1
  -1   3   0 -1.2346 5.88953   2
  -1   3   0 11.7702 1.47284  10
  -1   3   0 -1.8949 3.06012   2
  -1   3   0 0.19180 7.21710   5
   0  -3   0 3391.70 177.307   5
   0  -3   0 3285.88 145.614   2
   0  -3   0 3344.98 137.137   2
   0  -3   0 3494.02 51.9813  11
   0  -3   0 3466.57 52.2360  13
   0  -3   0 3449.44 162.740   5
   0  -3   0 3471.85 52.0734   6
   0  -3   0 3413.62 55.5167  11
   0   3   0 3407.35 51.8061   7
   0   3   0 3399.90 54.0061  13
   0   3   0 3501.35 53.3424  11
   0   3   0 3482.50 158.918   5
   0   3   0 3440.88 52.0338   6
   0   3   0 3458.11 141.127   2
   0   3   0 3421.15 85.4345   1
   0   3   0 3395.02 154.441   2
  -1  -3   0 250.536 41.9345   2
  -1  -3   0 251.971 5.49915   9
  -1  -3   0 260.042 6.76214   6
  -1  -3   0 271.162 7.88671  11
  -1  -3   0 275.360 6.55524   8
  -1  -3   0 254.184 7.16659  13
  -1  -3   0 273.519 7.57040  12
  -1  -3   0 246.707 51.3173   5
  -1  -3   0 197.398 45.1225   5
  -1  -3   0 258.095 19.4999   1
  -1  -3   0 259.107 8.06857  13
  -1  -3   0 221.096 41.8822   2
  -1  -3   0 255.657 7.52201  10
  -1  -3   0 249.469 6.93174   6
  -1  -3   0 257.835 7.09470  11
   1   3   0 193.096 40.8984   2
   1   3   0 263.977 7.59191  10
   1   3   0 311.469 56.6642   5
   1   3   0 339.611 47.1032   2
   1   3   0 251.959 8.02222  13
   1   3   0 254.810 6.42732   8
   1   3   0 254.264 7.04493  11
   1   3   0 253.826 7.26371  13
   1   3   0 190.660 43.9065   5
   1   3   0 260.873 7.18901   6
   1   3   0 255.096 7.12530  12
   1   3   0 251.901 7.69199  11
   1   3   0 263.168 19.2569   1
  -2  -3   0 98.4009 4.99431  10
  -2  -3   0 97.3444 3.22551   6
  -2  -3   0 97.1487 3.33372   6
  -2  -3   0 91.9923 3.97297  13
  -2  -3   0 95.5465 28.3130   5
  -2  -3   0 103.695 30.1473   2
  -2  -3   0 92.3885 3.85820  11
  -2  -3   0 113.467 26.7506   2
  -2  -3   0 89.3713 5.66579  12
  -2  -3   0 100.233 14.0306   1
  -2  -3   0 92.8256 4.59633  13
  -2  -3   0 98.3846 3.60274   8
   2   3   0 92.6980 3.98477  13
   2   3   0 107.551 25.7787   2
   2   3   0 101.378 31.0890   5
   2   3   0 115.045 29.5996   2
   2   3   0 87.3014 3.65920   6
   2   3   0 92.4768 3.41842   8
   2   3   0 96.9367 4.40275  11
   2   3   0 93.2879 4.53709  13
   2   3   0 76.4396 28.4294   5
   2   3   0 78.7188 16.8033   4
   2   3   0 87.4182 3.82220  11
   2   3   0 90.0828 4.37714  12
   2   3   0 90.0870 3.77845   6
   2   3   0 81.4920 12.9905   1
   2   3   0 96.1223 5.04215  10
  -3  -3   0 179.516 6.77976  12
  -3  -3   0 184.636 5.62299   8
  -3  -3   0 185.875 5.52437  11
  -3  -3   0 174.181 5.91315  13
  -3  -3   0 165.310 14.8107   1
  -3  -3   0 185.262 14.1991   1
  -3  -3   0 179.740 5.39199  13
   3   3   0 185.610 5.36350   8
   3   3   0 182.366 5.70761  11
   3   3   0 176.958 4.03790   9
   3   3   0 176.475 4.31444   9
   3   3   0 179.093 5.73539  13
   3   3   0 177.667 7.51169  10
   3   3   0 177.167 7.52528   7
   3   3   0 173.103 5.16536  11
   3   3   0 177.081 6.64836  12
   3   3   0 184.074 5.09233   6
   3   3   0 186.273 5.00043   6
   3   3   0 183.266 5.20043  13
  -4  -3   0 319.619 7.37511  13
  -4  -3   0 333.855 7.40552  11
   4   3   0 339.200 6.07169  13
   4   3   0 334.301 6.16872  13
   4   3   0 347.459 7.15220  11
   4   3   0 324.226 7.03621   6
   4   3   0 343.534 11.3459  10
   4   3   0 329.537 11.4495   7
   4   3   0 346.065 10.2292  12
   4   3   0 339.982 7.13756   6
   4   3   0 346.916 8.72345   8
   4   3   0 328.800 7.46481  11
  -5  -3   0 258.824 6.81635  13
   5   3   0 259.555 5.87407   6
   5   3   0 240.456 9.06952  12
   5   3   0 267.456 10.6778  10
   5   3   0 269.408 10.9412   7
   5   3   0 250.266 5.88140   6
   5   3   0 263.176 8.33915   8
   5   3   0 251.598 8.58273   9
   6   3   0 159.256 4.50172   6
   6   3   0 165.569 8.58349  12
   6   3   0 156.380 8.72673  10
   6   3   0 153.221 4.33596   6
   6   3   0 160.392 7.16695   8
   6   3   0 175.669 9.51979   7
   6   3   0 168.020 7.95818   9
   7   3   0 5.68458 3.33386   7
   7   3   0 3.61419 2.73808   8
   7   3   0 -0.8014 2.70175  10
   7   3   0 0.72585 2.27412  12
   7   3   0 4.39650 2.87759   9
   8   3   0 174.709 9.64056   9
   8   3   0 162.211 11.6986  10
   7  -4   0 7.24117 6.24142   9
   6  -4   0 200.352 9.59463   6
   6  -4   0 199.044 14.6117   9
   6  -4   0 184.144 8.94173  11
   5  -4   0 45.4065 5.59499   6
   5  -4   0 47.3320 3.11990   7
   5  -4   0 22.5174 6.46678   9
   5  -4   0 28.9574 4.15966  13
   5  -4   0 41.2131 4.04308  11
   5  -4   0 47.3106 5.86829  11
  -5   4   0 41.7151 5.03594  13
   4  -4   0 297.662 14.6818   9
   4  -4   0 328.835 12.0121  13
   4  -4   0 294.517 10.2542  13
   4  -4   0 309.694 11.5997  11
   4  -4   0 305.367 8.24366   7
   4  -4   0 282.020 10.2644  11
  -4   4   0 292.836 10.7262  13
  -4   4   0 279.256 7.80214   7
  -4   4   0 299.114 10.2034  11
   3  -4   0 37.5509 5.00197  11
   3  -4   0 23.1733 4.73709   9
   3  -4   0 38.9797 4.55973  11
   3  -4   0 30.6623 4.09680   6
   3  -4   0 30.1036 4.74378  13
   3  -4   0 33.3618 2.93891   7
  -3   4   0 38.0067 2.92844   6
  -3   4   0 33.8685 2.40633   7
  -3   4   0 38.7775 4.50322  13
   2  -4   0 324.762 12.8602  11
   2  -4   0 330.892 11.8111  13
   2  -4   0 330.262 6.73826  10
   2  -4   0 328.671 10.3972   6
   2  -4   0 329.849 8.78873   7
   2  -4   0 332.726 10.3874  11
   2  -4   0 340.230 10.6343  13
   2  -4   0 349.231 14.5283   9
  -2   4   0 322.347 7.96537   7
  -2   4   0 338.894 6.58773  10
  -2   4   0 333.303 9.29130   6
  -2   4   0 333.849 10.3472  11
  -2   4   0 343.089 9.62014   6
  -2   4   0 345.720 10.9158  13
  -2   4   0 358.227 10.5896  12
   1  -4   0 509.461 13.3169  13
   1  -4   0 499.721 13.7897  11
   1  -4   0 501.544 12.8623  11
   1  -4   0 502.105 12.8799   6
   1  -4   0 494.752 33.4113   1
   1  -4   0 493.442 10.5001  10
   1  -4   0 501.928 14.0640   9
   1  -4   0 502.933 14.5254  13
  -1   4   0 515.618 12.4591   6
  -1   4   0 488.142 12.3696   6
  -1   4   0 523.739 10.4193  10
  -1   4   0 508.882 11.3743   7
  -1   4   0 502.081 12.4762  12
  -1   4   0 542.539 35.6677   1
  -1   4   0 503.511 12.7784  11
  -1   4   0 525.519 13.3323  13
   0  -4   0 214.146 20.9806   1
   0  -4   0 197.189 7.28497   6
   0  -4   0 205.814 6.74288  10
   0  -4   0 212.766 8.21368  11
   0  -4   0 216.165 8.76842  13
   0  -4   0 198.715 7.33777  13
   0  -4   0 192.655 7.08182   9
   0  -4   0 206.155 7.27905   6
   0  -4   0 196.041 6.95827  12
   0  -4   0 203.030 7.08607   8
   0  -4   0 196.996 7.25884  11
   0   4   0 208.811 7.15902  12
   0   4   0 202.645 6.56267  10
   0   4   0 213.842 27.7131   1
   0   4   0 192.228 7.11996   7
   0   4   0 191.474 7.20365  11
   0   4   0 213.811 7.86021  13
   0   4   0 191.891 8.35743  13
   0   4   0 212.745 7.63337   8
   0   4   0 205.126 7.37774   6
  -1  -4   0 1.11444 6.58138   5
  -1  -4   0 5.52915 1.92669  10
  -1  -4   0 6.66069 1.94183  13
  -1  -4   0 8.87291 2.15073   6
  -1  -4   0 7.06416 1.57966   9
  -1  -4   0 7.65878 1.88001  11
  -1  -4   0 4.34663 2.36936  13
  -1  -4   0 -2.4624 4.34115   5
  -1  -4   0 -3.5041 3.94327   2
  -1  -4   0 7.29643 2.41550  11
  -1  -4   0 8.51078 2.07724   8
  -1  -4   0 9.01265 2.01901  12
  -1  -4   0 -3.6796 3.10326   2
  -1  -4   0 8.96524 1.91395   6
   1   4   0 6.51035 1.89539  11
   1   4   0 -3.0566 4.63339   5
   1   4   0 -2.7905 2.77496   2
   1   4   0 7.38028 1.78361   6
   1   4   0 5.29288 1.87902  11
   1   4   0 7.35327 1.91405   6
   1   4   0 6.71709 1.99504  12
   1   4   0 -0.3836 3.77468   5
   1   4   0 6.81195 2.28377  13
   1   4   0 5.45547 2.10351  13
   1   4   0 11.9657 12.8558   2
   1   4   0 4.42569 1.82515  10
   1   4   0 6.72787 1.87109   8
   1   4   0 2.11673 5.57344   1
  -2  -4   0 2342.07 36.2674   8
  -2  -4   0 2289.49 38.5802  11
  -2  -4   0 2249.73 36.1838   6
  -2  -4   0 2302.68 36.1606   6
  -2  -4   0 2290.95 39.5583  13
   2   4   0 2332.63 37.0767   6
   2   4   0 2261.98 37.5932  13
   2   4   0 2396.39 39.7241  10
   2   4   0 2362.34 73.0805   1
   2   4   0 2419.96 36.1339   8
   2   4   0 2317.81 37.3091  11
   2   4   0 2309.24 39.6033  13
   2   4   0 2266.51 37.4013   6
   2   4   0 2374.37 38.4701  12
  -3  -4   0 341.771 6.60434   6
  -3  -4   0 337.841 8.46651   8
  -3  -4   0 337.065 23.4196   1
  -3  -4   0 342.141 9.75867  11
  -3  -4   0 328.352 9.98798  13
  -3  -4   0 343.869 6.67048   6
   3   4   0 340.798 10.1707  12
   3   4   0 334.935 8.99228   6
   3   4   0 342.816 8.95690  11
   3   4   0 331.042 9.60446  11
   3   4   0 330.581 8.02525   8
   3   4   0 337.234 10.0494  13
   3   4   0 355.380 11.4126  10
   3   4   0 330.023 8.91539  13
   3   4   0 344.693 8.71337   6
  -4  -4   0 190.431 6.85837  13
  -4  -4   0 189.467 6.36874   8
   4   4   0 186.383 4.06179   9
   4   4   0 177.971 8.68252  10
   4   4   0 189.444 6.02613   8
   4   4   0 174.631 7.53853  12
   4   4   0 177.568 8.72221   7
   4   4   0 183.299 4.20220   9
   4   4   0 167.106 6.08733  13
   4   4   0 185.773 5.76019  13
   4   4   0 180.132 5.78655   6
   4   4   0 186.987 6.00090  11
   4   4   0 179.234 6.44334  11
  -5  -4   0 358.220 8.98963  13
   5   4   0 352.014 13.8438  12
   5   4   0 368.828 13.3752  10
   5   4   0 357.341 9.51072   8
   5   4   0 364.128 13.5366   7
   5   4   0 344.782 8.67759   6
   5   4   0 358.189 7.92073  11
   5   4   0 356.551 8.29142  11
   5   4   0 346.370 8.69664   6
   5   4   0 351.626 9.49398   9
   6   4   0 60.3796 6.16619  10
   6   4   0 49.0308 6.70527   7
   6   4   0 54.3065 3.63533   9
   6   4   0 49.2019 3.07482   6
   6   4   0 57.6976 4.16719   8
   6   4   0 63.2377 4.26074   9
   6   4   0 52.8876 5.18178  12
   7   4   0 80.8396 7.43161  10
   7   4   0 78.4379 7.16695   7
   7   4   0 81.2432 5.00794   8
   7   4   0 87.3826 5.45796   9
   7   4   0 77.2735 6.16991  12
   8   4   0 86.9783 8.04982  10
   8   4   0 93.1726 6.73014  12
   8   4   0 115.563 9.04259   7
   6  -5   0 39.2172 4.99419  13
   6  -5   0 36.4276 8.29557   9
   6  -5   0 27.8061 7.81154   6
   5  -5   0 121.992 8.56200  11
   5  -5   0 121.784 11.5185   9
   5  -5   0 130.467 8.11813  13
   5  -5   0 122.913 8.08938   6
  -5   5   0 112.803 7.54986  13
   4  -5   0 350.815 14.0106  11
   4  -5   0 318.984 11.8157  13
   4  -5   0 351.192 12.3328  11
   4  -5   0 349.948 13.8149  13
   4  -5   0 331.594 16.3902   9
   4  -5   0 348.693 12.8582   6
  -4   5   0 325.049 15.3205  11
  -4   5   0 324.976 7.53487   6
  -4   5   0 331.063 8.58716   7
   3  -5   0 86.7413 7.34249  13
   3  -5   0 77.8692 5.49207  13
   3  -5   0 80.3398 6.74876  11
   3  -5   0 82.2682 6.32219   6
   3  -5   0 90.7859 6.05966  11
   3  -5   0 88.2319 8.22759   9
  -3   5   0 71.6465 4.68579   6
  -3   5   0 79.2883 4.74407   6
  -3   5   0 72.3973 5.90973  13
  -3   5   0 86.5067 6.41125  12
  -3   5   0 78.8788 5.76473  11
  -3   5   0 83.0890 3.89214   7
   2  -5   0 12.7550 3.17065   6
   2  -5   0 8.91628 3.30399  13
   2  -5   0 7.40135 3.32694   9
   2  -5   0 8.57648 2.61988  11
   2  -5   0 12.5556 3.37295  11
   2  -5   0 8.95923 2.44988  13
  -2   5   0 14.1435 3.31054  12
  -2   5   0 8.19980 2.40912   6
  -2   5   0 12.2587 3.10487  11
  -2   5   0 9.31026 1.58752  10
  -2   5   0 13.5277 3.33949  13
   1  -5   0 50.4686 4.91966   9
   1  -5   0 46.4347 4.21470  11
   1  -5   0 54.3413 6.11412  11
   1  -5   0 48.1057 4.54082   6
   1  -5   0 44.4458 3.11045  10
  -1   5   0 53.4843 4.50899  11
  -1   5   0 50.9420 3.28925  10
  -1   5   0 42.7933 3.97157   6
  -1   5   0 45.9125 4.34917  12
  -1   5   0 49.1326 4.51992  13
  -1   5   0 39.2189 3.20801   7
   0  -5   0 228.468 8.61038  11
   0  -5   0 224.486 10.0241  13
   0  -5   0 230.626 8.67143   6
   0  -5   0 231.874 8.55290   9
   0  -5   0 225.386 9.44228  11
   0  -5   0 225.028 7.80023  10
   0  -5   0 222.645 30.4628   1
   0   5   0 221.497 8.42986  12
   0   5   0 218.444 8.77714  13
   0   5   0 246.451 9.00985   8
   0   5   0 228.476 8.35725   7
   0   5   0 217.357 8.40938  11
   0   5   0 221.774 29.7714   1
   0   5   0 231.852 7.65479  10
   0   5   0 223.037 9.57267  11
  -1  -5   0 360.163 11.5245   8
  -1  -5   0 365.324 10.9362   6
  -1  -5   0 401.416 13.0013  13
  -1  -5   0 353.901 9.25152   9
  -1  -5   0 362.792 11.8718  11
   1   5   0 364.215 11.3033  13
   1   5   0 360.808 10.9459  11
   1   5   0 371.213 10.9953  10
   1   5   0 390.629 10.6186   8
   1   5   0 369.141 12.2203  11
   1   5   0 325.945 29.0183   1
   1   5   0 356.741 10.6337   6
   1   5   0 360.712 10.7479  12
   1   5   0 376.010 12.7455  13
  -2  -5   0 55.1065 3.97803   6
  -2  -5   0 51.4609 3.48217   6
  -2  -5   0 51.4278 13.2981   1
  -2  -5   0 56.2029 2.13918   9
  -2  -5   0 54.1819 4.97419  13
  -2  -5   0 59.4984 3.66808   8
  -2  -5   0 56.2164 4.56230  11
   2   5   0 53.1292 14.3243   1
   2   5   0 53.5365 3.93741   6
   2   5   0 56.5540 5.44963  13
   2   5   0 52.8621 4.58974  10
   2   5   0 61.4806 4.74614  11
   2   5   0 58.4023 4.53173  13
   2   5   0 58.7149 4.29795  11
   2   5   0 55.0810 4.51648  12
   2   5   0 63.7015 3.85161   8
  -3  -5   0 951.412 17.5505   6
  -3  -5   0 973.800 17.7625   6
   3   5   0 963.916 21.2942  11
   3   5   0 968.167 25.2930  10
   3   5   0 967.665 19.5644   6
   3   5   0 979.512 20.1812  13
   3   5   0 946.621 21.7831  13
   3   5   0 981.724 21.4187  11
   3   5   0 980.172 18.1936   8
   3   5   0 1007.93 21.3992  12
  -4  -5   0 217.440 7.83224  11
  -4  -5   0 214.500 8.55789  13
   4   5   0 221.101 8.38277  11
   4   5   0 223.462 7.92481  13
   4   5   0 235.085 10.5953   7
   4   5   0 216.872 7.46731  11
   4   5   0 224.847 7.64828   6
   4   5   0 235.675 10.8563  12
   4   5   0 214.664 8.40771  13
   4   5   0 227.055 6.81920   8
  -5  -5   0 11.7625 2.47520  13
  -5  -5   0 4.60021 1.68963  11
   5   5   0 8.54596 2.10916  11
   5   5   0 9.71764 1.93095  13
   5   5   0 7.70802 2.03038   6
   5   5   0 10.1130 3.71307   7
   5   5   0 7.79468 3.39433  10
   5   5   0 5.87914 2.84574  12
   5   5   0 5.43409 2.02668  11
   5   5   0 7.50932 1.97784   8
   5   5   0 7.15523 1.74141  13
  -6  -5   0 108.529 4.77717  13
   6   5   0 112.351 3.64316   9
   6   5   0 109.939 3.55080   9
   6   5   0 111.099 5.19899   8
   6   5   0 102.844 5.10383   6
   6   5   0 108.724 8.43675  10
   6   5   0 104.318 3.93114  11
   6   5   0 100.470 8.26494   7
   6   5   0 111.296 7.05460  12
   7   5   0 -1.8892 2.73525   7
   7   5   0 1.61453 2.64023  12
   7   5   0 0.44532 2.92147  10
   7   5   0 2.44007 1.73185   8
   8   5   0 188.625 11.9911   7
   8   5   0 208.330 12.1281  10
   8   5   0 183.886 9.74111  12
   6  -6   0 38.7750 5.82238   6
   6  -6   0 57.4464 9.75497  11
   6  -6   0 49.3994 6.15612  13
   5  -6   0 220.266 11.5798  13
   5  -6   0 222.030 15.2895   9
   5  -6   0 235.479 11.7254   6
   5  -6   0 206.176 11.7737  11
   4  -6   0 -0.5924 2.43769   6
   4  -6   0 3.37461 3.29974  11
   4  -6   0 -2.0288 4.10656   9
   4  -6   0 0.46018 2.77090  13
  -4   6   0 0.41388 1.39800   6
  -4   6   0 2.01309 2.75535  13
   3  -6   0 74.2166 7.24856  11
   3  -6   0 79.8957 6.22777  11
   3  -6   0 73.0600 6.47783   6
   3  -6   0 74.6947 8.68878  13
   3  -6   0 88.1506 8.64103   9
  -3   6   0 80.8990 5.14550   6
  -3   6   0 71.8245 3.94345   7
  -3   6   0 84.3811 6.57763  13
  -3   6   0 86.2907 6.45627  11
  -3   6   0 69.5280 6.61347  12
   2  -6   0 459.043 15.1266   6
   2  -6   0 453.536 14.8283  11
   2  -6   0 466.470 16.9638   9
   2  -6   0 450.411 16.0158  11
   2  -6   0 462.345 16.7164  13
  -2   6   0 473.780 14.7692  11
  -2   6   0 468.934 14.6442  12
  -2   6   0 461.355 13.5379   6
  -2   6   0 426.540 10.3936  10
  -2   6   0 453.865 11.9378   7
  -2   6   0 444.269 15.0268  13
   1  -6   0 192.282 9.75218   9
   1  -6   0 217.566 10.5677  11
   1  -6   0 206.979 10.8428  13
   1  -6   0 200.761 9.42476   6
   1  -6   0 198.265 9.07440  11
   1  -6   0 198.759 7.18550  10
  -1   6   0 201.765 9.13960  11
  -1   6   0 206.420 8.95491   6
  -1   6   0 197.531 8.99871  12
  -1   6   0 202.581 9.63630  13
  -1   6   0 210.484 7.17003  10
   0  -6   0 630.998 18.3130  11
   0  -6   0 615.664 16.2844   9
   0  -6   0 637.707 16.9152   6
   0  -6   0 618.960 19.0533  13
   0   6   0 650.787 17.1593  11
   0   6   0 646.441 17.8124  13
   0   6   0 622.344 16.4858   6
   0   6   0 646.677 16.6640  12
   0   6   0 629.080 15.2103  10
  -1  -6   0 1.23293 1.53115   9
  -1  -6   0 -2.4033 1.62950  11
  -1  -6   0 2.32815 2.43741   6
  -1  -6   0 2.17649 2.76117  13
   1   6   0 2.71774 2.06821  11
   1   6   0 4.51723 2.29979  12
   1   6   0 -0.5014 1.58635  11
   1   6   0 -0.2826 1.64922   8
   1   6   0 1.37584 2.15293  13
   1   6   0 1.21363 1.78182   6
   1   6   0 -0.7953 1.73770  10
  -2  -6   0 17.9718 3.68374  11
  -2  -6   0 20.4937 4.27771  13
  -2  -6   0 18.1991 3.20823   6
  -2  -6   0 16.4801 1.92355   9
   2   6   0 14.6881 3.24995  12
   2   6   0 15.1036 3.16542   6
   2   6   0 18.0660 3.71376  10
   2   6   0 23.3120 4.01215  13
   2   6   0 11.4582 2.53486   8
  -3  -6   0 145.561 5.87607   6
  -3  -6   0 147.913 6.17267   8
  -3  -6   0 143.944 6.19094   6
  -3  -6   0 145.723 8.43397  13
  -3  -6   0 136.372 7.37263  11
   3   6   0 146.245 7.65438  11
   3   6   0 147.088 6.96013   6
   3   6   0 151.478 8.48877  10
   3   6   0 153.172 7.78769  12
   3   6   0 146.000 7.09232  11
   3   6   0 141.685 7.22678  13
   3   6   0 143.234 6.17868   8
  -4  -6   0 58.9309 5.76196  11
  -4  -6   0 76.2901 5.88223  13
  -4  -6   0 67.8642 3.42893   6
  -4  -6   0 68.0023 2.80505   6
  -4  -6   0 72.6502 4.34716   8
   4   6   0 71.6212 4.31355   8
   4   6   0 75.7239 6.02468  12
   4   6   0 75.2828 5.55679  11
   4   6   0 82.7909 5.27798   6
   4   6   0 70.1158 5.16929  13
   4   6   0 62.9888 6.54070  10
  -5  -6   0 101.466 5.24023   8
  -5  -6   0 107.766 5.74268  11
  -5  -6   0 116.871 6.54200  13
   5   6   0 105.308 5.99761  13
   5   6   0 103.358 8.21909  10
   5   6   0 102.043 4.94465   8
   5   6   0 119.908 8.85503   7
   5   6   0 100.386 5.48864  13
   5   6   0 114.936 6.02963   6
   5   6   0 111.040 7.29333  12
   5   6   0 101.739 5.71729  11
   6   6   0 93.7101 7.11451  12
   6   6   0 99.6153 8.89433  10
   6   6   0 95.7241 5.61981   6
   6   6   0 94.9652 4.85417  13
   6   6   0 102.947 5.34648  11
   6   6   0 98.5598 3.85940  13
   6   6   0 96.6487 8.78648   7
   7   6   0 0.11875 3.47631  10
   7   6   0 6.91855 4.42085   7
   7   6   0 3.84024 3.27152  12
   7   6   0 -0.9031 1.45424   6
   8   6   0 79.5592 6.95634  12
   8   6   0 91.1571 8.91596  10
   8   6   0 83.0241 8.64694   7
   5  -7   0 10.6830 3.76881  13
   5  -7   0 3.48878 3.75005  11
   5  -7   0 3.44381 3.17720   6
   5  -7   0 -3.7465 3.77508   9
   4  -7   0 170.198 13.1026   9
   4  -7   0 166.586 11.1175  11
   4  -7   0 167.494 10.6239   6
   4  -7   0 170.544 11.3085  13
  -4   7   0 175.205 10.6229  13
  -4   7   0 148.019 7.21975   6
   3  -7   0 18.1017 5.01588   6
   3  -7   0 21.0926 5.16109  11
   3  -7   0 16.6352 5.89557   9
   3  -7   0 7.89355 4.14212  13
  -3   7   0 15.6898 4.64981  11
  -3   7   0 20.3120 4.90518  12
  -3   7   0 10.6861 3.02026   6
   2  -7   0 990.001 26.1284  11
   2  -7   0 1058.43 28.7238   9
   2  -7   0 1016.81 26.4239   6
   2  -7   0 1026.00 27.7096  11
   2  -7   0 1074.59 29.5917  13
  -2   7   0 1079.13 24.3988   6
  -2   7   0 1064.89 25.8041  12
  -2   7   0 1057.04 26.9605  13
  -2   7   0 1045.04 19.1600  10
  -2   7   0 1037.40 25.8432  11
   1  -7   0 221.997 10.8683   6
   1  -7   0 207.846 11.8557  13
   1  -7   0 235.919 11.5179   9
   1  -7   0 233.245 12.0523  11
  -1   7   0 230.051 10.4942  11
  -1   7   0 224.987 10.5402  12
  -1   7   0 217.584 10.9050  13
  -1   7   0 234.292 8.24286  10
  -1   7   0 220.687 10.0668   6
   0  -7   0 162.433 9.75327   9
   0  -7   0 164.042 9.04598   6
   0  -7   0 168.782 10.4140  13
   0   7   0 163.456 8.85862  12
   0   7   0 158.864 9.18150  13
   0   7   0 169.336 8.65119   6
   0   7   0 173.158 7.82764  10
   0   7   0 177.055 9.18931  11
  -1  -7   0 148.077 8.29397   6
  -1  -7   0 178.727 10.1793  13
  -1  -7   0 153.572 9.21887  11
  -1  -7   0 168.456 7.31561   9
   1   7   0 162.831 8.38091   8
   1   7   0 156.838 8.37233  12
   1   7   0 165.547 11.3315  11
   1   7   0 158.756 8.25112   6
   1   7   0 166.010 8.27988  10
  -2  -7   0 720.319 14.3946   9
  -2  -7   0 737.534 18.4664   6
  -2  -7   0 735.443 20.5564  11
  -2  -7   0 722.272 21.4579  13
   2   7   0 728.010 18.6558   6
   2   7   0 742.617 17.9354   8
   2   7   0 711.642 18.9869  12
   2   7   0 672.510 23.1362  11
   2   7   0 735.389 19.6888  13
   2   7   0 720.333 18.9915  11
   2   7   0 721.823 19.5877  10
  -3  -7   0 12.0101 3.52221  11
  -3  -7   0 10.8196 3.61207  13
   3   7   0 10.3795 2.93739   6
   3   7   0 10.8187 3.04336  11
   3   7   0 9.90689 3.50843  12
   3   7   0 18.9333 3.31620   8
   3   7   0 16.9662 4.34689  10
   3   7   0 16.1667 3.93010  13
   3   7   0 11.8850 3.09029  11
  -4  -7   0 350.436 13.8420  13
  -4  -7   0 354.992 9.41970   6
   4   7   0 334.904 13.0643  12
   4   7   0 375.539 12.3019   6
   4   7   0 359.410 10.5193   8
   4   7   0 329.028 20.4676  13
   4   7   0 354.257 13.3609  11
   4   7   0 356.871 14.6249  10
   4   7   0 369.323 12.7056  13
  -5  -7   0 175.608 8.26531  11
  -5  -7   0 174.532 9.08514  13
   5   7   0 176.514 9.66875  12
   5   7   0 164.255 8.74847  13
   5   7   0 179.353 8.37687   6
   5   7   0 166.989 8.14746  13
   5   7   0 181.462 8.88965  11
   5   7   0 185.382 7.03198   8
  -6  -7   0 295.564 11.7388  13
   6   7   0 331.503 15.9585   7
   6   7   0 323.348 13.5971  12
   6   7   0 322.285 9.83968  13
   6   7   0 320.967 10.5842  11
   6   7   0 305.180 15.0889  10
   6   7   0 322.510 11.4592   6
   6   7   0 322.176 9.38241   8
   6   7   0 297.965 10.9301  11
   7   7   0 294.903 15.7495   7
   7   7   0 277.306 12.9064  12
   7   7   0 285.083 15.4051  10
   7   7   0 292.671 8.93372  11
   7   7   0 281.692 10.9694   6
   7   7   0 299.980 8.62858  11
   8   7   0 50.3367 8.34364   7
   8   7   0 58.4489 8.56777  10
   8   7   0 48.5404 6.71002  12
   4  -8   0 62.0092 8.52614  11
   4  -8   0 65.0027 8.36422   6
   4  -8   0 67.2308 9.40386  13
   4  -8   0 71.2286 14.0212   9
  -4   8   0 61.8879 4.91979   6
  -4   8   0 55.9190 7.94306  13
   3  -8   0 4.95769 4.86870   9
   3  -8   0 -3.9150 2.45288   6
   3  -8   0 -2.3716 3.59127  13
   3  -8   0 5.69332 4.25723  11
  -3   8   0 2.95875 2.69820   6
  -3   8   0 -0.2918 3.28087  13
  -3   8   0 -2.0849 2.79644  11
  -3   8   0 3.57028 4.21461  12
   2  -8   0 410.225 16.1722   6
   2  -8   0 427.499 18.8471  13
   2  -8   0 407.265 17.6703   9
   2  -8   0 410.315 17.7096  11
  -2   8   0 419.857 14.8579   6
  -2   8   0 403.435 15.8448  12
  -2   8   0 398.704 16.0068  11
  -2   8   0 422.578 10.6155  10
   1  -8   0 70.1509 8.29726   9
   1  -8   0 68.9529 7.98335   6
   1  -8   0 62.7972 10.1239  13
   1  -8   0 67.2601 8.41364  11
  -1   8   0 79.5245 6.74008   6
  -1   8   0 70.4331 6.85908  11
  -1   8   0 79.7767 5.24282  10
  -1   8   0 72.0351 7.91372  12
   0  -8   0 337.359 15.1797  11
   0  -8   0 358.209 16.2139  13
   0  -8   0 349.302 13.9571   6
   0  -8   0 357.492 13.5182   9
   0   8   0 338.742 13.9747  11
   0   8   0 343.289 13.4083   6
   0   8   0 361.756 12.3093  10
   0   8   0 327.093 13.4803  12
  -1  -8   0 348.802 11.5986   9
  -1  -8   0 346.802 15.7156  13
  -1  -8   0 327.280 14.4815  11
  -1  -8   0 365.956 13.7913   6
   1   8   0 336.298 13.4247  11
   1   8   0 325.445 14.0964  13
   1   8   0 343.130 13.2334   6
   1   8   0 338.762 12.8733  10
   1   8   0 322.902 13.2976  12
  -2  -8   0 48.3194 7.34793  13
  -2  -8   0 40.3736 3.37330   9
  -2  -8   0 38.9267 5.98350  11
  -2  -8   0 50.3436 6.07693   6
   2   8   0 36.5308 5.89141  13
   2   8   0 35.9529 5.35008  12
   2   8   0 39.5841 5.58980   6
   2   8   0 52.1571 5.20233   8
   2   8   0 46.5548 6.16042  11
   2   8   0 39.4103 5.93632  10
  -3  -8   0 178.135 8.53138   6
  -3  -8   0 169.969 9.87699  11
   3   8   0 161.036 7.97038   8
   3   8   0 178.731 9.40378   6
   3   8   0 165.942 9.94435  10
   3   8   0 170.709 9.64777  12
   3   8   0 180.429 9.74234  13
   3   8   0 157.565 9.26339  11
   3   8   0 160.422 9.78663  11
  -4  -8   0 620.456 20.5413  13
  -4  -8   0 616.453 18.9381  11
   4   8   0 600.990 15.4471   8
   4   8   0 613.692 23.6831  10
   4   8   0 564.040 19.2708  11
   4   8   0 610.841 19.0456  12
   4   8   0 599.069 18.2209  13
   4   8   0 601.696 17.9429   6
  -5  -8   0 266.642 12.3667  13
  -5  -8   0 233.391 11.0732  11
   5   8   0 258.369 11.1175   6
   5   8   0 262.483 12.1832  11
   5   8   0 251.187 13.9193   7
   5   8   0 262.291 13.9612  10
   5   8   0 255.833 9.01646   8
   5   8   0 252.818 10.9656  11
   5   8   0 252.335 11.2386  13
   6   8   0 100.039 6.73012  11
   6   8   0 86.2054 10.6329  10
   6   8   0 113.009 7.18155   6
   6   8   0 92.5562 8.03073  12
   6   8   0 102.667 5.24794   8
   6   8   0 96.7062 9.77350   7
   7   8   0 1.55668 3.24195  12
   7   8   0 -0.2367 3.92391  10
   7   8   0 1.98166 2.28948  11
   7   8   0 -6.2717 3.13819   7
   7   8   0 -3.3463 1.77221   6
   8   8   0 25.2967 5.45557  12
   8   8   0 24.3834 7.01504  10
   4  -9   0 32.1444 6.21467   6
   3  -9   0 149.682 11.5041   6
   3  -9   0 161.157 12.2385   9
   3  -9   0 149.731 13.0541  11
  -3   9   0 174.500 11.6363  12
  -3   9   0 143.023 12.5155  13
   2  -9   0 408.755 17.4361   6
   2  -9   0 363.781 18.4409  13
   2  -9   0 348.480 17.4869  11
   2  -9   0 382.517 18.0079   9
  -2   9   0 374.310 14.9256   6
  -2   9   0 415.254 17.9375  13
  -2   9   0 375.833 16.6088  11
  -2   9   0 404.305 16.7251  12
  -2   9   0 371.679 10.3173  10
   1  -9   0 121.253 11.0105  13
   1  -9   0 145.557 18.9446  11
   1  -9   0 132.932 9.94002   9
   1  -9   0 122.548 9.76805   6
  -1   9   0 111.767 8.67358   6
  -1   9   0 134.759 9.88051  12
  -1   9   0 128.961 10.2279  13
  -1   9   0 136.447 9.92913  11
  -1   9   0 132.309 6.98607  10
   0  -9   0 394.809 18.6013  13
   0  -9   0 412.316 15.3748   9
   0  -9   0 389.298 17.4767  11
   0  -9   0 424.000 16.6189   6
   0   9   0 409.724 16.3121  11
   0   9   0 408.676 13.9015  10
   0   9   0 391.430 15.7443  12
   0   9   0 412.119 15.8106   6
   0   9   0 384.931 16.5815  13
  -1  -9   0 32.4083 4.48037   9
  -1  -9   0 36.3344 7.35922  13
  -1  -9   0 30.7611 6.40458  11
  -1  -9   0 39.2188 9.63732   6
   1   9   0 31.6222 6.61010  13
   1   9   0 31.2752 6.46438  12
   1   9   0 27.9556 5.26817  11
   1   9   0 34.2371 5.68298   6
   1   9   0 29.8885 5.41610  10
  -2  -9   0 495.454 20.0292  13
  -2  -9   0 477.912 16.3647   6
  -2  -9   0 459.780 17.9679  11
  -2  -9   0 464.311 12.4798   9
   2   9   0 472.230 17.1953  11
   2   9   0 484.655 17.0441  10
   2   9   0 462.559 17.1199  12
   2   9   0 465.409 20.5069  13
  -3  -9   0 222.028 4.54399   9
  -3  -9   0 209.104 5.56248   9
  -3  -9   0 244.945 13.6642  13
  -3  -9   0 239.074 12.3188  11
  -3  -9   0 223.317 10.5311   6
   3   9   0 224.298 11.5775   6
   3   9   0 218.016 11.7554  12
   3   9   0 231.245 10.2553   8
   3   9   0 223.206 11.8084  13
   3   9   0 221.300 19.1824  11
  -4  -9   0 177.903 10.5401  11
  -4  -9   0 184.038 8.37324   6
   4   9   0 169.821 10.7575  12
   4   9   0 187.762 8.84473   8
   4   9   0 170.875 9.86418   6
   4   9   0 166.821 11.2872  10
   4   9   0 173.533 10.3899  13
  -5  -9   0 109.131 8.83407  13
   5   9   0 126.182 9.43086  12
   5   9   0 122.074 10.6435   7
   5   9   0 114.219 8.42565  13
   5   9   0 115.795 8.43419  11
   5   9   0 122.147 6.56780   8
   5   9   0 115.289 8.37743   6
   5   9   0 121.160 10.2374  10
   6   9   0 15.3083 4.28143  11
   6   9   0 18.0374 6.22738   7
   6   9   0 13.2589 4.68789  12
   6   9   0 15.0570 5.64373  10
   6   9   0 18.7371 3.86985  13
   7   9   0 24.2260 4.86976   6
   7   9   0 22.6990 6.53161  10
   7   9   0 40.2613 8.09076   7
   7   9   0 37.6201 4.44568  13
   7   9   0 44.3262 6.87322  12
   7   9   0 38.4311 5.08952  11
   3 -10   0 177.264 13.6729   9
   3 -10   0 101.968 15.7465  11
   3 -10   0 154.290 11.6553   6
  -3  10   0 148.563 13.2128  12
  -3  10   0 158.587 9.34664   6
  -3  10   0 144.618 11.8720  13
   2 -10   0 111.856 17.3368   6
   2 -10   0 127.309 10.8247   9
   2 -10   0 99.4506 12.7005  13
   2 -10   0 99.0330 11.5459  11
  -2  10   0 143.472 9.62086   6
  -2  10   0 137.291 10.9808  13
  -2  10   0 138.677 10.9892  12
   1 -10   0 225.127 14.6329  11
   1 -10   0 215.673 14.8948  13
   1 -10   0 187.899 12.5517   6
   1 -10   0 227.428 13.3120   9
  -1  10   0 212.142 13.7578  13
  -1  10   0 226.284 9.39958  10
  -1  10   0 213.262 12.0189   6
  -1  10   0 222.456 13.3743  12
   0 -10   0 4.16124 3.51766   9
   0 -10   0 -3.3682 3.99190  13
   0 -10   0 10.6351 5.21168  11
   0 -10   0 -2.8779 3.26500   6
   0  10   0 1.31881 3.33558   6
   0  10   0 -3.1149 2.94373  11
   0  10   0 2.27125 4.08214  13
   0  10   0 2.60151 4.05962  12
   0  10   0 2.92137 3.06493  10
  -1 -10   0 4.45177 3.71708   6
  -1 -10   0 3.21426 4.35770  13
  -1 -10   0 6.20153 3.24993   9
  -1 -10   0 7.66192 4.80255  11
   1  10   0 9.43853 4.33621  11
   1  10   0 6.57700 4.28894  12
   1  10   0 8.28740 4.28366   6
   1  10   0 10.1841 5.26206  13
   1  10   0 5.91841 3.89416  10
  -2 -10   0 235.086 12.0420   6
  -2 -10   0 234.884 15.8394  13
  -2 -10   0 241.985 13.4391  11
  -2 -10   0 234.594 8.80899   9
   2  10   0 214.597 12.7470  13
   2  10   0 233.681 12.4405  10
   2  10   0 238.953 12.8266   6
   2  10   0 188.319 11.9125  12
   2  10   0 230.374 12.9357  11
  -3 -10   0 3.76481 3.59623   6
  -3 -10   0 0.61137 3.75870  13
  -3 -10   0 0.20618 3.20976  11
  -3 -10   0 1.26532 1.77900   9
   3  10   0 3.51659 3.24049   6
   3  10   0 0.80256 3.50202  13
   3  10   0 2.90454 4.03955  12
   3  10   0 6.03110 4.24723  10
   3  10   0 3.94518 3.85823  11
  -4 -10   0 302.991 12.1298   6
  -4 -10   0 296.019 15.6773  13
   4  10   0 303.345 14.5943  13
   4  10   0 280.298 14.8469  10
   4  10   0 307.472 14.7101  12
   4  10   0 290.332 13.7849   6
   4  10   0 304.439 12.0704   8
  -5 -10   0 57.1138 8.03834  13
  -5 -10   0 72.0446 4.51832   6
   5  10   0 70.0118 8.93994  12
   5  10   0 62.3125 5.64338   8
   5  10   0 76.9593 7.66579  11
   5  10   0 73.9254 10.4255   7
   5  10   0 58.5223 8.98921  10
   5  10   0 73.7981 7.40770  13
   5  10   0 67.0345 7.98004   6
   6  10   0 153.226 11.1530  12
   6  10   0 150.509 12.1302  10
   6  10   0 136.955 9.50537  11
   6  10   0 157.462 9.42695  13
   6  10   0 143.953 12.6006   7
   6  10   0 151.186 9.83996   6
   7  10   0 80.3364 8.05632  12
   7  10   0 72.6543 6.05063  13
   7  10   0 73.7894 8.59803   6
   2 -11   0 110.024 13.2823  11
   2 -11   0 106.648 10.6030   9
  -2  11   0 105.262 12.4669  13
  -2  11   0 110.374 10.1496  12
  -2  11   0 124.292 9.24323   6
   1 -11   0 115.823 10.9216   6
   1 -11   0 115.678 10.0200   9
   1 -11   0 151.777 13.3936  13
  -1  11   0 119.875 17.1759  12
  -1  11   0 125.217 10.7998  11
  -1  11   0 123.570 11.1189  13
   0 -11   0 162.647 13.8282  13
   0 -11   0 152.553 10.1116   9
   0  11   0 139.682 11.7362  13
   0  11   0 120.270 10.8987  12
   0  11   0 151.556 9.17105  10
   0  11   0 161.360 11.6354   6
  -1 -11   0 249.454 13.8096   6
  -1 -11   0 244.698 14.9291  11
   1  11   0 249.958 12.7028  10
   1  11   0 226.000 13.7822  12
   1  11   0 237.215 14.8781  13
   1  11   0 237.794 13.4812   6
   1  11   0 246.465 14.1820  11
  -2 -11   0 4.71287 4.20452   6
  -2 -11   0 5.94737 5.23004  13
  -2 -11   0 2.40960 4.19505  11
  -2 -11   0 9.91414 4.08881   9
   2  11   0 5.64941 4.54899   6
   2  11   0 17.4207 5.51823  12
   2  11   0 8.32090 5.05018  13
   2  11   0 7.80614 4.75023  11
   2  11   0 7.26753 4.51238  10
  -3 -11   0 151.130 13.8718  11
  -3 -11   0 153.985 12.6976  13
  -3 -11   0 173.664 10.5907   6
   3  11   0 143.182 11.2305  12
   3  11   0 145.893 10.9490   6
   3  11   0 144.013 11.2694  10
   3  11   0 164.136 11.8581  13
  -4 -11   0 122.960 8.22675   6
  -4 -11   0 117.721 10.3289  13
   4  11   0 110.172 10.2708  12
   4  11   0 99.9954 8.99359   6
   4  11   0 79.3429 10.0792  10
   4  11   0 96.1867 9.30245  11
   4  11   0 104.628 10.4915   7
   4  11   0 93.2970 11.6568  13
  -5 -11   0 43.6357 5.37491   6
  -5 -11   0 37.3445 7.77731  13
   5  11   0 28.5489 6.00167   6
   5  11   0 19.2217 5.79661  12
   5  11   0 39.0459 7.27009  13
   5  11   0 36.0969 7.18750   7
   5  11   0 40.6836 6.92099  11
   6  11   0 125.844 9.42411  13
   6  11   0 127.532 10.2104   6
   6  11   0 132.913 10.4134  12
   0 -12   0 77.4236 18.1685  13
   0 -12   0 44.9207 6.96980   9
   0 -12   0 66.6545 10.8760  11
   0  12   0 76.2676 6.89855  10
   0  12   0 65.3560 9.45419  13
   0  12   0 58.2158 12.3010  12
   0  12   0 42.2639 7.54303  11
  -1 -12   0 14.9020 5.24277   9
  -1 -12   0 8.86934 6.05348  11
  -1 -12   0 8.38371 4.97943   6
  -1 -12   0 7.90451 5.92567  13
   1  12   0 11.3540 5.60212   6
   1  12   0 11.8904 5.84913  13
   1  12   0 17.2224 4.86323  10
   1  12   0 12.0735 6.12156  12
   1  12   0 18.3736 5.44965  11
  -2 -12   0 259.967 16.5266  11
  -2 -12   0 279.663 14.9210   6
  -2 -12   0 272.737 17.6544  13
   2  12   0 261.227 15.6699  12
   2  12   0 277.768 14.4569  10
   2  12   0 252.191 14.9535   6
   2  12   0 273.028 16.4170  13
  -3 -12   0 121.333 11.9394  13
  -3 -12   0 101.837 9.09532   6
   3  12   0 97.2172 11.7961  12
   3  12   0 107.371 10.5585  13
   3  12   0 112.028 10.4787   6
  -4 -12   0 80.9356 7.39907   6
  -4 -12   0 37.1788 8.50361  13
   4  12   0 62.7914 9.40726  10
   4  12   0 44.3496 8.54601  12
   4  12   0 61.3112 11.0879  13
   4  12   0 76.6724 9.88118  11
   4  12   0 59.9007 9.09436   7
   4  12   0 63.0051 8.48847   6
   4  12  -1 177.988 12.6939   6
   4  12  -1 170.824 12.9175  10
   4  12  -1 175.437 12.4834  11
   4  12  -1 180.247 13.4587   7
  -4 -12   1 178.493 10.3900   6
  -4 -12   1 188.869 14.8091  13
   3  12  -1 68.8640 14.6561  10
   3  12  -1 66.4527 9.39081  12
   3  12  -1 63.6048 9.53575  13
   3  12  -1 72.8913 9.76002   6
  -3 -12   1 99.4371 13.6893  13
  -3 -12   1 76.2427 8.84594   6
   2  12  -1 92.5695 10.9908  12
   2  12  -1 106.065 12.3954  13
   2  12  -1 96.9742 12.0147  11
   2  12  -1 96.2904 9.14570  10
   2  12  -1 115.498 10.6489   6
  -2 -12   1 92.1250 12.0973  13
  -2 -12   1 103.034 13.8327  11
   1  12  -1 101.578 8.65992  10
   1  12  -1 125.810 11.2035  13
   1  12  -1 110.325 10.4591  11
   1  12  -1 91.9089 11.0309   6
   1  12  -1 93.6884 11.2708  12
  -1 -12   1 101.763 12.4869  11
  -1 -12   1 115.350 10.5478   6
  -1 -12   1 102.079 13.1943  13
   0  12  -1 8.63643 5.41897  11
   0  12  -1 -0.7590 3.49137  10
   0 -12   1 5.41658 4.53195   9
   0 -12   1 4.83664 5.76115  11
   6  11  -1 1.69094 3.37370  13
   6  11  -1 12.9329 5.12058   6
   6  11  -1 -3.1886 3.34188  12
   5  11  -1 138.279 10.3582  13
   5  11  -1 109.218 9.29762  11
   5  11  -1 122.274 9.55910   6
   5  11  -1 113.997 9.97639  12
   5  11  -1 111.999 13.2909   7
   5  11  -1 106.676 10.6340  10
  -5 -11   1 111.958 10.9204  13
   4  11  -1 2.52601 3.41898   6
   4  11  -1 0.74578 4.24178  10
  -4 -11   1 5.95143 3.28942   6
  -4 -11   1 8.76901 4.91045  13
   3  11  -1 39.8271 6.86455   6
   3  11  -1 44.0337 7.80681  12
   3  11  -1 40.4632 7.43348  10
   3  11  -1 44.7013 7.72198  13
   3  11  -1 47.3024 8.10666  11
  -3 -11   1 45.9853 8.70378  11
  -3 -11   1 44.4505 6.99329   6
  -3 -11   1 72.6334 10.3877  13
   2  11  -1 122.809 10.0669  11
   2  11  -1 132.856 11.0049  13
   2  11  -1 118.141 10.6093  12
   2  11  -1 112.542 9.52859  10
   2  11  -1 122.363 10.1653   6
  -2 -11   1 124.688 10.9498  11
  -2 -11   1 129.377 7.55860   9
  -2 -11   1 118.141 11.6656  13
  -2 -11   1 123.130 9.65710   6
   1  11  -1 18.6338 5.68655  12
   1  11  -1 8.12020 4.34200  10
   1  11  -1 16.6706 5.09005   6
   1  11  -1 12.7350 6.04191  13
   1  11  -1 14.5188 5.73507  11
  -1 -11   1 10.1016 4.74996   6
  -1 -11   1 6.86439 3.79321   9
  -1 -11   1 5.43054 5.35801  13
  -1 -11   1 6.23874 4.97385  11
   0  11  -1 26.3989 4.90600  10
   0  11  -1 34.5303 6.95858  12
   0  11  -1 18.4693 6.27600  13
   0  11  -1 11.8227 6.08523  11
   0 -11   1 14.3707 5.89188   6
   0 -11   1 22.2038 7.36174  13
   0 -11   1 27.0289 7.42491  11
   0 -11   1 23.6899 5.60010   9
  -1  11  -1 107.031 9.61283  11
  -1  11  -1 85.6130 11.0986  12
  -1  11  -1 113.151 10.4695  13
  -1  11  -1 102.860 9.29619   6
   1 -11   1 75.1195 11.3964  13
   1 -11   1 111.862 11.1734  11
   1 -11   1 101.235 9.50635   9
   1 -11   1 96.4505 11.1095   6
   6  10  -1 38.0515 7.73022  10
   6  10  -1 34.8496 7.68653   7
   6  10  -1 33.7728 5.57478  11
   6  10  -1 18.9068 6.38778  12
   6  10  -1 43.6685 6.12229   6
   6  10  -1 40.9193 5.96733  13
   5  10  -1 2.94791 4.36927  10
   5  10  -1 10.6745 4.35040  13
   5  10  -1 2.55681 3.18462   6
   5  10  -1 6.81727 3.91406  11
   5  10  -1 1.61408 3.96473  12
   5  10  -1 1.98303 4.54988   7
   5  10  -1 3.54382 2.91949   8
  -5 -10   1 4.47960 4.37591  13
   4  10  -1 30.9767 5.90001  11
   4  10  -1 25.7426 5.68734   6
   4  10  -1 21.1675 5.80014  12
   4  10  -1 23.8652 6.24247  10
   4  10  -1 24.2711 4.90240   8
   4  10  -1 18.1218 5.16542  13
  -4 -10   1 29.6440 4.71690   6
  -4 -10   1 29.7653 6.76595  13
   3  10  -1 185.949 11.7874  10
   3  10  -1 185.402 11.5294  11
   3  10  -1 178.011 10.2885   8
   3  10  -1 183.266 11.3230   6
   3  10  -1 207.464 12.0457  13
   3  10  -1 170.640 11.3653  12
  -3 -10   1 199.906 10.7713   6
  -3 -10   1 208.230 12.4980  11
  -3 -10   1 219.685 13.6003  13
   2  10  -1 0.35408 3.73177  13
   2  10  -1 1.29168 3.42413  10
   2  10  -1 1.99792 3.55740  11
   2  10  -1 -4.6019 2.80506  12
   2  10  -1 -2.7277 2.22789   6
  -2 -10   1 1.51497 3.23888   6
  -2 -10   1 1.13801 2.17538   9
  -2 -10   1 2.22683 3.89785  11
   1  10  -1 306.411 14.9773  11
   1  10  -1 309.272 14.8753  12
   1  10  -1 279.271 15.0140  13
   1  10  -1 311.091 13.7347  10
   1  10  -1 304.074 14.3617   6
  -1 -10   1 297.276 14.6426   6
  -1 -10   1 306.617 12.2976   9
  -1 -10   1 299.378 17.0465  13
  -1 -10   1 317.276 16.7747  11
   0  10  -1 108.895 7.83723  10
   0  10  -1 120.468 9.95728  13
   0  10  -1 113.238 9.43527  11
   0  10  -1 99.4363 8.91495   6
   0  10  -1 104.395 9.33299  12
   0 -10   1 112.168 9.69829   6
   0 -10   1 89.8252 8.05123   9
   0 -10   1 101.279 12.5649  13
   0 -10   1 114.657 17.5825  11
  -1  10  -1 102.258 11.6295  13
  -1  10  -1 109.829 9.38351  11
  -1  10  -1 101.977 9.57558  12
  -1  10  -1 88.6211 9.54757   6
  -1  10  -1 107.426 6.52577  10
   1 -10   1 118.177 9.86914   9
   1 -10   1 89.7074 10.2833   6
   1 -10   1 82.7347 11.4777  13
   1 -10   1 104.628 12.5526  11
  -2  10  -1 181.155 12.0361  12
  -2  10  -1 176.051 12.2782  13
  -2  10  -1 159.726 10.4099   6
   2 -10   1 159.286 12.3909   9
   2 -10   1 177.815 13.6503  11
   2 -10   1 154.538 13.0994  13
   2 -10   1 164.766 12.5853   6
  -3  10  -1 11.4660 3.67049   6
  -3  10  -1 -0.8706 4.15589  12
  -3  10  -1 1.69125 3.98537  13
   3 -10   1 -1.0604 5.44892   6
   3 -10   1 0.99304 4.16869   9
   7   9  -1 107.994 9.03005  12
   7   9  -1 116.272 11.1448   7
   7   9  -1 102.198 7.72169   6
   7   9  -1 112.496 6.13925  13
   7   9  -1 114.429 7.20721  11
   7   9  -1 109.671 11.0488  10
   6   9  -1 11.5966 5.31168   6
   6   9  -1 12.5332 4.59811  12
   6   9  -1 16.3339 4.04192  13
   6   9  -1 17.8177 4.36180  11
   6   9  -1 9.35829 5.35733   7
   6   9  -1 19.3563 6.41496  10
   5   9  -1 17.2408 5.28811  12
   5   9  -1 15.1673 4.30669  13
   5   9  -1 25.5538 5.18868  11
   5   9  -1 20.5517 6.09688   7
   5   9  -1 19.9256 3.51086   8
   5   9  -1 26.7375 6.25141  10
   5   9  -1 20.4667 6.50416   6
  -5  -9   1 27.9779 2.34059   6
  -5  -9   1 13.7333 4.92885  13
   4   9  -1 773.459 22.3592  13
   4   9  -1 763.717 23.7217   6
   4   9  -1 736.137 21.7428  11
   4   9  -1 724.656 22.4689  12
   4   9  -1 748.006 24.1838  10
   4   9  -1 743.242 19.6687   8
  -4  -9   1 741.355 18.4938   6
  -4  -9   1 760.208 24.6341  13
  -4  -9   1 728.625 22.7427  11
   3   9  -1 57.5068 9.87461  11
   3   9  -1 48.8784 6.92620  12
   3   9  -1 60.3817 5.85327   8
   3   9  -1 52.2853 9.50560  10
   3   9  -1 43.2477 6.66283  13
  -3  -9   1 59.0369 8.55063  13
  -3  -9   1 54.2528 7.28154  11
  -3  -9   1 59.5471 6.82999   6
   2   9  -1 346.619 14.6051  10
   2   9  -1 354.644 14.0259   8
   2   9  -1 335.344 15.1936  13
   2   9  -1 327.729 14.3404  12
   2   9  -1 363.115 15.0658  11
   2   9  -1 346.411 16.5564   6
  -2  -9   1 354.630 15.8102  11
  -2  -9   1 351.473 10.5999   9
  -2  -9   1 367.084 14.0717   6
  -2  -9   1 344.934 16.8602  13
   1   9  -1 218.861 11.9259  11
   1   9  -1 207.334 10.9707   6
   1   9  -1 221.900 10.9248  10
   1   9  -1 194.983 11.2374  12
  -1  -9   1 241.208 14.2474  13
  -1  -9   1 194.587 9.34843   9
  -1  -9   1 239.054 12.2956   6
  -1  -9   1 196.753 12.0663  11
   0   9  -1 78.7635 6.30094  10
   0   9  -1 83.4646 7.83741  11
   0   9  -1 75.9059 7.33204   6
   0   9  -1 82.9523 7.97456  12
   0  -9   1 88.4577 8.75279  11
   0  -9   1 82.0611 10.2872  13
   0  -9   1 84.3709 7.08319   9
   0  -9   1 70.2196 8.40122   6
  -1   9  -1 144.611 9.98358  12
  -1   9  -1 149.039 10.3430  11
  -1   9  -1 136.734 7.16840  10
  -1   9  -1 143.867 9.28839   6
   1  -9   1 141.654 11.8946   9
   1  -9   1 133.379 10.2478   6
   1  -9   1 129.711 11.6946  13
   1  -9   1 132.596 11.6631  11
  -2   9  -1 87.4731 8.11348  11
  -2   9  -1 78.3065 4.71337  10
  -2   9  -1 87.2139 8.81318  12
  -2   9  -1 76.4814 8.27542   6
   2  -9   1 71.4232 9.25008  11
   2  -9   1 71.0958 10.4504  13
   2  -9   1 70.5638 9.09843   6
   2  -9   1 71.1310 9.88774   9
  -3   9  -1 18.1860 5.64952  12
   3  -9   1 28.8939 7.00844   9
   3  -9   1 26.4352 9.19983  11
   3  -9   1 30.8895 6.19047   6
   3  -9   1 13.5944 6.88881  13
   4  -9   1 136.719 10.7452   6
   7   8  -1 99.5155 13.8797  10
   7   8  -1 112.943 6.38757  11
   7   8  -1 108.478 4.41718  13
   7   8  -1 105.514 7.11509   6
   7   8  -1 105.385 8.77113  12
   6   8  -1 71.3756 6.10714  11
   6   8  -1 76.3969 7.36935  12
   6   8  -1 77.9163 9.86905   7
   6   8  -1 91.2418 5.28910   8
   6   8  -1 71.6537 6.12210   6
   6   8  -1 80.8062 10.0397  10
   5   8  -1 510.038 16.1385   6
   5   8  -1 488.351 19.2936  10
   5   8  -1 510.046 19.8106   7
   5   8  -1 472.418 15.7464   8
   5   8  -1 475.284 18.8475  11
   5   8  -1 507.558 15.8301  11
   5   8  -1 504.495 17.8304  12
  -5  -8   1 479.224 17.4840  13
  -5  -8   1 468.394 22.0172  11
   4   8  -1 100.008 7.72669  11
   4   8  -1 104.053 8.15297  12
   4   8  -1 102.987 7.32094   6
   4   8  -1 100.989 7.55219  13
   4   8  -1 103.145 6.36475   8
  -4  -8   1 110.314 7.78940  11
  -4  -8   1 120.250 8.61059  13
   3   8  -1 203.129 11.2443  10
   3   8  -1 204.147 10.4759  13
   3   8  -1 203.617 10.3411  11
   3   8  -1 193.354 10.3724  12
   3   8  -1 200.798 11.0014  11
   3   8  -1 200.116 9.04616   8
   3   8  -1 207.644 10.0394   6
  -3  -8   1 216.910 18.3272  13
  -3  -8   1 240.549 11.4680  11
  -3  -8   1 200.194 9.20756   6
   2   8  -1 991.291 24.3694   6
   2   8  -1 1039.07 25.4818  11
   2   8  -1 1028.93 25.4321  10
   2   8  -1 993.589 23.6990   8
   2   8  -1 1015.10 26.0061  13
   2   8  -1 970.018 24.6423  12
  -2  -8   1 1010.04 26.8700  11
  -2  -8   1 1003.07 24.0691   6
  -2  -8   1 983.972 19.6079   9
  -2  -8   1 1009.86 28.2527  13
  -2  -8   1 927.956 18.6143   9
   1   8  -1 27.5991 5.06881  11
   1   8  -1 31.4062 5.57742  12
   1   8  -1 21.5472 4.98971  13
   1   8  -1 28.0612 5.03009   6
   1   8  -1 30.8933 5.00507   8
   1   8  -1 32.0388 5.22125  10
  -1  -8   1 34.6503 4.55430   9
  -1  -8   1 28.9374 5.27698   6
  -1  -8   1 25.7990 6.15527  13
  -1  -8   1 30.5527 6.09530  11
   0   8  -1 136.487 8.99457  12
   0   8  -1 137.422 8.63647   6
   0   8  -1 126.694 9.11108  13
   0   8  -1 126.796 8.75943  11
   0   8  -1 134.840 7.48783  10
   0  -8   1 130.093 9.06697   6
   0  -8   1 131.991 10.3196  13
   0  -8   1 144.645 10.2097  11
   0  -8   1 134.331 8.49282   9
  -1   8  -1 15.7529 4.17301   6
  -1   8  -1 7.85314 4.08029  13
  -1   8  -1 3.00216 3.48860  12
  -1   8  -1 7.98460 2.56976  10
  -1   8  -1 9.08057 3.79359  11
   1  -8   1 9.02687 4.16686   9
   1  -8   1 11.7383 4.55508  11
  -2   8  -1 22.6670 5.54016  13
  -2   8  -1 20.1302 4.64728   6
  -2   8  -1 26.5166 5.12004  11
  -2   8  -1 21.9353 5.33148  12
   2  -8   1 23.1155 5.31047   6
   2  -8   1 22.2811 6.34055  13
   2  -8   1 19.3666 5.63781   9
   2  -8   1 32.1514 6.71158  11
  -3   8  -1 436.324 17.3266  12
  -3   8  -1 436.295 14.7056   6
   3  -8   1 440.705 20.1280   9
   3  -8   1 422.613 18.6251  11
   3  -8   1 455.412 17.8809   6
   3  -8   1 406.078 18.8545  13
  -4   8  -1 52.7620 4.62931   6
  -4   8  -1 64.8498 8.55122  13
   4  -8   1 62.6002 7.86394   6
   4  -8   1 51.3770 8.06510  11
   4  -8   1 54.2968 9.73901   9
   8   7  -1 36.7497 6.93417  10
   8   7  -1 23.5955 6.21756   7
   8   7  -1 26.2345 4.99235  12
   7   7  -1 13.0144 3.00567   6
   7   7  -1 10.4336 2.39878  11
   7   7  -1 6.66915 3.70176  12
   7   7  -1 9.46685 2.28590  11
   7   7  -1 7.00380 4.53258  10
   7   7  -1 12.3023 5.62238   7
   6   7  -1 56.0516 8.11511  10
   6   7  -1 66.7160 5.05269  11
   6   7  -1 61.0839 4.35456  13
   6   7  -1 60.3068 4.29207   8
   6   7  -1 58.5347 5.01696   6
   6   7  -1 64.5409 4.89317  11
   6   7  -1 55.5755 8.10814   7
  -6  -7   1 56.3140 6.69623  13
   5   7  -1 146.001 8.04894  11
   5   7  -1 115.690 15.7497  10
   5   7  -1 139.387 7.43924   6
   5   7  -1 153.206 6.70812   8
   5   7  -1 144.471 8.14535  13
   5   7  -1 157.708 9.38979  12
   5   7  -1 155.121 7.88274  13
  -5  -7   1 161.271 8.75929  13
  -5  -7   1 141.244 7.57403  11
   4   7  -1 126.574 8.15543  12
   4   7  -1 137.818 9.22266  10
   4   7  -1 131.667 6.41966   8
   4   7  -1 138.799 7.61783  11
   4   7  -1 145.079 8.28997  11
   4   7  -1 130.036 7.34805   6
   4   7  -1 128.313 7.53532  13
  -4  -7   1 141.682 5.55446   6
  -4  -7   1 136.255 8.62376  13
   3   7  -1 182.441 10.1172  10
   3   7  -1 175.394 8.79764  11
   3   7  -1 181.490 9.38579  12
   3   7  -1 183.467 9.20826  13
   3   7  -1 183.532 9.71587  11
   3   7  -1 191.733 8.03689   8
   3   7  -1 184.538 8.69408   6
  -3  -7   1 204.695 10.6875  13
  -3  -7   1 173.144 11.6185   6
  -3  -7   1 182.598 9.60216  11
   2   7  -1 4.05175 2.36252   6
   2   7  -1 6.10377 2.96576  10
   2   7  -1 1.10961 2.10884  11
   2   7  -1 7.40457 3.12351  12
   2   7  -1 5.63285 2.79479  11
  -2  -7   1 8.90338 1.89616   9
  -2  -7   1 8.28745 2.83690   6
  -2  -7   1 6.17102 3.08675  11
  -2  -7   1 7.29014 3.63272  13
  -2  -7   1 7.87537 1.57698   9
   1   7  -1 190.348 9.05746   6
   1   7  -1 191.504 8.88512  10
   1   7  -1 166.828 8.70379  12
   1   7  -1 183.191 8.89639   8
   1   7  -1 179.054 9.22044  11
   1   7  -1 181.168 9.51434  13
  -1  -7   1 171.661 10.3458  13
  -1  -7   1 181.427 7.78064   9
  -1  -7   1 166.427 8.76495   6
  -1  -7   1 173.712 9.84082  11
   0   7  -1 48.5399 5.32785  10
   0   7  -1 51.6278 6.45069  11
   0   7  -1 37.0300 5.18203  12
   0   7  -1 44.8025 6.16091  13
   0   7  -1 38.5520 4.96309   6
   0  -7   1 41.5949 7.48832  11
   0  -7   1 46.7620 5.82506   6
   0  -7   1 57.0206 7.64717  13
  -1   7  -1 29.4024 5.31682  13
  -1   7  -1 24.1543 4.82604  12
  -1   7  -1 27.3863 4.99478  11
  -1   7  -1 26.9056 4.66389   6
  -1   7  -1 28.2157 3.60577  10
   1  -7   1 32.3659 5.75732  11
   1  -7   1 29.2242 5.43479   9
   1  -7   1 24.1168 4.90374   6
   1  -7   1 23.3911 5.55518  13
  -2   7  -1 261.416 7.36865  10
  -2   7  -1 267.192 11.9152  12
  -2   7  -1 271.745 11.0701   6
  -2   7  -1 253.346 11.5692  11
  -2   7  -1 257.265 12.2569  13
   2  -7   1 247.803 13.0162  11
   2  -7   1 243.460 13.3329   9
   2  -7   1 243.076 11.6693  11
   2  -7   1 266.092 13.8017  13
   2  -7   1 245.305 11.9391   6
  -3   7  -1 18.3751 3.56014   6
  -3   7  -1 21.1886 5.08340  12
  -3   7  -1 20.5408 4.84758  13
  -3   7  -1 11.9168 4.03150  11
   3  -7   1 28.3415 6.97615   9
   3  -7   1 14.0514 4.86980  13
   3  -7   1 19.9956 5.57864  11
  -4   7  -1 157.819 6.83299   6
   4  -7   1 157.607 10.3241   6
   4  -7   1 160.179 11.2877  11
   4  -7   1 157.100 12.5386   9
   4  -7   1 157.954 11.3811  13
   5  -7   1 22.7995 5.39580  13
   5  -7   1 27.0189 5.46551  11
   5  -7   1 15.7091 6.92388   9
   8   6  -1 -1.7911 3.29951   7
   8   6  -1 1.67280 2.71156  12
   8   6  -1 -1.9877 3.40006  10
   7   6  -1 431.163 12.6765   6
   7   6  -1 418.428 18.0725  10
   7   6  -1 454.148 19.0711   7
   7   6  -1 430.381 15.3815   8
   6   6  -1 57.1059 4.08769  11
   6   6  -1 56.4412 2.91572  13
   6   6  -1 53.5211 4.02503   8
   6   6  -1 53.1904 6.55820  12
   6   6  -1 53.4866 4.20224   6
   6   6  -1 52.6803 2.86911  13
   6   6  -1 50.0285 7.71293   7
   6   6  -1 50.4218 7.62950  10
   5   6  -1 107.572 5.94790   6
   5   6  -1 109.277 5.83131  11
   5   6  -1 107.343 5.60023  13
   5   6  -1 115.634 7.69516  12
   5   6  -1 108.328 8.72209   7
   5   6  -1 109.536 8.52924  10
   5   6  -1 107.985 5.43196   8
   5   6  -1 107.931 6.00762  13
  -5  -6   1 115.472 6.62853  13
  -5  -6   1 109.120 5.78969  11
   4   6  -1 1258.51 27.3923  12
   4   6  -1 1291.02 25.3944  13
   4   6  -1 1255.51 23.6481   8
   4   6  -1 1249.49 25.0686   6
   4   6  -1 1240.62 26.7919  11
   4   6  -1 1236.74 25.1198  11
   4   6  -1 1260.84 29.2975  10
  -4  -6   1 1237.68 20.0317   6
  -4  -6   1 1275.23 22.0512   6
  -4  -6   1 1264.68 27.7257  13
  -4  -6   1 1216.85 27.7003  11
   3   6  -1 13.8561 3.45553  12
   3   6  -1 5.39343 2.96700  10
   3   6  -1 12.3092 2.53089   8
   3   6  -1 9.41872 2.47852   6
   3   6  -1 9.61371 2.70195  11
   3   6  -1 16.1976 3.60509  11
   3   6  -1 16.4455 3.38693  13
  -3  -6   1 13.6625 3.03661  11
  -3  -6   1 10.1142 2.41611   6
  -3  -6   1 13.6813 3.50705  13
  -3  -6   1 6.53196 1.82245   6
   2   6  -1 220.222 9.27888  11
   2   6  -1 226.286 13.2831   6
   2   6  -1 223.488 8.29565   8
   2   6  -1 230.000 9.71510  10
   2   6  -1 235.194 10.0536  11
   2   6  -1 217.372 9.10550  12
   2   6  -1 217.262 9.27856  13
  -2  -6   1 230.558 5.72841   9
  -2  -6   1 227.096 10.0633  11
  -2  -6   1 242.079 10.7567  13
  -2  -6   1 223.946 6.10423   9
  -2  -6   1 234.009 8.80123   6
   1   6  -1 293.095 10.9529  13
   1   6  -1 274.637 9.96124   8
   1   6  -1 281.210 10.3669  12
   1   6  -1 280.126 11.3723  11
   1   6  -1 298.787 10.3108  10
   1   6  -1 297.611 10.7571  11
  -1  -6   1 303.660 9.39562   9
  -1  -6   1 286.388 11.5769  11
  -1  -6   1 311.352 10.9109   6
  -1  -6   1 307.944 12.6068  13
   0   6  -1 104.750 6.62959  11
   0   6  -1 116.047 7.02072   8
   0   6  -1 118.232 6.61885   6
   0   6  -1 110.908 5.85385  10
   0   6  -1 99.5447 6.29657  12
   0  -6   1 112.657 6.60530   9
   0  -6   1 118.327 7.82723  11
   0  -6   1 117.186 8.19604  13
   0  -6   1 111.165 6.84467   6
  -1   6  -1 988.474 19.2443  10
  -1   6  -1 1024.50 23.4971  11
  -1   6  -1 1022.22 22.6749  12
  -1   6  -1 995.934 23.7829  13
  -1   6  -1 1024.30 22.5191   6
   1  -6   1 1000.44 25.0444  11
   1  -6   1 949.891 25.5190  13
   1  -6   1 998.353 24.3079   9
   1  -6   1 938.689 23.1710  11
   1  -6   1 996.692 23.4568   6
  -2   6  -1 493.121 15.5739  11
  -2   6  -1 483.802 15.7806  13
  -2   6  -1 515.270 14.5709   6
  -2   6  -1 509.699 15.4612  12
   2  -6   1 509.208 16.2033   6
   2  -6   1 476.909 15.4251  11
   2  -6   1 495.749 17.5968   9
   2  -6   1 506.502 17.2581  11
   2  -6   1 492.131 17.8374  13
  -3   6  -1 10.6266 3.63839  12
  -3   6  -1 8.04651 3.13197  13
  -3   6  -1 12.9747 2.48820   7
  -3   6  -1 15.5570 3.54427  11
   3  -6   1 13.5375 4.28206  11
   3  -6   1 15.5567 3.56265  11
   3  -6   1 16.4007 4.98569  13
   3  -6   1 15.3394 5.36771   9
   3  -6   1 5.82739 3.31203   6
  -4   6  -1 229.845 11.4140  13
  -4   6  -1 228.994 7.56836   6
   4  -6   1 218.735 12.1205  13
   4  -6   1 221.797 14.3080   9
   4  -6   1 226.091 12.0833  11
   4  -6   1 214.976 11.3397   6
   5  -6   1 55.6410 7.00113  13
   5  -6   1 63.0367 8.03513  11
   5  -6   1 72.5585 11.1198   9
   6  -6   1 76.1032 6.52088  13
   6  -6   1 65.7028 7.79178   6
   8   5  -1 98.1224 7.65615  12
   8   5  -1 95.1646 8.89302   7
   8   5  -1 122.225 9.61475  10
   7   5  -1 3.38534 2.96819  12
   7   5  -1 4.01571 3.68901   7
   7   5  -1 7.32194 2.29227   8
   7   5  -1 6.08481 3.81388  10
   6   5  -1 175.900 6.62094   6
   6   5  -1 173.011 4.42367   9
   6   5  -1 181.358 9.38223  12
   6   5  -1 172.147 5.00899  11
   6   5  -1 169.874 10.3802  10
   6   5  -1 176.022 7.08822   8
   6   5  -1 184.964 11.1075   7
   6   5  -1 187.732 4.53641   9
   6   5  -1 172.530 6.33522  11
  -6  -5   1 167.845 6.06661  13
   5   5  -1 226.868 7.69098   8
   5   5  -1 226.556 9.99333  12
   5   5  -1 230.746 7.78869  11
   5   5  -1 243.560 6.95161  13
   5   5  -1 244.526 11.6733  10
   5   5  -1 247.680 7.57161  11
   5   5  -1 232.075 7.72497   6
   5   5  -1 224.537 7.10608  13
   5   5  -1 234.558 11.5946   7
  -5  -5   1 215.370 9.28001  13
  -5  -5   1 217.873 7.04955  11
  -5  -5   1 219.283 8.87369   8
   4   5  -1 123.965 6.14009  11
   4   5  -1 108.096 7.42655  10
   4   5  -1 117.685 6.04914  13
   4   5  -1 111.932 5.33472   6
   4   5  -1 121.181 6.63379  13
   4   5  -1 117.413 6.91295  12
   4   5  -1 120.546 5.29007   8
  -4  -5   1 115.552 6.49374  13
  -4  -5   1 118.754 5.79317  11
  -4  -5   1 119.471 5.46730   8
   3   5  -1 60.1492 3.79390   8
   3   5  -1 58.5483 4.90244  12
   3   5  -1 62.5813 4.46723  13
   3   5  -1 57.5974 4.39562  11
   3   5  -1 58.2679 5.15275  10
   3   5  -1 54.4117 4.48546  13
   3   5  -1 59.5206 4.06152   6
   3   5  -1 53.1196 4.12403  11
  -3  -5   1 59.5343 3.20282   6
  -3  -5   1 59.8440 3.40287   6
  -3  -5   1 71.6457 6.26159  13
  -3  -5   1 59.6491 3.74844   8
   2   5  -1 334.003 11.1654  11
   2   5  -1 335.519 11.0593  10
   2   5  -1 318.237 9.13004   8
   2   5  -1 321.874 9.94046  11
   2   5  -1 318.253 10.1512  13
   2   5  -1 329.899 28.3023   1
   2   5  -1 324.947 9.81618   6
  -2  -5   1 311.738 9.33070   6
  -2  -5   1 326.728 10.9243  11
  -2  -5   1 310.412 6.33767   9
  -2  -5   1 312.012 9.13570   8
  -2  -5   1 313.811 11.3925  13
  -2  -5   1 305.946 9.06705   6
  -2  -5   1 315.219 6.01237   9
  -2  -5   1 361.968 29.2039   1
   1   5  -1 96.1994 5.49920  10
   1   5  -1 97.0738 5.37370   6
   1   5  -1 103.821 6.72355  13
   1   5  -1 95.8575 5.53816  11
   1   5  -1 101.283 6.23102  11
   1   5  -1 89.7303 20.3442   1
   1   5  -1 98.6525 5.57189  12
   1   5  -1 100.738 5.31624   8
   1   5  -1 95.1222 5.67166  13
  -1  -5   1 97.8033 4.60809   9
  -1  -5   1 95.0469 5.59413   6
  -1  -5   1 99.2682 6.64791  13
  -1  -5   1 89.7973 5.97551  11
   0   5  -1 413.646 13.4860   7
   0   5  -1 402.319 12.0406  11
   0   5  -1 429.976 11.9255  12
   0   5  -1 419.257 12.3883   8
   0   5  -1 418.024 11.7858   6
   0   5  -1 440.519 34.5717   1
   0   5  -1 420.539 14.3264  11
   0   5  -1 448.246 12.9300  13
   0   5  -1 427.326 11.1080  10
   0  -5   1 395.249 13.1709  11
   0  -5   1 415.445 12.2501   6
   0  -5   1 400.798 11.0286  10
   0  -5   1 385.669 31.9790   1
   0  -5   1 412.847 14.0422  13
   0  -5   1 441.389 12.6155  11
  -1   5  -1 311.177 10.1928  12
  -1   5  -1 290.439 10.2765  11
  -1   5  -1 302.182 10.7969  13
  -1   5  -1 314.349 10.2552   6
  -1   5  -1 300.553 8.01837  10
  -1   5  -1 265.020 8.64356   7
   1  -5   1 289.897 10.4420   6
   1  -5   1 307.959 13.4113  13
   1  -5   1 295.090 10.5359  11
   1  -5   1 294.139 11.4851  11
  -2   5  -1 397.738 10.3337   7
  -2   5  -1 382.819 12.3239  11
  -2   5  -1 383.999 7.88050  10
  -2   5  -1 399.317 11.6358   6
  -2   5  -1 398.544 12.9771  13
  -2   5  -1 398.338 12.4265  12
   2  -5   1 404.168 12.9220   6
   2  -5   1 395.402 12.8331  11
   2  -5   1 391.416 14.2593  13
   2  -5   1 386.225 13.6796  11
   2  -5   1 407.558 14.8936   9
  -3   5  -1 430.857 11.4651   6
  -3   5  -1 393.877 13.2926  12
  -3   5  -1 426.831 13.5000  11
  -3   5  -1 441.900 14.0829  13
   3  -5   1 399.475 16.3329   9
   3  -5   1 436.012 15.1204  11
   3  -5   1 415.333 13.5629  11
   3  -5   1 427.180 14.1207   6
   3  -5   1 432.967 15.6457  13
   3  -5   1 394.504 13.4497  13
  -4   5  -1 25.7520 4.06051  11
  -4   5  -1 30.1814 2.81422   7
  -4   5  -1 23.3933 2.16449   6
  -4   5  -1 33.0591 4.95106  13
  -4   5  -1 31.7504 2.35554   6
   4  -5   1 26.7944 4.22389  11
   4  -5   1 35.7662 3.46278   7
   4  -5   1 20.4696 4.51508  11
   4  -5   1 24.0784 6.25963  13
   4  -5   1 31.3433 5.39802  13
   4  -5   1 31.1406 6.58725   9
   4  -5   1 34.3815 5.22535   6
   5  -5   1 275.077 12.1907   6
   5  -5   1 293.540 12.9061  11
   5  -5   1 287.571 12.2883  13
   5  -5   1 300.288 16.7832   9
   6  -5   1 32.3763 6.54411   6
   6  -5   1 29.0482 5.39189  11
   6  -5   1 44.2909 5.49602  13
   6  -5   1 27.5344 7.16465   9
   8   4  -1 183.531 11.2748   7
   8   4  -1 182.218 9.71026  12
   7   4  -1 65.6282 8.15058  10
   7   4  -1 70.4026 9.93308   7
   7   4  -1 72.5530 6.06146  12
   6   4  -1 234.162 6.97055   6
   6   4  -1 254.215 11.9482  10
   6   4  -1 250.032 11.9849   7
   6   4  -1 268.351 9.12332   8
   6   4  -1 275.044 10.9554  12
   6   4  -1 251.278 8.10195   9
   6   4  -1 249.509 7.76819   9
   5   4  -1 2.21570 1.24315  11
   5   4  -1 -0.2568 0.92686   9
   5   4  -1 2.04907 2.72768  10
   5   4  -1 -0.3593 0.95450   6
   5   4  -1 -0.6129 1.73959  12
   5   4  -1 1.35090 1.21374   6
   5   4  -1 0.60191 1.11544  11
   5   4  -1 0.59787 1.49481   8
   5   4  -1 -3.5918 1.87959   7
  -5  -4   1 1.41067 1.23913  13
   4   4  -1 580.009 15.2874  12
   4   4  -1 573.716 9.40744   9
   4   4  -1 588.532 13.2755  11
   4   4  -1 580.509 16.6634  10
   4   4  -1 590.502 12.9740   8
   4   4  -1 565.610 12.0781  11
   4   4  -1 584.686 11.9422  13
   4   4  -1 577.651 12.7879  13
   4   4  -1 594.155 16.7739   7
   4   4  -1 576.766 9.42333   9
   4   4  -1 573.037 12.2006   6
   4   4  -1 567.654 12.3904   6
  -4  -4   1 585.695 13.7266  13
  -4  -4   1 564.034 13.3579   8
  -4  -4   1 603.171 12.6282  11
   3   4  -1 986.245 18.5224  11
   3   4  -1 982.507 20.7201  12
   3   4  -1 962.530 19.3963  11
   3   4  -1 982.430 18.2838   6
   3   4  -1 996.560 18.8083  13
   3   4  -1 1028.62 44.1644   1
   3   4  -1 972.575 21.7044  10
   3   4  -1 1001.07 18.2714   8
   3   4  -1 1010.87 20.3323  13
   3   4  -1 933.755 18.4226   6
  -3  -4   1 990.284 15.5612   6
  -3  -4   1 986.323 18.6773   8
  -3  -4   1 988.751 20.3501  13
  -3  -4   1 982.631 19.4845  11
  -3  -4   1 1003.26 41.9399   1
  -3  -4   1 1002.71 15.5950   6
   2   4  -1 268.690 7.86645   6
   2   4  -1 278.572 8.89865  12
   2   4  -1 277.619 9.37285  10
   2   4  -1 274.539 8.38239  13
   2   4  -1 283.997 9.66491  13
   2   4  -1 263.560 7.46325   8
   2   4  -1 268.602 8.23159   6
   2   4  -1 266.240 8.08025  11
   2   4  -1 277.565 22.5392   1
  -2  -4   1 289.442 9.77750  13
  -2  -4   1 275.269 8.94582  11
  -2  -4   1 274.220 7.41152   6
  -2  -4   1 267.558 7.60100   8
  -2  -4   1 269.209 7.55358   6
   1   4  -1 4028.03 119.455   1
   1   4  -1 3956.60 61.1777   6
   1   4  -1 3968.26 169.840   2
   1   4  -1 3903.01 193.269   5
   1   4  -1 3990.86 63.8151  13
   1   4  -1 4030.82 62.4221  11
   1   4  -1 4052.43 190.690   2
  -1  -4   1 3967.70 60.8490  11
  -1  -4   1 3944.73 59.8241   8
  -1  -4   1 4001.77 60.5573   6
  -1  -4   1 4015.92 101.958   1
  -1  -4   1 3941.24 61.3648  12
  -1  -4   1 4139.65 62.7206  11
  -1  -4   1 3995.31 61.4041  10
  -1  -4   1 3996.24 172.616   2
  -1  -4   1 3649.54 204.792   5
  -1  -4   1 3962.55 186.339   2
  -1  -4   1 4065.15 63.2828  13
  -1  -4   1 4004.34 61.3938  13
  -1  -4   1 3832.29 191.235   5
   0   4  -1 657.626 38.2561   1
   0   4  -1 746.266 16.0144   8
   0   4  -1 725.797 15.5651   6
   0   4  -1 701.444 17.5353   6
   0   4  -1 737.243 15.5382  12
   0   4  -1 747.690 14.8538  10
   0   4  -1 730.608 16.2567  13
   0   4  -1 650.397 15.4796   7
   0   4  -1 725.746 15.8940  11
   0  -4   1 744.738 16.1402   6
   0  -4   1 736.585 40.0936   1
   0  -4   1 694.591 14.6599  10
   0  -4   1 720.397 15.9464  11
   0  -4   1 707.406 15.6371  12
   0  -4   1 701.512 15.6402   8
   0  -4   1 729.553 17.6803  13
   0  -4   1 704.811 16.1376  13
  -1   4  -1 641.915 15.0863  11
  -1   4  -1 634.154 13.7530   7
  -1   4  -1 666.657 14.7751  12
  -1   4  -1 593.600 37.9965   1
  -1   4  -1 644.935 20.8228   6
  -1   4  -1 637.632 14.5702   6
  -1   4  -1 654.222 15.5682  13
  -1   4  -1 664.940 12.4526  10
   1  -4   1 659.179 15.3991  11
   1  -4   1 654.783 15.3388   6
   1  -4   1 666.743 17.1509  13
   1  -4   1 615.949 15.3197  13
   1  -4   1 646.511 16.5150  11
   1  -4   1 620.924 38.1932   1
   1  -4   1 629.196 12.4909  10
  -2   4  -1 289.024 9.53974  11
  -2   4  -1 287.176 5.40007  10
  -2   4  -1 273.495 7.60619   7
  -2   4  -1 285.843 9.84143  13
  -2   4  -1 293.430 9.38605  12
  -2   4  -1 282.166 8.71540   6
  -2   4  -1 279.437 8.71046   6
   2  -4   1 270.853 9.49710  11
   2  -4   1 289.669 9.73668   6
   2  -4   1 276.730 8.36893   7
  -3   4  -1 1.41745 1.34302   7
  -3   4  -1 -1.3006 1.52847   6
  -3   4  -1 0.62516 1.25845   6
  -3   4  -1 1.03090 1.73206  13
  -3   4  -1 0.09232 1.40604  11
   3  -4   1 1.49736 3.03655   9
   3  -4   1 0.01241 1.50455  11
   3  -4   1 -0.8777 1.22609  13
   3  -4   1 0.99482 2.35156  13
   3  -4   1 0.55534 1.49544   7
   3  -4   1 -1.4837 1.48905   6
   3  -4   1 -0.8122 1.92241  11
  -4   4  -1 392.917 10.8117   7
  -4   4  -1 398.814 12.3647  11
  -4   4  -1 411.540 13.0690  13
   4  -4   1 389.395 12.3613  13
   4  -4   1 418.694 14.0015  13
   4  -4   1 404.774 10.6160   7
   4  -4   1 411.601 13.1207   6
   4  -4   1 408.791 12.7503  11
   4  -4   1 414.954 16.9747   9
   4  -4   1 417.357 13.9313  11
   5  -4   1 225.636 10.0643   6
   5  -4   1 232.155 7.71007   7
   5  -4   1 237.218 14.1940   9
   5  -4   1 233.250 10.4896  11
   5  -4   1 239.885 10.1838  13
   6  -4   1 6.23058 2.62389  13
   6  -4   1 2.70601 5.01479   9
   6  -4   1 12.0598 3.52871  11
   6  -4   1 10.7809 3.27728   6
   7  -4   1 136.643 6.78117  11
   7  -4   1 133.235 21.8787   9
   8   3  -1 62.7795 8.92783  10
   8   3  -1 67.1937 6.23860   9
   8   3  -1 55.7643 7.34105   7
   8   3  -1 55.5136 5.47916  12
   7   3  -1 171.915 8.49790   9
   7   3  -1 158.703 9.53057  10
   7   3  -1 167.677 8.73177  12
   7   3  -1 169.227 9.94813   7
   6   3  -1 109.017 6.29286   9
   6   3  -1 97.7837 3.22013   6
   6   3  -1 115.281 6.34823   8
   6   3  -1 100.449 3.22981   6
   6   3  -1 87.1520 7.00771   7
   6   3  -1 106.368 7.52103  10
   6   3  -1 100.142 6.50745  12
   5   3  -1 83.4307 4.77442   9
   5   3  -1 82.3080 4.94321   8
   5   3  -1 76.2910 6.15090   7
   5   3  -1 77.3454 6.11016  10
   5   3  -1 83.5766 5.60571  12
   5   3  -1 73.0122 2.74535   6
  -5  -3   1 76.0658 2.13972  13
   4   3  -1 17.6280 2.54634   8
   4   3  -1 16.5006 1.53618   6
   4   3  -1 17.7237 1.78751  11
   4   3  -1 16.9119 3.04030  12
   4   3  -1 15.3205 1.01537  13
   4   3  -1 16.2766 1.85564  11
   4   3  -1 15.9840 1.67944   6
   4   3  -1 21.6069 3.72980  10
   4   3  -1 15.7289 3.31191   7
   4   3  -1 17.2687 1.02920  13
  -4  -3   1 15.5997 1.71307  13
  -4  -3   1 12.9286 2.75072  13
  -4  -3   1 18.4192 1.36955  11
   3   3  -1 63.8774 2.96732   6
   3   3  -1 59.1473 4.10436  12
   3   3  -1 60.6646 3.31299  13
   3   3  -1 72.7790 11.5852   1
   3   3  -1 67.0779 4.74839  10
   3   3  -1 65.8271 3.46445  11
   3   3  -1 61.8688 3.01006  13
   3   3  -1 61.4613 3.03300  11
   3   3  -1 63.8070 3.41469   8
   3   3  -1 62.9398 2.22430   9
   3   3  -1 64.4701 2.87103   6
  -3  -3   1 63.3342 3.58033  13
  -3  -3   1 64.2640 3.09622  13
  -3  -3   1 68.2483 4.33116  12
  -3  -3   1 91.9200 12.6882   1
  -3  -3   1 66.5726 3.54166   8
  -3  -3   1 63.5540 3.27901  11
   2   3  -1 229.208 7.04984   8
   2   3  -1 223.265 7.31928  12
   2   3  -1 227.930 6.48700  13
   2   3  -1 197.175 45.5421   5
   2   3  -1 224.811 6.36733   6
   2   3  -1 233.100 7.29008  13
   2   3  -1 230.989 6.42629  11
   2   3  -1 204.531 40.7415   5
   2   3  -1 231.131 17.3521   1
   2   3  -1 227.171 6.89615  11
   2   3  -1 237.950 44.6848   2
   2   3  -1 210.708 6.85664   6
  -2  -3   1 223.670 7.72922  10
  -2  -3   1 217.675 43.0817   5
  -2  -3   1 220.941 6.49580  13
  -2  -3   1 272.721 41.9228   2
  -2  -3   1 230.404 6.32594   8
  -2  -3   1 215.903 6.16863  11
  -2  -3   1 228.621 17.0940   1
  -2  -3   1 237.804 7.58750  12
  -2  -3   1 233.487 7.37204  13
  -2  -3   1 274.137 47.8241   2
  -2  -3   1 231.264 5.46829   6
  -2  -3   1 216.783 5.41652   6
   1   3  -1 747.465 14.6418  12
   1   3  -1 710.524 14.3744   6
   1   3  -1 717.426 79.7460   2
   1   3  -1 754.480 13.9826   8
   1   3  -1 733.878 13.9697   6
   1   3  -1 712.759 14.4785  13
   1   3  -1 707.109 68.8016   5
   1   3  -1 752.918 16.0368  13
   1   3  -1 693.343 32.8056   1
   1   3  -1 744.557 14.8636  10
   1   3  -1 725.280 58.1983   2
   1   3  -1 740.445 15.2513  11
   1   3  -1 706.105 14.1362  11
   1   3  -1 646.601 82.2199   5
  -1  -3   1 617.808 74.4197   2
  -1  -3   1 718.601 13.7635   8
  -1  -3   1 714.955 15.5834  13
  -1  -3   1 733.087 15.2672  11
  -1  -3   1 753.977 59.2466   2
  -1  -3   1 715.453 14.8693  10
  -1  -3   1 707.949 33.2445   1
  -1  -3   1 729.340 90.3675   5
  -1  -3   1 736.311 14.3029  11
  -1  -3   1 746.160 13.8510   6
  -1  -3   1 733.481 14.6180  13
  -1  -3   1 735.763 14.1643   6
  -1  -3   1 717.827 93.8317   5
   0   3  -1 362.172 56.1387   5
   0   3  -1 456.847 10.8619  13
   0   3  -1 454.935 11.6204  11
   0   3  -1 365.310 66.4652   5
   0   3  -1 453.194 11.3462   6
   0   3  -1 437.877 10.3950   8
   0   3  -1 509.989 28.2960   1
   0   3  -1 463.914 10.3349  12
   0   3  -1 476.928 61.4088   2
   0   3  -1 453.673 10.7197   7
   0   3  -1 479.588 68.8840   2
   0   3  -1 462.245 9.78358  10
   0  -3   1 417.197 31.4588   1
   0  -3   1 454.830 9.83917  10
   0  -3   1 443.366 10.3348   8
   0  -3   1 445.822 10.7301  13
   0  -3   1 432.784 10.5365  11
   0  -3   1 456.625 11.9726  13
   0  -3   1 475.642 12.7302   6
   0  -3   1 409.712 63.4146   2
   0  -3   1 446.780 10.5731   6
   0  -3   1 442.018 57.3452   2
   0  -3   1 359.909 63.2891   5
   0  -3   1 448.631 63.1177   5
  -1   3  -1 11.3225 14.4915   2
  -1   3  -1 5.84739 7.89378   3
  -1   3  -1 5.80027 6.94455   4
  -1   3  -1 7.72079 1.94633   6
  -1   3  -1 9.27805 1.91731   6
  -1   3  -1 11.7109 1.49527  10
  -1   3  -1 8.98089 2.11410  13
  -1   3  -1 7.82964 1.62942   7
  -1   3  -1 12.1622 7.04760   1
  -1   3  -1 12.3583 2.55595  11
  -1   3  -1 17.6278 18.2681   5
  -1   3  -1 12.0738 2.65732  13
  -1   3  -1 10.4310 2.15233  11
  -1   3  -1 10.9766 2.07371  12
   1  -3   1 10.3741 2.12228  12
   1  -3   1 8.91164 6.58688   1
   1  -3   1 14.4764 14.2930   2
   1  -3   1 12.9777 2.31204   6
   1  -3   1 10.4992 2.04520   8
   1  -3   1 7.42412 2.06896  11
   1  -3   1 -1.8496 3.60633   5
   1  -3   1 10.4344 2.76593  13
   1  -3   1 1.28338 5.38763   2
   1  -3   1 8.95875 2.17994   7
   1  -3   1 9.94310 2.04155  13
   1  -3   1 11.4516 2.11488  11
   1  -3   1 10.5515 1.44234  10
   1  -3   1 9.34454 1.87843   6
  -2   3  -1 40.8195 10.9999   1
  -2   3  -1 33.0665 2.70560   6
  -2   3  -1 27.4045 2.55974   6
  -2   3  -1 29.9870 2.32364   7
  -2   3  -1 32.7551 3.46972  12
  -2   3  -1 30.2895 2.99880  11
   2  -3   1 29.7149 3.38955   6
   2  -3   1 33.2210 4.33662  13
   2  -3   1 32.5197 2.71774  12
   2  -3   1 35.4289 4.08828  11
   2  -3   1 25.8650 3.12575  13
   2  -3   1 33.6069 9.14355   1
   2  -3   1 26.3337 3.56161  11
   2  -3   1 29.3323 2.98285   7
  -3   3  -1 13.7763 2.54450  13
  -3   3  -1 12.1286 1.96647   7
  -3   3  -1 9.19012 1.54651   6
  -3   3  -1 12.3336 1.74394   6
  -3   3  -1 17.5878 2.73747  11
   3  -3   1 13.9639 2.95968  11
   3  -3   1 10.8362 2.44718   6
   3  -3   1 10.5029 1.91102  12
   3  -3   1 12.4360 3.04039  13
   3  -3   1 12.5598 2.45641  13
   3  -3   1 14.0382 2.30248   7
   3  -3   1 11.0917 2.26070  11
  -4   3  -1 73.4467 4.55057  11
  -4   3  -1 76.0383 4.21458   7
  -4   3  -1 81.7910 5.13141  13
   4  -3   1 83.7681 4.29077   7
   4  -3   1 83.3544 5.18188   6
   4  -3   1 75.0501 4.93351  11
   4  -3   1 85.8273 7.88902   9
   4  -3   1 87.6841 5.80468  13
   4  -3   1 82.8733 4.75541  13
   4  -3   1 75.6271 5.60432  11
  -5   3  -1 109.090 5.50033   7
  -5   3  -1 125.254 6.44253  13
  -5   3  -1 115.195 5.79016  11
   5  -3   1 124.273 5.65290  13
   5  -3   1 128.719 6.33894  13
   5  -3   1 114.398 6.77123  11
   5  -3   1 118.184 6.05789  11
   5  -3   1 121.214 11.8312   9
   5  -3   1 132.483 5.61566   7
   5  -3   1 112.998 6.45639   6
   6  -3   1 393.166 10.8901   7
   6  -3   1 406.072 19.2475   9
   6  -3   1 397.084 13.0491   6
   6  -3   1 373.394 9.15081  13
   6  -3   1 367.879 11.6691  11
   7  -3   1 4.20738 1.97849  11
   7  -3   1 0.87252 4.34024   9
   7  -3   1 5.50388 1.98126  11
   8   2  -1 54.9763 8.42029   9
   8   2  -1 56.9528 5.74089   8
   8   2  -1 66.9365 6.00640  10
   7   2  -1 29.2290 4.43027  12
   7   2  -1 25.0617 4.42571   7
   7   2  -1 29.3631 4.43808   8
   7   2  -1 25.5521 4.36815  10
   6   2  -1 290.187 11.4642   9
   6   2  -1 291.593 11.3061  10
   6   2  -1 269.496 10.5396  12
   6   2  -1 277.317 11.3352   7
   5   2  -1 361.726 11.1172   8
   5   2  -1 353.832 11.2185  12
   5   2  -1 360.025 11.5361   9
   5   2  -1 379.315 12.3158  10
   4   2  -1 -0.8433 1.20881   8
   4   2  -1 -0.1406 1.48857  10
   4   2  -1 2.15491 1.59814   9
   4   2  -1 -0.0757 1.58021   7
   4   2  -1 0.32135 1.47596  12
  -4  -2   1 -0.1405 0.32196  13
  -4  -2   1 0.71153 0.39488  13
   3   2  -1 168.445 5.38510   9
   3   2  -1 180.331 3.39967  13
   3   2  -1 176.359 3.40342  13
   3   2  -1 171.720 6.79731   7
   3   2  -1 178.413 3.93489  11
   3   2  -1 172.163 6.87923  10
   3   2  -1 166.139 5.62155   8
   3   2  -1 176.042 6.40164  12
   3   2  -1 172.074 3.38627   6
  -3  -2   1 188.748 10.4267   1
  -3  -2   1 178.891 6.55079  12
  -3  -2   1 190.735 9.76342   1
  -3  -2   1 183.266 3.89799  11
  -3  -2   1 175.388 3.73178  11
  -3  -2   1 180.009 6.07217   8
  -3  -2   1 174.497 4.14100  13
   2   2  -1 1131.92 70.7884   5
   2   2  -1 1157.57 59.0751   4
   2   2  -1 1108.45 17.6202  11
   2   2  -1 1112.63 16.6767   9
   2   2  -1 1105.20 18.3866  13
   2   2  -1 1118.03 20.4903  10
   2   2  -1 1143.39 19.8858  12
   2   2  -1 1105.06 63.0220   5
   2   2  -1 1102.84 17.1068   6
   2   2  -1 1129.19 52.7554   2
   2   2  -1 1105.25 18.4208   8
   2   2  -1 1109.55 17.2640   6
   2   2  -1 1110.03 32.5898   1
   2   2  -1 1149.15 58.9770   2
   2   2  -1 1106.33 18.1244  11
  -2  -2   1 1099.14 18.1290  11
  -2  -2   1 1112.91 63.2855   2
  -2  -2   1 1123.00 19.9583  12
  -2  -2   1 1131.37 17.8592  13
  -2  -2   1 1151.06 54.8305   2
  -2  -2   1 1149.19 72.4338   5
  -2  -2   1 1085.10 32.2074   1
  -2  -2   1 1088.86 18.5708  13
  -2  -2   1 1110.86 18.6384   8
  -2  -2   1 1120.51 17.6308  11
  -2  -2   1 1101.05 62.7820   5
   1   2  -1 279.293 6.46000   6
   1   2  -1 260.009 34.8196   2
   1   2  -1 272.845 6.11335   6
   1   2  -1 274.251 6.12242   8
   1   2  -1 262.744 43.4515   5
   1   2  -1 277.624 6.46768  13
   1   2  -1 339.779 48.8316   5
   1   2  -1 261.379 6.74939  11
   1   2  -1 267.411 6.32738  11
   1   2  -1 275.218 7.31398  13
   1   2  -1 277.329 7.13507  10
   1   2  -1 288.881 16.4861   1
   1   2  -1 202.265 32.9842   2
  -1  -2   1 279.315 6.25429   6
  -1  -2   1 275.624 6.85554  11
  -1  -2   1 274.399 6.36306  11
  -1  -2   1 275.572 5.96485   6
  -1  -2   1 281.755 4.55108   9
  -1  -2   1 287.125 35.9216   2
  -1  -2   1 279.366 6.98919  12
  -1  -2   1 269.612 7.08800  10
  -1  -2   1 277.614 6.24550   8
  -1  -2   1 340.889 49.0092   5
  -1  -2   1 279.983 6.49925  13
  -1  -2   1 234.481 36.6653   2
  -1  -2   1 324.508 46.6377   5
  -1  -2   1 280.873 7.23258  13
   0   2  -1 472.978 9.94269   6
   0   2  -1 491.896 9.88255   8
   0   2  -1 501.446 48.2809   5
   0   2  -1 472.137 9.98153   7
   0   2  -1 483.912 11.1365  13
   0   2  -1 502.488 9.71612  12
   0   2  -1 487.780 40.2686   2
   0   2  -1 562.263 78.9222   5
   0   2  -1 507.399 9.40187  10
   0   2  -1 403.391 64.6776   2
   0   2  -1 492.715 10.1423  13
   0  -2   1 575.083 71.5245   5
   0  -2   1 485.657 10.5680  11
   0  -2   1 502.657 9.85716  12
   0  -2   1 518.494 88.8255   2
   0  -2   1 486.846 23.2543   1
   0  -2   1 556.644 63.3491   2
   0  -2   1 501.304 10.0694  11
   0  -2   1 500.744 10.0387   6
   0  -2   1 443.643 63.6521   5
   0  -2   1 505.323 9.44404  10
   0  -2   1 505.649 10.1788  13
   0  -2   1 499.030 9.81430   6
   0  -2   1 493.600 9.91531   8
  -1   2  -1 2168.93 33.7022  13
  -1   2  -1 2196.05 111.069   5
  -1   2  -1 2218.04 33.1705   6
  -1   2  -1 2196.55 33.5714  11
  -1   2  -1 2160.59 32.7727  12
  -1   2  -1 2146.04 58.5396   1
  -1   2  -1 2176.10 35.3163  13
  -1   2  -1 2148.29 32.0932   7
  -1   2  -1 2172.92 34.5053  11
  -1   2  -1 2125.60 91.7585   4
  -1   2  -1 2094.59 106.265   2
  -1   2  -1 2172.30 97.0972   2
  -1   2  -1 2116.45 83.2235   3
  -1   2  -1 2144.48 128.349   5
   1  -2   1 2139.99 105.831   2
   1  -2   1 1970.32 32.2308   7
   1  -2   1 2140.90 34.2905   8
   1  -2   1 2217.23 35.1996  13
   1  -2   1 2116.11 58.4150   1
   1  -2   1 2178.10 33.2938   6
   1  -2   1 2139.92 33.5826  13
   1  -2   1 2012.98 86.5850   3
   1  -2   1 2182.04 34.3957  11
   1  -2   1 2104.94 97.0090   2
   1  -2   1 2112.91 112.579   5
   1  -2   1 2219.07 35.2685  11
   1  -2   1 2274.04 127.530   5
  -2   2  -1 334.877 7.98337   6
  -2   2  -1 346.040 7.56986   6
  -2   2  -1 344.615 9.90249  13
  -2   2  -1 345.350 13.4467  11
  -2   2  -1 344.698 8.51476  12
  -2   2  -1 342.060 8.73200  13
  -2   2  -1 354.107 7.79209   7
  -2   2  -1 350.809 22.3752   1
   2  -2   1 347.001 8.22339  12
   2  -2   1 352.301 8.66183  11
   2  -2   1 326.191 7.57953   7
   2  -2   1 354.753 9.83219  13
   2  -2   1 343.236 9.78200   8
   2  -2   1 341.060 21.7655   1
   2  -2   1 335.387 8.31520   6
   2  -2   1 345.092 8.48994   6
   2  -2   1 337.251 9.11329  11
   2  -2   1 350.987 8.71969  13
  -3   2  -1 205.875 6.34148   7
  -3   2  -1 213.444 6.61509  11
  -3   2  -1 209.222 6.78201  13
   3  -2   1 212.707 7.36218  11
   3  -2   1 207.328 6.66711  11
   3  -2   1 207.012 6.64661  13
   3  -2   1 202.075 6.61394   6
   3  -2   1 204.298 6.07718   7
   3  -2   1 228.314 7.80379  13
   3  -2   1 193.838 6.32745   6
  -4   2  -1 31.7048 3.51875  13
  -4   2  -1 32.6755 2.78172  11
  -4   2  -1 33.7803 2.86033   7
   4  -2   1 34.3745 2.77738  13
   4  -2   1 37.2821 2.83387  12
   4  -2   1 34.0580 3.89772  11
   4  -2   1 23.8445 4.87708   9
   4  -2   1 31.3847 3.58771  13
   4  -2   1 30.7649 2.85242   7
   4  -2   1 31.9685 3.44950   6
   4  -2   1 30.9569 3.35829  11
   5  -2   1 365.122 9.84784  11
   5  -2   1 372.536 10.6022   6
   5  -2   1 359.706 10.5321  11
   5  -2   1 382.121 8.98133  13
   5  -2   1 377.187 16.3037   9
   5  -2   1 376.396 10.3042   7
   6  -2   1 167.169 6.49697  11
   6  -2   1 181.801 12.6916   9
   6  -2   1 190.742 8.08724  12
   6  -2   1 182.977 7.32021   7
   6  -2   1 167.720 7.38626   6
   7  -2   1 253.328 15.6667   9
   7  -2   1 237.505 13.4028   8
   8   1  -1 6.47738 3.96387   9
   8   1  -1 13.1434 4.64807   8
   8   1  -1 14.5462 4.55688   7
   7   1  -1 3.14799 2.33915  10
   7   1  -1 1.00072 2.37491   7
   7   1  -1 2.06430 2.45593  12
   7   1  -1 0.99899 2.81054   9
   7   1  -1 1.69320 2.67988   8
   6   1  -1 15.1578 4.15900   9
   6   1  -1 11.8644 3.41730   8
   6   1  -1 7.24874 0.88041   6
   6   1  -1 7.55404 0.96025   6
   6   1  -1 4.68846 2.42960  10
   6   1  -1 3.45805 2.44521   7
   6   1  -1 6.81454 3.21968  12
   5   1  -1 78.3316 5.30553  10
   5   1  -1 79.6111 5.14968  12
   5   1  -1 82.6136 5.73145   8
   5   1  -1 77.3162 5.30727   7
   5   1  -1 71.9709 6.02093   9
   4   1  -1 1982.25 33.7126   7
   4   1  -1 1883.26 33.0184  12
   4   1  -1 1948.08 33.5413  10
   4   1  -1 1948.11 33.9162   8
   4   1  -1 1900.15 34.6208   9
   3   1  -1 1169.86 21.7538   9
   3   1  -1 1161.80 21.3561   7
   3   1  -1 1145.95 21.1056  12
   3   1  -1 1190.20 21.5966  10
   3   1  -1 1167.21 21.2264   8
   2   1  -1 2.22007 0.52773  11
   2   1  -1 1.34545 1.14998  12
   2   1  -1 1.43578 2.52157   5
   2   1  -1 -2.2697 3.55337   3
   2   1  -1 2.35028 1.24445   9
   2   1  -1 -0.4198 4.68508   4
   2   1  -1 0.81617 1.05494   8
   2   1  -1 2.67031 0.56140  11
  -2  -1   1 2.34139 1.41469   1
  -2  -1   1 2.39657 0.52560  13
  -2  -1   1 2.09762 0.41560  11
  -2  -1   1 0.44421 2.15474   5
  -2  -1   1 -3.3253 1.63943   4
  -2  -1   1 2.58699 2.73920   2
  -2  -1   1 2.38736 0.40756  11
  -2  -1   1 4.13323 2.97962   2
  -2  -1   1 0.08279 2.29287   5
   1   1  -1 633.005 9.59668   9
   1   1  -1 634.046 11.2617  12
   1   1  -1 653.382 32.4103   2
   1   1  -1 639.080 18.0945   1
   1   1  -1 691.592 36.5502   2
   1   1  -1 628.704 10.5220  13
   1   1  -1 646.673 11.5033  10
   1   1  -1 630.760 10.6582   8
   1   1  -1 639.017 10.0634  13
   1   1  -1 659.158 36.1972   5
   1   1  -1 636.824 10.3616  11
   1   1  -1 635.681 9.82481   6
   1   1  -1 662.471 38.8075   5
   1   1  -1 640.414 9.71269   6
  -1  -1   1 642.851 11.3040  12
  -1  -1   1 637.664 30.1556   2
  -1  -1   1 641.206 10.1373  13
  -1  -1   1 580.016 11.3890  13
  -1  -1   1 642.771 9.26619   6
  -1  -1   1 655.578 10.4258  11
  -1  -1   1 628.015 9.54451   6
  -1  -1   1 628.393 35.4176   5
  -1  -1   1 630.403 10.7184   8
  -1  -1   1 626.727 18.0364   1
  -1  -1   1 674.125 39.5681   5
  -1  -1   1 631.288 9.78733   9
  -1  -1   1 652.308 10.0555  11
   0   1  -1 376.161 6.90136   6
   0   1  -1 388.664 32.1963   5
   0   1  -1 397.536 31.1057   2
   0   1  -1 376.324 7.04854   6
   0   1  -1 399.849 15.6793   1
   0   1  -1 386.615 7.09264  11
   0   1  -1 387.981 7.16280  13
   0   1  -1 372.016 34.7963   5
   0   1  -1 376.615 7.17358   7
   0   1  -1 370.754 26.2755   2
   0   1  -1 355.608 29.0120   3
   0   1  -1 384.617 6.73292  10
   0   1  -1 395.696 6.93604  12
   0   1  -1 387.692 7.49596  11
   0  -1   1 392.425 7.14386  11
   0  -1   1 420.216 31.3357   2
   0  -1   1 388.594 6.93951  12
   0  -1   1 382.046 6.91867   6
   0  -1   1 393.166 32.3203   5
   0  -1   1 386.955 7.07462   6
   0  -1   1 373.302 7.23445   7
   0  -1   1 352.497 35.0860   5
   0  -1   1 392.418 27.4782   2
   0  -1   1 392.850 15.6182   1
  -1   1  -1 3698.07 102.039   3
  -1   1  -1 3309.35 194.384   2
  -1   1  -1 3751.14 109.480   4
  -1   1  -1 3747.86 107.884   2
  -1   1  -1 3767.60 133.571   5
   1  -1   1 3787.17 104.216   3
   1  -1   1 3639.96 135.397   5
   1  -1   1 3759.11 108.617   2
   1  -1   1 3732.25 123.859   5
   1  -1   1 3720.98 116.329   2
  -2   1  -1 1275.76 20.4413  13
  -2   1  -1 1268.76 80.7137   5
  -2   1  -1 1288.39 20.3358  11
  -2   1  -1 1317.95 64.4567   2
  -2   1  -1 1138.93 73.8255   4
  -2   1  -1 1203.89 18.4131   6
  -2   1  -1 1275.17 21.5323  13
  -2   1  -1 1284.81 20.5928   7
  -2   1  -1 1247.34 37.0135   1
  -2   1  -1 1289.06 73.6784   2
  -2   1  -1 1224.03 20.6384  11
  -2   1  -1 1183.60 73.2723   5
   2  -1   1 1234.52 67.7292   3
   2  -1   1 1263.29 18.0378  10
   2  -1   1 1229.30 19.8081   6
   2  -1   1 1286.72 75.1844   5
   2  -1   1 1286.83 20.1255  12
   2  -1   1 1228.52 37.2104   1
   2  -1   1 1287.62 19.8870   6
   2  -1   1 1235.65 20.2464  11
   2  -1   1 1289.51 20.4114  13
   2  -1   1 1211.41 82.7160   5
   2  -1   1 1267.04 20.9662  11
   2  -1   1 1297.42 68.9461   2
   2  -1   1 1264.68 76.6264   4
   2  -1   1 1239.40 20.1606   7
   2  -1   1 1284.95 21.2509  13
   2  -1   1 1255.83 62.9887   2
  -3   1  -1 12.8851 1.70194  11
  -3   1  -1 9.31717 1.71238  13
  -3   1  -1 11.4728 1.74767  13
  -3   1  -1 9.77629 1.87672   7
  -3   1  -1 11.9406 4.99118   1
   3  -1   1 12.0782 1.32004  10
   3  -1   1 10.4618 1.59360   6
   3  -1   1 10.7197 1.66855  12
   3  -1   1 15.4151 5.21672   1
   3  -1   1 6.97959 1.71375  11
   3  -1   1 9.62736 1.53010  13
   3  -1   1 10.9326 1.50385   6
   3  -1   1 9.49265 1.64012  11
   3  -1   1 13.5506 2.08005  13
   3  -1   1 12.5092 1.93206   7
  -4   1  -1 902.601 15.9089  11
  -4   1  -1 888.872 18.4433   7
   4  -1   1 914.651 15.4929  10
   4  -1   1 928.555 17.8792   7
   4  -1   1 916.128 15.6219  13
   4  -1   1 880.791 17.3533  12
   4  -1   1 933.310 17.0807  11
   4  -1   1 896.222 16.3436  11
   4  -1   1 905.153 18.0261   6
   4  -1   1 956.398 16.3681  13
  -5   1  -1 25.7739 2.30925  13
   5  -1   1 33.5021 5.77129   9
   5  -1   1 27.6512 2.92522  11
   5  -1   1 25.0255 2.31000  11
   5  -1   1 27.7981 3.49068  12
   5  -1   1 23.1709 2.60640   6
   5  -1   1 29.4030 2.21822  10
   5  -1   1 29.5155 3.56684   7
   5  -1   1 23.5336 2.68944   6
  -6   1  -1 83.8138 4.40807  13
   6  -1   1 88.1634 4.68754   6
   6  -1   1 93.1451 5.60096   7
   6  -1   1 92.4857 2.60482  11
   6  -1   1 90.3115 3.55917  10
   6  -1   1 89.3053 8.93047   9
   6  -1   1 83.1362 2.59611  11
   6  -1   1 102.788 5.75996  12
   7  -1   1 82.8712 5.35862   7
   7  -1   1 90.0751 11.1422   9
   8  -1   1 6.53484 3.52626   8
   8  -1   1 0.63181 3.99584   9
   8   0  -1 3.20034 3.91335   9
   8   0  -1 5.44191 3.61355   8
   7   0  -1 95.5850 7.43845   8
   7   0  -1 84.7201 5.17282  10
   7   0  -1 91.3305 8.28728   9
   7   0  -1 84.8604 5.58216   7
   6   0  -1 144.907 6.73244  10
   6   0  -1 137.636 9.61957   9
   6   0  -1 152.293 4.60029   6
   6   0  -1 162.603 8.89937  12
   6   0  -1 144.929 6.96286   7
   6   0  -1 143.347 8.71459   8
   6   0  -1 126.318 4.98877   6
   5   0  -1 62.2246 2.38816   6
   5   0  -1 61.6435 6.19285   9
   5   0  -1 65.9105 4.51722   7
   5   0  -1 65.7684 6.59763   8
   5   0  -1 59.7237 2.39948   6
   5   0  -1 62.0164 4.27294  10
   5   0  -1 74.9983 5.14889  12
   4   0  -1 636.814 13.8672  10
   4   0  -1 622.790 9.47275   6
   4   0  -1 635.519 17.0717   9
   4   0  -1 620.890 14.4982  12
   4   0  -1 617.771 15.9589   8
   4   0  -1 624.208 13.8659   7
   4   0  -1 638.341 9.47293   6
  -4   0   1 613.301 9.87328  13
   3   0  -1 134.001 6.36950   9
   3   0  -1 126.758 4.84873  10
   3   0  -1 125.083 4.74629   7
   3   0  -1 129.039 2.68747  11
   3   0  -1 128.518 2.62351  11
  -3   0   1 126.282 2.93704  13
  -3   0   1 124.308 3.14957  13
   2   0  -1 536.807 60.5592   4
   2   0  -1 521.987 23.6535   5
   2   0  -1 487.923 22.3336   5
   2   0  -1 491.924 12.0802   1
   2   0  -1 498.515 7.55669  11
   2   0  -1 489.688 11.5778   1
   2   0  -1 493.269 12.6141   9
   2   0  -1 490.583 9.56426   7
   2   0  -1 471.382 41.0862   3
  -2   0   1 506.251 7.44185  11
  -2   0   1 519.236 22.7563   5
  -2   0   1 501.576 8.03012  13
  -2   0   1 398.277 49.5452   4
  -2   0   1 498.956 7.30350  11
  -2   0   1 474.349 24.3599   5
  -2   0   1 514.872 24.6163   2
   1   0  -1 265.203 4.23879  11
   1   0  -1 265.587 4.15301  11
   1   0  -1 263.845 5.91681   9
   1   0  -1 263.399 15.6647   5
   1   0  -1 247.413 27.5539   4
   1   0  -1 267.230 7.55471   1
  -1   0   1 283.185 12.5085   2
  -1   0   1 264.436 4.29864  13
  -1   0   1 266.279 4.25374  13
  -1   0   1 266.138 14.4922   5
  -1   0   1 261.047 4.13230  11
  -1   0   1 274.167 13.2850   2
  -1   0   1 281.048 15.8214   5
  -1   0   1 259.515 4.23663  11
  -1   0   1 268.034 5.98695   9
  -1   0   1 262.959 28.8645   4
  -1   0  -1 217.565 19.9721   5
  -1   0  -1 203.568 4.04129  11
  -1   0  -1 185.239 25.3490   3
  -1   0  -1 205.948 4.28445  13
  -1   0  -1 200.050 3.93899  11
  -1   0  -1 224.967 26.2592   4
  -1   0  -1 210.806 17.4974   2
  -1   0  -1 208.446 4.62794   7
  -1   0  -1 212.338 9.15701   1
  -1   0  -1 245.110 20.2304   5
   1   0   1 222.035 19.6296   5
   1   0   1 219.122 15.8715   2
   1   0   1 204.018 4.55796   7
   1   0   1 213.047 20.0793   5
   1   0   1 202.368 4.06938  11
   1   0   1 205.298 3.80776   6
   1   0   1 200.759 3.98559  11
   1   0   1 197.278 3.94638  13
   1   0   1 202.108 3.55206   6
   1   0   1 204.692 26.7680   3
   1   0   1 199.848 4.24909  13
   1   0   1 193.881 9.01123   1
   1   0   1 209.793 4.00164  10
   1   0   1 265.737 28.6661   4
   1   0   1 226.401 17.2411   2
  -2   0  -1 15.7427 2.03007   7
  -2   0  -1 3.38872 5.81155   3
  -2   0  -1 12.3665 7.73172   5
  -2   0  -1 14.6868 1.42476  13
  -2   0  -1 13.2113 1.26243  11
  -2   0  -1 15.4368 1.20614  11
  -2   0  -1 15.1872 3.70923   1
  -2   0  -1 5.75268 6.88380   4
  -2   0  -1 14.5974 1.43558  10
   2   0   1 14.0876 1.19344  13
   2   0   1 16.6457 3.73268   1
   2   0   1 7.37108 4.86575   2
   2   0   1 15.4322 0.90652   6
   2   0   1 10.7999 7.87531   5
   2   0   1 23.0665 12.1096   3
   2   0   1 2.72429 5.07346   4
   2   0   1 15.3812 1.47267  11
   2   0   1 14.8233 0.90794   6
   2   0   1 7.74555 6.88068   5
   2   0   1 17.0035 1.98380   7
   2   0   1 12.4778 1.23287  11
   2   0   1 15.6667 1.65959  10
   2   0   1 16.1767 1.49837  13
   2   0   1 25.6172 8.74459   2
  -3   0  -1 456.956 10.8749   7
  -3   0  -1 461.989 8.45979  13
  -3   0  -1 459.382 17.2393   1
  -3   0  -1 450.042 8.92644  13
  -3   0  -1 442.643 8.03317  11
  -3   0  -1 459.570 7.94863  11
   3   0   1 419.087 16.6000   1
   3   0   1 446.312 7.62246   6
   3   0   1 456.784 7.67447   6
   3   0   1 441.713 8.23243  11
   3   0   1 456.962 8.54491  11
   3   0   1 433.491 10.3191   7
   3   0   1 456.184 7.99501  13
   3   0   1 449.729 9.50594  10
   3   0   1 442.121 7.61815  13
  -4   0  -1 296.732 6.89724  13
  -4   0  -1 304.339 6.52434  13
   4   0   1 294.624 8.32916  12
   4   0   1 300.886 9.01227   7
   4   0   1 294.589 6.18368   6
   4   0   1 295.607 6.10271  11
   4   0   1 286.972 6.36114  11
   4   0   1 299.948 6.24185   6
   4   0   1 285.916 7.91852  10
  -5   0  -1 107.699 3.46334  13
   5   0   1 128.539 5.79254  12
   5   0   1 110.257 8.03938   9
   5   0   1 110.181 3.93753   6
   5   0   1 111.533 5.12393  10
   5   0   1 108.139 3.75044   6
   5   0   1 115.389 5.26654  12
   5   0   1 111.983 5.94395   7
   5   0   1 106.102 2.28821  11
   6   0   1 20.8343 3.26282  12
   6   0   1 13.6824 3.56394   8
   6   0   1 16.6496 2.72913  10
   6   0   1 11.3766 1.78869   6
   6   0   1 14.6643 4.63238   9
   6   0   1 19.9545 3.62225   7
   7   0   1 19.9354 3.63501   7
   7   0   1 5.92486 4.15479   9
   7   0   1 23.6495 4.58942   8
   7   0   1 17.4351 3.22995  12
   8   0   1 46.1335 7.94891   9
   8   0   1 20.2835 4.83521   8
   8  -1  -1 66.9965 8.76788   8
   7  -1  -1 76.2851 7.37426   8
   7  -1  -1 68.3350 5.55306  12
   7  -1  -1 63.9922 6.57561   7
   7  -1  -1 68.3447 8.80505   9
   6  -1  -1 527.071 13.4269   7
   6  -1  -1 524.428 12.1168  10
   6  -1  -1 552.511 12.4506   6
   6  -1  -1 545.550 18.6968   8
   6  -1  -1 584.646 18.0312  12
   6  -1  -1 531.341 19.7931   9
   5  -1  -1 835.240 23.3321   9
   5  -1  -1 823.319 16.1342  10
   5  -1  -1 788.650 15.2841   6
   5  -1  -1 821.428 13.7228  11
   5  -1  -1 828.254 16.7892   7
   5  -1  -1 814.618 13.5384  11
   5  -1  -1 796.295 16.3563  10
  -5   1   1 820.473 14.7867  13
   4  -1  -1 16.3158 1.84794  11
   4  -1  -1 11.7047 1.02985  13
   4  -1  -1 16.6185 2.29786   7
   4  -1  -1 14.1187 1.69632   6
   4  -1  -1 6.69932 3.99362   9
   4  -1  -1 14.1708 1.11950  13
   4  -1  -1 15.2153 2.07035  11
   4  -1  -1 12.3075 2.75902  12
   4  -1  -1 9.28890 1.55083   6
  -4   1   1 17.5143 1.38014  11
   3  -1  -1 12.0633 1.46419   6
   3  -1  -1 9.63963 1.44952  11
   3  -1  -1 8.80018 1.51683   7
   3  -1  -1 13.1826 4.62379   1
   3  -1  -1 9.10725 2.74662   9
   3  -1  -1 11.0587 1.56527  13
   3  -1  -1 9.99983 1.31677  13
   3  -1  -1 13.4539 1.85616  11
   3  -1  -1 10.3127 1.31588   6
   3  -1  -1 9.64803 1.58414  10
  -3   1   1 10.8724 4.82043   1
  -3   1   1 11.8987 1.82351  13
   2  -1  -1 33.6352 2.50595  12
   2  -1  -1 32.0516 1.78112   6
   2  -1  -1 41.3610 14.0416   2
   2  -1  -1 31.3055 2.20914  11
   2  -1  -1 30.1447 1.92214  10
   2  -1  -1 26.1904 10.4824   2
   2  -1  -1 49.0773 18.4689   5
   2  -1  -1 31.2412 11.3284   3
   2  -1  -1 34.2287 1.72834   6
   2  -1  -1 44.4792 7.36444   1
   2  -1  -1 33.4741 2.26464  13
   2  -1  -1 32.8564 1.91497  13
   2  -1  -1 35.9528 3.48559   9
   2  -1  -1 28.2599 12.5604   5
   2  -1  -1 27.2754 14.7390   4
   2  -1  -1 33.8531 1.98774  11
   2  -1  -1 32.2433 1.76041   7
  -2   1   1 17.6897 10.6089   2
  -2   1   1 41.2170 16.6135   2
  -2   1   1 23.3199 11.2463   5
  -2   1   1 30.8829 1.88791  11
  -2   1   1 18.3945 12.5060   5
  -2   1   1 55.0560 20.6090   4
  -2   1   1 33.4766 2.34535  13
  -2   1   1 47.7205 7.91474   1
  -2   1   1 30.4842 1.84124   7
  -2   1   1 32.4775 2.30474  13
  -2   1   1 59.5977 16.0779   3
   1  -1  -1 280.759 28.1662   5
   1  -1  -1 378.434 39.6057   2
   1  -1  -1 387.679 37.4208   5
   1  -1  -1 359.749 5.69320   7
   1  -1  -1 368.900 6.32981  10
   1  -1  -1 356.823 6.98353  13
   1  -1  -1 427.004 20.7607   1
   1  -1  -1 368.850 7.05001  11
   1  -1  -1 376.718 7.55545  12
   1  -1  -1 353.141 27.8630   2
   1  -1  -1 379.148 17.3077   3
   1  -1  -1 372.611 6.74591   6
   1  -1  -1 369.416 7.63197  13
   1  -1  -1 363.713 6.83635   6
   1  -1  -1 363.001 7.37287  11
  -1   1   1 379.068 6.40905   6
  -1   1   1 361.493 7.09377  13
  -1   1   1 371.233 5.79452   7
  -1   1   1 367.745 6.50326   6
  -1   1   1 390.089 40.5203   4
  -1   1   1 384.647 18.3748   3
  -1   1   1 405.945 57.5775   5
  -1   1   1 368.092 27.8982   2
  -1   1   1 358.919 6.51714  10
  -1   1   1 378.536 7.47486  11
  -1   1   1 367.707 16.5137   1
  -1   1   1 356.744 7.66225  13
  -1   1   1 354.535 38.3802   2
   0  -1  -1 1139.14 17.6230   9
   0  -1  -1 1174.04 29.6607   1
   0  -1  -1 1194.10 47.2350   2
   0  -1  -1 1169.43 17.6534   6
   0  -1  -1 1192.32 58.7731   5
   0  -1  -1 1159.93 51.4080   2
   0  -1  -1 1199.15 33.2307   4
   0   1   1 1164.50 53.3882   5
   0   1   1 1182.89 18.3115  13
   0   1   1 1191.83 18.1134  11
   0   1   1 1214.83 29.9525   1
   0   1   1 1164.04 17.7032   9
   0   1   1 1195.60 33.6374   4
   0   1   1 1172.02 52.8064   2
   0   1   1 1163.80 17.6999   6
   0   1   1 1170.35 47.4592   2
  -1  -1  -1 2670.69 84.3754   5
  -1  -1  -1 2688.44 95.0550   3
  -1  -1  -1 2672.67 78.8963   2
  -1  -1  -1 2629.15 79.0233   5
  -1  -1  -1 2689.34 70.4851   2
  -1  -1  -1 2653.76 65.3685   4
  -1  -1  -1 2659.73 36.6475   8
   1   1   1 2641.94 74.4110   2
   1   1   1 2687.75 65.3814   4
   1   1   1 2581.33 96.1063   3
   1   1   1 2664.04 85.0019   5
   1   1   1 2592.66 75.6358   2
   1   1   1 2674.51 78.1786   5
  -2  -1  -1 229.509 4.69467  13
  -2  -1  -1 234.796 4.49436  11
  -2  -1  -1 236.638 4.68490  13
  -2  -1  -1 291.672 36.7087   4
  -2  -1  -1 240.691 4.41770  11
  -2  -1  -1 240.736 20.0567   2
  -2  -1  -1 235.077 21.5783   5
  -2  -1  -1 234.626 6.31822  10
  -2  -1  -1 231.856 42.4473   3
  -2  -1  -1 232.824 5.61394  12
  -2  -1  -1 281.847 21.0191   2
  -2  -1  -1 251.980 21.3910   5
  -2  -1  -1 233.716 6.64174   7
   2   1   1 237.168 5.62957  12
   2   1   1 234.380 4.50203  13
   2   1   1 255.913 16.7620   2
   2   1   1 254.954 18.3226   2
   2   1   1 317.291 51.1079   3
   2   1   1 243.374 6.41236  10
   2   1   1 232.703 4.62122  11
   2   1   1 234.833 7.60650   7
   2   1   1 245.405 34.1668   5
   2   1   1 234.251 5.46079   8
   2   1   1 236.132 4.60275  13
   2   1   1 235.570 4.59554  11
   2   1   1 231.036 21.5777   5
   2   1   1 197.291 29.9670   4
  -3  -1  -1 77.6281 2.34967  13
  -3  -1  -1 74.2538 1.73435  11
  -3  -1  -1 77.3042 2.36019  13
  -3  -1  -1 80.0034 5.15333   1
   3   1   1 69.6887 3.84928  10
   3   1   1 73.1816 3.51942  12
   3   1   1 76.5235 2.23400  11
   3   1   1 81.1646 2.26430  11
   3   1   1 80.8565 4.31820   7
   3   1   1 82.6598 5.65678   1
  -4  -1  -1 22.3562 1.20793  13
   4   1   1 22.4259 0.91988   6
   4   1   1 22.5995 0.94240   6
   4   1   1 22.3268 3.03457  10
   4   1   1 24.7395 2.88557  12
   4   1   1 25.6829 3.25223   8
   4   1   1 22.8980 3.31796   7
   5   1   1 135.972 9.26309   9
   5   1   1 150.839 6.73107  10
   5   1   1 144.595 6.16267  12
   5   1   1 153.375 3.76116   6
   5   1   1 148.137 7.19000   8
   5   1   1 146.403 7.18439   7
   6   1   1 88.6895 5.25354  12
   6   1   1 79.1123 7.03057   9
   6   1   1 89.3380 6.24023   7
   6   1   1 85.0504 6.23928   8
   6   1   1 80.6074 5.33407  10
   6   1   1 87.0914 3.20985   6
   6   1   1 86.5944 3.25132   6
   7   1   1 133.928 9.80768   9
   7   1   1 152.279 8.28332   7
   7   1   1 147.856 7.01009  12
   8   1   1 177.754 10.0014   8
   8   1   1 174.729 11.4951   9
   8   1   1 165.389 8.99679   7
   7  -2  -1 21.9102 4.25861  12
   7  -2  -1 12.9839 5.64700   9
   7  -2  -1 19.2497 5.17061   8
   6  -2  -1 169.419 5.12067  11
   6  -2  -1 168.335 5.26103  11
   6  -2  -1 164.732 11.6800   9
   6  -2  -1 177.926 6.35630   7
   6  -2  -1 159.585 6.91861   6
   5  -2  -1 41.7602 3.09185  11
   5  -2  -1 45.3285 3.14533   7
   5  -2  -1 43.6238 3.57624   6
   5  -2  -1 43.9771 3.54322  11
   5  -2  -1 47.6655 1.95723  10
   5  -2  -1 44.6496 2.38212  13
   5  -2  -1 51.1062 7.67265   9
   5  -2  -1 40.9472 2.06482  10
  -5   2   1 38.9587 3.17868  13
   4  -2  -1 272.706 6.06988  10
   4  -2  -1 283.113 12.4060   9
   4  -2  -1 271.320 7.82077  13
   4  -2  -1 276.079 7.03836   7
   4  -2  -1 284.060 5.88857  10
   4  -2  -1 280.707 7.91713  11
   4  -2  -1 270.616 7.93373   6
   4  -2  -1 282.449 8.40895  11
   4  -2  -1 274.443 7.29243  13
   4  -2  -1 262.797 7.75343   6
  -4   2   1 270.587 7.44047  11
   3  -2  -1 266.831 7.97303  13
   3  -2  -1 270.042 7.23283  13
   3  -2  -1 269.421 7.43905  11
   3  -2  -1 277.414 10.8944   9
   3  -2  -1 268.613 5.68246  10
   3  -2  -1 268.018 8.17481  12
   3  -2  -1 271.643 5.44124  10
   3  -2  -1 257.950 7.76969   6
   3  -2  -1 268.020 6.20124   7
   3  -2  -1 265.238 7.30535   6
   3  -2  -1 267.719 8.02559  11
  -3   2   1 276.196 7.73551  13
  -3   2   1 267.685 6.55420   7
  -3   2   1 271.881 7.35262  11
   2  -2  -1 0.80528 0.82789   7
   2  -2  -1 2.39810 1.40737   6
   2  -2  -1 0.48022 1.44070  13
   2  -2  -1 1.94362 1.17077  13
   2  -2  -1 2.80331 4.60109   3
   2  -2  -1 1.93919 1.45410  11
   2  -2  -1 2.12661 6.04505   4
   2  -2  -1 -1.0113 5.08525   5
   2  -2  -1 18.2427 13.7723   5
   2  -2  -1 -1.6191 2.26942   1
   2  -2  -1 1.01040 1.12435  12
   2  -2  -1 1.47645 0.97881   6
   2  -2  -1 1.06178 1.75350   9
   2  -2  -1 -0.0767 0.99133  11
   2  -2  -1 -2.4226 2.28162   2
   2  -2  -1 1.61334 0.68740  10
   2  -2  -1 -1.6987 3.44468   2
  -2   2   1 -0.6571 3.62281   2
  -2   2   1 2.46853 0.91511   6
  -2   2   1 0.65709 0.74745   7
  -2   2   1 1.47763 3.02709   3
  -2   2   1 -1.0793 4.39177   2
  -2   2   1 2.74502 7.00123   5
  -2   2   1 2.55425 1.25801  13
  -2   2   1 1.33859 3.46707   1
  -2   2   1 12.3639 10.2601   4
  -2   2   1 1.70417 0.86391   6
  -2   2   1 2.31109 1.13779  11
  -2   2   1 0.83774 1.23163  13
  -2   2   1 3.92987 1.33048  11
  -2   2   1 5.75944 10.3584   5
   1  -2  -1 300.746 7.25182  12
   1  -2  -1 309.044 8.25672  13
   1  -2  -1 288.107 37.7240   4
   1  -2  -1 301.156 8.53526   9
   1  -2  -1 297.931 7.84792  11
   1  -2  -1 304.928 7.23349  11
   1  -2  -1 355.177 42.4231   2
   1  -2  -1 296.194 18.8133   1
   1  -2  -1 297.836 7.33387  13
   1  -2  -1 298.066 7.05322   6
   1  -2  -1 312.178 49.1676   2
   1  -2  -1 298.336 7.29331   6
   1  -2  -1 281.277 46.8944   5
   1  -2  -1 290.817 5.86160   7
   1  -2  -1 308.017 5.85091  10
   1  -2  -1 272.765 54.5313   5
  -1   2   1 297.713 7.80552  11
  -1   2   1 280.184 18.6892   1
  -1   2   1 295.943 50.1445   5
  -1   2   1 295.872 6.74696   6
  -1   2   1 304.257 6.97843   6
  -1   2   1 316.060 22.2049   3
  -1   2   1 255.005 35.7069   4
  -1   2   1 289.018 45.4797   5
  -1   2   1 304.868 5.72418  10
  -1   2   1 297.524 7.23479  11
  -1   2   1 289.072 5.47934   7
  -1   2   1 287.217 40.2124   2
  -1   2   1 294.544 7.34598  13
  -1   2   1 289.574 8.13473  13
  -1   2   1 324.904 50.4133   2
   0  -2  -1 129.065 4.34648  13
   0  -2  -1 126.643 25.9013   2
   0  -2  -1 128.459 4.00741   6
   0  -2  -1 122.040 3.80245  10
   0  -2  -1 159.810 39.4424   5
   0  -2  -1 126.450 4.23462   6
   0  -2  -1 119.220 11.6639   1
   0  -2  -1 123.044 4.13678  11
   0  -2  -1 81.6216 22.0598   5
   0  -2  -1 97.2571 26.4044   2
   0  -2  -1 131.858 4.70196  11
   0  -2  -1 125.741 4.16458   9
   0  -2  -1 124.501 4.05570   8
   0  -2  -1 123.527 4.75622  13
   0   2   1 79.4490 25.0550   5
   0   2   1 128.606 16.6903   4
   0   2   1 210.957 42.9098   5
   0   2   1 122.626 3.95616   6
   0   2   1 130.798 4.73360  11
   0   2   1 125.467 4.12347  11
   0   2   1 129.070 4.14907  12
   0   2   1 126.744 31.9873   2
   0   2   1 123.817 4.84209  13
   0   2   1 126.484 4.31097  13
   0   2   1 121.682 4.13742   6
   0   2   1 126.470 3.83773  10
  -1  -2  -1 715.822 12.2950   6
  -1  -2  -1 692.535 13.4090  13
  -1  -2  -1 725.004 12.9017  13
  -1  -2  -1 708.276 59.0048   5
  -1  -2  -1 732.869 12.9429  12
  -1  -2  -1 706.874 10.6340   9
  -1  -2  -1 734.168 11.5257   8
  -1  -2  -1 765.094 54.1307   2
  -1  -2  -1 728.390 47.0967   2
  -1  -2  -1 743.984 55.4623   5
  -1  -2  -1 703.460 13.0563  11
  -1  -2  -1 731.848 12.2570   6
  -1  -2  -1 724.242 12.7126  11
   1   2   1 714.867 10.8439   9
   1   2   1 657.843 60.2024   5
   1   2   1 723.429 12.8511  13
   1   2   1 703.534 27.4188   1
   1   2   1 730.630 23.3299   4
   1   2   1 731.256 12.7948  12
   1   2   1 746.146 53.6911   5
   1   2   1 653.367 49.4119   2
   1   2   1 715.644 13.2651  11
   1   2   1 749.139 11.5811   8
   1   2   1 736.569 12.7558  11
   1   2   1 732.878 13.5098  10
   1   2   1 710.756 12.4855   6
   1   2   1 759.609 46.8228   2
   1   2   1 726.453 13.6456  13
   1   2   1 719.791 12.3717   6
  -2  -2  -1 530.856 42.4635   5
  -2  -2  -1 492.525 45.5491   5
  -2  -2  -1 523.884 11.7128  10
  -2  -2  -1 513.166 9.07869   8
  -2  -2  -1 531.019 9.83561  11
  -2  -2  -1 514.726 37.6479   2
  -2  -2  -1 530.473 9.82684  13
  -2  -2  -1 521.815 10.6578  12
  -2  -2  -1 512.854 21.9320   1
  -2  -2  -1 630.106 38.1662   4
  -2  -2  -1 514.279 10.2002  13
  -2  -2  -1 534.401 9.55314  11
  -2  -2  -1 494.570 40.6205   2
   2   2   1 512.993 11.6747   7
   2   2   1 463.451 41.2197   5
   2   2   1 529.525 8.75253   9
   2   2   1 530.212 37.6687   4
   2   2   1 506.528 9.95167  11
   2   2   1 509.342 10.4322  12
   2   2   1 425.516 62.6947   3
   2   2   1 514.493 10.1759  13
   2   2   1 507.159 11.5099  10
   2   2   1 523.016 9.12402   6
   2   2   1 524.384 9.50029  11
   2   2   1 516.513 8.90247   8
   2   2   1 514.691 9.07852   6
   2   2   1 562.523 37.1902   2
   2   2   1 554.661 49.8411   5
   2   2   1 487.780 38.7169   2
  -3  -2  -1 1.62241 0.70022  11
  -3  -2  -1 1.61030 2.59150   1
  -3  -2  -1 2.06209 0.80523  11
  -3  -2  -1 1.71996 0.78096  13
  -3  -2  -1 -1.5158 2.12199   1
  -3  -2  -1 1.36257 1.20609  12
  -3  -2  -1 2.59291 0.94687  13
  -3  -2  -1 0.95913 1.37027  10
   3   2   1 1.25819 0.91821  11
   3   2   1 1.48848 1.01228   8
   3   2   1 1.85099 0.66022   6
   3   2   1 2.56915 1.79994   7
   3   2   1 1.45956 0.80757  11
   3   2   1 0.83350 0.57742   6
   3   2   1 0.42814 1.12322  12
   3   2   1 1.41611 1.59874  10
   3   2   1 1.19801 0.75402  13
   3   2   1 0.97659 0.79516  13
  -4  -2  -1 10.6296 1.20257  13
   4   2   1 10.5459 1.00993   6
   4   2   1 10.6124 1.04146  11
   4   2   1 13.6504 2.99385   7
   4   2   1 13.4011 2.16679   8
   4   2   1 12.5041 2.60454   9
   4   2   1 11.2370 1.02227  11
   4   2   1 11.7966 2.29335  12
   4   2   1 13.2567 2.63358  10
   4   2   1 11.2687 0.96720   6
   5   2   1 37.7221 4.71078  10
   5   2   1 25.1870 3.34780  12
   5   2   1 32.7083 4.74473   7
   5   2   1 34.7446 3.94657   8
   5   2   1 32.5413 1.54490   6
   5   2   1 30.2199 1.51942   6
   5   2   1 27.4203 4.32556   9
   6   2   1 19.0629 4.03637   9
   6   2   1 26.2151 1.69279   6
   6   2   1 29.6535 4.13002   8
   6   2   1 22.5260 1.55372   6
   6   2   1 27.9702 4.35774  10
   6   2   1 21.2258 4.25792   7
   6   2   1 29.3819 3.88789  12
   7   2   1 242.403 10.5873  10
   7   2   1 228.931 11.4523   9
   7   2   1 253.346 10.2245   8
   7   2   1 256.254 11.5454   7
   8   2   1 6.21107 3.53217   7
   8   2   1 0.80220 2.90286   9
   7  -3  -1 64.4136 3.29959  11
   7  -3  -1 42.1819 7.70278   8
   7  -3  -1 65.6713 2.51945  11
   6  -3  -1 0.29070 2.20678   6
   6  -3  -1 5.81966 4.27480   9
   6  -3  -1 1.93878 1.92347  11
   5  -3  -1 460.504 18.3833   9
   5  -3  -1 439.645 11.9111  11
   5  -3  -1 434.186 12.6166   6
   5  -3  -1 435.562 10.8501  13
   5  -3  -1 438.808 9.96760   7
   5  -3  -1 440.022 12.5978  11
   5  -3  -1 433.651 11.3855  13
  -5   3   1 414.817 11.1873  11
  -5   3   1 426.872 12.3838  13
   4  -3  -1 31.3357 4.20583  11
   4  -3  -1 20.9009 2.97164  11
   4  -3  -1 18.6805 4.20615  13
   4  -3  -1 26.3217 3.54886   6
   4  -3  -1 19.9138 3.42770  13
   4  -3  -1 21.1017 5.12288   9
   4  -3  -1 20.8962 2.46937   7
   3  -3  -1 499.112 12.4483   6
   3  -3  -1 539.140 8.08777  10
   3  -3  -1 522.638 13.7296  13
   3  -3  -1 505.044 9.95357   7
   3  -3  -1 522.991 13.5014  11
   3  -3  -1 506.308 16.2524   9
   3  -3  -1 505.227 12.3638  13
   3  -3  -1 495.328 12.3943  11
  -3   3   1 514.790 9.24241   6
  -3   3   1 500.610 9.93976   7
  -3   3   1 509.482 12.8372  13
  -3   3   1 497.717 12.6291  11
  -3   3   1 491.482 9.21058   6
   2  -3  -1 597.100 13.2987   6
   2  -3  -1 577.866 10.9194   7
   2  -3  -1 604.002 13.4946  13
   2  -3  -1 561.410 12.9010   6
   2  -3  -1 585.399 15.8520   9
   2  -3  -1 607.308 14.3954  11
   2  -3  -1 602.360 33.3476   1
   2  -3  -1 607.589 10.1491  10
   2  -3  -1 580.567 13.2673  11
   2  -3  -1 605.652 14.8019  13
   2  -3  -1 571.094 13.2691  12
  -2   3   1 597.617 33.5789   1
  -2   3   1 586.513 11.8917   6
  -2   3   1 577.008 10.3811   7
  -2   3   1 596.263 12.1816   6
  -2   3   1 593.265 13.6085  13
  -2   3   1 600.545 10.3277  10
  -2   3   1 600.825 13.9103  12
  -2   3   1 585.614 13.2747  11
   1  -3  -1 218.555 6.87230  11
   1  -3  -1 205.062 6.75366   6
   1  -3  -1 209.041 5.33201  10
   1  -3  -1 211.428 6.77845  12
   1  -3  -1 208.747 7.43685  11
   1  -3  -1 199.916 6.44673   6
   1  -3  -1 213.605 7.30381   8
   1  -3  -1 248.755 55.0089   2
   1  -3  -1 222.508 35.0322   4
   1  -3  -1 214.853 7.81014   9
   1  -3  -1 180.783 37.1458   2
   1  -3  -1 210.668 7.73339  13
   1  -3  -1 206.116 6.76288  13
   1  -3  -1 247.287 59.1278   5
   1  -3  -1 169.676 43.3045   5
  -1   3   1 197.260 5.24442   7
  -1   3   1 207.763 7.88927  13
  -1   3   1 242.404 48.1773   2
  -1   3   1 220.072 38.0040   4
  -1   3   1 198.669 5.00489  10
  -1   3   1 201.594 6.27787   6
  -1   3   1 204.550 6.45911   6
  -1   3   1 209.773 6.75354  11
  -1   3   1 281.677 63.3847   5
  -1   3   1 198.785 6.58570  12
  -1   3   1 170.533 53.3959   5
  -1   3   1 204.596 18.7992   1
  -1   3   1 222.289 43.6486   2
  -1   3   1 197.063 7.28092  11
  -1   3   1 139.566 25.2003   3
   0  -3  -1 891.590 18.4559  13
   0  -3  -1 893.865 16.7496   6
   0  -3  -1 898.633 18.3341   9
   0  -3  -1 782.401 95.1956   5
   0  -3  -1 909.932 17.3267  13
   0  -3  -1 858.457 94.5710   2
   0  -3  -1 888.882 16.6604  12
   0  -3  -1 905.613 19.7522  11
   0  -3  -1 926.988 66.5139   2
   0  -3  -1 896.026 16.2071  10
   0  -3  -1 878.851 16.7947   6
   0  -3  -1 905.901 17.0086  11
   0  -3  -1 904.485 16.7251   8
   0   3   1 906.453 16.0694  10
   0   3   1 903.424 17.0613   6
   0   3   1 894.561 18.6116  13
   0   3   1 719.891 60.4221   2
   0   3   1 872.286 38.2686   1
   0   3   1 950.193 17.0021  12
   0   3   1 790.708 85.9035   2
   0   3   1 942.257 46.6077   4
   0   3   1 830.349 76.4491   5
   0   3   1 785.655 108.485   5
   0   3   1 917.067 17.3548  13
   0   3   1 923.067 18.1432  11
  -1  -3  -1 378.249 9.08886  12
  -1  -3  -1 374.435 7.92081   8
  -1  -3  -1 314.670 46.2919   2
  -1  -3  -1 375.204 10.0708  13
  -1  -3  -1 384.289 9.51215  10
  -1  -3  -1 330.542 63.0270   5
  -1  -3  -1 366.527 9.05079  13
  -1  -3  -1 378.471 23.6997   1
  -1  -3  -1 356.686 8.75032  11
  -1  -3  -1 370.514 7.08698   9
  -1  -3  -1 416.579 64.5742   5
  -1  -3  -1 358.683 57.7066   2
  -1  -3  -1 366.736 9.47884  11
  -1  -3  -1 358.769 8.53673   6
  -1  -3  -1 371.622 8.53492   6
   1   3   1 367.532 8.90813   6
   1   3   1 391.320 9.26165  13
   1   3   1 357.275 8.49862   6
   1   3   1 382.024 10.2172  13
   1   3   1 362.164 9.67124  11
   1   3   1 384.283 8.11075   8
   1   3   1 420.577 63.5634   2
   1   3   1 293.850 48.3343   5
   1   3   1 398.634 9.12813  12
   1   3   1 355.967 50.4243   2
   1   3   1 366.618 23.6101   1
   1   3   1 362.118 9.24196  10
   1   3   1 267.480 58.1998   5
   1   3   1 364.738 8.78624  11
  -2  -3  -1 89.4797 3.94922  13
  -2  -3  -1 133.324 34.2373   2
  -2  -3  -1 82.4712 22.8044   2
  -2  -3  -1 87.5283 3.12946   8
  -2  -3  -1 96.2713 29.0876   5
  -2  -3  -1 85.0360 4.81265  10
  -2  -3  -1 88.8307 4.23640  12
  -2  -3  -1 90.3349 3.24212   6
  -2  -3  -1 92.8522 4.51779  13
  -2  -3  -1 89.3655 3.15320   6
  -2  -3  -1 109.593 14.9192   1
  -2  -3  -1 90.1721 3.76989  11
   2   3   1 78.9694 15.1130   4
   2   3   1 92.4319 4.83206  10
   2   3   1 87.9811 3.96426  13
   2   3   1 93.6306 4.33712  11
   2   3   1 86.1396 3.63543   6
   2   3   1 93.7116 3.09445   8
   2   3   1 83.6016 30.7054   5
   2   3   1 85.6607 3.64574   6
   2   3   1 27.7949 15.0739   2
   2   3   1 92.5921 3.89297  11
   2   3   1 86.9242 4.38331  13
   2   3   1 86.8954 4.15767  12
   2   3   1 57.1770 18.9668   2
  -3  -3  -1 1672.20 50.8892   1
  -3  -3  -1 1658.61 48.0538   1
  -3  -3  -1 1649.35 25.7060   8
  -3  -3  -1 1608.92 28.3313  12
  -3  -3  -1 1623.23 26.1254  11
  -3  -3  -1 1593.61 26.1992  13
  -3  -3  -1 1603.28 26.9289  13
   3   3   1 1619.67 29.9464   7
   3   3   1 1655.23 26.9373  13
   3   3   1 1667.06 25.9417  13
   3   3   1 1606.13 29.5937  10
   3   3   1 1620.64 25.5200   6
   3   3   1 1627.10 25.7775  11
   3   3   1 1620.70 24.1953   9
   3   3   1 1630.38 27.8275  12
   3   3   1 1610.64 25.4709   6
   3   3   1 1643.17 25.1861   8
   3   3   1 1608.67 26.6686  11
  -4  -3  -1 770.315 14.5422  13
  -4  -3  -1 799.922 17.4994  12
  -4  -3  -1 793.420 15.3623  11
   4   3   1 792.057 16.0161   8
   4   3   1 781.494 14.6768   9
   4   3   1 783.617 18.6649  10
   4   3   1 791.919 12.9929  13
   4   3   1 809.068 13.9229   6
   4   3   1 782.265 19.0998   7
   4   3   1 804.620 14.4139  11
   4   3   1 791.519 13.7841   6
   4   3   1 769.018 15.7010   9
   4   3   1 796.007 13.3235  13
   4   3   1 801.531 16.9536  12
   4   3   1 816.524 13.8656  11
  -5  -3  -1 37.4859 1.95752  13
   5   3   1 39.6450 2.13922   6
   5   3   1 38.3370 3.77626  12
   5   3   1 33.2289 2.17050   6
   5   3   1 35.1406 5.21690   7
   5   3   1 32.7889 4.52232  10
   5   3   1 36.8742 3.21870   8
   5   3   1 31.6344 3.93123   9
   6   3   1 546.452 10.7104   6
   6   3   1 567.621 15.0728  12
   6   3   1 573.487 17.1620  10
   6   3   1 546.818 10.7466   6
   6   3   1 559.337 15.7642   9
   6   3   1 558.589 17.6257   7
   6   3   1 558.587 14.0222   8
   7   3   1 42.9111 5.41631   9
   7   3   1 46.8567 6.08737  10
   7   3   1 39.8668 6.15638   7
   7   3   1 43.0459 4.04033   8
   8   3   1 118.440 8.28351  10
   8   3   1 131.263 8.54228   9
   8   3   1 134.678 9.27487   7
   7  -4  -1 5.87771 4.38774   9
   7  -4  -1 1.18207 1.85559  11
   6  -4  -1 78.0336 5.77187  11
   6  -4  -1 86.5520 4.71654  13
   6  -4  -1 87.2444 10.9050   9
   6  -4  -1 90.7382 6.47397   6
   5  -4  -1 124.871 10.3742   9
   5  -4  -1 109.112 3.84205   7
   5  -4  -1 107.366 6.23676  11
   5  -4  -1 106.975 6.63667   6
   5  -4  -1 110.774 7.09397  11
   5  -4  -1 117.334 6.83047  13
   4  -4  -1 15.6700 3.02965  11
   4  -4  -1 14.7385 3.80650   6
   4  -4  -1 17.2647 3.63277  13
   4  -4  -1 19.5900 5.18068   9
   4  -4  -1 21.8926 2.18036   7
   4  -4  -1 26.4428 4.35581  11
   4  -4  -1 16.5878 2.83450  13
  -4   4   1 21.0616 4.58092  13
  -4   4   1 17.4136 2.87458  11
   3  -4  -1 412.562 12.2935   6
   3  -4  -1 402.460 11.8824  13
   3  -4  -1 418.067 15.4188   9
   3  -4  -1 415.678 13.4502  13
   3  -4  -1 438.005 13.4045  11
   3  -4  -1 414.937 12.1901  11
  -3   4   1 401.473 8.65949   7
  -3   4   1 408.335 9.59832   6
  -3   4   1 417.343 9.79597   6
  -3   4   1 416.398 12.4674  13
   2  -4  -1 53.4912 2.48879  10
   2  -4  -1 53.5205 5.39157   9
   2  -4  -1 51.5638 4.74483  11
   2  -4  -1 55.6238 4.09234  13
   2  -4  -1 53.6481 4.32890   6
   2  -4  -1 50.2522 3.95550  11
   2  -4  -1 47.8008 5.43286  13
  -2   4   1 53.8407 3.62899   6
  -2   4   1 55.7933 2.57275  10
  -2   4   1 46.8871 3.51642   6
  -2   4   1 47.8398 4.14257  13
  -2   4   1 50.6910 2.58471   7
  -2   4   1 43.6813 3.82958  11
  -2   4   1 47.6140 4.30182  12
   1  -4  -1 43.4248 11.8850   1
   1  -4  -1 40.9146 4.64922  11
   1  -4  -1 40.1041 2.62643  10
   1  -4  -1 35.3926 4.55728  13
   1  -4  -1 36.3460 4.49731   9
   1  -4  -1 35.3900 3.39952  11
   1  -4  -1 40.0835 3.78055   6
  -1   4   1 38.2464 2.65813   7
  -1   4   1 34.4612 2.91190  10
  -1   4   1 40.1310 12.3414   1
  -1   4   1 40.0914 3.79010  13
  -1   4   1 36.7079 3.48581  11
  -1   4   1 36.3842 3.25247   6
  -1   4   1 38.1637 3.26750   6
  -1   4   1 35.3667 3.88943  12
   0  -4  -1 655.736 14.6488   6
   0  -4  -1 623.154 13.4823  10
   0  -4  -1 651.448 14.6624  11
   0  -4  -1 659.171 16.4422  13
   0  -4  -1 625.417 14.2524   9
   0  -4  -1 635.141 14.1975   6
   0  -4  -1 575.934 78.1847   2
   0  -4  -1 648.765 15.6302  11
   0  -4  -1 608.726 90.7224   2
   0  -4  -1 599.526 36.1372   1
   0  -4  -1 626.127 14.0597   8
   0  -4  -1 625.984 14.3318  12
   0  -4  -1 697.917 105.374   5
   0  -4  -1 705.068 114.694   5
   0  -4  -1 638.595 14.7114  13
   0   4   1 652.419 14.9290  13
   0   4   1 635.722 14.4626  11
   0   4   1 723.519 95.1173   2
   0   4   1 645.886 14.3063  12
   0   4   1 652.693 13.4537  10
   0   4   1 714.360 84.9390   2
   0   4   1 783.500 114.052   5
   0   4   1 651.354 37.5163   1
   0   4   1 615.467 14.4553   6
   0   4   1 622.198 16.3412  13
   0   4   1 625.008 44.2018   4
   0   4   1 624.346 14.0761   6
   0   4   1 635.216 114.982   5
  -1  -4  -1 370.333 61.8832   5
  -1  -4  -1 453.377 10.3985   8
  -1  -4  -1 457.904 9.62353   9
  -1  -4  -1 461.473 64.1721   2
  -1  -4  -1 459.496 11.2562   6
  -1  -4  -1 463.885 12.3405  11
  -1  -4  -1 464.198 11.8634  10
  -1  -4  -1 471.908 77.4898   2
  -1  -4  -1 450.772 29.4885   1
  -1  -4  -1 459.142 11.3599  11
  -1  -4  -1 479.012 89.2406   5
  -1  -4  -1 460.281 11.6196  13
  -1  -4  -1 459.133 12.8500  13
  -1  -4  -1 482.430 11.2357   6
   1   4   1 461.222 11.3101  12
   1   4   1 391.928 65.0111   5
   1   4   1 401.133 36.5360   1
   1   4   1 435.327 69.5704   2
   1   4   1 470.461 10.6313   8
   1   4   1 454.022 11.4741   6
   1   4   1 484.698 12.7826  11
   1   4   1 468.217 11.2322   6
   1   4   1 455.406 13.0593  13
   1   4   1 480.151 11.7954  10
   1   4   1 453.089 65.2488   2
   1   4   1 467.663 11.4738  11
  -2  -4  -1 114.686 5.45459  12
  -2  -4  -1 116.565 2.16514   9
  -2  -4  -1 119.153 4.24624   8
  -2  -4  -1 116.655 5.54164  11
  -2  -4  -1 116.479 4.69203   6
  -2  -4  -1 116.609 5.96360  13
  -2  -4  -1 115.767 4.51430   6
   2   4   1 115.577 5.23078  13
   2   4   1 131.591 19.4001   1
   2   4   1 107.032 5.01819   6
   2   4   1 116.249 5.94760  13
   2   4   1 114.653 4.89290   6
   2   4   1 113.664 5.93661  10
   2   4   1 121.132 8.49332  11
   2   4   1 118.079 5.35947  12
   2   4   1 112.077 5.11067  11
  -3  -4  -1 167.006 9.06496  11
  -3  -4  -1 154.171 21.4335   1
  -3  -4  -1 164.716 4.17501   6
  -3  -4  -1 173.675 21.2280   1
  -3  -4  -1 164.465 6.74444  13
  -3  -4  -1 160.526 4.14524   6
  -3  -4  -1 165.733 5.15325   8
   3   4   1 162.499 5.86904  11
   3   4   1 159.334 6.58924  12
   3   4   1 171.929 6.15633  13
   3   4   1 159.513 7.47684  10
   3   4   1 167.951 4.84037   8
   3   4   1 161.564 6.62482  13
   3   4   1 155.448 7.53434   7
   3   4   1 173.580 5.90477   6
   3   4   1 161.515 5.70109   6
   3   4   1 164.289 6.46462  11
  -4  -4  -1 332.753 8.52425  11
  -4  -4  -1 324.128 9.32525  13
   4   4   1 336.854 6.51980   9
   4   4   1 333.344 8.49764   6
   4   4   1 347.023 8.43010  13
   4   4   1 336.127 9.22887  11
   4   4   1 340.558 8.53282  11
   4   4   1 334.121 12.1013   7
   4   4   1 315.854 8.88906  13
   4   4   1 330.583 10.2822  12
   4   4   1 313.756 13.4329  10
   4   4   1 319.798 6.89011   9
   4   4   1 328.832 8.53244   6
  -5  -4  -1 433.618 13.9994  13
   5   4   1 414.600 9.39581   9
   5   4   1 442.783 12.7827  12
   5   4   1 418.840 6.96720  13
   5   4   1 424.441 9.91511   6
   5   4   1 407.668 9.76855   6
   5   4   1 435.599 9.74422  11
   5   4   1 435.411 14.8983   7
   5   4   1 417.010 9.97275   8
   5   4   1 426.101 9.13862  11
   5   4   1 425.180 10.2242   9
   5   4   1 421.166 14.1862  10
   5   4   1 404.223 6.65319  13
  -6  -4  -1 50.6702 2.31009  13
   6   4   1 63.7972 3.90159   8
   6   4   1 61.1002 3.36441   6
   6   4   1 70.1315 6.80504   7
   6   4   1 58.8181 4.30946   9
   6   4   1 62.2320 7.41122  10
   6   4   1 48.8678 4.51243   9
   6   4   1 59.2238 5.05356  12
   6   4   1 51.9325 3.16611   6
   7   4   1 145.875 9.56768  10
   7   4   1 152.110 7.85912  12
   7   4   1 140.611 9.78001   7
   7   4   1 148.633 6.35469   8
   7   4   1 143.876 7.18754   9
   8   4   1 80.9836 7.41632  10
   8   4   1 71.0113 7.31718   7
   6  -5  -1 79.8647 11.1039   9
   6  -5  -1 84.4874 7.19441   6
   6  -5  -1 94.9556 6.08864  13
   5  -5  -1 92.8242 7.88773  13
   5  -5  -1 85.7841 11.0084   9
   5  -5  -1 79.6316 6.47661   6
   5  -5  -1 76.4898 7.04610  11
  -5   5   1 86.9871 6.39355  13
   4  -5  -1 341.963 19.0192   9
   4  -5  -1 344.529 13.4861  13
   4  -5  -1 347.671 12.1599  13
   4  -5  -1 336.936 12.1831  11
   4  -5  -1 352.915 12.8539   6
   4  -5  -1 354.587 16.2653  11
  -4   5   1 333.124 15.2413  11
  -4   5   1 355.839 12.8795  13
  -4   5   1 336.952 7.38431   7
   3  -5  -1 388.889 13.9179  11
   3  -5  -1 399.852 13.2927   6
   3  -5  -1 385.939 12.9643  11
   3  -5  -1 409.046 16.2401   9
   3  -5  -1 404.868 14.5894  13
   3  -5  -1 387.157 12.7788  13
  -3   5   1 401.689 12.8272  11
  -3   5   1 399.083 10.7040   6
  -3   5   1 394.557 10.8771   6
   2  -5  -1 206.034 10.2829   9
   2  -5  -1 195.812 10.0221  13
   2  -5  -1 197.321 8.48761  11
   2  -5  -1 216.106 9.69833  11
  -2   5   1 195.908 7.65752   6
  -2   5   1 197.805 5.60086  10
  -2   5   1 186.389 9.95758  12
  -2   5   1 189.832 8.38595  11
  -2   5   1 194.247 6.00094   7
  -2   5   1 203.625 8.90057  13
   1  -5  -1 1136.06 23.6807   6
   1  -5  -1 1110.80 24.5994   9
   1  -5  -1 1138.87 24.9668  11
   1  -5  -1 1097.11 20.6167  10
   1  -5  -1 1101.01 23.8139  11
   1  -5  -1 1069.44 28.7712  13
  -1   5   1 1149.46 22.7335   6
  -1   5   1 1130.72 23.3593  11
  -1   5   1 1138.36 24.1151  13
  -1   5   1 1108.52 22.6112   7
  -1   5   1 1142.44 23.2081  12
  -1   5   1 1134.32 20.2188  10
   0  -5  -1 111.717 5.92376   9
   0  -5  -1 99.2597 6.39035  11
   0  -5  -1 110.468 6.78480  13
   0  -5  -1 104.797 5.17201  10
   0  -5  -1 116.257 21.3833   1
   0  -5  -1 101.263 5.66053  11
   0  -5  -1 98.8670 5.82199   6
   0   5   1 101.335 5.78936  11
   0   5   1 124.969 23.5721   1
   0   5   1 108.234 5.71288   7
   0   5   1 106.203 5.76483  12
   0   5   1 100.691 5.52297   6
   0   5   1 110.866 5.35228  10
   0   5   1 102.180 6.38578  11
   0   5   1 104.594 6.16086  13
  -1  -5  -1 19.1217 3.47888  11
  -1  -5  -1 22.1352 2.83576   8
  -1  -5  -1 14.5845 2.85443   6
  -1  -5  -1 25.5115 11.9666   1
  -1  -5  -1 19.7057 3.98513  13
  -1  -5  -1 16.3201 2.36584   9
   1   5   1 25.8763 10.7365   1
   1   5   1 14.3473 2.79678  10
   1   5   1 18.2141 2.92441   8
   1   5   1 13.2807 2.52246   6
   1   5   1 14.1187 3.09954  13
   1   5   1 20.5730 3.10640  11
   1   5   1 20.7485 3.20909  11
   1   5   1 11.3052 2.50930  12
  -2  -5  -1 219.364 4.83726   9
  -2  -5  -1 227.824 9.54198  13
  -2  -5  -1 231.810 7.76799   6
  -2  -5  -1 229.195 7.94512   8
  -2  -5  -1 227.877 7.52081   6
  -2  -5  -1 196.096 26.7111   1
  -2  -5  -1 239.843 9.03337  11
   2   5   1 239.539 8.14948   6
   2   5   1 234.449 7.18449   8
   2   5   1 245.605 30.6750   1
   2   5   1 234.639 8.36751  11
   2   5   1 226.142 8.46701  13
   2   5   1 227.452 8.87629  11
   2   5   1 237.845 9.20887  10
   2   5   1 237.115 8.57765  12
   2   5   1 254.647 11.0290  13
  -3  -5  -1 15.0134 2.21144   8
  -3  -5  -1 16.3664 2.21780   6
  -3  -5  -1 19.5790 2.36682   6
   3   5   1 22.8976 2.53691   8
   3   5   1 20.3592 3.19801  13
   3   5   1 17.8075 3.15259  12
   3   5   1 17.4295 2.82289   6
   3   5   1 20.1546 3.41647  13
   3   5   1 20.1228 3.22023  11
  -4  -5  -1 695.418 15.8833  11
  -4  -5  -1 698.953 17.0381  13
   4   5   1 701.379 19.0132  10
   4   5   1 701.915 15.3023   6
   4   5   1 708.076 13.6357   8
   4   5   1 680.583 16.3709  11
   4   5   1 696.094 15.3227  11
   4   5   1 711.687 17.3865  12
   4   5   1 697.144 19.2966   7
   4   5   1 682.103 16.7507  13
   4   5   1 675.691 15.3429  13
  -5  -5  -1 128.920 5.22189  11
  -5  -5  -1 119.545 5.86561  13
   5   5   1 121.965 5.54671   6
   5   5   1 117.448 4.66991   8
   5   5   1 117.856 6.86496  12
   5   5   1 116.766 5.19803  11
   5   5   1 118.660 5.72398  11
   5   5   1 123.106 5.29589  13
   5   5   1 126.380 8.44373  10
   5   5   1 124.576 5.14573  13
   5   5   1 105.218 2.22367   9
   5   5   1 119.361 8.33077   7
  -6  -5  -1 49.9181 3.27495  13
   6   5   1 42.2753 3.13221  11
   6   5   1 43.5790 7.01847   7
   6   5   1 46.2266 6.79483  10
   6   5   1 41.8634 3.47199   6
   6   5   1 39.0146 2.38484   9
   6   5   1 47.6909 2.97365  11
   6   5   1 44.8497 5.56414  12
   6   5   1 48.6212 3.29644   8
   7   5   1 175.606 7.27751   6
   7   5   1 179.798 8.48346   8
   7   5   1 206.772 11.7887  10
   7   5   1 177.529 11.4299   7
   7   5   1 196.073 9.50911  12
   8   5   1 15.6117 4.85990  10
   8   5   1 1.93514 3.96143   7
   8   5   1 12.2053 3.40227  12
   6  -6  -1 9.57952 3.92348   6
   6  -6  -1 20.7358 4.28851  11
   6  -6  -1 15.4149 3.89396  13
   5  -6  -1 216.530 11.1782  13
   5  -6  -1 210.529 13.7017   6
   5  -6  -1 237.009 15.5351   9
   5  -6  -1 237.345 12.2002  11
   4  -6  -1 17.6806 4.37741   6
   4  -6  -1 27.6186 5.48285  11
   4  -6  -1 28.9036 6.41162   9
   4  -6  -1 28.7277 5.79688  13
  -4   6   1 30.1982 2.60172   6
  -4   6   1 23.5962 4.97750  13
   3  -6  -1 132.259 9.17002  13
   3  -6  -1 129.146 9.06675  11
   3  -6  -1 129.432 9.98850   9
   3  -6  -1 121.775 7.96188   6
   3  -6  -1 124.920 7.65512  11
  -3   6   1 139.212 7.93441  11
  -3   6   1 111.242 6.12608   6
  -3   6   1 130.542 8.61694  12
   2  -6  -1 530.777 16.2585  11
   2  -6  -1 538.740 17.6353  11
   2  -6  -1 583.537 18.8461   9
   2  -6  -1 551.341 18.2735  13
   2  -6  -1 541.082 16.5425   6
  -2   6   1 577.597 13.2162   7
  -2   6   1 548.094 11.7408  10
  -2   6   1 532.411 16.6705  13
  -2   6   1 564.523 15.0984   6
  -2   6   1 521.365 21.9120  11
  -2   6   1 560.442 16.5809  12
   1  -6  -1 1.61515 1.45088  10
   1  -6  -1 -0.2796 2.51114   9
   1  -6  -1 0.30106 2.21685   6
   1  -6  -1 3.66176 3.04708  13
   1  -6  -1 1.35383 1.68936  11
   1  -6  -1 6.05205 3.06601  11
  -1   6   1 2.08147 2.07440   6
  -1   6   1 -0.4560 2.07899  13
  -1   6   1 3.07236 1.71499  10
  -1   6   1 -0.2624 2.28097  12
  -1   6   1 0.53221 1.46639   7
  -1   6   1 0.79468 1.88401  11
   0  -6  -1 168.784 7.91116   9
   0  -6  -1 178.844 9.76549  13
   0  -6  -1 169.314 8.21739   6
   0  -6  -1 178.192 9.17106  11
   0   6   1 181.744 8.81430  13
   0   6   1 161.372 7.82008  12
   0   6   1 167.043 7.83452   6
   0   6   1 170.126 7.12319  10
   0   6   1 158.881 7.95787  11
  -1  -6  -1 16.4492 3.53513  11
  -1  -6  -1 29.4151 4.84368  13
  -1  -6  -1 22.7353 3.11283   9
   1   6   1 24.6429 4.02438  12
   1   6   1 24.0396 3.74307  11
   1   6   1 18.7425 3.42724  10
   1   6   1 21.7038 3.81540  11
   1   6   1 20.6718 3.39390   8
   1   6   1 22.4633 3.95851   6
  -2  -6  -1 3.21964 2.16553  11
  -2  -6  -1 -3.1239 1.81225  13
  -2  -6  -1 0.63789 0.98628   9
  -2  -6  -1 2.86859 2.12527   6
   2   6   1 0.92049 1.68355  11
   2   6   1 1.21869 1.55033   8
   2   6   1 -1.1395 2.24031  11
   2   6   1 0.45947 1.56044   6
   2   6   1 2.63737 2.60967  10
   2   6   1 3.27743 2.18953  13
   2   6   1 0.97074 1.95805  12
  -3  -6  -1 950.750 23.0731  13
  -3  -6  -1 895.234 21.4293  11
  -3  -6  -1 917.144 18.5202   8
  -3  -6  -1 948.740 18.8632   6
  -3  -6  -1 956.783 19.0898   6
   3   6   1 936.319 21.4257  12
   3   6   1 937.473 21.0839  13
   3   6   1 968.869 21.0036  11
   3   6   1 946.192 18.4041   8
   3   6   1 949.532 20.5454   6
   3   6   1 968.342 23.2199  10
   3   6   1 891.604 21.9785  11
  -4  -6  -1 764.941 13.6586   6
  -4  -6  -1 770.283 13.6119   6
  -4  -6  -1 733.608 19.5228  13
  -4  -6  -1 733.399 16.2574   8
   4   6   1 760.297 17.8297  11
   4   6   1 760.982 21.3473   7
   4   6   1 778.457 17.7585   6
   4   6   1 759.307 21.1773  10
   4   6   1 794.641 19.4371  12
   4   6   1 792.773 15.3563   8
   4   6   1 733.078 19.5963  13
   4   6   1 747.639 19.2689  11
   4   6   1 772.446 17.9814  13
  -5  -6  -1 99.2340 6.19347  13
  -5  -6  -1 102.773 5.50962  11
   5   6   1 96.1281 5.81181  13
   5   6   1 100.708 4.49213   8
   5   6   1 95.1923 5.51731  11
   5   6   1 105.454 5.63385  13
   5   6   1 100.559 8.08126  10
   5   6   1 95.1688 6.98238  11
   5   6   1 103.124 5.77384   6
   5   6   1 93.1051 6.78764  12
   5   6   1 98.0229 8.33222   7
   6   6   1 178.213 9.24248  12
   6   6   1 173.884 7.60298   6
   6   6   1 171.472 7.05820  11
   6   6   1 169.963 11.1762   7
   6   6   1 175.927 5.77097   8
   6   6   1 168.605 5.41131  13
   7   6   1 11.7969 5.10563   7
   7   6   1 17.8810 1.18882  11
   7   6   1 19.2852 4.09273  12
   7   6   1 20.6484 3.16822   6
   7   6   1 15.0089 4.50379  10
   8   6   1 94.2147 9.41844  10
   8   6   1 101.770 9.38349   7
   8   6   1 87.4184 7.97021  12
   5  -7  -1 3.77513 3.93497  11
   5  -7  -1 2.60473 4.58290   9
   5  -7  -1 7.37893 4.17561   6
   5  -7  -1 1.53659 3.38902  13
   4  -7  -1 -3.2312 2.69116  13
   4  -7  -1 0.19528 2.85343   6
   4  -7  -1 -0.9279 4.10063   9
   4  -7  -1 6.42634 4.47094  11
  -4   7   1 2.64038 3.16070  13
   3  -7  -1 105.518 9.81765   9
   3  -7  -1 121.425 9.45907  11
   3  -7  -1 110.390 8.29239   6
   3  -7  -1 121.940 9.59468  13
  -3   7   1 123.842 7.91746  11
  -3   7   1 119.756 6.95264   6
  -3   7   1 117.071 8.39939  13
  -3   7   1 115.691 8.80019  12
   2  -7  -1 1.76325 3.33858  13
   2  -7  -1 1.92889 3.47660  11
   2  -7  -1 1.17794 2.38691  11
   2  -7  -1 2.86504 3.88562   9
   2  -7  -1 5.23333 3.47443   6
  -2   7   1 3.73735 2.78718   6
  -2   7   1 -0.4578 3.04955  12
  -2   7   1 -0.3447 2.23487  11
  -2   7   1 1.36808 1.69552  10
   1  -7  -1 2.11922 3.01768   9
   1  -7  -1 5.29381 4.02465  13
   1  -7  -1 6.93145 3.99893  11
   1  -7  -1 6.33559 3.31121   6
  -1   7   1 6.73965 3.54032  12
  -1   7   1 2.95048 2.51872  11
  -1   7   1 13.1716 2.61419  10
  -1   7   1 2.79335 2.73227   6
   0  -7  -1 305.101 13.9829  13
   0  -7  -1 318.580 12.0372   9
   0  -7  -1 326.272 12.3669   6
   0   7   1 312.449 12.2420  11
   0   7   1 331.646 12.2502  12
   0   7   1 338.652 11.0008  10
   0   7   1 331.015 12.1929   6
  -1  -7  -1 -2.2528 2.29775  13
  -1  -7  -1 0.34896 1.84440   9
  -1  -7  -1 1.75553 2.47355  11
  -1  -7  -1 0.40222 2.25181   6
   1   7   1 1.27608 2.80112  13
   1   7   1 0.57578 3.47370  11
   1   7   1 2.22785 2.45874  10
   1   7   1 0.38751 1.88935   6
   1   7   1 -1.5510 2.02338  12
  -2  -7  -1 999.645 18.3793   9
  -2  -7  -1 981.636 24.7624  11
  -2  -7  -1 1024.11 22.8764   6
  -2  -7  -1 1019.99 26.3883  13
   2   7   1 1020.10 23.6239  11
   2   7   1 1023.87 23.5646  12
   2   7   1 964.937 28.3959  11
   2   7   1 1002.90 21.8771   8
   2   7   1 1001.55 23.0766   6
   2   7   1 1019.61 24.1115  13
   2   7   1 1048.79 24.5037  10
  -3  -7  -1 148.946 8.45774  11
  -3  -7  -1 138.768 8.83657  13
   3   7   1 127.685 7.31215   6
   3   7   1 127.939 8.27072  10
   3   7   1 143.305 8.03674  13
   3   7   1 139.165 6.50077   8
   3   7   1 132.319 8.25340  11
   3   7   1 135.810 7.77385  11
   3   7   1 136.282 7.92725  12
  -4  -7  -1 222.576 8.53878   6
  -4  -7  -1 227.584 7.37139   6
  -4  -7  -1 230.727 10.8152  13
   4   7   1 222.407 11.5186   7
   4   7   1 230.442 9.87300  13
   4   7   1 220.985 9.47765   6
   4   7   1 232.095 10.3991  12
   4   7   1 228.302 10.4248  11
   4   7   1 233.158 9.83052  11
   4   7   1 225.972 11.6333  10
   4   7   1 217.981 7.74019   8
  -5  -7  -1 415.293 13.5001  11
  -5  -7  -1 421.654 11.4722   8
  -5  -7  -1 436.682 14.9402  13
   5   7   1 458.240 15.4539  12
   5   7   1 455.168 11.0125   8
   5   7   1 407.647 14.8033  11
   5   7   1 446.470 13.3543  13
   5   7   1 406.755 14.4603  13
   5   7   1 432.501 18.8647  10
   5   7   1 408.471 14.0864  11
   5   7   1 434.140 13.5077   6
   5   7   1 471.503 26.2420   7
  -6  -7  -1 9.20679 3.09639  13
   6   7   1 10.9513 2.70599  11
   6   7   1 9.71320 2.82609  11
   6   7   1 9.28319 1.93529   8
   6   7   1 16.6749 3.25367   6
   6   7   1 3.82490 4.03925   7
   6   7   1 5.01700 2.48796  13
   6   7   1 15.3533 4.88380  10
   6   7   1 10.7197 3.52908  12
   7   7   1 137.672 11.3060   7
   7   7   1 135.097 8.94994  12
   7   7   1 130.638 5.88893  11
   7   7   1 130.186 5.72924  11
   7   7   1 117.117 10.2587  10
   7   7   1 127.336 7.02165   6
   8   7   1 134.043 8.91418  12
   8   7   1 159.128 12.2310   7
   8   7   1 134.824 13.9135  10
   5  -8  -1 15.5465 6.49849   6
   5  -8  -1 34.3222 6.28527  13
   4  -8  -1 184.660 13.9434  11
   4  -8  -1 162.722 11.7527  13
   4  -8  -1 179.688 11.3038   6
  -4   8   1 161.668 11.0609  13
  -4   8   1 149.859 7.27089   6
   3  -8  -1 67.0530 9.26036  13
   3  -8  -1 76.6315 9.71557  11
   3  -8  -1 65.4010 9.73066   9
   3  -8  -1 56.6564 7.74668   6
  -3   8   1 64.3185 8.16781  13
  -3   8   1 72.7225 10.2982  11
  -3   8   1 77.4810 6.03489   6
  -3   8   1 68.2313 8.46957  12
   2  -8  -1 28.7293 6.13810  11
   2  -8  -1 37.2625 7.31971   9
   2  -8  -1 24.6554 6.02031  13
   2  -8  -1 23.8952 5.47752   6
  -2   8   1 37.2465 3.54059  10
  -2   8   1 29.6123 5.06209   6
  -2   8   1 31.5517 5.96248  12
  -2   8   1 30.0574 5.46115  11
  -2   8   1 29.0983 5.81409  13
   1  -8  -1 373.308 15.1585   6
   1  -8  -1 377.285 17.5689  13
   1  -8  -1 380.529 15.5304   9
   1  -8  -1 382.662 16.5809  11
  -1   8   1 400.252 11.9677  10
  -1   8   1 385.524 15.1405  11
  -1   8   1 414.695 15.3639  12
  -1   8   1 407.168 16.0629  13
  -1   8   1 387.868 14.2390   6
   0  -8  -1 35.2058 6.12328  11
   0  -8  -1 34.1714 5.31883   9
   0  -8  -1 39.0994 7.13618  13
   0  -8  -1 30.5609 5.59468   6
   0   8   1 40.4729 6.29776  13
   0   8   1 52.7215 9.29608  11
   0   8   1 39.3148 5.93082   6
   0   8   1 25.2706 5.17063  12
   0   8   1 31.2448 4.67879  10
  -1  -8  -1 263.327 11.7427   6
  -1  -8  -1 244.626 12.4630  11
  -1  -8  -1 271.086 13.8996  13
  -1  -8  -1 264.618 9.90483   9
   1   8   1 257.200 11.7012  12
   1   8   1 268.511 12.2656  13
   1   8   1 281.072 11.9668   6
   1   8   1 272.045 12.2009  11
   1   8   1 286.232 11.6021  10
  -2  -8  -1 138.224 10.0129  13
  -2  -8  -1 130.953 5.60338   9
  -2  -8  -1 137.600 8.28650   6
  -2  -8  -1 136.772 9.11059  11
   2   8   1 136.603 8.78458  11
   2   8   1 126.738 8.56517  13
   2   8   1 136.895 8.31076   6
   2   8   1 143.211 8.79117  10
   2   8   1 132.073 8.47387  12
  -3  -8  -1 73.6354 5.95407   6
  -3  -8  -1 70.9974 6.51299  11
   3   8   1 71.2727 6.60499  13
   3   8   1 76.9729 8.62637  10
   3   8   1 67.5225 6.19276   6
   3   8   1 63.6903 7.25505   8
   3   8   1 68.0802 7.66175  12
   3   8   1 76.6279 6.79101  11
   3   8   1 66.1486 7.43878  11
  -4  -8  -1 37.0870 5.50272  11
  -4  -8  -1 33.8730 5.71959  13
   4   8   1 33.8874 6.17117   7
   4   8   1 26.3900 5.10653  12
   4   8   1 29.8094 5.20483  13
   4   8   1 30.9024 4.06519   8
   4   8   1 31.8161 4.93883   6
   4   8   1 28.7648 5.05536  11
   4   8   1 29.9678 5.89204  10
   4   8   1 21.1026 4.30910  11
  -5  -8  -1 76.2526 6.94212  13
  -5  -8  -1 68.5140 6.03215  11
   5   8   1 81.1934 8.35530  10
   5   8   1 61.3202 4.44222   8
   5   8   1 63.7889 5.87765   6
   5   8   1 55.6018 6.83179  11
   5   8   1 71.5101 6.26482  11
   5   8   1 68.0163 8.59304   7
   5   8   1 73.7993 7.09278  12
   5   8   1 74.5015 6.41849  13
   6   8   1 118.454 7.47020  11
   6   8   1 144.246 11.2545   7
   6   8   1 110.456 10.0162  10
   6   8   1 140.191 7.98943   6
   6   8   1 113.284 8.64223  12
   7   8   1 94.7843 4.44438  13
   7   8   1 90.0765 12.6816   7
   7   8   1 92.9423 7.97527  12
   7   8   1 110.888 6.31691  11
   7   8   1 102.421 9.82781  10
   7   8   1 108.154 7.14343   6
   8   8   1 43.8158 6.35463  12
   8   8   1 44.1455 7.69258  10
   8   8   1 28.3567 1.37043  11
   4  -9  -1 5.77415 9.13866   9
   4  -9  -1 18.0516 5.53200  13
   4  -9  -1 14.1481 5.26781   6
   3  -9  -1 14.3486 5.13369  11
   3  -9  -1 19.4164 9.90738  13
   3  -9  -1 20.1220 5.82288   6
   3  -9  -1 21.7308 6.38603   9
  -3   9   1 13.7228 5.53222  12
  -3   9   1 24.7318 6.19267  13
  -3   9   1 12.2496 3.47644   6
   2  -9  -1 185.400 12.2536   9
   2  -9  -1 167.138 11.4481   6
   2  -9  -1 169.345 12.2701  11
   2  -9  -1 174.170 12.7916  13
  -2   9   1 178.398 6.91250  10
  -2   9   1 180.673 11.9153  13
  -2   9   1 171.201 10.9626  11
  -2   9   1 168.381 11.3665  12
  -2   9   1 165.440 9.77611   6
   1  -9  -1 109.461 9.23357   6
   1  -9  -1 102.464 9.92192  13
   1  -9  -1 108.068 9.13283   9
  -1   9   1 96.4631 8.44216  11
  -1   9   1 103.216 9.22195  13
  -1   9   1 99.3643 8.05309   6
  -1   9   1 104.617 8.81273  12
  -1   9   1 110.418 6.41852  10
   0  -9  -1 266.983 13.0433   6
   0  -9  -1 273.995 12.3547   9
   0  -9  -1 249.427 14.8164  13
   0  -9  -1 269.635 14.3271  11
   0   9   1 233.313 11.7730   6
   0   9   1 273.104 13.3926  11
   0   9   1 272.838 13.9534  13
   0   9   1 266.473 13.0949  12
   0   9   1 258.323 10.9379  10
  -1  -9  -1 59.9570 9.47731  13
  -1  -9  -1 49.7082 7.65194  11
  -1  -9  -1 58.4890 5.13679   9
   1   9   1 51.4918 6.49662  10
   1   9   1 50.6146 7.46029   6
   1   9   1 44.6414 8.88628  12
   1   9   1 54.2063 7.63380  11
   1   9   1 50.2401 7.28735  13
  -2  -9  -1 14.5208 4.52571  11
  -2  -9  -1 39.0876 6.00128   6
  -2  -9  -1 22.3913 3.29832   9
  -2  -9  -1 19.2840 5.62342  13
   2   9   1 25.8497 6.00456   6
   2   9   1 27.3190 5.87544  11
   2   9   1 21.9821 5.07996  10
  -3  -9  -1 247.205 11.0372   6
  -3  -9  -1 249.869 12.4959  11
  -3  -9  -1 231.394 4.96194   9
  -3  -9  -1 228.123 13.1824  13
   3   9   1 233.182 11.4701   6
   3   9   1 236.408 12.0494  12
   3   9   1 247.121 12.1680  13
   3   9   1 234.802 13.3396  11
   3   9   1 230.866 12.6217  11
  -4  -9  -1 41.8546 4.92049   6
  -4  -9  -1 45.3915 7.26416  13
  -4  -9  -1 44.5163 6.25020  11
   4   9   1 46.0894 7.10802  12
   4   9   1 42.8275 6.43473  11
   4   9   1 50.0278 5.60120   8
   4   9   1 48.8206 6.51076   6
   4   9   1 37.5252 6.16166  13
   4   9   1 45.8020 7.58969   7
   4   9   1 45.2912 7.44367  10
  -5  -9  -1 3.19344 1.60186   6
  -5  -9  -1 -0.7805 2.73185  13
   5   9   1 2.36284 3.34322  12
   5   9   1 -0.2551 3.38620  10
   5   9   1 0.04462 2.73943  11
   5   9   1 1.95117 2.76379   6
   5   9   1 2.49821 4.18216   7
   5   9   1 2.67539 2.30648   8
   5   9   1 -0.2440 2.70841  13
   6   9   1 95.2917 11.3773  10
   6   9   1 108.725 7.35990  13
   6   9   1 107.581 8.73445  12
   6   9   1 80.0161 10.2746   7
   6   9   1 83.3297 6.99294  11
   7   9   1 32.0071 7.25814  10
   7   9   1 24.2580 5.72731  12
   7   9   1 28.2034 4.54051  11
   7   9   1 19.8566 3.57009  13
   7   9   1 29.6044 4.88130   6
   3 -10  -1 74.8505 10.8570  11
   3 -10  -1 76.2939 10.2860   9
   3 -10  -1 102.427 9.68229   6
  -3  10   1 81.8555 6.87659   6
  -3  10   1 64.4776 9.25430  13
  -3  10   1 91.0432 15.1352  12
   2 -10  -1 -3.8154 3.20209   9
   2 -10  -1 -2.2072 4.17527  11
   2 -10  -1 -4.0478 3.64718  13
  -2  10   1 0.71846 4.23842  13
  -2  10   1 1.06009 3.03791   6
  -2  10   1 0.41705 4.07404  12
   1 -10  -1 115.635 9.42995   9
   1 -10  -1 77.6539 11.1661  13
   1 -10  -1 81.9876 10.2162  11
   1 -10  -1 83.8964 9.91483   6
  -1  10   1 96.1828 9.56213  12
  -1  10   1 87.8204 10.2798  11
  -1  10   1 85.9591 10.3460  13
  -1  10   1 96.4706 6.24539  10
  -1  10   1 82.9625 9.33317   6
   0 -10  -1 96.9819 7.91303   9
   0 -10  -1 86.3974 9.71866   6
   0 -10  -1 87.7320 10.6912  11
   0 -10  -1 81.2989 11.3687  13
   0  10   1 98.9331 8.86232   6
   0  10   1 97.0790 9.54138  13
   0  10   1 92.4325 9.16370  12
   0  10   1 96.4000 7.29979  10
   0  10   1 84.4676 8.26490  11
  -1 -10  -1 103.468 6.96286   9
  -1 -10  -1 87.6230 8.24660   6
  -1 -10  -1 109.102 9.86957  11
  -1 -10  -1 95.4457 11.7955  13
   1  10   1 78.8077 7.51295  10
   1  10   1 95.9932 10.1800   6
   1  10   1 76.5315 9.03853  12
   1  10   1 104.381 9.46942  13
   1  10   1 98.9626 8.63535  11
  -2 -10  -1 86.6167 10.6609  13
  -2 -10  -1 83.9764 8.12003   6
  -2 -10  -1 76.7654 5.13455   9
  -2 -10  -1 92.9876 9.11604  11
   2  10   1 76.2505 8.91552  12
   2  10   1 58.0615 9.03467  11
   2  10   1 86.8477 8.68071  13
   2  10   1 63.8304 8.07055   6
   2  10   1 87.4798 8.12512  10
  -3 -10  -1 25.5082 5.74107   6
  -3 -10  -1 29.1422 5.96478  11
  -3 -10  -1 32.4998 2.58749   9
  -3 -10  -1 32.2577 6.94369  13
   3  10   1 30.8532 5.52088   6
   3  10   1 24.0853 5.72726  12
   3  10   1 25.5568 5.98339  10
   3  10   1 19.3098 5.57237  13
  -4 -10  -1 110.512 9.43152  13
  -4 -10  -1 100.656 9.34517  11
  -4 -10  -1 119.704 7.34226   6
   4  10   1 110.422 9.21716  11
   4  10   1 124.691 10.4860   7
   4  10   1 94.8250 9.39267  10
   4  10   1 98.3661 8.84265  12
   4  10   1 101.670 8.38270   6
   4  10   1 116.957 9.40259  13
  -5 -10  -1 119.492 10.0984  13
  -5 -10  -1 117.691 5.77247   6
   5  10   1 115.075 10.6226  10
   5  10   1 112.793 8.68754   6
   5  10   1 114.362 9.08132  11
   5  10   1 113.575 9.15799  13
   5  10   1 106.749 10.3502   7
   5  10   1 121.156 9.85236  12
   6  10   1 0.61049 2.97586   6
   6  10   1 0.46229 3.19887  13
   6  10   1 4.83113 4.17939  12
   6  10   1 3.53385 3.41826  11
   6  10   1 1.01671 4.50943  10
   6  10   1 4.08229 4.79960   7
   7  10   1 25.9450 5.01341   6
   7  10   1 43.7657 6.74869  12
   7  10   1 39.9771 5.50022  13
   2 -11  -1 101.597 10.1897   9
   2 -11  -1 119.457 11.6903  11
  -2  11   1 127.940 11.4335  13
  -2  11   1 126.946 11.0396  12
  -2  11   1 80.7000 10.8111   6
   1 -11  -1 219.547 14.9728  11
   1 -11  -1 208.130 15.0654  13
   1 -11  -1 214.993 14.0216   6
  -1  11   1 263.650 20.2679   6
  -1  11   1 208.345 25.0362  12
  -1  11   1 210.469 13.8510  13
   0 -11  -1 73.8403 11.1545  13
   0 -11  -1 90.3310 7.87294   9
   0 -11  -1 105.642 12.9153  11
   0  11   1 73.9434 6.96092  10
   0  11   1 91.6709 11.3092  11
   0  11   1 91.7937 11.1980  13
   0  11   1 73.6430 9.88406  12
   0  11   1 84.1268 9.76688   6
  -1 -11  -1 97.4608 12.4423  13
  -1 -11  -1 137.504 11.5313  11
  -1 -11  -1 105.139 9.75954   6
   1  11   1 115.050 9.82066   6
   1  11   1 116.071 10.1343  11
   1  11   1 91.2082 10.9117  13
   1  11   1 113.171 9.03208  10
   1  11   1 118.474 10.6465  12
  -2 -11  -1 6.97495 5.30520  13
  -2 -11  -1 10.4547 3.49964   9
  -2 -11  -1 9.90542 4.80086   6
  -2 -11  -1 12.8849 5.35763  11
   2  11   1 22.7491 5.69282   6
   2  11   1 16.2616 5.56813  13
   2  11   1 18.5418 5.34708  12
   2  11   1 11.9684 4.64715  10
  -3 -11  -1 27.3903 7.37742  11
  -3 -11  -1 22.2608 5.48070   6
  -3 -11  -1 29.9692 7.28069  13
   3  11   1 20.2668 5.76975  13
   3  11   1 13.6126 5.29240  12
   3  11   1 24.8486 5.97452   6
   3  11   1 10.6738 4.96449  10
  -4 -11  -1 98.1391 7.47125   6
  -4 -11  -1 95.1984 11.5287  13
   4  11   1 81.8553 9.84953  12
   4  11   1 99.6715 9.28187  11
   4  11   1 106.630 8.95222   6
   4  11   1 76.9248 10.4043   7
   4  11   1 99.2117 9.27947  13
   4  11   1 104.538 10.0121  10
  -5 -11  -1 78.0051 5.54714   6
  -5 -11  -1 73.9249 10.2891  13
   5  11   1 54.0313 8.66868  10
   5  11   1 68.4503 10.2196   7
   5  11   1 80.5565 13.6127  12
   5  11   1 82.3338 10.3079  13
   5  11   1 70.8505 9.01329  11
   5  11   1 74.7578 8.85776   6
   6  11   1 135.257 9.88797   6
   6  11   1 140.956 9.84664  13
   6  11   1 125.301 10.6530  12
   0 -12  -1 35.1387 6.39610   9
   0 -12  -1 38.2595 8.73987  13
   0 -12  -1 59.1571 9.64823  11
   0  12   1 33.5937 7.89198  12
   0  12   1 48.9387 8.78244  13
   0  12   1 31.9188 5.64544  10
   0  12   1 42.1986 7.91756   6
  -1 -12  -1 15.4314 7.12523  13
  -1 -12  -1 17.4825 6.78831  11
  -1 -12  -1 24.4346 5.52929   9
  -1 -12  -1 36.0046 7.15509   6
   1  12   1 37.0094 7.54725  12
   1  12   1 27.6634 6.82346   6
   1  12   1 29.0106 6.97055  13
   1  12   1 37.2027 6.13816  10
  -2 -12  -1 -1.1582 3.68602   6
  -2 -12  -1 -1.8248 4.68925  13
  -2 -12  -1 -0.1359 4.34762  11
   2  12   1 -0.5596 4.17697  12
   2  12   1 0.83042 3.75212   6
   2  12   1 6.95476 4.84843  10
   2  12   1 8.76249 5.72071  13
  -3 -12  -1 27.8833 5.97008   6
  -3 -12  -1 43.7233 8.74862  13
   3  12   1 37.2608 7.10789   6
   3  12   1 60.0149 13.0215  10
   3  12   1 37.6777 7.88337  13
   3  12   1 36.7610 9.30096   7
   3  12   1 37.1035 7.57519  12
  -4 -12  -1 31.9276 8.06148  13
  -4 -12  -1 27.7047 5.66005   6
   4  12   1 27.6818 6.75485  11
   4  12   1 34.0704 7.71733   7
   4  12   1 26.7963 6.99677  13
   4  12   1 39.8694 7.96588  10
   4  12   1 27.9391 6.82305  12
   4  12   1 52.1168 7.62384   6
   5  12   1 96.4834 9.03129   6
   4  12  -2 2.77361 4.70476  10
   4  12  -2 -4.6573 3.18277   6
  -4 -12   2 5.14181 3.71953   6
  -4 -12   2 3.87126 5.23483  13
   3  12  -2 255.706 22.4668  13
   3  12  -2 206.420 18.4314  12
   3  12  -2 220.739 13.6782   6
   3  12  -2 243.566 14.8074  11
   3  12  -2 214.475 14.2646  10
  -3 -12   2 242.188 16.4831  13
  -3 -12   2 261.024 13.8344   6
   2  12  -2 -0.2498 3.76840  10
   2  12  -2 6.69027 4.68381  11
   2  12  -2 4.30659 4.67170  12
   2  12  -2 9.55964 5.31194   6
   2  12  -2 10.4442 5.40243  13
  -2 -12   2 6.63490 6.29490  13
  -2 -12   2 12.6051 5.62777  11
  -2 -12   2 5.13425 4.12480   6
   1  12  -2 71.5844 7.42706  10
   1  12  -2 47.6134 8.99648  13
   1  12  -2 63.5977 9.56258  11
   1  12  -2 85.4032 11.7350  12
  -1 -12   2 76.8762 10.8987  11
  -1 -12   2 65.7342 9.20484   6
  -1 -12   2 53.8280 9.79088  13
   6  11  -2 94.1404 15.6055   6
   6  11  -2 102.685 8.34246  13
   5  11  -2 26.5150 6.40881  10
   5  11  -2 37.8111 6.20885  11
   5  11  -2 36.3735 7.78339   7
   5  11  -2 34.7359 7.22051  12
   5  11  -2 44.8459 7.05316   6
   5  11  -2 29.8054 6.26990  13
  -5 -11   2 41.5406 8.69071  13
   4  11  -2 3.39323 4.16352  12
   4  11  -2 33.4467 10.0394  11
   4  11  -2 8.87384 5.45792  13
   4  11  -2 10.3698 4.84016   6
   4  11  -2 12.9371 5.50123  10
   4  11  -2 9.57761 4.14440   8
  -4 -11   2 3.74662 3.23795   6
   3  11  -2 6.11429 4.88222  10
   3  11  -2 10.6609 5.14151  12
   3  11  -2 19.8345 5.23039   6
   3  11  -2 20.3714 6.01639  11
   3  11  -2 12.5181 5.28555  13
  -3 -11   2 9.60637 4.77073   6
  -3 -11   2 16.4045 6.72122  13
  -3 -11   2 17.0511 5.47685  11
   2  11  -2 160.354 10.9475  10
   2  11  -2 164.127 12.6750  13
   2  11  -2 148.340 11.2423   6
   2  11  -2 170.827 12.1008  11
   2  11  -2 168.806 12.0178  12
  -2 -11   2 166.544 11.2895   6
  -2 -11   2 190.291 13.1626  11
  -2 -11   2 178.633 8.29563   9
  -2 -11   2 160.855 13.3775  13
   1  11  -2 11.9367 5.48767   6
   1  11  -2 20.5543 6.07123  13
   1  11  -2 8.69471 5.16393  11
   1  11  -2 23.4178 5.13110  10
   1  11  -2 6.03379 5.01604  12
  -1 -11   2 15.1168 5.72910   6
  -1 -11   2 21.1021 4.45248   9
  -1 -11   2 20.0078 6.80021  11
  -1 -11   2 11.4973 6.80067  13
   0  11  -2 47.4093 6.31223  10
   0  11  -2 38.6613 8.20275   6
   0  11  -2 33.5585 7.40466  13
   0  11  -2 36.3067 7.26966  11
   0  11  -2 35.5766 7.66123  12
   0 -11   2 48.1885 6.68716   9
   0 -11   2 47.1570 7.69395   6
   0 -11   2 35.7117 7.71073  11
  -1  11  -2 187.736 12.9933  12
  -1  11  -2 169.230 12.4083  11
  -1  11  -2 202.808 12.1060   6
  -1  11  -2 181.801 13.5201  13
   1 -11   2 173.154 12.2990   9
   1 -11   2 191.365 13.3082   6
   1 -11   2 149.183 13.5500  13
   1 -11   2 185.046 13.7744  11
   6  10  -2 -4.7022 3.72375  12
   6  10  -2 1.83523 2.99878  11
   6  10  -2 4.12038 4.62501  10
   6  10  -2 -0.9123 2.78529   6
   6  10  -2 -0.3519 3.09063  13
   6  10  -2 -2.4550 4.07913   7
   5  10  -2 243.986 12.5383   6
   5  10  -2 234.745 12.8095  13
   5  10  -2 247.427 15.3607  10
   5  10  -2 239.458 13.7921  12
   5  10  -2 249.082 10.9463   8
  -5 -10   2 253.067 14.5011  13
  -5 -10   2 250.042 9.14036   6
   4  10  -2 34.2062 6.77568  12
   4  10  -2 50.9702 7.34574   6
   4  10  -2 36.9252 6.34181  11
   4  10  -2 50.9486 8.97154  10
   4  10  -2 44.0102 7.50389  13
   4  10  -2 37.6511 5.86354   8
  -4 -10   2 39.1748 7.86928  13
  -4 -10   2 48.1557 5.77650   6
   3  10  -2 266.505 13.9234  13
   3  10  -2 277.072 13.9840  12
   3  10  -2 245.325 13.8550  10
   3  10  -2 251.935 13.0660   6
   3  10  -2 253.136 12.3959   8
   3  10  -2 287.242 14.2461  11
  -3 -10   2 306.635 16.4056  13
  -3 -10   2 271.174 12.6385   6
  -3 -10   2 273.507 14.6836  11
   2  10  -2 117.129 9.43105  10
   2  10  -2 116.267 9.94516  11
   2  10  -2 119.703 9.18554   8
   2  10  -2 114.639 10.2157  13
   2  10  -2 121.856 9.80212  12
   2  10  -2 117.723 9.43900   6
  -2 -10   2 131.635 21.1011  13
  -2 -10   2 119.016 9.09517   6
  -2 -10   2 121.934 6.43150   9
  -2 -10   2 133.170 10.5138  11
   1  10  -2 -2.0196 3.30288  12
   1  10  -2 2.00657 3.61093  11
   1  10  -2 2.87548 3.51495  10
   1  10  -2 2.33378 3.39095   6
   1  10  -2 3.39259 4.50458  13
  -1 -10   2 1.78258 2.95120   9
  -1 -10   2 1.39394 4.29944  11
  -1 -10   2 4.51631 3.82009   6
  -1 -10   2 -2.3146 3.86592  13
   0  10  -2 198.104 12.1612   6
   0  10  -2 185.132 9.97621  10
   0  10  -2 186.974 11.9431  12
   0  10  -2 208.544 12.7269  11
   0 -10   2 207.813 11.7376   9
   0 -10   2 191.193 14.1642  13
   0 -10   2 183.791 12.3433   6
  -1  10  -2 14.2814 3.37558  10
  -1  10  -2 21.4537 5.80282  12
  -1  10  -2 28.2097 5.79285   6
  -1  10  -2 27.4008 6.00857  11
   1 -10   2 17.4920 5.72326   9
   1 -10   2 4.37514 5.11915  13
   1 -10   2 10.9976 5.87205  11
   1 -10   2 11.9933 5.50485   6
  -2  10  -2 79.5381 9.42487  12
  -2  10  -2 85.0151 8.15692   6
  -2  10  -2 93.3538 11.5115  13
   2 -10   2 90.3216 11.3580  11
   2 -10   2 83.7540 11.3314  13
   2 -10   2 78.3079 10.4060   6
   2 -10   2 89.5133 11.0476   9
  -3  10  -2 80.6386 10.4458  13
  -3  10  -2 113.911 8.24189   6
  -3  10  -2 107.265 10.5408  12
   3 -10   2 99.0679 13.5435   9
   7   9  -2 136.226 8.86588   6
   7   9  -2 134.979 7.85941  11
   7   9  -2 140.657 12.4195   7
   7   9  -2 128.481 6.48664  13
   7   9  -2 121.864 12.1830  10
   7   9  -2 148.359 12.7787  12
   6   9  -2 139.446 8.21102  13
   6   9  -2 148.459 9.04031  11
   6   9  -2 139.031 9.01235   6
   6   9  -2 136.756 11.6407   7
   6   9  -2 125.690 11.4477  10
   6   9  -2 134.268 10.3578  12
   6   9  -2 131.177 7.23126   8
   5   9  -2 25.5407 3.98497   8
   5   9  -2 24.7593 5.53214  12
   5   9  -2 27.1064 6.46709  10
   5   9  -2 24.0942 5.14711  13
   5   9  -2 34.4675 8.23465   6
  -5  -9   2 27.7905 5.90920  13
   4   9  -2 85.2725 10.1174  10
   4   9  -2 91.6945 6.85201   8
   4   9  -2 92.3312 8.09867  13
   4   9  -2 82.7781 8.33754  12
   4   9  -2 93.6795 8.05732  11
  -4  -9   2 85.6217 9.88093  13
  -4  -9   2 94.6181 7.81659  11
  -4  -9   2 90.6092 6.09198   6
   3   9  -2 11.9273 4.38287  12
   3   9  -2 27.4961 5.83794  10
   3   9  -2 15.4309 4.06948   8
   3   9  -2 15.9080 4.92183   6
   3   9  -2 17.1805 4.83578  13
   3   9  -2 12.0613 4.16947  11
  -3  -9   2 16.1248 1.39588   9
  -3  -9   2 17.3580 4.22181   6
  -3  -9   2 14.5998 1.46788   9
  -3  -9   2 23.3975 5.24671  11
  -3  -9   2 23.0129 5.51313  13
   2   9  -2 42.5996 6.51346  11
   2   9  -2 45.8138 6.61437   8
   2   9  -2 51.5491 7.14302   6
   2   9  -2 42.3387 6.54625  10
   2   9  -2 43.0942 6.49149  12
   2   9  -2 43.1759 6.93828  13
  -2  -9   2 48.1139 6.49269   6
  -2  -9   2 71.4302 8.72665  11
  -2  -9   2 41.0997 3.80142   9
  -2  -9   2 55.7936 8.49917  13
   1   9  -2 175.882 10.7848  11
   1   9  -2 167.881 9.69189  10
   1   9  -2 182.399 11.3874  13
   1   9  -2 190.852 10.9924  12
   1   9  -2 179.339 10.4139   6
  -1  -9   2 180.162 12.6405  13
  -1  -9   2 175.134 10.6039   6
  -1  -9   2 199.317 9.36086   9
  -1  -9   2 187.035 12.0476  11
   0   9  -2 18.8588 4.07614  10
   0   9  -2 27.4969 5.66907  12
   0   9  -2 21.3592 5.21548  11
   0   9  -2 15.4659 4.55613   6
   0   9  -2 30.7673 10.0631  13
   0  -9   2 24.7083 5.87711  11
   0  -9   2 25.6451 5.13441   9
   0  -9   2 20.0616 5.22379   6
   0  -9   2 31.2406 7.25377  13
  -1   9  -2 6.07800 4.16971  12
  -1   9  -2 16.8472 4.51579   6
  -1   9  -2 12.3225 3.36699  10
   1  -9   2 15.5917 5.98884  13
   1  -9   2 11.3704 4.77773   6
   1  -9   2 19.8454 5.65509  11
  -2   9  -2 141.227 9.58222   6
  -2   9  -2 147.629 12.3902  11
  -2   9  -2 153.974 10.6352  12
   2  -9   2 131.790 11.4155  11
   2  -9   2 129.536 11.6302  13
   2  -9   2 158.520 11.1619   6
   2  -9   2 149.911 11.7251   9
  -3   9  -2 32.1272 5.05411   6
  -3   9  -2 42.9022 7.34918  12
  -3   9  -2 43.2401 6.84912  13
   3  -9   2 40.5416 7.80957   6
   3  -9   2 37.3139 8.61573   9
   4  -9   2 52.4455 7.98951   6
   7   8  -2 50.7458 7.43399  12
   7   8  -2 42.8570 3.21040  13
   7   8  -2 41.0198 4.63557  11
   7   8  -2 43.2236 5.48902   6
   6   8  -2 13.0401 5.49670   7
   6   8  -2 11.2969 2.75101   8
   6   8  -2 6.58415 4.51282  10
   6   8  -2 15.3550 3.69200  13
   6   8  -2 13.9942 4.55526  12
   6   8  -2 17.4119 3.85605   6
   6   8  -2 13.3368 3.60605  11
   5   8  -2 181.888 10.7437  12
   5   8  -2 195.258 8.71075   8
   5   8  -2 183.785 11.9452  10
   5   8  -2 212.794 9.98010   6
  -5  -8   2 186.937 10.8546  13
   4   8  -2 27.5682 4.99550  11
   4   8  -2 36.3680 4.81135   8
   4   8  -2 35.8648 5.67171  13
   4   8  -2 29.2224 6.35034  12
   4   8  -2 29.9265 6.59442  10
   4   8  -2 33.7953 5.31220   6
   4   8  -2 28.3858 5.50793  11
  -4  -8   2 24.3617 4.63832  11
  -4  -8   2 31.4650 5.97846  13
   3   8  -2 11.3067 4.26731  10
   3   8  -2 12.5345 3.51094   6
   3   8  -2 12.3063 3.22569   8
   3   8  -2 10.5702 3.64924  11
   3   8  -2 14.5978 4.30710  12
   3   8  -2 13.0523 3.88292  11
   3   8  -2 9.83926 3.87006  13
  -3  -8   2 9.75835 4.24988  13
  -3  -8   2 3.34613 3.10274  11
  -3  -8   2 6.95153 3.19970   6
   2   8  -2 93.4781 7.68859  13
   2   8  -2 95.9357 7.56332  10
   2   8  -2 99.1567 7.14069   8
   2   8  -2 82.4992 7.27932  12
   2   8  -2 108.536 7.57772   6
   2   8  -2 110.398 8.08572  11
  -2  -8   2 86.0370 4.87067   9
  -2  -8   2 82.4037 7.01538   6
  -2  -8   2 93.3125 7.76182  11
  -2  -8   2 84.9281 4.26389   9
  -2  -8   2 81.4379 8.09670  13
   1   8  -2 67.7692 7.69207  13
   1   8  -2 65.6551 6.49554   8
   1   8  -2 68.5764 6.47532   6
   1   8  -2 75.7893 8.51437  11
   1   8  -2 64.1687 6.21604  10
   1   8  -2 70.4235 6.80750  12
  -1  -8   2 80.1843 5.88793   9
  -1  -8   2 73.7982 8.42919  11
  -1  -8   2 69.8721 7.61769   6
  -1  -8   2 88.4365 10.3208  13
   0   8  -2 356.537 13.8342   6
   0   8  -2 340.911 14.7513  13
   0   8  -2 352.354 14.3673  11
   0   8  -2 341.888 12.0030  10
   0   8  -2 343.503 13.9287  12
   0  -8   2 334.422 14.1724   6
   0  -8   2 344.946 16.3505  13
   0  -8   2 336.419 13.4442   9
   0  -8   2 327.972 15.2116  11
  -1   8  -2 17.5727 3.21980  10
  -1   8  -2 14.6426 4.68225  13
  -1   8  -2 24.7750 4.64675  11
  -1   8  -2 27.7537 5.15313   6
  -1   8  -2 25.0015 5.18320  12
   1  -8   2 21.7872 6.95788  13
   1  -8   2 16.6918 5.07718  11
   1  -8   2 13.6713 4.77070   9
   1  -8   2 24.3083 6.04599   6
  -2   8  -2 59.2149 7.64286  11
  -2   8  -2 51.6655 6.58336   6
  -2   8  -2 50.0603 7.63904  13
  -2   8  -2 57.5597 7.44087  12
  -2   8  -2 48.5758 3.21898  10
   2  -8   2 34.2437 7.01306   9
   2  -8   2 64.9076 9.48620  11
   2  -8   2 49.1636 8.08120  13
   2  -8   2 60.9805 7.87059   6
  -3   8  -2 47.0273 7.29002  13
  -3   8  -2 42.7443 5.72152   6
  -3   8  -2 47.0297 7.02131  12
   3  -8   2 37.2489 7.33209  11
   3  -8   2 29.4334 6.88313  13
   3  -8   2 32.7832 6.44326   6
   3  -8   2 41.1232 8.15936   9
  -4   8  -2 6.96230 4.61596  13
  -4   8  -2 3.28808 2.38841   6
   4  -8   2 11.3902 4.73437   6
   4  -8   2 7.38620 5.59222   9
   4  -8   2 3.87921 4.03689  11
   4  -8   2 4.78551 5.11178  13
   8   7  -2 159.436 10.4778  12
   8   7  -2 174.985 13.1326  10
   8   7  -2 162.639 12.7870   7
   7   7  -2 82.7625 7.51475  12
   7   7  -2 84.1546 4.40194  11
   7   7  -2 84.3485 5.85469   6
   7   7  -2 75.0264 4.27314  11
   7   7  -2 62.6570 9.25578  10
   7   7  -2 69.6744 9.75624   7
   6   7  -2 43.8766 5.08660   6
   6   7  -2 34.4220 7.03962   7
   6   7  -2 32.9410 4.34766  11
   6   7  -2 40.8045 3.94029   8
   6   7  -2 33.4204 6.64433  10
   6   7  -2 30.4795 3.73452  13
   6   7  -2 36.8967 4.57385  11
   6   7  -2 36.0234 5.93910  12
   5   7  -2 17.3031 4.29017  12
   5   7  -2 16.6478 4.65372  10
   5   7  -2 17.2485 3.47311  13
   5   7  -2 12.1191 3.17987  11
   5   7  -2 19.1055 3.74632  13
   5   7  -2 20.1735 3.75105   6
   5   7  -2 16.2923 3.27491   8
  -5  -7   2 20.8562 4.13952  13
  -5  -7   2 13.1812 3.27390  11
   4   7  -2 8.76789 3.29621  13
   4   7  -2 6.24053 3.32253  12
   4   7  -2 9.51357 2.64317   8
   4   7  -2 9.64464 3.02045   6
   4   7  -2 11.5159 3.21215  11
   4   7  -2 4.89731 2.67917  11
   4   7  -2 9.53965 4.08309  10
  -4  -7   2 10.1153 2.20733   6
  -4  -7   2 2.82386 2.82910  13
   3   7  -2 277.025 12.1432   8
   3   7  -2 291.457 11.3295  11
   3   7  -2 285.278 12.4928  10
   3   7  -2 298.725 12.0908  12
   3   7  -2 285.704 11.0033   6
   3   7  -2 282.517 12.1677  11
   3   7  -2 303.322 11.8996  13
  -3  -7   2 296.518 12.2866  11
  -3  -7   2 282.664 10.4094   6
  -3  -7   2 298.988 13.2150  13
   2   7  -2 97.8887 7.34866  11
   2   7  -2 96.1153 6.74413   6
   2   7  -2 93.4859 6.76088  12
   2   7  -2 89.3446 6.83021  13
   2   7  -2 89.2958 6.87287  10
   2   7  -2 84.5196 6.74626  11
   2   7  -2 90.9274 6.23883   8
  -2  -7   2 99.5776 6.62865   6
  -2  -7   2 89.1662 4.44709   9
  -2  -7   2 103.392 4.16213   9
  -2  -7   2 94.3468 7.95259  13
  -2  -7   2 93.8344 7.15607  11
   1   7  -2 30.7327 5.11214  13
   1   7  -2 24.9698 4.32795   8
   1   7  -2 44.0955 5.85962  11
   1   7  -2 30.0042 4.54609   6
   1   7  -2 33.7746 5.14205  12
   1   7  -2 39.1209 5.06390  10
  -1  -7   2 46.8066 6.14585  11
  -1  -7   2 37.9910 5.30727   6
  -1  -7   2 35.8294 6.08649  13
  -1  -7   2 40.6857 4.64455   9
   0   7  -2 72.4692 5.42026  10
   0   7  -2 80.7706 6.47982  11
   0   7  -2 68.1112 6.17231  12
   0   7  -2 62.7335 5.84077   6
   0   7  -2 74.3493 6.61846  13
   0   7  -2 70.5328 6.51231   8
   0  -7   2 77.8242 7.23920   9
   0  -7   2 74.9514 6.53322   6
   0  -7   2 79.0792 7.46468  11
   0  -7   2 68.6575 8.48566  13
  -1   7  -2 158.820 6.83131  10
  -1   7  -2 166.941 9.68380  13
  -1   7  -2 165.350 9.38855  11
  -1   7  -2 168.678 9.06201  12
  -1   7  -2 150.385 8.59342   6
   1  -7   2 156.935 10.6389  13
   1  -7   2 167.778 9.62404   6
   1  -7   2 163.450 9.95280   9
   1  -7   2 151.361 9.99880  11
  -2   7  -2 18.6131 4.35515  13
  -2   7  -2 23.4706 4.86330  12
  -2   7  -2 19.5855 2.46177  10
  -2   7  -2 23.8943 4.56376   6
  -2   7  -2 22.8076 4.65275  11
   2  -7   2 17.8356 5.02990   9
   2  -7   2 21.6254 4.28407  11
   2  -7   2 18.6919 4.93393  11
   2  -7   2 22.5453 6.56997  13
   2  -7   2 23.2850 4.70382   6
  -3   7  -2 129.727 9.33055  13
  -3   7  -2 126.570 7.32352   6
  -3   7  -2 134.484 8.83445  12
  -3   7  -2 128.533 8.34629  11
   3  -7   2 110.220 9.52273  11
   3  -7   2 141.383 11.4994   9
   3  -7   2 129.902 9.40497   6
   3  -7   2 126.873 9.82906  13
  -4   7  -2 0.69234 1.90658   6
  -4   7  -2 2.21753 3.45847  13
   4  -7   2 1.74137 4.09409  11
   4  -7   2 -0.2551 3.37665  13
   4  -7   2 2.57632 4.67927   9
   4  -7   2 -0.0517 2.97062   6
   5  -7   2 3.30057 3.71475   6
   5  -7   2 9.59160 4.55541  11
   5  -7   2 11.5516 6.25748   9
   8   6  -2 7.08219 4.65159   7
   8   6  -2 6.83503 4.46384  10
   8   6  -2 9.09102 3.51906  12
   7   6  -2 186.220 12.6729   7
   7   6  -2 173.457 8.85920   6
   7   6  -2 164.176 11.5115  10
   7   6  -2 174.898 10.4424  12
   6   6  -2 195.742 7.17259  11
   6   6  -2 205.075 5.67957  13
   6   6  -2 198.331 11.6960  10
   6   6  -2 196.450 5.65284  13
   6   6  -2 198.356 12.2073   7
   6   6  -2 183.745 10.2969  12
   6   6  -2 194.202 8.06799   6
   6   6  -2 204.526 7.44099  11
   5   6  -2 331.167 10.6910   6
   5   6  -2 324.449 14.3647  10
   5   6  -2 335.273 11.1727  13
   5   6  -2 346.625 10.6282  11
   5   6  -2 341.693 14.6457   7
   5   6  -2 332.793 10.2893   8
   5   6  -2 347.602 13.4157  12
   5   6  -2 296.276 13.6808  11
   5   6  -2 319.496 10.0087  13
  -5  -6   2 315.339 10.4451  11
  -5  -6   2 332.164 11.9803  13
   4   6  -2 56.3910 7.31267  10
   4   6  -2 60.0416 6.67186  12
   4   6  -2 52.3978 4.78309  13
   4   6  -2 52.2880 4.55331  11
   4   6  -2 50.1188 4.34125   6
   4   6  -2 55.1865 4.31875   8
   4   6  -2 54.1679 4.88979  13
   4   6  -2 54.8211 4.74880  11
  -4  -6   2 58.6605 5.31637  13
  -4  -6   2 49.9242 3.26673   6
  -4  -6   2 57.0111 2.51795   6
  -4  -6   2 50.2417 4.89733  11
   3   6  -2 234.352 12.2616  13
   3   6  -2 271.185 9.10857   8
   3   6  -2 243.529 10.2678  12
   3   6  -2 258.172 10.5102  11
   3   6  -2 250.614 9.53524  11
   3   6  -2 244.671 9.25294   6
   3   6  -2 257.208 11.2022  10
  -3  -6   2 259.887 10.4517  11
  -3  -6   2 271.938 11.4243  13
  -3  -6   2 267.433 8.54964   6
  -3  -6   2 256.903 8.16759   6
   2   6  -2 34.3155 4.90593  11
   2   6  -2 32.7430 4.34338  11
   2   6  -2 34.9284 4.20349   8
   2   6  -2 28.2478 4.30734  12
   2   6  -2 28.4161 4.38190   6
   2   6  -2 38.7890 5.30609  10
   2   6  -2 32.7653 4.49597  13
  -2  -6   2 44.9474 4.88177   6
  -2  -6   2 35.9937 2.58360   9
  -2  -6   2 39.2706 5.82432  11
  -2  -6   2 34.3289 2.20776   9
  -2  -6   2 28.0367 5.12252  13
   1   6  -2 445.589 14.2162  13
   1   6  -2 476.097 14.0853  11
   1   6  -2 476.951 13.9179  12
   1   6  -2 454.710 13.2790   8
   1   6  -2 469.614 13.6459   6
   1   6  -2 474.602 13.6639  10
   1   6  -2 447.545 15.2610  11
  -1  -6   2 479.295 15.3925  11
  -1  -6   2 455.941 12.3280   9
  -1  -6   2 484.845 16.3211  13
  -1  -6   2 486.002 14.1160   6
   0   6  -2 121.065 7.52722  13
   0   6  -2 116.908 6.05158  10
   0   6  -2 108.400 6.84383  11
   0   6  -2 118.973 7.30551   8
   0   6  -2 122.176 6.85900  12
   0  -6   2 111.949 7.01855   6
   0  -6   2 118.714 7.95972  11
   0  -6   2 115.972 8.40931  13
  -1   6  -2 510.966 12.2678  10
  -1   6  -2 528.178 14.9727   6
  -1   6  -2 501.965 14.6530  12
  -1   6  -2 488.494 15.2358  11
   1  -6   2 512.105 17.6053  13
   1  -6   2 526.105 16.0026   6
   1  -6   2 493.609 15.4600  11
   1  -6   2 517.413 17.2406  11
  -2   6  -2 272.140 7.96526  10
  -2   6  -2 271.562 12.0118  13
  -2   6  -2 285.485 11.4626  11
  -2   6  -2 285.277 10.6410   6
  -2   6  -2 283.393 11.0943  12
   2  -6   2 286.111 12.7943  11
   2  -6   2 280.841 11.8778   6
   2  -6   2 274.373 13.3224   9
   2  -6   2 286.693 11.6819  11
   2  -6   2 296.405 13.6383  13
  -3   6  -2 0.12266 1.95267   6
  -3   6  -2 1.92232 2.91491  12
  -3   6  -2 2.50707 2.65723  11
  -3   6  -2 0.86973 2.39629  13
   3  -6   2 4.43093 3.17360   6
   3  -6   2 4.61627 3.58028  11
   3  -6   2 5.18666 4.14390   9
   3  -6   2 11.6900 4.01883  13
   3  -6   2 0.49813 1.96892  11
  -4   6  -2 307.755 13.2668  13
  -4   6  -2 303.759 9.10892   6
   4  -6   2 291.984 13.9073  11
   4  -6   2 298.895 14.1497  13
   4  -6   2 297.293 13.3689   6
   4  -6   2 287.486 16.2326   9
   5  -6   2 356.548 19.4110   9
   5  -6   2 360.411 15.4556  11
   5  -6   2 346.707 15.2223  13
   6  -6   2 95.1832 8.28062   6
   6  -6   2 88.7898 7.38571  13
   8   5  -2 29.5852 6.04290  10
   8   5  -2 16.4593 4.30290  12
   8   5  -2 26.9339 5.77077   7
   7   5  -2 62.8168 5.85693   8
   7   5  -2 50.8973 7.27645   7
   7   5  -2 62.2666 8.49003  10
   7   5  -2 60.4393 7.26473  12
   6   5  -2 58.5682 3.22880  11
   6   5  -2 65.4144 3.02285  11
   6   5  -2 58.9065 2.33916   9
   6   5  -2 66.1178 2.31173   9
   6   5  -2 49.8841 7.21531   7
   6   5  -2 59.2124 3.89299   6
   6   5  -2 68.0647 4.83791   8
   6   5  -2 62.9705 6.09033  12
   6   5  -2 64.9067 7.95098  10
  -6  -5   2 52.6686 3.41394  13
   5   5  -2 538.761 17.7598   7
   5   5  -2 517.021 12.0261  13
   5   5  -2 530.861 12.3157  13
   5   5  -2 545.517 13.4266   8
   5   5  -2 549.953 12.3235  11
   5   5  -2 520.724 16.0191  12
   5   5  -2 546.555 12.8869   6
   5   5  -2 540.725 17.8958  10
   5   5  -2 533.288 13.0146  11
  -5  -5   2 515.843 14.2709  13
  -5  -5   2 530.984 12.3081  11
   4   5  -2 605.888 15.2666  13
   4   5  -2 602.400 16.6368  12
   4   5  -2 595.492 17.9691  10
   4   5  -2 607.954 14.0529  11
   4   5  -2 598.817 13.9438   8
   4   5  -2 607.409 13.9561   6
   4   5  -2 565.004 14.5843  11
  -4  -5   2 586.421 14.5505  11
  -4  -5   2 593.049 15.7369  13
   3   5  -2 25.5764 4.44061  10
   3   5  -2 33.7574 4.33222  13
   3   5  -2 34.0214 4.26136  11
   3   5  -2 25.9882 3.48694  11
   3   5  -2 36.8723 3.95382   6
   3   5  -2 30.0956 3.34652   8
  -3  -5   2 27.3432 2.55462   6
  -3  -5   2 29.6080 2.91454   8
  -3  -5   2 28.4459 2.34470   6
  -3  -5   2 35.9459 4.83222  13
   2   5  -2 492.108 14.0878  10
   2   5  -2 478.470 12.8932  11
   2   5  -2 497.178 13.7546  12
   2   5  -2 484.659 12.5794   6
   2   5  -2 502.323 13.3167  13
   2   5  -2 504.705 12.3516   8
   2   5  -2 480.426 14.0611  11
  -2  -5   2 503.580 8.82648   9
  -2  -5   2 507.055 12.6311   6
  -2  -5   2 492.052 12.1191   6
  -2  -5   2 501.211 9.47294   9
  -2  -5   2 498.163 14.0660  11
  -2  -5   2 500.413 14.9587  13
   1   5  -2 69.6395 17.7311   1
   1   5  -2 51.3380 4.31557  10
   1   5  -2 53.1869 4.64484  13
   1   5  -2 60.7459 4.30740   6
   1   5  -2 55.7769 4.52631  11
   1   5  -2 60.9899 4.45914   8
   1   5  -2 58.4285 4.93130  11
   1   5  -2 54.1037 4.49069  12
  -1  -5   2 58.5255 4.65064   6
  -1  -5   2 64.7772 5.67496  13
  -1  -5   2 57.3213 18.4829   1
  -1  -5   2 57.2971 5.10206  11
   0   5  -2 677.759 15.1455  10
   0   5  -2 683.270 16.3914   6
   0   5  -2 686.832 16.6993   8
   0   5  -2 690.639 17.1320  13
   0   5  -2 687.903 16.1712  12
   0  -5   2 657.468 18.6438  13
   0  -5   2 669.271 16.7662   6
   0  -5   2 668.446 16.8147  11
   0  -5   2 680.881 18.0825  11
  -1   5  -2 674.247 17.6443  13
  -1   5  -2 707.540 14.2796  10
  -1   5  -2 712.517 16.7059  12
  -1   5  -2 693.820 17.3896  11
  -1   5  -2 726.558 16.8972   6
   1  -5   2 671.534 17.4837  11
   1  -5   2 698.501 18.9985  11
   1  -5   2 712.574 19.8283  13
  -2   5  -2 -1.0071 1.90455  12
  -2   5  -2 1.46734 0.98040  10
  -2   5  -2 4.34647 3.30149   6
  -2   5  -2 2.26785 1.35386   7
  -2   5  -2 2.36632 2.21387  13
  -2   5  -2 4.79344 2.39664  11
   2  -5   2 2.24365 2.19946   6
   2  -5   2 2.21424 2.62051  11
   2  -5   2 1.75581 2.71780  13
   2  -5   2 0.75890 1.83749  11
  -3   5  -2 388.470 12.3930   7
  -3   5  -2 419.547 14.0773  13
  -3   5  -2 381.819 15.3548  12
  -3   5  -2 406.615 11.5139   6
  -3   5  -2 402.121 13.2664  11
   3  -5   2 400.609 13.5694  13
   3  -5   2 415.821 12.0632   7
   3  -5   2 399.294 13.3288  11
   3  -5   2 428.233 17.0159   9
   3  -5   2 387.785 14.3698  11
   3  -5   2 434.657 14.2021   6
   3  -5   2 417.438 15.4115  13
  -4   5  -2 28.8113 2.48565   6
  -4   5  -2 31.7922 2.64998   6
  -4   5  -2 39.7786 5.35021  13
   4  -5   2 36.5996 5.41990  13
   4  -5   2 39.5412 3.91203   7
   4  -5   2 35.4637 5.81799  11
   4  -5   2 39.6573 6.24956  13
   4  -5   2 38.0130 7.37043   9
   4  -5   2 38.8210 5.52398   6
   4  -5   2 26.2090 4.54215  11
  -5   5  -2 67.4625 6.03552  13
   5  -5   2 57.4363 9.19746   9
   5  -5   2 70.1458 6.98390  11
   5  -5   2 90.8116 7.34712  13
   5  -5   2 67.7740 4.78232   7
   5  -5   2 82.5310 6.75647   6
   6  -5   2 169.557 9.85433  11
   6  -5   2 140.456 12.8220   9
   6  -5   2 135.823 9.05268   6
   8   4  -2 82.8578 7.66370   7
   8   4  -2 81.1897 7.68879  10
   7   4  -2 57.7757 6.78449  12
   7   4  -2 55.7118 4.11852   9
   7   4  -2 42.4939 7.64456   7
   7   4  -2 57.4614 4.88052   8
   6   4  -2 17.3215 3.23296   8
   6   4  -2 15.6566 3.83417  12
   6   4  -2 19.1151 4.60428   7
   6   4  -2 10.7485 1.87029   6
   6   4  -2 16.5433 2.71117   9
   6   4  -2 17.3246 4.50160  10
   5   4  -2 1059.50 23.8621  12
   5   4  -2 999.357 24.8531   7
   5   4  -2 1023.84 25.1808  10
   5   4  -2 959.720 18.4766   6
   5   4  -2 1008.15 20.5746   8
   5   4  -2 1004.23 17.4435  11
   5   4  -2 1032.60 17.1057  11
   5   4  -2 998.372 18.1557   6
  -5  -4   2 960.945 18.6068  13
   4   4  -2 13.9482 2.43776   8
   4   4  -2 13.2842 3.16754  12
   4   4  -2 14.8610 2.14280   6
   4   4  -2 17.8513 2.29913  13
   4   4  -2 19.7493 4.15129  10
   4   4  -2 13.2224 2.22256  13
   4   4  -2 15.4903 2.50442  11
   4   4  -2 13.9289 1.13622   9
   4   4  -2 18.5129 2.46278  11
   4   4  -2 16.2524 2.20081   6
  -4  -4   2 17.7817 2.74898  13
  -4  -4   2 13.1942 2.14613  11
   3   4  -2 380.922 11.4278  12
   3   4  -2 384.053 9.51734   6
   3   4  -2 372.359 10.4758  11
   3   4  -2 378.946 10.7657  13
   3   4  -2 366.626 12.0345  10
   3   4  -2 361.601 9.67259   6
   3   4  -2 383.705 9.96293  13
   3   4  -2 372.315 9.63666  11
   3   4  -2 387.284 9.80796   8
  -3  -4   2 378.374 7.28282   6
  -3  -4   2 396.132 10.3562   8
  -3  -4   2 398.049 10.8452  11
  -3  -4   2 363.174 10.9179  13
  -3  -4   2 380.486 7.29165   6
   2   4  -2 123.802 6.41595  10
   2   4  -2 129.222 5.25244   8
   2   4  -2 124.491 19.0619   1
   2   4  -2 137.306 5.74684   6
   2   4  -2 131.778 6.47945  13
   2   4  -2 141.356 5.76440  11
   2   4  -2 128.808 6.09747  12
   2   4  -2 133.144 7.23020  11
   2   4  -2 143.111 6.03679  13
   2   4  -2 139.151 5.47167   6
  -2  -4   2 131.151 6.16635  11
  -2  -4   2 129.156 5.31767   8
  -2  -4   2 125.547 5.12988   6
  -2  -4   2 135.138 5.05632   6
   1   4  -2 407.664 11.0747  10
   1   4  -2 431.103 10.6463   8
   1   4  -2 421.703 11.2256  13
   1   4  -2 429.935 12.1405  11
   1   4  -2 419.111 35.0097   1
   1   4  -2 427.360 11.1173  11
   1   4  -2 399.568 12.1124   7
   1   4  -2 432.174 11.2406  12
   1   4  -2 414.484 10.6926   6
  -1  -4   2 410.007 10.5347   6
  -1  -4   2 446.256 29.7354   1
  -1  -4   2 446.936 11.3235   6
  -1  -4   2 420.667 10.6950   8
  -1  -4   2 427.920 12.6649  13
  -1  -4   2 420.871 12.0305  11
  -1  -4   2 400.447 10.9936  11
   0   4  -2 444.999 13.8313  13
   0   4  -2 471.277 11.6814  12
   0   4  -2 474.502 11.0530  10
   0   4  -2 433.553 11.8015   7
   0   4  -2 491.169 32.4775   1
   0   4  -2 460.995 13.3279  11
   0   4  -2 484.865 12.1590   8
   0   4  -2 468.949 12.3471  13
   0  -4   2 424.530 30.8665   1
   0  -4   2 487.938 12.4441  11
   0  -4   2 471.338 13.7876  13
   0  -4   2 456.348 11.8674  12
   0  -4   2 459.903 12.9959  11
   0  -4   2 464.148 12.0728   6
   0  -4   2 443.386 12.1950  13
  -1   4  -2 25.8873 2.19704  10
  -1   4  -2 22.4260 3.01211   6
  -1   4  -2 24.0332 3.36138  11
  -1   4  -2 22.7774 3.08507  12
  -1   4  -2 26.0749 3.52838  13
  -1   4  -2 21.5125 2.78411   7
  -1   4  -2 22.0498 3.48507   8
  -1   4  -2 30.0287 10.3112   1
   1  -4   2 30.5111 3.87771  11
   1  -4   2 24.4871 3.32649   7
   1  -4   2 21.8257 4.16363  13
   1  -4   2 24.2936 3.97111  11
   1  -4   2 22.9037 3.35722  13
   1  -4   2 25.8920 3.47346   6
   1  -4   2 20.5391 10.0338   1
  -2   4  -2 215.055 6.91738   7
  -2   4  -2 212.587 8.14732  11
  -2   4  -2 200.833 8.31569  13
  -2   4  -2 207.887 9.62061   6
  -2   4  -2 204.193 7.76797  12
  -2   4  -2 216.222 7.67613   6
  -2   4  -2 210.828 4.11516  10
   2  -4   2 215.973 8.48410   6
   2  -4   2 200.431 8.15800  13
   2  -4   2 199.229 8.12619  11
   2  -4   2 219.330 10.9631  11
   2  -4   2 221.382 7.57611   7
   2  -4   2 207.967 10.6057  13
  -3   4  -2 199.728 6.79903   6
  -3   4  -2 194.627 6.78903   6
  -3   4  -2 196.252 8.18372  11
  -3   4  -2 193.004 6.70842   7
  -3   4  -2 198.463 8.59652  13
  -3   4  -2 193.209 8.07283  12
   3  -4   2 205.771 9.34446  11
   3  -4   2 192.978 8.43662  11
   3  -4   2 207.050 7.48259   7
   3  -4   2 213.313 9.97223  13
   3  -4   2 194.820 8.18198  13
   3  -4   2 194.562 8.47683   6
  -4   4  -2 74.1832 5.16053  11
  -4   4  -2 62.8823 5.26955  13
  -4   4  -2 77.8867 3.59707   6
  -4   4  -2 71.3462 4.31500   7
   4  -4   2 76.5847 9.17130   9
   4  -4   2 71.6945 4.63706   7
   4  -4   2 70.1327 5.75731   6
   4  -4   2 79.2895 6.57793  13
   4  -4   2 68.1183 4.96487  13
   4  -4   2 74.3389 6.31764  11
   4  -4   2 80.0707 5.44662  11
  -5   4  -2 109.601 6.96666  13
   5  -4   2 105.678 7.38521  11
   5  -4   2 119.148 6.91762  11
   5  -4   2 125.350 10.8045   9
   5  -4   2 125.809 7.53156   6
   5  -4   2 112.905 7.55034  13
   5  -4   2 128.032 5.87669   7
   6  -4   2 26.3123 4.55792   6
   6  -4   2 25.0180 5.01071  11
   7  -4   2 91.1310 5.92269  11
   8   3  -2 89.3227 6.96114  12
   8   3  -2 99.1186 8.23461  10
   8   3  -2 93.5979 7.25594   9
   8   3  -2 89.3974 8.38840   8
   7   3  -2 80.1007 6.25220  12
   7   3  -2 79.5596 5.70205   9
   7   3  -2 73.8110 7.19992  10
   7   3  -2 64.9668 6.58187   7
   7   3  -2 85.7878 5.93606   8
   6   3  -2 311.865 6.57913   6
   6   3  -2 333.368 12.1252  12
   6   3  -2 297.990 6.61451   6
   6   3  -2 328.431 11.3009   8
   6   3  -2 326.804 13.1548   7
   6   3  -2 331.515 10.7494   9
   6   3  -2 325.310 13.1761  10
   5   3  -2 35.5020 3.76816   9
   5   3  -2 35.3797 1.95679   6
   5   3  -2 35.3657 5.22757  10
   5   3  -2 48.2390 5.93696   7
   5   3  -2 39.3610 4.36779   8
  -5  -3   2 38.6292 1.49027  13
  -5  -3   2 36.1058 1.40670  13
   4   3  -2 581.030 13.4436   8
   4   3  -2 586.498 10.5929  11
   4   3  -2 580.136 10.7260   6
   4   3  -2 579.548 10.9171  11
   4   3  -2 564.655 9.11898  13
   4   3  -2 583.941 15.0391  12
   4   3  -2 557.940 10.8138   6
   4   3  -2 560.489 15.5550   7
   4   3  -2 587.555 15.9904  10
   4   3  -2 576.214 9.33097  13
  -4  -3   2 576.819 10.3438  11
   3   3  -2 245.136 6.15356   6
   3   3  -2 247.440 6.86174  11
   3   3  -2 244.117 17.0969   1
   3   3  -2 228.965 7.07132   8
   3   3  -2 244.212 6.93373  13
   3   3  -2 248.330 9.11408  10
   3   3  -2 242.350 5.04519   9
   3   3  -2 248.636 6.48194  11
   3   3  -2 251.263 8.54333  12
   3   3  -2 240.490 6.31730   6
   3   3  -2 241.333 6.33704  13
  -3  -3   2 239.017 6.49562  13
  -3  -3   2 249.586 7.45658  13
  -3  -3   2 236.573 16.2849   1
  -3  -3   2 241.918 6.80678  11
  -3  -3   2 247.638 7.62811   8
   2   3  -2 102.051 32.0333   5
   2   3  -2 92.0764 25.1530   2
   2   3  -2 82.2994 3.84458   8
   2   3  -2 80.5669 4.34505  13
   2   3  -2 83.2585 4.22052  11
   2   3  -2 77.4691 3.92110   6
   2   3  -2 86.1230 4.63876  12
   2   3  -2 97.6458 34.5162   5
   2   3  -2 79.4529 12.9484   1
   2   3  -2 70.8414 24.5883   2
   2   3  -2 87.1046 3.93058  11
   2   3  -2 79.3286 3.89827  13
   2   3  -2 84.8748 4.84342  10
   2   3  -2 83.6035 3.85415   6
  -2  -3   2 102.303 14.5222   1
  -2  -3   2 79.3328 4.46228  13
  -2  -3   2 83.3622 24.8915   2
  -2  -3   2 85.5639 3.77456  11
  -2  -3   2 79.9506 3.11682   6
  -2  -3   2 81.3421 3.89021   8
  -2  -3   2 83.1834 3.86469  13
  -2  -3   2 83.3995 2.00779   9
  -2  -3   2 83.6383 3.35456   6
  -2  -3   2 104.269 33.1582   5
  -2  -3   2 85.7052 4.63936  12
   1   3  -2 1090.93 83.8019   2
   1   3  -2 980.784 70.6927   2
   1   3  -2 972.509 18.9395  11
   1   3  -2 933.149 17.9081   6
   1   3  -2 936.883 17.2917   6
   1   3  -2 956.695 79.2062   5
   1   3  -2 973.157 17.8133  11
   1   3  -2 950.350 18.3195  10
   1   3  -2 943.779 17.8689  13
   1   3  -2 959.311 19.4149  13
   1   3  -2 967.289 93.5075   5
   1   3  -2 992.179 17.4492   8
   1   3  -2 942.000 39.6774   1
  -1  -3   2 962.957 17.4738   8
  -1  -3   2 965.953 17.9242  11
  -1  -3   2 922.217 67.0750   2
  -1  -3   2 940.777 19.2357  13
  -1  -3   2 972.231 19.3890  13
  -1  -3   2 942.518 90.7077   5
  -1  -3   2 960.658 19.9369  12
  -1  -3   2 958.710 39.4362   1
  -1  -3   2 923.235 18.4496  11
  -1  -3   2 960.711 15.2414   9
  -1  -3   2 930.086 17.3586   6
  -1  -3   2 937.281 81.0484   5
  -1  -3   2 1015.21 79.1293   2
  -1  -3   2 957.497 17.3050   6
   0   3  -2 729.134 72.4288   5
   0   3  -2 700.049 14.8277  13
   0   3  -2 663.897 102.486   5
   0   3  -2 713.651 15.0342  10
   0   3  -2 703.992 35.1225   1
   0   3  -2 689.499 14.7335   7
   0   3  -2 736.187 14.3383  12
   0   3  -2 736.779 14.7733   8
   0   3  -2 735.561 15.9167  11
   0   3  -2 721.694 14.9013   6
   0   3  -2 768.273 90.4665   2
   0   3  -2 627.956 70.8625   2
   0   3  -2 746.791 14.6177   6
   0   3  -2 618.922 76.2491   3
   0   3  -2 711.498 16.2081  11
   0  -3   2 762.187 81.0458   2
   0  -3   2 727.011 16.4249  13
   0  -3   2 695.833 36.5379   1
   0  -3   2 705.838 14.9142  13
   0  -3   2 663.917 81.2054   2
   0  -3   2 624.995 94.6313   5
   0  -3   2 724.446 14.8505  11
   0  -3   2 716.768 92.5499   5
   0  -3   2 744.940 17.8472  11
   0  -3   2 722.950 14.6352   6
   0  -3   2 736.717 16.0808   8
   0  -3   2 706.337 14.6508   6
   0  -3   2 729.886 14.6577  12
  -1   3  -2 960.730 18.8778  13
  -1   3  -2 977.393 17.8756  12
  -1   3  -2 960.316 18.7873  11
  -1   3  -2 895.802 74.0911   2
  -1   3  -2 969.656 18.2643   6
  -1   3  -2 959.932 19.9973  11
  -1   3  -2 1004.53 15.9117  10
  -1   3  -2 938.760 64.7180   4
  -1   3  -2 974.935 109.568   2
  -1   3  -2 945.468 20.8997  13
  -1   3  -2 945.923 18.3475   6
  -1   3  -2 925.347 86.1164   5
  -1   3  -2 966.239 17.4837   7
  -1   3  -2 890.884 68.9273   3
  -1   3  -2 989.018 19.6460   8
  -1   3  -2 989.701 43.8641   1
  -1   3  -2 870.997 110.933   5
   1  -3   2 944.294 19.2140   8
   1  -3   2 1084.55 81.9259   2
   1  -3   2 958.802 73.5095   3
   1  -3   2 961.815 42.9805   1
   1  -3   2 994.438 18.3002  12
   1  -3   2 799.713 91.8188   2
   1  -3   2 967.965 19.8267  11
   1  -3   2 950.328 18.4556   6
   1  -3   2 951.407 18.6992   6
   1  -3   2 941.772 18.1036   7
   1  -3   2 1007.21 126.508   5
   1  -3   2 883.672 86.5636   5
   1  -3   2 953.294 18.7646  11
   1  -3   2 971.925 19.0438  13
   1  -3   2 935.043 20.3724  13
  -2   3  -2 3332.16 53.2480  13
  -2   3  -2 3441.65 94.2365   1
  -2   3  -2 3485.19 51.5747   6
  -2   3  -2 3360.76 50.9553   7
  -2   3  -2 3358.96 51.6693  12
  -2   3  -2 3436.50 52.9909  11
  -2   3  -2 3447.63 53.5767   6
   2  -3   2 3430.11 55.3459  13
   2  -3   2 3180.47 51.0205   7
   2  -3   2 3431.15 53.4814  11
   2  -3   2 3319.88 92.3166   1
   2  -3   2 3395.69 52.9780   6
   2  -3   2 3428.47 53.5387  13
   2  -3   2 3365.06 51.5769  12
   2  -3   2 3427.09 54.3620  11
  -3   3  -2 362.081 8.42006   6
  -3   3  -2 364.959 8.46401   6
  -3   3  -2 358.126 9.57095   7
  -3   3  -2 342.099 11.9420  11
   3  -3   2 365.503 10.6462  11
   3  -3   2 355.009 11.3982  11
   3  -3   2 365.842 10.6449   6
   3  -3   2 349.562 9.46940   7
   3  -3   2 366.136 9.71305  12
   3  -3   2 359.357 10.4686  13
  -4   3  -2 311.935 9.47488   7
  -4   3  -2 316.570 10.0066  11
  -4   3  -2 334.093 10.6578  13
   4  -3   2 319.853 10.2860  11
   4  -3   2 333.193 10.7134   6
   4  -3   2 319.717 9.32804   7
   4  -3   2 334.721 11.3842  13
   4  -3   2 335.929 11.4722  11
  -5   3  -2 219.046 8.65992  13
   5  -3   2 212.901 7.78030   7
   5  -3   2 210.223 13.0072   6
   5  -3   2 202.346 11.8189  11
   5  -3   2 220.460 8.98204  13
   5  -3   2 221.565 8.01274  13
   5  -3   2 223.678 8.56146  11
   6  -3   2 118.135 5.92250   7
   6  -3   2 113.993 5.86724  11
   6  -3   2 110.981 10.9507   9
   6  -3   2 114.339 5.07790  13
   6  -3   2 112.206 6.90470   6
   6  -3   2 107.376 6.67295  11
   7  -3   2 156.419 12.7094   9
   8   2  -2 11.1923 3.55454   9
   8   2  -2 2.59674 2.75144  10
   8   2  -2 -0.8065 2.74001   7
   8   2  -2 3.27939 2.48135   8
   8   2  -2 -0.6878 2.13530  12
   7   2  -2 265.164 11.3132  12
   7   2  -2 296.607 11.8598   8
   7   2  -2 276.859 11.8821   7
   7   2  -2 280.052 12.1508   9
   7   2  -2 284.111 11.8849  10
   6   2  -2 101.045 6.76892   9
   6   2  -2 98.7323 6.63044  12
   6   2  -2 103.448 7.17679  10
   6   2  -2 99.4414 6.58743   8
   6   2  -2 117.120 7.22147   7
   5   2  -2 154.175 7.53187  12
   5   2  -2 159.203 9.07069   7
   5   2  -2 166.192 7.49091   8
   5   2  -2 150.095 9.21154  10
   5   2  -2 145.532 7.09806   9
   4   2  -2 450.825 12.5675  12
   4   2  -2 469.283 11.5421   9
   4   2  -2 471.306 12.0484   8
   4   2  -2 462.042 13.0966  10
   4   2  -2 453.295 12.8098   7
  -4  -2   2 454.986 7.20188  13
  -4  -2   2 451.387 7.10623  13
   3   2  -2 2.68665 0.69415   6
   3   2  -2 3.16536 1.75928  12
   3   2  -2 4.35450 1.14921  13
   3   2  -2 3.22054 0.73584   6
   3   2  -2 3.64457 0.76140  13
   3   2  -2 4.13153 3.04846   1
   3   2  -2 3.40441 1.43189   8
   3   2  -2 3.10182 1.87634  10
   3   2  -2 3.21378 0.87652  11
   3   2  -2 2.44274 1.21730   9
   3   2  -2 3.03383 1.05714  11
  -3  -2   2 3.17738 0.75079  11
  -3  -2   2 3.28708 1.24151  13
  -3  -2   2 2.85651 0.87444  11
  -3  -2   2 5.90691 1.57049   8
  -3  -2   2 4.32205 2.60918   1
  -3  -2   2 3.01815 0.83417  13
  -3  -2   2 2.14726 1.42515  12
   2   2  -2 1198.27 18.7525  11
   2   2  -2 1199.16 57.8366   2
   2   2  -2 1095.06 62.3836   4
   2   2  -2 1162.56 21.1291  12
   2   2  -2 1186.01 21.2856   8
   2   2  -2 1188.21 21.7389  10
   2   2  -2 1182.65 19.5172  13
   2   2  -2 1143.46 72.1845   5
   2   2  -2 1193.39 19.2758  11
   2   2  -2 1167.34 18.2711   6
   2   2  -2 1177.42 65.5995   5
   2   2  -2 1129.01 33.9303   1
   2   2  -2 1166.84 18.7365  13
   2   2  -2 1150.93 18.3837   6
   2   2  -2 1167.08 62.2276   2
   2   2  -2 1158.92 17.6145   9
  -2  -2   2 1152.25 67.3455   5
  -2  -2   2 1169.78 18.8859  13
  -2  -2   2 1148.35 75.4313   5
  -2  -2   2 1130.03 62.8877   2
  -2  -2   2 1183.88 21.3282  12
  -2  -2   2 1155.72 19.7241  13
  -2  -2   2 1173.62 20.1708   8
  -2  -2   2 1200.37 19.3659  11
  -2  -2   2 1196.00 39.4564   1
  -2  -2   2 1165.39 18.1957   9
  -2  -2   2 1203.94 58.7992   2
   1   2  -2 1403.88 22.1281   8
   1   2  -2 1321.56 22.5441  11
   1   2  -2 1301.65 75.6323   2
   1   2  -2 1362.11 24.5295  12
   1   2  -2 1360.21 22.0321   6
   1   2  -2 1348.34 23.2691  13
   1   2  -2 1430.72 89.5269   5
   1   2  -2 1384.78 20.0952   9
   1   2  -2 1393.33 41.4949   1
   1   2  -2 1349.63 21.6095   6
   1   2  -2 1444.93 80.9905   5
   1   2  -2 1435.25 69.4944   2
  -1  -2   2 1409.15 80.5676   5
  -1  -2   2 1412.35 92.6823   2
  -1  -2   2 1385.71 22.2316  13
  -1  -2   2 1386.56 22.0294  11
  -1  -2   2 1364.78 20.0053   9
  -1  -2   2 1402.83 69.2165   2
  -1  -2   2 1351.82 21.4813   6
  -1  -2   2 1388.03 23.1033  12
  -1  -2   2 1372.92 22.7658  11
  -1  -2   2 1377.83 23.3644  13
  -1  -2   2 1524.84 93.8531   5
  -1  -2   2 1392.06 22.2293   8
  -1  -2   2 1345.42 21.6884   6
   0   2  -2 3086.60 146.273   5
   0   2  -2 3009.74 133.847   5
   0   2  -2 3121.57 134.604   2
   0   2  -2 3184.93 48.3224  13
   0   2  -2 3150.50 47.3634  11
   0   2  -2 3218.22 117.288   2
   0   2  -2 3129.22 46.3848   6
   0   2  -2 3050.74 46.5176   7
   0   2  -2 3110.00 83.2758   1
   0  -2   2 3189.34 134.478   5
   0  -2   2 3106.58 46.9160   7
   0  -2   2 3158.74 119.555   2
   0  -2   2 3185.26 151.743   5
   0  -2   2 3101.48 71.9212   1
   0  -2   2 3172.69 130.885   2
  -1   2  -2 1116.25 91.6723   5
  -1   2  -2 1107.18 40.7247   1
  -1   2  -2 1138.41 18.5001  12
  -1   2  -2 1122.49 20.1331   8
  -1   2  -2 1141.12 16.6682  10
  -1   2  -2 1104.31 21.2288  13
  -1   2  -2 1110.02 81.9516   5
  -1   2  -2 1050.25 18.3393   7
  -1   2  -2 1120.56 19.6123  13
  -1   2  -2 1076.54 71.1715   2
  -1   2  -2 1116.75 19.3950  11
  -1   2  -2 1109.48 18.8960   6
  -1   2  -2 1119.62 83.2313   2
  -1   2  -2 1179.68 67.7846   3
  -1   2  -2 1100.68 18.9510   6
  -1   2  -2 1100.10 20.2309  11
   1  -2   2 1067.83 18.7240   7
   1  -2   2 1075.08 77.2195   2
   1  -2   2 1124.99 20.4589  11
   1  -2   2 1133.86 20.0346   8
   1  -2   2 1098.80 19.1038   6
   1  -2   2 1125.12 67.2145   3
   1  -2   2 1081.89 39.7296   1
   1  -2   2 1101.36 19.4964  11
   1  -2   2 1139.23 18.5679  12
   1  -2   2 1082.90 81.6559   5
   1  -2   2 1106.81 19.3246   6
   1  -2   2 1116.92 92.1049   5
   1  -2   2 1096.10 20.8197  13
   1  -2   2 973.315 69.7338   2
   1  -2   2 1106.50 19.6234  13
  -2   2  -2 65.4827 3.06701   6
  -2   2  -2 63.2188 4.08971  13
  -2   2  -2 77.6397 13.4143   1
  -2   2  -2 68.9275 3.73536  13
  -2   2  -2 63.5128 3.05938   6
  -2   2  -2 64.7167 3.25224   7
   2  -2   2 64.5723 3.71534  11
   2  -2   2 67.3515 3.71887   6
   2  -2   2 67.5665 3.43601   7
   2  -2   2 67.3392 4.17614  11
   2  -2   2 59.8448 4.27671  13
   2  -2   2 67.5979 3.16887  12
   2  -2   2 65.5818 3.45087   6
   2  -2   2 79.1094 13.3995   1
   2  -2   2 60.9041 3.55263  13
   2  -2   2 64.2120 4.00925   8
  -3   2  -2 827.845 18.0171   7
  -3   2  -2 835.529 17.0094  13
  -3   2  -2 860.089 16.6207  11
   3  -2   2 837.489 16.8913  13
   3  -2   2 858.077 17.8693  11
   3  -2   2 869.430 18.1733  13
   3  -2   2 823.327 16.4207   6
   3  -2   2 815.969 16.0160   7
   3  -2   2 817.755 16.6924  11
   3  -2   2 838.161 16.5641   6
   3  -2   2 844.952 15.9432  12
  -4   2  -2 294.727 8.94194  13
  -4   2  -2 283.198 9.04227   7
   4  -2   2 296.604 9.46514  13
   4  -2   2 293.550 8.84249  11
   4  -2   2 295.330 8.89236   6
   4  -2   2 306.996 8.84552   7
   4  -2   2 301.766 9.76236  11
   4  -2   2 286.972 8.26709  12
   4  -2   2 307.188 8.79403  13
  -5   2  -2 1.43654 1.35000  11
  -5   2  -2 1.82500 1.51767  13
   5  -2   2 0.73959 2.03842  11
   5  -2   2 0.10998 1.66093  13
   5  -2   2 3.54847 2.11172   7
   5  -2   2 0.26374 3.16442   9
   5  -2   2 3.17996 2.01861   6
   5  -2   2 0.76923 1.34265  13
   5  -2   2 2.25525 1.75311  11
   6  -2   2 479.184 13.5913   6
   6  -2   2 476.805 12.3468  11
   6  -2   2 484.035 20.2447   9
   6  -2   2 472.951 13.0552  12
   6  -2   2 477.091 13.0760   7
   6  -2   2 470.070 11.9209  11
   7  -2   2 30.5612 1.79484  11
   7  -2   2 35.2853 7.41088   9
   8   1  -2 68.6924 6.68252   8
   8   1  -2 75.3830 7.49455   9
   7   1  -2 0.44810 2.08346  12
   7   1  -2 2.72047 3.27992   9
   7   1  -2 2.13218 2.76207   8
   7   1  -2 0.52773 2.01361   7
   7   1  -2 0.26702 2.09065  10
   6   1  -2 220.160 10.7648   9
   6   1  -2 221.368 10.0810   8
   6   1  -2 222.151 9.58569  12
   6   1  -2 208.729 9.08750   7
   5   1  -2 555.570 14.7188   7
   5   1  -2 562.542 16.2617   9
   5   1  -2 567.860 15.8060   8
   5   1  -2 591.315 15.5468  12
   5   1  -2 560.569 15.1033  10
   4   1  -2 84.2659 5.05286  10
   4   1  -2 84.8408 5.12679   8
   4   1  -2 75.6824 4.86428  12
   4   1  -2 83.9114 5.37362   9
   4   1  -2 80.7185 4.78351   7
   3   1  -2 923.561 18.2347  12
   3   1  -2 905.147 18.1396  10
   3   1  -2 908.732 18.0223   8
   3   1  -2 917.927 17.9691   9
   3   1  -2 918.787 17.7949   7
   2   1  -2 24.1547 2.43932  12
   2   1  -2 26.3116 1.26553  11
   2   1  -2 26.7944 1.12233  13
   2   1  -2 23.9331 2.36660   8
   2   1  -2 15.7039 7.17906   5
   2   1  -2 25.5047 2.17246   9
   2   1  -2 42.5564 10.7233   5
   2   1  -2 23.9394 1.04102  13
   2   1  -2 24.4669 11.7384   4
   2   1  -2 25.4978 1.34632  11
   2   1  -2 25.6594 4.47825   1
   2   1  -2 24.5514 5.38574   2
  -2  -1   2 26.3980 1.31509  11
  -2  -1   2 26.3885 1.52341  13
  -2  -1   2 14.6401 6.91497   5
  -2  -1   2 26.7656 2.35206   8
  -2  -1   2 27.2991 1.32200  13
  -2  -1   2 28.6886 8.03834   2
  -2  -1   2 24.3376 2.15664   9
  -2  -1   2 28.5606 1.23685  11
  -2  -1   2 35.5498 10.9043   5
  -2  -1   2 29.4507 4.25092   1
  -2  -1   2 22.1729 7.43988   2
   1   1  -2 1346.74 19.8574   9
   1   1  -2 1385.55 20.1066   6
   1   1  -2 1353.84 65.6028   5
   1   1  -2 1345.82 50.8787   2
   1   1  -2 1392.08 20.2362   6
   1   1  -2 1368.08 55.1779   2
   1   1  -2 1334.56 21.2060   8
   1   1  -2 1408.48 32.3858   1
   1   1  -2 1357.10 21.7899  12
   1   1  -2 1326.01 59.7946   5
  -1  -1   2 1361.78 20.0143   9
  -1  -1   2 1389.14 61.0827   5
  -1  -1   2 1382.87 19.8952   6
  -1  -1   2 1344.31 21.7924  12
  -1  -1   2 1360.33 21.1321  13
  -1  -1   2 1335.78 55.8257   2
  -1  -1   2 1376.09 69.6778   5
  -1  -1   2 1364.11 21.4292   8
  -1  -1   2 1367.52 52.1458   2
   0   1  -2 4740.14 131.191   2
   0   1  -2 4705.24 138.732   5
   0   1  -2 4636.77 124.433   3
   0   1  -2 4746.67 146.742   5
   0  -1   2 4727.27 150.199   2
   0  -1   2 4397.72 188.340   3
   0  -1   2 4651.56 138.597   5
   0  -1   2 4679.69 121.296   2
   0  -1   2 4788.68 149.332   5
  -1   1  -2 9.66042 1.41764   7
  -1   1  -2 3.15836 5.79799   2
  -1   1  -2 -0.8423 4.07111   5
  -1   1  -2 5.86071 6.85195   3
  -1   1  -2 9.72102 1.52900  13
  -1   1  -2 9.66047 1.33592   6
  -1   1  -2 8.89485 1.16676  12
  -1   1  -2 8.15522 1.29833   6
  -1   1  -2 9.03102 1.78928  13
  -1   1  -2 7.46975 1.40442  11
  -1   1  -2 -0.6402 3.74221   2
  -1   1  -2 7.61714 1.46314  11
  -1   1  -2 7.02269 4.02641   1
  -1   1  -2 8.06795 0.73705  10
  -1   1  -2 -0.2832 3.65750   5
  -1   1  -2 11.1816 1.69904   8
   1  -1   2 8.53025 1.31355   6
   1  -1   2 14.0584 8.51929   3
   1  -1   2 9.17154 1.42393   6
   1  -1   2 8.97088 1.47873  13
   1  -1   2 1.53975 5.20698   2
   1  -1   2 -0.5994 3.54454   5
   1  -1   2 7.90519 1.63268  11
   1  -1   2 10.1003 7.16604   2
   1  -1   2 10.9223 4.27425   1
   1  -1   2 12.2658 1.95903  13
   1  -1   2 8.03084 1.44665   8
   1  -1   2 8.36712 1.46470  11
   1  -1   2 9.41459 1.43977   7
   1  -1   2 11.3336 1.21574  12
  -2   1  -2 1902.82 98.7110   4
  -2   1  -2 1825.09 26.8404   6
  -2   1  -2 1870.75 105.608   5
  -2   1  -2 1838.56 49.3421   1
  -2   1  -2 1863.34 26.8607   6
  -2   1  -2 1797.83 28.6907  13
  -2   1  -2 1834.19 28.9754   7
  -2   1  -2 1818.49 29.0239  11
  -2   1  -2 1850.43 94.6924   2
  -2   1  -2 1892.18 92.6885   3
  -2   1  -2 1862.00 96.7323   5
  -2   1  -2 1872.44 28.5892  11
  -2   1  -2 1843.04 85.6479   2
  -2   1  -2 1809.98 31.5862  13
   2  -1   2 1797.82 29.5476  13
   2  -1   2 1830.00 84.0364   2
   2  -1   2 1727.67 97.8271   5
   2  -1   2 1888.21 108.997   5
   2  -1   2 1887.68 30.2601   8
   2  -1   2 1778.33 29.8293   7
   2  -1   2 1830.77 28.0903   6
   2  -1   2 1860.67 29.4004  11
   2  -1   2 1805.41 25.5074  10
   2  -1   2 1780.28 49.2178   1
   2  -1   2 1895.77 27.4985  12
   2  -1   2 1818.77 88.2360   3
   2  -1   2 1832.68 29.9669  13
   2  -1   2 1848.42 28.2657   6
   2  -1   2 1928.77 90.1606   2
   2  -1   2 1800.92 28.6461  11
  -3   1  -2 6.91835 1.42428  11
  -3   1  -2 5.29541 1.72547  13
  -3   1  -2 4.19344 1.39998  13
  -3   1  -2 2.78833 3.59931   1
  -3   1  -2 6.46365 1.68456   7
   3  -1   2 7.84146 1.79110  11
   3  -1   2 5.10082 1.68435  13
   3  -1   2 6.80964 1.33731  12
   3  -1   2 5.20730 1.60958   8
   3  -1   2 7.43690 0.95138  10
   3  -1   2 6.79270 1.50917  13
   3  -1   2 4.41362 1.32505   6
   3  -1   2 4.16621 1.18265   6
   3  -1   2 2.43888 1.22175  11
   3  -1   2 7.71627 1.83950   7
   3  -1   2 8.85933 5.85678   1
  -4   1  -2 282.031 8.98226   7
  -4   1  -2 267.822 7.10351  11
   4  -1   2 275.562 7.48526   6
   4  -1   2 259.361 7.22274   6
   4  -1   2 271.380 6.99354  13
   4  -1   2 266.675 7.85150  11
   4  -1   2 270.249 8.33249   7
   4  -1   2 287.566 7.76819  13
   4  -1   2 266.256 7.26884  12
   4  -1   2 285.509 8.00581  11
   4  -1   2 271.986 5.85637  10
  -5   1  -2 502.038 11.7843  13
   5  -1   2 538.091 12.2768   6
   5  -1   2 529.695 12.7156  12
   5  -1   2 518.010 13.4416   7
   5  -1   2 517.682 11.9538  11
   5  -1   2 535.104 18.6479   9
   5  -1   2 524.433 9.75900  10
   5  -1   2 536.777 11.4952  11
   5  -1   2 516.024 12.0707  12
   5  -1   2 514.242 9.59853  13
   6  -1   2 329.712 16.0960   9
   6  -1   2 334.845 9.81351   6
   6  -1   2 321.081 9.80650  12
   6  -1   2 323.810 7.40118  11
   6  -1   2 312.349 12.0956   7
   6  -1   2 321.710 7.67799  11
   7  -1   2 200.818 8.62287   7
   7  -1   2 200.318 13.5636   9
   7  -1   2 206.325 14.9082   8
   8  -1   2 129.795 9.81734   8
   8  -1   2 137.148 11.6843   9
   8   0  -2 108.571 9.35827   8
   8   0  -2 109.758 9.50071   9
   7   0  -2 22.3309 3.49201  10
   7   0  -2 26.8005 5.12451   8
   7   0  -2 30.2855 4.53649  12
   7   0  -2 30.0470 5.62011   9
   6   0  -2 130.430 9.23862   9
   6   0  -2 138.558 7.57620  12
   6   0  -2 121.084 4.00666   6
   6   0  -2 123.968 6.50200  10
   6   0  -2 135.657 8.70052   8
   6   0  -2 127.815 4.07277   6
   6   0  -2 124.455 6.41903   7
   5   0  -2 32.3510 4.79217   8
   5   0  -2 33.0143 4.00019  10
   5   0  -2 33.5210 3.29570   7
   5   0  -2 26.6762 4.89383   9
   5   0  -2 30.9447 1.62397   6
   5   0  -2 27.9768 4.15935  12
   4   0  -2 202.828 7.77680  12
   4   0  -2 203.705 8.51811   8
   4   0  -2 200.603 6.85690   7
   4   0  -2 190.825 8.78412   9
   4   0  -2 185.963 6.96880  10
  -4   0   2 195.194 3.77270  13
  -4   0   2 193.600 3.60971  13
   3   0  -2 673.186 15.4963   8
   3   0  -2 666.754 10.0301  11
   3   0  -2 681.924 13.6111   7
   3   0  -2 686.658 10.1191  11
   3   0  -2 688.941 15.8670   9
   3   0  -2 698.021 14.0937  10
  -3   0   2 690.400 10.6397  13
  -3   0   2 689.480 10.9962  13
   2   0  -2 2.68373 1.72285   1
   2   0  -2 7.32205 1.81217   8
   2   0  -2 5.87278 1.79452   9
   2   0  -2 6.67718 0.81040  11
   2   0  -2 8.34706 0.83018  11
   2   0  -2 8.40817 4.87548   5
   2   0  -2 7.07809 7.80502   3
   2   0  -2 6.85851 2.17623   1
   2   0  -2 2.01848 5.52805   4
   2   0  -2 0.45977 2.89062   5
   2   0  -2 6.81711 1.31439   7
  -2   0   2 1.29872 2.84835   5
  -2   0   2 7.10962 0.90594  13
  -2   0   2 6.24188 0.93083  13
  -2   0   2 9.70578 5.93742   5
  -2   0   2 7.96961 0.83972  11
  -2   0   2 18.5037 11.0333   4
  -2   0   2 6.93680 4.48487   2
  -2   0   2 6.70228 0.71763  11
   1   0  -2 1110.05 16.3675  13
   1   0  -2 1111.84 43.6349   5
   1   0  -2 1121.20 17.8030   9
   1   0  -2 1076.33 18.0743   8
   1   0  -2 1104.04 44.7847   5
   1   0  -2 1127.00 16.3382  13
   1   0  -2 1105.46 36.9212   2
   1   0  -2 1143.98 52.7304   4
   1   0  -2 1127.20 15.7613   6
   1   0  -2 1117.91 16.3809  11
   1   0  -2 1114.26 16.3010  11
   1   0  -2 1118.25 24.5352   1
   1   0  -2 1113.00 37.3479   2
  -1   0   2 1136.53 50.7391   4
  -1   0   2 1120.26 44.4010   5
  -1   0   2 1084.40 45.5180   5
  -1   0   2 1159.45 24.8319   1
  -1   0   2 1110.00 16.3732  11
  -1   0   2 1106.43 38.9775   2
  -1   0   2 1104.17 18.2032   8
  -1   0   2 1118.67 16.8499  11
  -1   0   2 1118.43 16.4699  13
   0   0  -2 832.572 39.9657   3
   0   0  -2 741.694 42.1142   2
   0   0  -2 791.894 13.6361  13
   0   0  -2 787.864 43.7198   5
   0   0  -2 739.106 23.7757   1
   0   0   2 816.285 47.3155   5
   0   0   2 834.110 37.8867   2
   0   0   2 610.642 58.0947   3
  -1   0  -2 70.3645 2.71307  13
  -1   0  -2 68.8977 2.42293   8
  -1   0  -2 70.7243 2.06239   6
  -1   0  -2 81.1746 16.4098   2
  -1   0  -2 68.8732 2.50768  13
  -1   0  -2 75.2536 7.24975   1
  -1   0  -2 80.5159 17.8017   3
  -1   0  -2 69.7036 2.74169   7
  -1   0  -2 79.4162 14.7419   2
  -1   0  -2 90.6975 20.0329   5
  -1   0  -2 71.7067 2.57597  11
  -1   0  -2 70.5710 2.20296  10
  -1   0  -2 70.6253 2.09538   6
   1   0   2 50.5863 15.0477   3
   1   0   2 72.9721 2.40149   8
   1   0   2 72.7205 2.29734   6
   1   0   2 55.7961 13.7609   2
   1   0   2 69.5710 2.51672  13
   1   0   2 72.6608 14.0194   2
   1   0   2 68.6872 8.00320   1
   1   0   2 69.4793 2.60554  11
   1   0   2 70.8439 2.76197   7
   1   0   2 72.6030 2.23980   6
   1   0   2 50.0807 13.6804   5
   1   0   2 72.4995 2.15621  10
   1   0   2 57.2057 15.5454   5
   1   0   2 67.7532 2.47959  11
   1   0   2 73.1672 2.79143  13
  -2   0  -2 54.4278 17.8718   2
  -2   0  -2 35.4543 12.9224   2
  -2   0  -2 90.9873 22.2076   5
  -2   0  -2 137.889 32.0674   3
  -2   0  -2 78.6928 20.3401   5
  -2   0  -2 79.8736 3.60783   7
  -2   0  -2 76.8609 2.85128  11
  -2   0  -2 73.2081 3.05825  13
  -2   0  -2 73.5603 3.23460  13
  -2   0  -2 74.8230 2.71644  11
  -2   0  -2 78.3357 2.86796  10
  -2   0  -2 32.5494 14.3025   4
  -2   0  -2 76.2066 7.47912   1
   2   0   2 77.7073 3.31520   8
   2   0   2 99.0600 25.4548   3
   2   0   2 68.0198 15.3203   2
   2   0   2 76.1168 2.41690   6
   2   0   2 36.6329 14.1495   5
   2   0   2 75.6904 3.57612  13
   2   0   2 73.9355 3.89217   7
   2   0   2 74.8387 2.80358  11
   2   0   2 115.482 26.7525   5
   2   0   2 66.8521 17.6793   4
   2   0   2 74.6095 2.44276   6
   2   0   2 73.7472 2.71702  10
   2   0   2 78.2632 2.81407  13
   2   0   2 86.0851 8.18019   1
   2   0   2 102.940 20.6457   2
   2   0   2 77.4831 2.94665  11
  -3   0  -2 1.34774 0.81156  11
  -3   0  -2 13.0005 3.73376   1
  -3   0  -2 0.87988 0.91259  13
  -3   0  -2 0.05767 1.22391   7
   3   0   2 1.63584 1.38061   7
   3   0   2 0.68746 0.76636   6
   3   0   2 0.88129 0.96234  13
   3   0   2 0.57961 0.82167  13
   3   0   2 2.44972 1.06280  10
   3   0   2 4.43420 3.40479   1
   3   0   2 0.96667 0.69197   6
   3   0   2 0.94642 0.95757  12
   3   0   2 2.21248 1.15210  11
   3   0   2 0.37822 0.88483  11
  -4   0  -2 279.282 7.15220  11
  -4   0  -2 282.395 8.31430  13
   4   0   2 268.763 6.39058   6
   4   0   2 284.974 6.59087   6
   4   0   2 293.741 7.66839  10
   4   0   2 285.110 5.54761  13
   4   0   2 287.513 8.96399   7
   4   0   2 274.364 7.33232  12
   4   0   2 278.705 7.53957  12
   4   0   2 282.406 5.75948  13
   4   0   2 284.420 6.61041  11
   4   0   2 284.080 6.89411  11
  -5   0  -2 27.7855 2.01446  13
   5   0   2 29.2151 1.98387  11
   5   0   2 28.2501 2.19121  11
   5   0   2 24.0283 2.50743   6
   5   0   2 29.4329 4.02730   7
   5   0   2 29.8753 2.49132  12
   5   0   2 27.7642 3.29611  12
   5   0   2 28.3323 5.32166   9
   5   0   2 28.2156 2.80648  10
   5   0   2 27.4425 2.43221   6
   6   0   2 1.88183 3.34465   9
   6   0   2 4.36995 2.13049  12
   6   0   2 0.50616 2.36663   8
   6   0   2 6.57646 1.77829   6
   6   0   2 3.27400 1.77502  10
   6   0   2 7.61599 2.77664   7
   7   0   2 6.54364 3.47585   8
   7   0   2 3.54008 3.86157   9
   7   0   2 9.53276 3.03420   7
   8   0   2 3.28166 3.34238   8
   8   0   2 12.5802 5.30742   9
   8  -1  -2 24.9880 5.73719   8
   7  -1  -2 17.6633 5.24941   9
   7  -1  -2 4.42799 3.61617   8
   7  -1  -2 7.18353 3.31511  12
   6  -1  -2 69.2194 3.79329   6
   6  -1  -2 73.6607 7.21454   8
   6  -1  -2 71.3639 4.32390  10
   6  -1  -2 71.8365 4.36158   7
   6  -1  -2 72.5989 5.92422  12
   6  -1  -2 78.9598 7.96268   9
   5  -1  -2 396.752 9.15379   6
   5  -1  -2 395.019 7.14918  11
   5  -1  -2 396.459 14.6190   8
   5  -1  -2 379.535 10.5332  10
   5  -1  -2 395.585 15.3016   9
   5  -1  -2 398.686 7.19134  11
   5  -1  -2 413.578 10.3659   7
   5  -1  -2 407.871 10.4564  10
   5  -1  -2 381.675 9.12011   6
  -5   1   2 383.728 8.29823  13
   4  -1  -2 164.140 5.46739   7
   4  -1  -2 157.066 4.57249   6
   4  -1  -2 151.049 5.61143  10
   4  -1  -2 155.763 4.41678  11
   4  -1  -2 160.647 4.69733  11
   4  -1  -2 166.071 4.79023   6
  -4   1   2 161.855 4.86458  13
  -4   1   2 166.091 4.02173  11
   3  -1  -2 814.167 14.1848  11
   3  -1  -2 792.545 14.1225   7
   3  -1  -2 800.870 13.5317   6
   3  -1  -2 804.489 13.3393  13
   3  -1  -2 798.688 18.9058   9
   3  -1  -2 828.708 27.6376   1
   3  -1  -2 800.324 28.8844   1
   3  -1  -2 823.546 13.8826  11
   3  -1  -2 823.293 13.6703  13
   3  -1  -2 809.209 13.3878   6
  -3   1   2 829.331 13.6660  11
  -3   1   2 805.397 15.0710  13
   2  -1  -2 2008.37 30.1943  11
   2  -1  -2 2006.21 67.0317   3
   2  -1  -2 1994.81 30.4698  10
   2  -1  -2 1969.76 79.2661   2
   2  -1  -2 1987.50 29.5967  13
   2  -1  -2 2028.33 29.3104   6
   2  -1  -2 2008.16 28.8807   7
   2  -1  -2 1933.00 102.097   4
   2  -1  -2 2011.55 48.9892   1
   2  -1  -2 2011.83 46.8267   1
   2  -1  -2 2057.07 30.1697  13
   2  -1  -2 1965.04 92.5835   5
   2  -1  -2 1978.88 72.6621   2
   2  -1  -2 2027.58 29.0798   6
   2  -1  -2 2041.89 87.0209   5
   2  -1  -2 1992.50 29.6773  11
  -2   1   2 1967.43 100.313   4
  -2   1   2 2013.81 30.8381  13
  -2   1   2 2003.36 87.9276   5
  -2   1   2 1987.35 29.5322  11
  -2   1   2 1849.32 32.2683  13
  -2   1   2 1942.76 83.7965   2
  -2   1   2 1899.66 94.6760   5
   1  -1  -2 1881.12 73.7489   2
   1  -1  -2 1899.69 78.4999   4
   1  -1  -2 1858.06 45.2373   1
   1  -1  -2 1898.56 29.1406  12
   1  -1  -2 1878.77 27.8028  10
   1  -1  -2 2006.67 88.0766   5
   1  -1  -2 1912.70 78.8729   5
   1  -1  -2 1874.07 44.3591   1
  -1   1   2 1890.54 28.2210  10
  -1   1   2 1921.29 27.4404   6
  -1   1   2 1978.40 80.3330   2
  -1   1   2 1899.86 70.8282   2
  -1   1   2 1848.21 76.4061   4
  -1   1   2 1894.81 89.0327   5
   0  -1  -2 655.560 42.1629   5
   0  -1  -2 618.559 10.3498   6
   0  -1  -2 639.027 10.0003   7
   0  -1  -2 624.183 25.4078   4
   0  -1  -2 631.906 10.3405  10
   0  -1  -2 630.891 21.8229   1
   0  -1  -2 620.089 31.2472   3
   0  -1  -2 633.601 10.9566  13
   0  -1  -2 628.816 10.3411   6
   0  -1  -2 650.263 45.3851   5
   0  -1  -2 634.217 10.7852  11
   0  -1  -2 623.451 10.4120   9
   0  -1  -2 637.572 40.1342   2
   0  -1  -2 620.378 11.1313  11
   0  -1  -2 624.822 10.4197  12
   0   1   2 606.088 40.5024   5
   0   1   2 630.741 11.0000  13
   0   1   2 631.691 9.92365   7
   0   1   2 627.121 10.4202   6
   0   1   2 627.836 10.5234  12
   0   1   2 636.789 39.5697   2
   0   1   2 594.752 43.6166   5
   0   1   2 623.651 10.7419  11
   0   1   2 644.182 31.4369   3
   0   1   2 645.151 35.8033   2
   0   1   2 633.921 10.4898  11
   0   1   2 641.324 10.7400  13
   0   1   2 630.504 10.5138   9
   0   1   2 634.917 22.1358   1
  -1  -1  -2 115.572 19.2643   2
  -1  -1  -2 141.897 3.17796  12
  -1  -1  -2 147.828 17.3087   4
  -1  -1  -2 135.490 3.16338   6
  -1  -1  -2 133.977 3.31227   9
  -1  -1  -2 130.373 9.41291   1
  -1  -1  -2 138.573 4.21843   7
  -1  -1  -2 128.481 3.91918  10
  -1  -1  -2 172.603 31.1999   3
  -1  -1  -2 139.125 20.5480   2
  -1  -1  -2 130.364 3.10018   6
  -1  -1  -2 131.308 3.70055  13
  -1  -1  -2 133.959 3.58556  13
  -1  -1  -2 132.608 22.2730   5
  -1  -1  -2 134.788 3.48991  11
   1   1   2 131.506 3.75375  13
   1   1   2 129.669 23.0283   5
   1   1   2 132.671 3.23338   6
   1   1   2 137.593 3.09396  12
   1   1   2 188.411 31.3027   5
   1   1   2 150.226 25.9763   3
   1   1   2 137.762 3.95997  10
   1   1   2 144.525 21.2731   2
   1   1   2 133.014 9.59180   1
   1   1   2 127.698 3.21638   6
   1   1   2 118.221 20.3004   2
   1   1   2 135.178 3.31319   9
   1   1   2 134.532 3.62525  11
   1   1   2 133.712 3.46180  11
   1   1   2 134.757 3.61029  13
   1   1   2 141.381 4.23421   7
  -2  -1  -2 55.2592 15.8711   5
  -2  -1  -2 48.1974 2.16990  12
  -2  -1  -2 48.7658 2.82843  10
  -2  -1  -2 52.9172 20.8478   3
  -2  -1  -2 53.3784 2.25894  13
  -2  -1  -2 53.7938 3.24145   7
  -2  -1  -2 38.7683 13.1235   5
  -2  -1  -2 50.6020 2.03678  11
  -2  -1  -2 46.8522 2.07709  11
  -2  -1  -2 38.4566 11.5368   2
  -2  -1  -2 48.1598 15.6244   4
  -2  -1  -2 51.7767 7.06960   1
   2   1   2 47.4957 15.2081   5
   2   1   2 47.8277 1.73514   6
   2   1   2 49.0783 1.76110   6
   2   1   2 57.1163 16.0930   5
   2   1   2 42.9000 11.7367   2
   2   1   2 50.3234 2.83665  10
   2   1   2 48.0276 2.13484  11
   2   1   2 48.8175 2.28077  13
   2   1   2 42.5226 14.2193   4
   2   1   2 47.2225 2.18157  13
   2   1   2 43.7730 12.3676   2
   2   1   2 52.6794 7.78041   1
   2   1   2 46.0209 3.05664   7
   2   1   2 44.7303 2.10152  11
   2   1   2 53.4946 21.6307   3
   2   1   2 51.5099 2.15142  12
  -3  -1  -2 2014.96 29.9518  13
  -3  -1  -2 2017.29 29.3762  11
  -3  -1  -2 2020.44 32.7163  10
  -3  -1  -2 2075.34 30.2599  13
  -3  -1  -2 2008.05 33.9984   7
  -3  -1  -2 2014.32 29.2818  11
  -3  -1  -2 1997.49 43.4080   1
   3   1   2 2032.26 28.8936   6
   3   1   2 1966.57 44.4167   1
   3   1   2 2012.76 29.7620  11
   3   1   2 2045.18 28.8940   6
   3   1   2 2047.80 32.5778  10
   3   1   2 1987.01 30.8627  12
   3   1   2 2021.56 29.4630  13
   3   1   2 1974.97 29.6332  11
   3   1   2 2022.70 29.2756  13
   3   1   2 1994.93 33.5622   7
  -4  -1  -2 232.311 4.21958  11
  -4  -1  -2 238.849 5.49981  13
  -4  -1  -2 223.140 5.27271  13
   4   1   2 234.548 5.00922   6
   4   1   2 230.386 6.76758  12
   4   1   2 238.252 8.44533   7
   4   1   2 231.543 4.99345   6
   4   1   2 230.885 5.14516  11
   4   1   2 238.218 5.07861  11
   4   1   2 233.739 7.68606  10
  -5  -1  -2 2.47400 0.83015  13
   5   1   2 2.79884 1.79359  10
   5   1   2 1.92117 0.89376   6
   5   1   2 1.79261 1.92174   8
   5   1   2 -0.5730 1.63683   7
   5   1   2 -0.2384 0.79594   6
   5   1   2 1.74028 1.51013  12
   6   1   2 453.791 9.78024   6
   6   1   2 445.733 11.9153  12
   6   1   2 456.313 16.6282   9
   6   1   2 440.204 12.7638  10
   6   1   2 468.464 14.6329   7
   7   1   2 12.9756 4.13259   9
   7   1   2 4.82571 3.04452   7
   7   1   2 5.72394 2.81406   8
   7   1   2 3.98083 2.12241  12
   7   1   2 8.44307 2.56081  10
   8   1   2 155.493 11.2132   9
   7  -2  -2 166.826 12.5062   9
   7  -2  -2 169.892 9.13294  12
   7  -2  -2 161.743 11.1161   8
   6  -2  -2 131.277 5.13755  10
   6  -2  -2 141.295 4.14770  11
   6  -2  -2 136.245 4.19690  11
   6  -2  -2 129.874 6.10910   6
   6  -2  -2 137.207 10.7359   9
   6  -2  -2 133.071 5.08501   7
   6  -2  -2 131.476 9.86800   8
   5  -2  -2 128.949 5.47033  10
   5  -2  -2 131.717 5.30625  11
   5  -2  -2 124.473 3.24662  13
   5  -2  -2 118.491 9.29476   9
   5  -2  -2 130.899 5.05554  11
   5  -2  -2 132.960 3.26204  13
   5  -2  -2 133.985 4.27600  10
   5  -2  -2 133.191 4.81159   7
   5  -2  -2 136.708 5.78614   6
  -5   2   2 128.823 6.89383  13
   4  -2  -2 36.5171 3.26572  11
   4  -2  -2 40.6174 2.28562  10
   4  -2  -2 40.7478 2.62721  13
   4  -2  -2 40.6640 2.79294   6
   4  -2  -2 38.5517 2.53240  10
   4  -2  -2 39.4045 5.85837   9
   4  -2  -2 43.2255 2.98719  11
   4  -2  -2 36.6688 2.31688   7
   4  -2  -2 36.6266 3.01546   6
   4  -2  -2 35.7224 2.91650  13
  -4   2   2 36.1909 3.45337  13
  -4   2   2 35.2189 2.55506  11
   3  -2  -2 73.6453 3.64560   6
   3  -2  -2 71.0847 2.55334   7
   3  -2  -2 66.5478 3.82275  13
   3  -2  -2 70.1869 3.48450  13
   3  -2  -2 69.5662 4.03009  11
   3  -2  -2 72.2662 2.82271  10
   3  -2  -2 71.3013 3.58430  11
   3  -2  -2 69.9653 5.62257   9
   3  -2  -2 70.4268 4.26635  12
  -3   2   2 72.2101 3.77923  13
  -3   2   2 69.6540 3.46460  11
   2  -2  -2 66.8517 2.52229  10
   2  -2  -2 68.9331 3.82207  11
   2  -2  -2 76.7555 25.7276   4
   2  -2  -2 61.2371 22.2683   5
   2  -2  -2 76.2755 12.1565   1
   2  -2  -2 61.0337 4.21881  12
   2  -2  -2 62.1450 4.76296   9
   2  -2  -2 65.3144 3.85719  13
   2  -2  -2 60.7425 3.04599   6
   2  -2  -2 47.7681 10.2026   3
   2  -2  -2 61.0741 3.28816   6
   2  -2  -2 62.1709 1.88375   7
   2  -2  -2 96.6655 24.4965   2
   2  -2  -2 62.8351 3.28763  11
   2  -2  -2 71.6574 23.8518   2
   2  -2  -2 79.5678 28.8708   5
   2  -2  -2 68.6911 3.35367  13
  -2   2   2 65.3402 2.46754   6
  -2   2   2 51.4616 18.2504   2
  -2   2   2 79.5852 27.5547   5
  -2   2   2 65.0741 2.48718   6
  -2   2   2 96.2620 27.1894   4
  -2   2   2 63.7744 3.27448  11
  -2   2   2 58.6753 3.74675  13
  -2   2   2 75.2648 31.8390   5
  -2   2   2 67.1264 12.6237   3
  -2   2   2 72.6329 26.2133   2
  -2   2   2 78.4660 13.0946   1
  -2   2   2 61.0568 3.42369  13
  -2   2   2 58.5420 3.51187  11
   1  -2  -2 3187.00 113.909   2
   1  -2  -2 3310.62 111.943   4
   1  -2  -2 3151.88 46.5541  13
   1  -2  -2 3071.75 124.473   2
   1  -2  -2 3143.36 146.422   5
   1  -2  -2 3170.30 132.681   5
   1  -2  -2 3090.90 73.2529   1
   1  -2  -2 3096.98 46.1698   6
  -1   2   2 3091.01 68.9771   3
  -1   2   2 3015.95 119.591   2
  -1   2   2 3096.00 112.276   4
  -1   2   2 3159.70 45.9045   6
  -1   2   2 3092.26 130.731   5
  -1   2   2 3018.02 127.795   2
  -1   2   2 3178.54 44.7689  10
  -1   2   2 3146.01 73.9043   1
  -1   2   2 2993.03 43.1596   7
  -1   2   2 3184.12 47.3533  11
  -1   2   2 3154.52 151.807   5
   0  -2  -2 1965.47 30.2986   6
   0  -2  -2 1974.53 30.2253   9
   0  -2  -2 2012.66 86.1146   2
   0  -2  -2 2007.92 31.0629  11
   0  -2  -2 1950.00 99.5231   5
   0  -2  -2 1989.58 93.8938   2
   0  -2  -2 1941.92 52.6809   1
   0  -2  -2 1962.34 58.9564   4
   0  -2  -2 1986.41 30.3380  11
   0  -2  -2 1943.64 107.729   5
   0   2   2 2101.06 112.858   5
   0   2   2 1952.63 30.4934  13
   0   2   2 1997.04 201.172   2
   0   2   2 1954.87 31.5907  13
   0   2   2 2024.41 30.4313   6
   0   2   2 1984.94 30.5411   9
   0   2   2 1945.34 60.2095   4
   0   2   2 2006.01 84.7771   2
   0   2   2 1953.63 30.2589  11
   0   2   2 2008.06 31.1785  11
  -1  -2  -2 200.487 33.0199   2
  -1  -2  -2 204.914 31.0032   2
  -1  -2  -2 203.542 5.94833  13
  -1  -2  -2 209.107 5.37912  11
  -1  -2  -2 217.980 4.19620   8
  -1  -2  -2 206.733 5.91145  10
  -1  -2  -2 215.603 5.19064   6
  -1  -2  -2 209.025 5.11738   6
  -1  -2  -2 214.544 5.82106  11
  -1  -2  -2 228.167 15.7481   1
  -1  -2  -2 210.758 5.39324  12
  -1  -2  -2 217.036 5.64765  13
  -1  -2  -2 178.480 34.5508   5
  -1  -2  -2 218.977 4.30908   9
   1   2   2 210.157 5.87704  11
   1   2   2 218.191 5.69307  13
   1   2   2 195.789 36.0762   5
   1   2   2 240.166 39.1854   3
   1   2   2 211.174 5.32395   6
   1   2   2 176.850 28.0323   2
   1   2   2 218.556 6.05377  10
   1   2   2 205.115 5.21452   6
   1   2   2 220.565 5.40908  12
   1   2   2 207.667 5.87342   7
   1   2   2 214.261 6.20988  13
   1   2   2 206.133 5.30983  11
   1   2   2 210.371 35.5369   2
   1   2   2 199.093 4.24529   9
   1   2   2 241.962 39.4997   5
  -2  -2  -2 1525.73 23.7915  11
  -2  -2  -2 1618.96 64.8942   4
  -2  -2  -2 1594.92 22.1528   6
  -2  -2  -2 1490.63 42.1647   1
  -2  -2  -2 1561.46 26.2333  10
  -2  -2  -2 1555.08 22.0960   6
  -2  -2  -2 1559.12 76.9257   2
  -2  -2  -2 1542.47 89.0798   5
  -2  -2  -2 1496.04 68.1162   2
  -2  -2  -2 1542.30 24.5897  13
  -2  -2  -2 1550.38 99.7115   3
  -2  -2  -2 1550.37 24.5719  12
  -2  -2  -2 1556.82 24.2022  13
   2   2   2 1529.20 24.6877  13
   2   2   2 1531.25 24.3657  11
   2   2   2 1462.84 74.5674   2
   2   2   2 1574.36 69.4824   2
   2   2   2 1534.04 23.0823   9
   2   2   2 1596.86 81.5762   5
   2   2   2 1562.36 24.3609  12
   2   2   2 1559.65 23.9011  11
   2   2   2 1524.23 23.4162   6
   2   2   2 1594.02 98.5321   3
   2   2   2 1524.13 23.4357   6
   2   2   2 1545.84 26.5032   7
   2   2   2 1523.98 61.5081   4
   2   2   2 1528.43 24.0164  13
   2   2   2 1522.24 22.0351   8
   2   2   2 1596.93 88.0594   5
  -3  -2  -2 803.007 15.3057  12
  -3  -2  -2 797.928 13.5460  11
  -3  -2  -2 812.676 17.0976  10
  -3  -2  -2 818.492 27.5102   1
  -3  -2  -2 800.945 13.5124  11
   3   2   2 797.863 13.8351   8
   3   2   2 818.467 13.7127  11
   3   2   2 821.643 16.3849  12
   3   2   2 835.966 17.6851   7
   3   2   2 811.350 13.6970  13
   3   2   2 815.145 14.0661  11
   3   2   2 809.407 14.6811   9
   3   2   2 843.958 17.0490  10
   3   2   2 804.451 13.9823  13
   3   2   2 795.472 13.1528   6
   3   2   2 792.499 13.1872   6
  -4  -2  -2 293.188 6.52655  13
  -4  -2  -2 291.322 6.39376  13
   4   2   2 270.779 7.57191   8
   4   2   2 294.748 6.10739  11
   4   2   2 285.134 9.92457   7
   4   2   2 284.418 5.93740   6
   4   2   2 296.660 9.52501  10
   4   2   2 283.224 7.90545  12
   4   2   2 285.981 6.24852  11
   4   2   2 284.120 5.91343   6
  -5  -2  -2 378.369 7.02671  13
   5   2   2 381.401 10.2730  12
   5   2   2 374.875 11.8407  10
   5   2   2 377.082 12.7001   9
   5   2   2 372.934 12.6259   7
   5   2   2 379.949 10.5180   8
   5   2   2 385.878 7.70381   6
   6   2   2 0.60690 1.04501   6
   6   2   2 0.83288 0.94383   6
   6   2   2 2.14766 2.64569   9
   6   2   2 -1.8852 2.06926   7
   6   2   2 3.68021 2.19888   8
   6   2   2 -0.0267 1.97879  10
   6   2   2 -1.2293 1.34635  12
   7   2   2 61.5463 6.09281   7
   7   2   2 58.6123 4.29812  12
   7   2   2 55.4780 5.17292  10
   7   2   2 66.1089 6.46296   9
   7   2   2 63.1727 4.99533   8
   8   2   2 168.098 9.83697   7
   8   2   2 139.487 9.91642   9
   7  -3  -2 212.619 13.6410   8
   7  -3  -2 178.922 10.9789  12
   6  -3  -2 11.5084 5.41312   9
   6  -3  -2 8.32149 2.60953  11
   6  -3  -2 6.19940 2.24564  11
   5  -3  -2 39.4862 3.57074  11
   5  -3  -2 40.0539 3.00042  13
   5  -3  -2 41.7332 3.36638  13
   5  -3  -2 43.1612 2.40775   7
   5  -3  -2 46.6141 4.96069  11
   5  -3  -2 42.0151 7.52455   9
   5  -3  -2 34.6403 4.19059   6
  -5   3   2 41.0980 3.61438  13
  -5   3   2 38.3404 3.53555  11
   4  -3  -2 393.508 10.7900  11
   4  -3  -2 390.222 10.4006  13
   4  -3  -2 403.573 11.6676  11
   4  -3  -2 391.737 6.95784  10
   4  -3  -2 399.077 11.2280   6
   4  -3  -2 379.591 7.03169  10
   4  -3  -2 385.533 7.79171   7
   4  -3  -2 394.772 11.3452  13
   4  -3  -2 388.455 15.4616   9
  -4   3   2 395.279 11.2619  13
  -4   3   2 391.544 10.5464  11
   3  -3  -2 38.5607 3.43506   6
   3  -3  -2 46.7376 6.05950   9
   3  -3  -2 44.3962 3.38373  11
   3  -3  -2 40.8540 3.26843  13
   3  -3  -2 39.8718 1.95883  10
   3  -3  -2 38.7762 3.85906  11
   3  -3  -2 44.8976 4.72787  13
   3  -3  -2 37.5496 1.96501   7
  -3   3   2 38.9802 1.89208   7
  -3   3   2 40.7557 3.25200  11
  -3   3   2 39.8590 1.84364   6
  -3   3   2 38.4139 3.39593  13
   2  -3  -2 3.21449 4.39256   1
   2  -3  -2 8.94700 2.02255   6
   2  -3  -2 8.04776 2.64715   9
   2  -3  -2 6.23315 1.66679  12
   2  -3  -2 6.01161 2.10910  11
   2  -3  -2 3.44405 1.34254   6
   2  -3  -2 6.16648 1.72063  13
   2  -3  -2 5.29858 2.20601  13
   2  -3  -2 5.95243 1.14548  10
   2  -3  -2 3.27063 1.56891  11
  -2   3   2 7.79022 0.98534   7
  -2   3   2 6.50439 1.48434   6
  -2   3   2 5.37678 1.45995   6
  -2   3   2 9.82810 6.57383   1
  -2   3   2 4.35057 1.28591  10
   1  -3  -2 449.278 10.5456   6
   1  -3  -2 461.823 11.0700  13
   1  -3  -2 449.612 10.6803  11
   1  -3  -2 434.100 11.8448   9
   1  -3  -2 556.620 91.3191   5
   1  -3  -2 411.029 27.2715   1
   1  -3  -2 405.311 64.9743   2
   1  -3  -2 458.261 10.8346  12
   1  -3  -2 358.566 60.5143   5
   1  -3  -2 457.258 10.8027   6
   1  -3  -2 458.544 11.6116  11
   1  -3  -2 421.120 60.7187   2
   1  -3  -2 479.935 9.37557  10
   1  -3  -2 475.479 53.6893   4
   1  -3  -2 441.142 11.9195  13
  -1   3   2 494.274 56.6580   4
  -1   3   2 438.600 72.8215   5
  -1   3   2 455.065 10.9668  12
  -1   3   2 443.820 8.52461   7
  -1   3   2 455.245 10.8453  11
  -1   3   2 378.447 61.7877   2
  -1   3   2 460.095 10.5441   6
  -1   3   2 647.976 104.347   5
  -1   3   2 349.464 55.1602   2
  -1   3   2 447.193 8.89313  10
  -1   3   2 449.201 10.1359   6
  -1   3   2 447.650 11.5508  11
  -1   3   2 439.606 12.0196  13
  -1   3   2 465.376 29.0707   1
   0  -3  -2 514.117 11.1933  12
   0  -3  -2 526.111 88.1421   5
   0  -3  -2 551.504 33.5411   4
   0  -3  -2 515.074 11.4555  11
   0  -3  -2 511.021 10.7904  10
   0  -3  -2 543.663 11.3861   8
   0  -3  -2 505.453 12.5581  13
   0  -3  -2 534.242 11.8894  13
   0  -3  -2 444.055 69.7067   2
   0  -3  -2 503.668 11.3835   6
   0  -3  -2 499.689 60.1862   2
   0  -3  -2 523.082 30.4860   1
   0  -3  -2 478.561 85.7122   5
   0   3   2 508.363 11.2895  11
   0   3   2 516.523 12.2639  11
   0   3   2 416.892 72.8568   5
   0   3   2 601.839 82.3373   5
   0   3   2 518.143 29.1900   1
   0   3   2 519.826 11.7310  13
   0   3   2 548.352 75.7461   2
   0   3   2 503.793 12.7163  13
   0   3   2 518.121 11.5336   9
   0   3   2 491.818 35.3682   4
   0   3   2 511.304 11.2696  12
   0   3   2 503.413 11.0904   6
   0   3   2 505.578 11.4773   6
   0   3   2 469.503 58.3161   2
  -1  -3  -2 1048.00 83.4797   5
  -1  -3  -2 1073.20 19.2147  12
  -1  -3  -2 1101.29 19.6491  13
  -1  -3  -2 1076.00 20.6283  13
  -1  -3  -2 1175.42 82.4570   2
  -1  -3  -2 1115.51 19.4050  11
  -1  -3  -2 1090.95 18.8613   6
  -1  -3  -2 1101.19 17.6986   8
  -1  -3  -2 1080.98 18.8776   6
  -1  -3  -2 1034.97 90.0108   5
  -1  -3  -2 1100.37 42.0705   1
  -1  -3  -2 1045.90 16.9697   9
  -1  -3  -2 1101.13 20.1073  11
  -1  -3  -2 1084.39 19.9635  10
   1   3   2 1050.74 18.8235   6
   1   3   2 1167.38 82.2950   2
   1   3   2 1099.83 19.2672   6
   1   3   2 1059.77 20.6677  13
   1   3   2 1085.24 20.2404  11
   1   3   2 1087.56 19.1059  12
   1   3   2 1066.80 17.8380   8
   1   3   2 1102.80 19.2723  11
   1   3   2 1145.03 99.6781   5
   1   3   2 1134.90 75.1659   2
   1   3   2 1099.55 19.7362  10
   1   3   2 1087.11 17.5067   9
   1   3   2 1082.96 19.5246  13
  -2  -3  -2 629.898 30.5539   1
  -2  -3  -2 632.868 14.3925  10
  -2  -3  -2 650.052 13.2960  12
  -2  -3  -2 627.958 59.9959   5
  -2  -3  -2 643.361 12.5944  11
  -2  -3  -2 627.043 11.5384   6
  -2  -3  -2 654.701 53.7650   2
  -2  -3  -2 616.795 13.4486  13
  -2  -3  -2 656.069 30.0454   1
  -2  -3  -2 628.722 12.9072  13
  -2  -3  -2 657.860 11.6391   6
  -2  -3  -2 633.077 10.6190   8
  -2  -3  -2 643.247 10.0223   9
   2   3   2 610.532 12.1923   6
   2   3   2 703.008 75.7229   2
   2   3   2 622.326 31.9739   4
   2   3   2 668.752 52.5618   2
   2   3   2 644.895 10.5120   8
   2   3   2 627.386 13.7750  13
   2   3   2 634.413 14.3247   7
   2   3   2 615.622 12.7279  12
   2   3   2 609.303 12.3956  11
   2   3   2 641.787 12.8712  13
   2   3   2 617.337 9.95831   9
   2   3   2 606.023 84.9684   5
   2   3   2 522.200 75.4622   3
   2   3   2 631.162 13.2350  11
   2   3   2 665.473 60.6824   5
   2   3   2 652.476 14.3466  10
  -3  -3  -2 150.356 13.8554   1
  -3  -3  -2 141.209 4.81430  11
  -3  -3  -2 134.877 4.80201  13
  -3  -3  -2 144.318 13.8929   1
  -3  -3  -2 135.330 5.16998  13
   3   3   2 138.407 5.41908  12
   3   3   2 138.963 4.45172   6
   3   3   2 140.434 4.53756   6
   3   3   2 139.090 4.72947  13
   3   3   2 132.705 5.04275  11
   3   3   2 122.611 6.16648   7
   3   3   2 135.057 4.66167  11
   3   3   2 137.660 5.24279  13
   3   3   2 133.384 6.35529  10
   3   3   2 132.151 3.60815   8
   3   3   2 142.598 3.92945   9
  -4  -3  -2 981.256 20.5259  13
  -4  -3  -2 1014.20 17.0863  11
  -4  -3  -2 1012.50 20.3159  12
   4   3   2 1025.69 18.1039   9
   4   3   2 1022.53 17.2127  11
   4   3   2 1009.47 17.2708   6
   4   3   2 1041.57 22.1748  10
   4   3   2 1012.14 17.9275  11
   4   3   2 1025.77 17.2465  13
   4   3   2 1025.91 19.6736  12
   4   3   2 992.980 17.2366   8
   4   3   2 1008.74 17.2103   6
   4   3   2 1027.63 16.8665  13
   4   3   2 1021.08 22.7265   7
  -5  -3  -2 27.2000 1.91147  13
   5   3   2 20.9187 1.91708   6
   5   3   2 23.5481 1.75054  11
   5   3   2 26.2558 3.45645  12
   5   3   2 27.9993 1.91736   6
   5   3   2 19.5528 1.67595  11
   5   3   2 18.5921 3.07313   9
   5   3   2 25.9459 4.47109  10
   5   3   2 27.4035 4.69497   7
   5   3   2 23.6581 2.74229   8
   5   3   2 23.0106 3.58764   9
   6   3   2 208.349 9.42425   9
   6   3   2 209.321 8.14948  12
   6   3   2 215.704 5.90967   6
   6   3   2 228.063 7.94691   8
   6   3   2 224.217 10.7996   7
   6   3   2 213.461 10.0461  10
   6   3   2 204.443 5.86829   6
   7   3   2 52.8687 6.93989   7
   7   3   2 46.4820 5.83014   9
   7   3   2 55.6217 4.21227   8
   7   3   2 46.4833 6.68435  12
   7   3   2 39.5131 5.77125  10
   8   3   2 0.39246 2.97190   7
   8   3   2 2.60016 3.09333  10
   8   3   2 2.02333 2.89432   9
   7  -4  -2 70.5909 5.19870  11
   7  -4  -2 110.132 10.9525   9
   7  -4  -2 69.0631 9.90263   8
   6  -4  -2 11.8428 2.26419  13
   6  -4  -2 9.78784 3.31599   6
   6  -4  -2 14.7990 5.63309   9
   6  -4  -2 10.3539 3.11391  11
   5  -4  -2 155.947 7.95615   6
   5  -4  -2 151.453 11.4492   9
   5  -4  -2 143.137 7.17182  13
   5  -4  -2 136.689 7.71858  11
  -5   4   2 133.254 7.21559  13
   4  -4  -2 93.2868 6.21537  13
   4  -4  -2 95.5546 5.48655  13
   4  -4  -2 89.3574 5.96601   6
   4  -4  -2 105.314 6.62503  11
   4  -4  -2 107.230 9.07210   9
   4  -4  -2 89.3274 5.54561  11
  -4   4   2 89.6272 5.42523  11
   3  -4  -2 313.598 6.24332  10
   3  -4  -2 296.927 10.2585   6
   3  -4  -2 297.340 10.8619  11
   3  -4  -2 301.244 11.0198  13
   3  -4  -2 328.830 13.4530   9
   3  -4  -2 316.769 10.2645  13
   3  -4  -2 309.680 10.2207  11
  -3   4   2 304.844 7.94418   6
  -3   4   2 302.420 6.13301   7
  -3   4   2 305.132 7.77203   6
  -3   4   2 301.912 10.4046  13
   2  -4  -2 1144.10 24.1888  11
   2  -4  -2 1119.07 22.6090  11
   2  -4  -2 1142.60 18.9657  10
   2  -4  -2 1132.89 22.6630   6
   2  -4  -2 1138.11 25.8685   9
   2  -4  -2 1145.06 24.5525  13
   2  -4  -2 1072.84 22.4699  13
  -2   4   2 1139.16 18.8445  10
  -2   4   2 1106.96 17.8554   7
  -2   4   2 1141.45 21.0672   6
  -2   4   2 1134.46 21.3942   6
  -2   4   2 1123.60 23.2565  12
  -2   4   2 1114.47 22.3449  11
   1  -4  -2 42.2456 12.1559   1
   1  -4  -2 27.3090 3.95555   9
   1  -4  -2 32.9198 3.62069   6
   1  -4  -2 40.4865 4.66762  11
   1  -4  -2 31.3972 4.24220  13
   1  -4  -2 30.1943 3.48654  11
   1  -4  -2 30.1559 2.47189  10
  -1   4   2 50.3146 13.1522   1
  -1   4   2 33.2323 2.61337  10
  -1   4   2 38.3502 3.24930   6
  -1   4   2 35.2524 3.86588  11
  -1   4   2 38.4999 4.25769  12
  -1   4   2 29.8630 2.39399   7
  -1   4   2 37.2477 3.78173   6
   0  -4  -2 974.385 19.1251   9
   0  -4  -2 869.274 121.087   5
   0  -4  -2 963.144 19.3713  11
   0  -4  -2 933.384 19.0304  12
   0  -4  -2 972.511 46.0720   1
   0  -4  -2 998.427 21.4409  13
   0  -4  -2 895.627 97.9259   2
   0  -4  -2 957.342 19.0527   8
   0  -4  -2 1009.82 19.5070   6
   0  -4  -2 963.234 18.4395  10
   0  -4  -2 740.194 93.6510   5
   0  -4  -2 974.534 19.8083  13
   0  -4  -2 951.198 112.203   2
   0  -4  -2 958.051 18.9886   6
   0   4   2 988.199 47.4884   1
   0   4   2 998.696 113.706   2
   0   4   2 972.139 19.3359  11
   0   4   2 996.645 82.6402   2
   0   4   2 992.466 18.2938  10
   0   4   2 975.833 19.3037  12
   0   4   2 974.029 21.6480  13
   0   4   2 952.281 19.4412   6
   0   4   2 1081.35 101.760   5
   0   4   2 974.877 18.9430   6
   0   4   2 990.319 19.9479  13
   0   4   2 976.046 54.5910   4
   0   4   2 857.864 110.510   5
  -1  -4  -2 10.5081 1.91515   6
  -1  -4  -2 11.0795 15.9783   5
  -1  -4  -2 12.1344 1.77109   9
  -1  -4  -2 11.6147 7.06688   1
  -1  -4  -2 13.7479 2.33910  12
  -1  -4  -2 13.6374 2.85045  11
  -1  -4  -2 12.7804 2.37811  10
  -1  -4  -2 1.94894 6.03171   2
  -1  -4  -2 9.11153 2.72186  13
  -1  -4  -2 12.6880 2.37218   6
  -1  -4  -2 17.6791 2.73346  13
  -1  -4  -2 5.29126 11.3565   5
  -1  -4  -2 12.9423 2.03077   8
  -1  -4  -2 2.25689 8.75964   2
  -1  -4  -2 12.2234 2.27160  11
   1   4   2 -3.5959 3.99128   2
   1   4   2 16.8409 2.41697   8
   1   4   2 7.34877 4.50057   4
   1   4   2 15.1962 2.36186   6
   1   4   2 12.4114 2.25475  11
   1   4   2 13.2746 2.76368  13
   1   4   2 14.2974 2.38807  12
   1   4   2 12.6965 2.51003  10
   1   4   2 4.63625 9.13941   2
   1   4   2 13.1454 2.45916  13
   1   4   2 14.7662 2.52471   6
   1   4   2 18.1292 3.20155  11
  -2  -4  -2 21.4330 2.54653   6
  -2  -4  -2 21.4345 3.03678  12
  -2  -4  -2 26.4399 9.50601   1
  -2  -4  -2 23.0676 3.50676  13
  -2  -4  -2 17.8716 1.20559   9
  -2  -4  -2 27.6946 3.47640  11
  -2  -4  -2 19.7560 1.83473   8
  -2  -4  -2 17.3092 2.32812   6
   2   4   2 17.0554 2.97202  13
   2   4   2 14.2679 2.19007   6
   2   4   2 16.9452 2.68448  12
   2   4   2 23.7047 3.57885  10
   2   4   2 19.2175 1.40807   9
   2   4   2 19.4735 3.14166  11
   2   4   2 20.0053 2.86876  13
   2   4   2 19.2827 1.97393   8
   2   4   2 19.4014 2.63914   6
  -3  -4  -2 898.302 14.7357   6
  -3  -4  -2 902.384 20.4352  11
  -3  -4  -2 878.163 15.0761   8
  -3  -4  -2 884.237 40.5437   1
  -3  -4  -2 866.649 14.5963   6
  -3  -4  -2 839.353 20.6669  12
  -3  -4  -2 902.511 42.1674   1
  -3  -4  -2 891.667 18.6269  13
   3   4   2 909.445 18.2675  12
   3   4   2 908.075 14.7647   8
   3   4   2 889.954 19.9852  10
   3   4   2 872.677 18.1645  11
   3   4   2 878.764 17.0720  11
   3   4   2 894.409 17.0426   6
   3   4   2 898.303 20.2981   7
   3   4   2 904.307 17.5177  13
   3   4   2 863.530 17.0040   6
   3   4   2 846.000 18.4705  13
  -4  -4  -2 81.4711 4.49798  13
  -4  -4  -2 68.4111 3.66701  11
   4   4   2 79.4879 3.72622   6
   4   4   2 71.6645 4.61277  12
   4   4   2 72.0879 4.23094  11
   4   4   2 75.4047 3.03511   8
   4   4   2 67.4552 2.73987   9
   4   4   2 72.6373 3.25748   9
   4   4   2 72.5872 4.13253  13
   4   4   2 67.3990 5.77077   7
   4   4   2 70.5266 3.71453   6
   4   4   2 79.6421 3.97697  13
   4   4   2 73.0536 3.88312  11
  -5  -4  -2 116.258 4.81176  13
   5   4   2 107.175 4.26796   9
   5   4   2 110.146 4.67458  11
   5   4   2 104.855 4.44144   6
   5   4   2 106.746 4.29668  11
   5   4   2 102.861 4.95694   9
   5   4   2 105.793 4.35281  13
   5   4   2 102.371 7.46793   7
   5   4   2 97.4614 5.77705  12
   5   4   2 108.446 3.43179  13
   5   4   2 111.562 4.73366   6
   5   4   2 100.767 7.06146  10
  -6  -4  -2 112.372 3.95103  13
   6   4   2 117.826 8.14451  10
   6   4   2 124.733 4.96353   6
   6   4   2 103.724 7.93565   7
   6   4   2 120.414 6.22853   9
   7   4   2 9.82063 4.27833   7
   7   4   2 15.5137 4.30146  10
   7   4   2 12.8113 3.13731  12
   7   4   2 10.6343 2.21491   8
   7   4   2 14.8135 3.91205   9
   8   4   2 164.798 10.1195  10
   8   4   2 160.725 10.8952   7
   6  -5  -2 294.192 10.3716  13
   6  -5  -2 288.383 12.6501   6
   6  -5  -2 295.163 13.7812  11
   6  -5  -2 307.574 19.7899   9
   5  -5  -2 279.868 15.6883   9
   5  -5  -2 268.023 11.7600  11
   5  -5  -2 273.913 11.7143   6
  -5   5   2 256.975 11.0117  13
   4  -5  -2 63.1477 4.89804  13
   4  -5  -2 60.4861 5.66523   6
   4  -5  -2 55.2408 6.53623  13
   4  -5  -2 65.2215 5.10478  11
   4  -5  -2 78.1333 11.5274  11
   4  -5  -2 80.6485 13.7036   9
  -4   5   2 42.7424 1.40936   6
  -4   5   2 57.2144 4.80397  11
  -4   5   2 63.8230 5.44869  13
   3  -5  -2 83.7978 6.79028  13
   3  -5  -2 83.7033 7.75021   9
   3  -5  -2 77.4864 2.64615  10
   3  -5  -2 75.9250 6.54922  11
   3  -5  -2 74.6256 6.10102  13
   3  -5  -2 87.4790 6.26280   6
  -3   5   2 76.5873 5.91156  13
  -3   5   2 70.9155 4.18369   6
  -3   5   2 74.1569 5.48982  11
  -3   5   2 75.2056 4.38082   6
  -3   5   2 72.8594 2.76917   7
   2  -5  -2 164.180 5.45507  10
   2  -5  -2 141.211 8.49814  13
   2  -5  -2 163.322 7.63954  11
   2  -5  -2 164.762 7.70180  13
   2  -5  -2 178.414 8.95000  11
   2  -5  -2 173.734 9.44925   9
  -2   5   2 159.554 5.99435  10
  -2   5   2 166.173 6.94599   6
  -2   5   2 162.174 4.99280   7
  -2   5   2 163.317 7.67126  11
   1  -5  -2 1373.63 28.1313  11
   1  -5  -2 1222.95 28.8517  13
   1  -5  -2 1345.71 26.8593  11
   1  -5  -2 1337.58 27.7877   9
   1  -5  -2 1342.37 26.4660   6
   1  -5  -2 1371.98 31.8988  13
  -1   5   2 1360.02 26.9305  11
  -1   5   2 1220.28 22.9931   7
  -1   5   2 1362.21 25.5033   6
  -1   5   2 1353.07 26.4985  12
  -1   5   2 1359.68 23.1960  10
   0  -5  -2 1916.59 34.1256   6
   0  -5  -2 1902.06 35.6369  11
   0  -5  -2 1928.60 36.9081  13
   0  -5  -2 1881.32 32.9905  10
   0  -5  -2 1917.69 34.3417  11
   0  -5  -2 1921.67 33.7123   9
   0  -5  -2 1847.79 72.9759   1
   0   5   2 1879.46 33.4019   6
   0   5   2 1964.04 32.5647  10
   0   5   2 1831.16 36.0468  11
   0   5   2 1880.54 34.6676  13
   0   5   2 1871.88 33.8943  11
   0   5   2 2010.18 77.6579   1
   0   5   2 1944.82 33.9721  12
  -1  -5  -2 44.1840 3.23126   8
  -1  -5  -2 48.8834 13.6315   1
  -1  -5  -2 41.2065 3.87521   6
  -1  -5  -2 42.4426 5.06104  11
  -1  -5  -2 45.4771 5.34227  13
  -1  -5  -2 43.2889 3.15533   9
   1   5   2 42.3500 3.79248  12
   1   5   2 46.8848 5.34227  11
   1   5   2 43.1641 4.12427  13
   1   5   2 44.0461 5.34864  13
   1   5   2 43.2276 3.93813  11
   1   5   2 45.2954 13.1975   1
   1   5   2 43.9720 3.77918   6
   1   5   2 47.3325 4.01899  10
  -2  -5  -2 1232.30 25.0082  11
  -2  -5  -2 1224.69 22.8892   6
  -2  -5  -2 1255.39 56.5754   1
  -2  -5  -2 1196.39 22.6400   6
  -2  -5  -2 1228.55 25.9392  13
  -2  -5  -2 1189.24 18.8352   9
  -2  -5  -2 1234.20 21.4827   8
   2   5   2 1215.24 23.7809  11
   2   5   2 1234.68 29.4087  13
   2   5   2 1212.02 25.3744  11
   2   5   2 1185.22 23.2231   6
   2   5   2 1258.86 24.3055  13
   2   5   2 1253.18 23.9205  12
   2   5   2 1262.21 21.7837   8
  -3  -5  -2 299.014 7.92298   6
  -3  -5  -2 308.291 7.65289   8
  -3  -5  -2 299.471 7.82533   6
  -3  -5  -2 308.035 10.9136  13
   3   5   2 298.372 9.54726  13
   3   5   2 313.999 10.3964  11
   3   5   2 295.138 10.1104   8
   3   5   2 299.965 9.76253  12
   3   5   2 291.665 9.07673   6
   3   5   2 279.759 10.2672  13
  -4  -5  -2 13.6748 2.90737  13
  -4  -5  -2 6.85204 2.16198  11
   4   5   2 10.2430 3.44119   7
   4   5   2 10.4022 2.67390  13
   4   5   2 11.0590 3.42445  10
   4   5   2 10.2177 2.73811  12
   4   5   2 16.4580 3.23172  13
   4   5   2 11.5893 2.63647  11
   4   5   2 13.8062 2.53370  11
   4   5   2 11.4055 1.66091   8
   4   5   2 6.68139 1.92678   6
  -5  -5  -2 458.741 13.7179  11
  -5  -5  -2 452.815 12.3209  13
   5   5   2 450.151 10.2619   8
   5   5   2 474.562 14.0389  12
   5   5   2 467.840 11.9197   6
   5   5   2 454.080 8.55541   9
   5   5   2 458.961 16.4934   7
   5   5   2 462.074 15.6847  10
   5   5   2 449.082 11.1866  11
   5   5   2 471.866 12.3730  11
   5   5   2 459.167 11.7161  13
  -6  -5  -2 109.196 4.99271  13
   6   5   2 104.733 4.58470  11
   6   5   2 108.767 8.89344   7
   6   5   2 125.082 4.86206   9
   6   5   2 109.356 6.73034  12
   6   5   2 116.692 5.25095   8
   6   5   2 109.912 8.42033  10
   6   5   2 105.794 4.03972   9
   6   5   2 110.756 5.36217   6
   6   5   2 110.063 4.53774  11
   7   5   2 196.993 7.32438   6
   7   5   2 198.399 9.23185  12
   7   5   2 202.638 7.99043   9
   7   5   2 202.928 12.0387   7
   7   5   2 182.332 11.2007  10
   8   5   2 175.571 11.7023   7
   8   5   2 164.687 10.8837  10
   6  -6  -2 21.8210 4.19788  13
   6  -6  -2 24.4711 4.84867  11
   6  -6  -2 20.1778 4.84422   6
   5  -6  -2 40.3773 6.36387  11
   5  -6  -2 31.3625 7.39028   9
   5  -6  -2 33.4870 5.52189  13
   4  -6  -2 62.2156 7.60938  11
   4  -6  -2 51.1448 6.87964  13
   4  -6  -2 64.4314 7.07143   6
   4  -6  -2 63.3961 9.10276   9
  -4   6   2 64.5631 7.52330  13
  -4   6   2 57.3404 3.26322   6
   3  -6  -2 101.264 9.20903   9
   3  -6  -2 93.6557 6.68349  11
   3  -6  -2 92.0274 7.65474  11
   3  -6  -2 108.615 7.43554   6
   3  -6  -2 103.012 8.12776  13
  -3   6   2 103.245 7.30394  13
  -3   6   2 103.675 6.85954  11
  -3   6   2 100.330 3.57909   7
  -3   6   2 93.6062 7.20005   6
   2  -6  -2 198.336 9.33988  11
   2  -6  -2 205.595 11.1194   9
   2  -6  -2 207.551 10.9918  13
   2  -6  -2 223.439 10.8274  11
   2  -6  -2 211.636 10.0297   6
   2  -6  -2 208.802 7.82059  10
  -2   6   2 195.258 12.0048  11
  -2   6   2 221.652 10.1919  12
  -2   6   2 215.251 8.73427   6
  -2   6   2 232.485 7.09910   7
  -2   6   2 207.427 6.73431  10
  -2   6   2 218.858 10.2777  13
   1  -6  -2 173.767 8.59477   6
   1  -6  -2 160.994 6.57520  10
   1  -6  -2 161.888 8.09460  11
   1  -6  -2 167.718 9.09491   9
   1  -6  -2 165.030 9.69856  13
   1  -6  -2 164.731 9.14394  11
  -1   6   2 184.823 8.64489  12
  -1   6   2 159.417 8.62580  13
  -1   6   2 159.855 7.64947   6
  -1   6   2 169.809 6.54830   7
  -1   6   2 165.068 8.28948  11
  -1   6   2 168.218 6.54628  10
   0  -6  -2 64.7758 5.46061   6
   0  -6  -2 59.2654 4.97874   9
   0  -6  -2 63.7697 5.83252  11
   0  -6  -2 53.2937 6.63670  13
   0   6   2 58.6583 4.48634  10
   0   6   2 47.4508 5.82436  13
   0   6   2 58.3816 5.18279  11
   0   6   2 63.5500 4.99573   6
   0   6   2 56.3391 5.07684  12
  -1  -6  -2 1294.71 23.9198   9
  -1  -6  -2 1304.18 29.1410  13
  -1  -6  -2 1316.17 28.1960  11
   1   6   2 1301.37 26.5592  11
   1   6   2 1333.89 26.8632  12
   1   6   2 1327.00 26.1609  10
   1   6   2 1279.84 28.5334  11
   1   6   2 1187.05 30.6571   6
  -2  -6  -2 332.562 10.4859   6
  -2  -6  -2 311.212 12.2924  13
  -2  -6  -2 324.375 13.6248  11
  -2  -6  -2 329.636 7.54041   9
  -2  -6  -2 315.701 9.39920   8
   2   6   2 335.368 10.9331   6
   2   6   2 330.487 11.3062  12
   2   6   2 333.120 11.5046  13
   2   6   2 315.458 13.4053  10
   2   6   2 328.802 11.8004  11
   2   6   2 333.269 9.78987   8
   2   6   2 324.614 12.0077  11
  -3  -6  -2 288.795 11.3905  13
  -3  -6  -2 278.315 8.09531   8
  -3  -6  -2 289.441 8.88559   6
  -3  -6  -2 282.677 10.5217  11
  -3  -6  -2 286.560 8.78164   6
   3   6   2 301.227 9.98429   6
   3   6   2 268.542 11.2440  10
   3   6   2 281.189 9.99055  11
   3   6   2 278.775 10.2880  12
   3   6   2 272.225 10.8200  11
   3   6   2 282.901 10.1935  13
   3   6   2 282.109 8.18457   8
  -4  -6  -2 1334.75 23.4141   8
  -4  -6  -2 1305.56 32.4286  11
  -4  -6  -2 1343.24 21.8752   6
  -4  -6  -2 1316.26 28.4470  13
   4   6   2 1380.28 22.9340   8
   4   6   2 1273.87 27.8494  11
   4   6   2 1375.27 30.3346  10
   4   6   2 1340.53 26.3581  11
   4   6   2 1272.93 30.0366   7
   4   6   2 1393.86 27.9211  12
   4   6   2 1392.02 27.0547  13
   4   6   2 1397.28 26.8491   6
  -5  -6  -2 39.2032 4.77744  13
  -5  -6  -2 35.5643 4.08565  11
   5   6   2 33.7441 4.24883   6
   5   6   2 38.1750 4.36295  11
   5   6   2 36.5863 4.13241  13
   5   6   2 31.4342 5.73951   7
   5   6   2 37.8483 5.13539  12
   5   6   2 33.6892 6.45663  13
   5   6   2 27.1902 5.25830  10
   5   6   2 46.3154 4.17016  11
   6   6   2 396.671 11.3192  13
   6   6   2 421.174 12.4064   6
   6   6   2 414.497 9.84717  13
   6   6   2 402.201 10.5667   8
   6   6   2 417.412 17.1687   7
   6   6   2 410.913 11.7959  11
   6   6   2 407.675 13.9388  12
   7   6   2 229.310 5.61711  11
   7   6   2 227.383 8.81637   6
   7   6   2 221.281 13.1930   7
   7   6   2 230.577 10.4064  12
   7   6   2 214.461 12.5546  10
   8   6   2 1.32595 3.83646  10
   8   6   2 5.01200 3.40092  12
   8   6   2 8.96957 4.73056   7
   5  -7  -2 179.936 11.4765  11
   5  -7  -2 176.524 13.9677   9
   5  -7  -2 177.358 10.6758  13
   4  -7  -2 146.593 10.4170  11
   4  -7  -2 139.824 11.7917   9
   4  -7  -2 148.532 10.3194  13
   4  -7  -2 150.691 9.64510   6
  -4   7   2 128.954 6.12505   6
  -4   7   2 146.398 9.76609  13
   3  -7  -2 78.8322 9.16766  11
   3  -7  -2 83.2979 9.38782  13
   3  -7  -2 86.8122 10.5399   9
   3  -7  -2 67.3268 7.97298   6
  -3   7   2 62.3447 4.31305   7
  -3   7   2 89.4636 6.95953  11
  -3   7   2 85.9859 5.69772   6
  -3   7   2 87.1329 7.00672  13
  -3   7   2 83.0950 7.83756  12
   2  -7  -2 2245.26 46.2070   9
   2  -7  -2 2097.97 37.0164  10
   2  -7  -2 2236.91 45.7747  11
   2  -7  -2 2275.30 47.2374  13
   2  -7  -2 2091.05 43.7820  11
   2  -7  -2 2214.26 43.5924   6
  -2   7   2 2238.46 44.3040  13
  -2   7   2 2348.97 41.4586   6
  -2   7   2 2212.48 38.7250   7
  -2   7   2 2260.69 43.4756  11
  -2   7   2 2253.12 36.6215  10
  -2   7   2 2283.74 43.7969  12
   1  -7  -2 241.494 11.8741  11
   1  -7  -2 225.253 10.8534   6
   1  -7  -2 236.676 11.4203   9
   1  -7  -2 250.200 12.6648  13
  -1   7   2 238.258 8.33803  10
  -1   7   2 231.386 10.7345  11
  -1   7   2 247.401 11.0367  12
  -1   7   2 266.576 10.6925   6
  -1   7   2 232.961 11.3035  13
   0  -7  -2 161.044 10.2928  13
   0  -7  -2 153.495 8.56033   6
   0  -7  -2 157.024 8.31644   9
   0   7   2 171.168 9.36131  13
   0   7   2 166.260 8.71991  11
   0   7   2 150.363 8.12423   6
   0   7   2 162.235 7.60886  10
   0   7   2 164.086 8.61697  12
  -1  -7  -2 216.342 8.22827   9
  -1  -7  -2 220.519 9.74604   6
  -1  -7  -2 225.025 11.7212  13
  -1  -7  -2 220.784 10.8386  11
   1   7   2 226.543 9.97587  12
   1   7   2 225.115 9.54848  10
   1   7   2 211.440 10.2050  13
   1   7   2 216.507 10.2409  11
   1   7   2 217.158 9.48334   6
  -2  -7  -2 54.3932 5.17698   6
  -2  -7  -2 45.0545 3.13959   9
  -2  -7  -2 52.1593 6.33455  11
  -2  -7  -2 52.6403 7.03129  13
   2   7   2 47.6545 6.11220  13
   2   7   2 53.7915 6.24270  12
   2   7   2 56.2841 5.38611  11
   2   7   2 60.2449 5.70650  10
   2   7   2 42.1611 5.55617  11
   2   7   2 54.1429 5.90266   6
  -3  -7  -2 410.399 15.2105  13
  -3  -7  -2 374.864 13.7309  11
   3   7   2 403.328 13.0664   6
   3   7   2 407.423 14.5957  10
   3   7   2 416.544 13.6620  12
   3   7   2 410.347 13.7307  13
   3   7   2 385.167 14.2395  11
   3   7   2 396.858 11.1790   8
  -4  -7  -2 904.030 18.3807   6
  -4  -7  -2 916.268 18.0970   6
  -4  -7  -2 945.946 23.9950  13
  -4  -7  -2 913.297 18.6512   8
  -4  -7  -2 863.591 25.6810  11
   4   7   2 961.248 22.8173  12
   4   7   2 959.307 25.3569  10
   4   7   2 953.338 21.7720   6
   4   7   2 921.409 25.0851   7
   4   7   2 943.633 22.2586  13
   4   7   2 902.461 23.3083  11
   4   7   2 939.699 21.7550  11
   4   7   2 947.079 18.3925   8
  -5  -7  -2 40.7750 4.98122  11
  -5  -7  -2 41.4161 3.29826   8
  -5  -7  -2 47.5418 5.93960  13
   5   7   2 36.8703 8.54293   7
   5   7   2 36.5239 5.00996  11
   5   7   2 54.6304 5.86563   6
   5   7   2 44.5526 3.17418   8
   5   7   2 46.9018 5.43438  13
   5   7   2 44.6296 5.87845  12
   5   7   2 49.9675 5.94291  13
   5   7   2 43.0631 6.62549  10
   5   7   2 41.3080 5.69341  11
  -6  -7  -2 335.745 12.3295  13
   6   7   2 357.443 16.1208  10
   6   7   2 340.063 12.2103  11
   6   7   2 364.230 13.7948  12
   6   7   2 358.971 11.4758  11
   6   7   2 346.686 10.7577  13
   6   7   2 373.920 12.4314   6
   6   7   2 377.478 16.8168   7
   7   7   2 6.68827 4.71017   7
   7   7   2 5.77163 3.55122  12
   7   7   2 3.03931 4.13427  10
   7   7   2 4.79573 2.25368  11
   7   7   2 4.06059 2.01887  11
   7   7   2 14.2762 3.34254   6
   8   7   2 -0.4590 2.58206  12
   8   7   2 3.44515 4.36655   7
   5  -8  -2 86.1565 8.27920  13
   4  -8  -2 88.5337 8.31323   6
   4  -8  -2 81.0668 13.0248  11
   4  -8  -2 61.3712 8.10366  13
  -4   8   2 81.6453 8.06030  13
  -4   8   2 69.8693 5.56330   6
   3  -8  -2 161.259 10.6580   6
   3  -8  -2 192.255 13.5131   9
   3  -8  -2 168.379 11.8155  11
   3  -8  -2 152.551 11.3931  13
  -3   8   2 181.635 11.5449  13
  -3   8   2 184.327 11.3017  12
  -3   8   2 178.912 8.66804   6
   2  -8  -2 119.218 10.9848   9
   2  -8  -2 123.368 10.0689  13
   2  -8  -2 108.849 9.56902  11
   2  -8  -2 114.224 9.03041   6
  -2   8   2 107.230 9.42912  12
  -2   8   2 129.604 9.49045  13
  -2   8   2 104.795 8.14153  11
  -2   8   2 111.391 7.59501   6
   1  -8  -2 600.731 19.5208   6
   1  -8  -2 604.161 21.9053  13
   1  -8  -2 634.621 20.3487   9
   1  -8  -2 578.059 20.7946  11
  -1   8   2 636.188 19.9114  12
  -1   8   2 627.237 19.5053  11
  -1   8   2 641.450 18.7243   6
  -1   8   2 645.872 15.9373  10
  -1   8   2 642.374 20.7109  13
   0  -8  -2 401.909 14.1791   9
   0  -8  -2 421.823 17.4601  13
   0  -8  -2 414.575 15.0596   6
   0  -8  -2 406.938 16.5101  11
   0   8   2 416.881 15.1859  12
   0   8   2 420.701 15.8168  13
   0   8   2 381.380 14.2564   6
   0   8   2 411.852 13.2413  10
  -1  -8  -2 21.5396 5.55677  13
  -1  -8  -2 16.8284 4.09302   6
  -1  -8  -2 17.5234 4.29873  11
  -1  -8  -2 17.5021 3.33736   9
   1   8   2 14.6708 4.19689  12
   1   8   2 20.7330 4.68442  11
   1   8   2 20.7777 4.28226  10
   1   8   2 22.5603 4.55596   6
   1   8   2 21.0025 5.17336  13
  -2  -8  -2 503.026 17.7429  11
  -2  -8  -2 504.218 18.7556  13
  -2  -8  -2 509.028 15.9043   6
  -2  -8  -2 505.206 12.0933   9
   2   8   2 521.281 17.3171  13
   2   8   2 507.939 16.4018   6
   2   8   2 544.392 16.9596  10
   2   8   2 521.486 16.8398  11
   2   8   2 525.952 16.9281  12
  -3  -8  -2 155.660 9.48257  11
  -3  -8  -2 154.936 8.06323   6
  -3  -8  -2 146.422 3.22435   9
   3   8   2 136.950 9.12649  11
   3   8   2 149.937 9.01799  12
   3   8   2 154.478 8.72134   6
   3   8   2 146.124 8.82787  13
   3   8   2 149.337 9.51295  10
  -4  -8  -2 201.590 10.7691  13
  -4  -8  -2 188.755 9.83619  11
  -4  -8  -2 202.394 11.8105   6
   4   8   2 219.096 11.2185  11
   4   8   2 208.611 11.7227   7
   4   8   2 196.170 10.1013  13
   4   8   2 180.898 11.0846  10
   4   8   2 195.014 9.89553  11
   4   8   2 209.378 8.06345   8
   4   8   2 209.898 10.4898  12
   4   8   2 207.478 10.0865   6
  -5  -8  -2 353.582 14.0920  11
   5   8   2 392.710 13.8612  13
   5   8   2 387.642 13.5807  11
   5   8   2 380.139 16.5563  10
   5   8   2 370.985 14.7239  11
   5   8   2 398.915 14.8440  12
   5   8   2 403.033 13.9578   6
   5   8   2 390.056 10.4748   8
   5   8   2 386.885 17.0728   7
  -6  -8  -2 5.35051 4.56807  13
   6   8   2 13.7133 4.16212  12
   6   8   2 5.09882 4.54016   7
   6   8   2 9.32329 3.22851  11
   6   8   2 10.4296 3.27742   6
   6   8   2 14.2844 4.96474  10
   7   8   2 115.190 5.19816  13
   7   8   2 119.211 12.1981   7
   7   8   2 132.164 8.72985  12
   7   8   2 115.316 6.60829  11
   7   8   2 115.945 10.7093  10
   7   8   2 124.116 7.61227   6
   8   8   2 33.2695 2.60596  11
   8   8   2 25.6641 6.46093  10
   4  -9  -2 103.411 17.2666   9
   4  -9  -2 113.182 10.1498  13
   4  -9  -2 110.373 9.72151   6
   3  -9  -2 8.80291 5.17150  11
   3  -9  -2 -4.2527 3.06137  13
   3  -9  -2 2.62711 4.03691   6
   3  -9  -2 4.89622 5.04646   9
  -3   9   2 1.47847 3.87678  13
  -3   9   2 6.95392 4.85288  12
  -3   9   2 0.23173 2.44290   6
   2  -9  -2 9.12485 5.20221  13
   2  -9  -2 5.60337 4.14918   6
   2  -9  -2 0.94171 4.12714  11
   2  -9  -2 3.60126 4.19347   9
  -2   9   2 3.47415 2.53405  10
  -2   9   2 2.01414 3.81165  13
  -2   9   2 12.5086 3.48799   6
  -2   9   2 7.14560 5.00584  12
   1  -9  -2 199.584 11.9316   6
   1  -9  -2 214.276 13.8553  13
   1  -9  -2 216.556 12.0648   9
  -1   9   2 203.811 12.8278  11
  -1   9   2 193.788 11.8877  12
  -1   9   2 189.195 10.6282   6
  -1   9   2 204.407 8.77454  10
  -1   9   2 206.962 12.3577  13
   0  -9  -2 64.0871 6.41704   9
   0  -9  -2 63.4895 7.76957   6
   0  -9  -2 82.7567 10.1246  11
   0  -9  -2 71.8400 11.0935  13
   0   9   2 61.9530 7.82904  12
   0   9   2 46.8811 6.46090  11
   0   9   2 60.6167 5.91071  10
   0   9   2 84.0083 9.55433  13
   0   9   2 69.7478 7.80203   6
  -1  -9  -2 657.562 24.2913   6
  -1  -9  -2 682.343 23.8587  13
  -1  -9  -2 655.312 22.1440  11
  -1  -9  -2 643.795 17.4429   9
   1   9   2 676.302 29.6865   6
   1   9   2 661.721 20.9636  11
   1   9   2 659.142 21.6102  13
   1   9   2 658.160 19.3221  10
  -2  -9  -2 307.622 13.0630   6
  -2  -9  -2 275.594 14.9281  13
  -2  -9  -2 309.687 9.59663   9
  -2  -9  -2 305.773 14.5175  11
   2   9   2 297.173 13.3385  10
   2   9   2 345.044 21.6509  13
   2   9   2 320.631 14.4720   6
   2   9   2 313.110 13.6656  11
  -3  -9  -2 0.30406 0.85896   9
  -3  -9  -2 2.09319 3.42713  13
  -3  -9  -2 2.37202 1.11216   9
  -3  -9  -2 4.29519 3.49323  11
  -3  -9  -2 0.77872 2.51273   6
   3   9   2 0.80011 2.93638   6
   3   9   2 -0.8252 2.24610  11
   3   9   2 2.38462 4.46869  12
   3   9   2 0.13056 5.25948  10
   3   9   2 -4.8850 2.30541  13
  -4  -9  -2 299.621 13.4891  11
  -4  -9  -2 327.348 14.7402  13
  -4  -9  -2 302.339 10.9019   6
   4   9   2 296.935 14.6751   7
   4   9   2 288.660 13.1234  11
   4   9   2 297.794 13.6058  12
   4   9   2 300.831 12.9541   6
   4   9   2 298.255 13.2791  13
   4   9   2 312.222 14.8445  10
  -5  -9  -2 8.14236 4.06291  13
  -5  -9  -2 10.1782 1.98595   6
   5   9   2 5.75462 4.57221   7
   5   9   2 8.48705 4.16661  12
   5   9   2 6.50532 3.63816  13
   5   9   2 10.6998 4.15301  11
   5   9   2 4.22558 4.41990  10
   5   9   2 6.89121 3.59751   6
   6   9   2 102.058 10.2844   7
   6   9   2 112.021 8.10491  11
   6   9   2 107.362 8.67174  12
   6   9   2 101.662 7.34848  13
   6   9   2 101.185 10.1118  10
   7   9   2 252.414 11.7346   6
   7   9   2 229.779 9.31759  13
   7   9   2 205.121 14.8926   7
   7   9   2 224.164 10.1322  11
   7   9   2 225.275 14.5975  10
   7   9   2 227.760 12.4838  12
   3 -10  -2 82.3581 10.5050  11
   3 -10  -2 75.4450 9.98170   9
  -3  10   2 79.6400 10.0542  13
  -3  10   2 84.4021 6.94352   6
   2 -10  -2 116.391 14.3623  13
   2 -10  -2 118.333 10.9269   9
   2 -10  -2 124.555 11.4934  11
   2 -10  -2 107.638 12.2558   6
  -2  10   2 122.368 8.93254   6
  -2  10   2 140.772 11.2720  13
  -2  10   2 138.337 10.9783  12
   1 -10  -2 37.0325 6.23927   6
   1 -10  -2 28.6773 6.88800  11
   1 -10  -2 22.8418 6.67165  13
   1 -10  -2 38.0682 6.89088   9
  -1  10   2 38.3327 7.17373  13
  -1  10   2 51.4789 7.55755   6
  -1  10   2 36.3966 4.85831  10
  -1  10   2 37.5363 7.18268  12
   0 -10  -2 40.2015 7.26272   6
   0 -10  -2 37.0504 6.43504   9
   0 -10  -2 41.8852 7.56721  11
   0 -10  -2 29.6384 7.54071  13
   0  10   2 39.8307 6.56595  11
   0  10   2 41.2224 7.38460  13
   0  10   2 35.6837 6.95014  12
   0  10   2 28.1352 5.94987   6
   0  10   2 36.0215 5.47209  10
  -1 -10  -2 121.919 9.39510   6
  -1 -10  -2 105.969 10.5760  13
  -1 -10  -2 105.174 7.20895   9
  -1 -10  -2 115.625 10.0293  11
   1  10   2 103.837 8.21207  10
   1  10   2 136.831 9.85840   6
   1  10   2 95.5378 9.08768  12
   1  10   2 103.630 9.26867  11
   1  10   2 94.3741 9.29190  13
  -2 -10  -2 257.823 12.6991   6
  -2 -10  -2 260.914 9.19267   9
  -2 -10  -2 235.615 13.8808  11
  -2 -10  -2 251.768 15.0106  13
   2  10   2 231.569 12.8671  12
   2  10   2 272.208 13.3888  10
   2  10   2 261.564 13.7865  13
   2  10   2 241.240 12.8633   6
  -3 -10  -2 276.380 15.2074  13
  -3 -10  -2 253.813 13.7515  11
  -3 -10  -2 250.162 13.8621   6
   3  10   2 251.474 13.4228  13
   3  10   2 219.471 12.8486  10
   3  10   2 246.736 13.3139  12
   3  10   2 245.220 12.5797   6
   3  10   2 245.715 12.9766  11
   3  10   2 253.229 13.4851   7
  -4 -10  -2 35.1681 6.03998  11
  -4 -10  -2 43.4161 5.63715   6
  -4 -10  -2 51.5574 8.12233  13
   4  10   2 45.9382 7.08989  13
   4  10   2 44.6611 6.43972   6
   4  10   2 38.6267 6.37790  12
   4  10   2 39.4639 7.46713  10
   4  10   2 56.7719 7.75842  11
   4  10   2 60.4939 8.78295   7
  -5 -10  -2 5.53970 4.62708  13
   5  10   2 14.9759 4.72885  11
   5  10   2 15.5888 5.65547  10
   5  10   2 11.4135 4.64677  13
   5  10   2 6.29627 4.20555  12
   5  10   2 19.5247 6.04799   7
   5  10   2 12.2552 4.30966   6
   6  10   2 347.413 14.8268   6
   6  10   2 325.701 14.2211  11
   6  10   2 321.947 15.3917  12
   6  10   2 309.008 16.9528  10
   6  10   2 348.275 14.3423  13
   6  10   2 347.972 18.6815   7
   7  10   2 -1.2411 2.46996   6
   7  10   2 3.11223 2.89861  13
   2 -11  -2 18.6276 5.82500  11
   2 -11  -2 10.5016 5.77134   9
  -2  11   2 1.68061 4.53256  13
  -2  11   2 5.88664 5.26178  12
   1 -11  -2 -2.2634 3.97956  11
   1 -11  -2 2.04939 4.82482  13
   1 -11  -2 -3.8092 3.34107   6
   1 -11  -2 4.85484 4.48063   9
  -1  11   2 5.90440 4.90706  13
  -1  11   2 2.26527 8.39749  12
  -1  11   2 -0.6016 2.86916  10
  -1  11   2 0.73281 3.20407   7
  -1  11   2 2.11831 3.59922   6
   0 -11  -2 117.164 11.0663  11
   0 -11  -2 113.396 10.7881   6
   0 -11  -2 93.1516 12.2317  13
   0 -11  -2 96.2182 8.61295   9
   0  11   2 104.996 9.71351   6
   0  11   2 99.2879 11.6115  13
   0  11   2 119.718 10.9227  12
   0  11   2 104.510 8.16837  10
  -1 -11  -2 7.85955 4.43600   6
  -1 -11  -2 3.63124 3.35401   9
  -1 -11  -2 10.3749 5.37704  11
  -1 -11  -2 2.88419 5.30305  13
   1  11   2 5.03391 4.25649   6
   1  11   2 4.88092 4.85167  12
   1  11   2 9.65228 4.30156  10
   1  11   2 3.60945 4.60237  13
  -2 -11  -2 55.2025 9.87100  13
  -2 -11  -2 69.2910 5.04150   9
  -2 -11  -2 64.4710 8.53501   6
  -2 -11  -2 52.3442 8.19826  11
   2  11   2 66.9297 8.99160  10
   2  11   2 69.0846 8.84677   6
   2  11   2 52.1653 7.51976   7
   2  11   2 47.5123 7.63106  12
   2  11   2 72.4020 10.0128  13
  -3 -11  -2 34.4081 6.07463   6
  -3 -11  -2 28.4932 7.66752  11
  -3 -11  -2 27.9660 7.10349  13
   3  11   2 25.8817 6.07968   6
   3  11   2 35.5410 7.05898  10
   3  11   2 25.6471 6.37994  11
   3  11   2 19.9844 6.24417  12
   3  11   2 27.6543 6.72213  13
   3  11   2 25.3445 6.54876   7
  -4 -11  -2 24.0431 5.41591  13
  -4 -11  -2 28.0284 5.07098   6
   4  11   2 26.3882 6.24329  12
   4  11   2 28.0270 6.84328  10
   4  11   2 25.5646 6.17012  11
   4  11   2 20.7174 6.37099   7
   4  11   2 14.4388 5.27173  13
   4  11   2 35.7411 6.70112   6
  -5 -11  -2 69.3474 5.05147   6
  -5 -11  -2 49.3423 8.42651  13
   5  11   2 52.8854 8.91238  10
   5  11   2 48.2282 7.44967  11
   5  11   2 50.4576 6.94410   6
   5  11   2 52.1311 10.3912  13
   5  11   2 48.0893 8.22496   7
   5  11   2 59.7203 13.5165  12
   6  11   2 3.35076 3.82987   6
   6  11   2 0.39140 3.52718  12
   6  11   2 0.23862 3.31069  13
   0 -12  -2 3.11076 5.18403  13
   0 -12  -2 4.40329 5.25090  11
   0 -12  -2 1.20746 3.48902   9
   0  12   2 10.7039 5.17117   6
   0  12   2 3.07339 3.82270  10
   0  12   2 0.70086 3.66918   7
   0  12   2 7.24359 5.35425  11
   0  12   2 2.22811 4.75830  13
   0  12   2 1.15419 4.89407  12
  -1 -12  -2 298.508 15.1854   9
  -1 -12  -2 316.461 17.8884  11
  -1 -12  -2 338.063 16.8195   6
   1  12   2 271.323 16.4164  12
   1  12   2 336.116 14.9452  10
   1  12   2 329.015 14.9128   7
   1  12   2 318.948 17.7758  13
   1  12   2 330.021 17.1186  11
   1  12   2 324.196 16.7427   6
  -2 -12  -2 113.601 11.3261  11
  -2 -12  -2 134.887 12.7732   6
  -2 -12  -2 164.031 13.0649  13
   2  12   2 137.941 11.0610  10
   2  12   2 156.478 11.3314   6
   2  12   2 133.369 11.8531  13
   2  12   2 127.065 11.5012  12
   2  12   2 151.689 11.2617   7
   2  12   2 148.884 12.0581  11
  -3 -12  -2 8.10936 5.60989  13
  -3 -12  -2 0.43677 3.86943   6
   3  12   2 13.8517 6.35955  11
   3  12   2 12.2856 4.83345   7
   3  12   2 10.0072 6.26433  10
   3  12   2 -0.1706 4.01229  13
   3  12   2 -1.8421 3.55241   6
   3  12   2 6.02183 5.11400  12
  -4 -12  -2 176.214 13.7295  13
  -4 -12  -2 166.316 9.97121   6
   4  12   2 149.475 11.3623   6
   4  12   2 168.957 11.4389  11
   4  12   2 142.922 11.6593  12
   4  12   2 139.174 11.7464  10
   4  12   2 152.777 12.3821  13
   4  12   2 161.010 13.0142   7
   5  12   2 -3.2031 2.60453   6
   4  12  -3 2.85063 5.05558  10
  -4 -12   3 0.55883 5.05423  13
  -4 -12   3 1.83469 3.57002   6
   3  12  -3 129.025 18.7113   6
   3  12  -3 125.472 10.4376  10
   3  12  -3 110.690 10.1623  11
  -3 -12   3 104.610 13.4568  13
   2  12  -3 202.178 24.5336  13
   2  12  -3 183.897 12.0764  10
   2  12  -3 225.827 18.9170  11
  -2 -12   3 220.290 13.3665   6
   1  12  -3 31.9050 6.19921  10
   1  12  -3 43.9242 10.8439  13
   1  12  -3 42.2728 8.06004  11
  -1 -12   3 33.2698 7.83115  11
  -1 -12   3 34.9095 8.46493  13
   5  11  -3 14.6430 4.05003   8
   5  11  -3 2.45937 4.67661  12
   5  11  -3 5.01361 4.96731  10
   5  11  -3 3.38879 4.08987   6
   5  11  -3 3.46266 4.23951  13
   4  11  -3 119.452 10.3205  13
   4  11  -3 129.617 8.90936   8
   4  11  -3 105.984 10.3449  12
   4  11  -3 135.740 10.0530   6
  -4 -11   3 90.8635 15.8535  13
  -4 -11   3 119.488 8.04093   6
   3  11  -3 94.2421 9.19991   6
   3  11  -3 129.406 10.7774  10
   3  11  -3 124.288 10.4223  11
   3  11  -3 118.853 9.49614   8
  -3 -11   3 132.040 11.9341  13
  -3 -11   3 117.952 9.41518   6
   2  11  -3 15.0224 5.19881  10
   2  11  -3 26.6533 6.28272  11
   2  11  -3 24.8623 6.20954   6
   2  11  -3 20.8696 6.07182  13
   2  11  -3 25.9493 6.47872  12
  -2 -11   3 12.2247 5.83228  11
  -2 -11   3 10.0360 6.12328  13
  -2 -11   3 20.4118 5.09106   6
  -2 -11   3 16.2432 4.36623   9
   1  11  -3 245.438 12.8303  10
   1  11  -3 224.487 14.2999  12
   1  11  -3 247.352 14.6705  11
   1  11  -3 240.834 14.9337  13
  -1 -11   3 231.178 14.2142   6
  -1 -11   3 256.554 16.9004  13
  -1 -11   3 255.566 11.8220   9
   0  11  -3 1.28037 3.62823   6
   0  11  -3 6.78079 3.92777  10
   0  11  -3 -0.2241 3.91201  11
   0  11  -3 3.51214 4.90259  13
   0 -11   3 -2.4851 3.52476   6
   0 -11   3 1.02671 3.42649   9
   0 -11   3 3.11800 6.23770  13
   0 -11   3 3.16166 5.48602  11
  -1  11  -3 50.6552 13.2199  13
  -1  11  -3 63.3250 8.36108  12
  -1  11  -3 44.7666 7.16026   6
   1 -11   3 28.9336 9.37388   6
   1 -11   3 32.5426 8.92607  13
   1 -11   3 56.0553 8.27407   9
   1 -11   3 57.5116 9.63378  11
   6  10  -3 16.2547 4.36199   6
   6  10  -3 10.2417 5.85886   7
   6  10  -3 9.14297 4.06114  11
   6  10  -3 11.8357 4.44630  13
   6  10  -3 13.4006 6.07932  10
   6  10  -3 26.0440 6.64567  12
   5  10  -3 215.096 13.0854  12
   5  10  -3 225.672 15.5683  10
   5  10  -3 198.712 10.0473   8
   5  10  -3 220.819 11.9522   6
   5  10  -3 197.902 11.9548  13
  -5 -10   3 222.192 13.8641  13
   4  10  -3 116.207 9.06004   6
   4  10  -3 132.110 9.91269  13
   4  10  -3 124.526 9.90294  11
   4  10  -3 136.907 10.3965  12
   4  10  -3 113.596 10.4740  10
   4  10  -3 146.188 9.12801   8
  -4 -10   3 151.395 11.5188  13
  -4 -10   3 141.914 8.12531   6
   3  10  -3 45.5683 7.67243  12
   3  10  -3 28.1929 5.61649   6
   3  10  -3 46.7951 7.69107  11
   3  10  -3 48.0357 7.88655  13
   3  10  -3 35.6077 6.83007  10
  -3 -10   3 48.0266 8.43845  13
  -3 -10   3 41.0798 6.31342   6
  -3 -10   3 37.0269 7.16971  11
   2  10  -3 493.168 18.8231   6
   2  10  -3 484.181 19.7163  13
   2  10  -3 475.737 19.0355  11
   2  10  -3 504.599 18.8330  10
   2  10  -3 482.477 18.8581  12
   2  10  -3 502.663 18.7208   8
  -2 -10   3 504.778 18.2532   6
  -2 -10   3 456.554 21.4020  13
  -2 -10   3 505.984 20.7382  11
  -2 -10   3 491.633 13.9529   9
   1  10  -3 76.6764 7.22972  10
   1  10  -3 48.5219 7.37722  12
   1  10  -3 65.6631 8.79296   6
  -1 -10   3 58.9364 9.76313  13
  -1 -10   3 52.0069 8.60186  11
  -1 -10   3 63.6854 6.30399   9
  -1 -10   3 70.5954 8.82288   6
   0  10  -3 201.474 10.5255  10
   0  10  -3 235.031 13.1436  11
   0  10  -3 189.242 12.3376  12
   0  10  -3 212.495 12.6148   6
   0  10  -3 206.493 13.4326  13
   0 -10   3 207.197 14.9949  13
   0 -10   3 232.238 12.3827   9
   0 -10   3 250.124 16.6159  11
   0 -10   3 205.645 12.8827   6
  -1  10  -3 354.286 16.8084  11
  -1  10  -3 318.095 15.2261   6
  -1  10  -3 322.904 15.7139  12
  -1  10  -3 306.248 11.2959  10
   1 -10   3 342.352 18.9946  13
   1 -10   3 306.404 16.0293   9
   1 -10   3 367.158 18.9154  11
   1 -10   3 341.068 16.9477   6
  -2  10  -3 19.2103 5.79944  12
  -2  10  -3 30.5202 5.60462   6
   2 -10   3 23.9555 6.38821   9
   2 -10   3 14.8494 5.83728   6
   2 -10   3 47.0018 11.2645  11
   7   9  -3 60.9353 8.76563  12
   7   9  -3 47.1255 5.65969  11
   7   9  -3 65.3283 10.1599   7
   7   9  -3 59.7133 10.2350  10
   7   9  -3 48.9571 4.28532  13
   7   9  -3 56.1668 7.02742   6
   6   9  -3 73.2959 15.7522  10
   6   9  -3 37.4415 8.85861   7
   6   9  -3 49.4201 4.79211   8
   6   9  -3 42.1496 6.99078  12
   6   9  -3 44.4480 6.47812  11
   6   9  -3 43.6706 5.78965  13
   6   9  -3 56.0220 6.97561   6
   5   9  -3 181.697 11.5961  12
   5   9  -3 211.720 10.9686  13
   5   9  -3 178.256 10.2202  11
   5   9  -3 202.145 10.7297   6
   5   9  -3 178.549 9.28436   8
   5   9  -3 174.001 12.2885  10
  -5  -9   3 191.714 11.9630  13
  -5  -9   3 184.030 5.85670   6
   4   9  -3 24.1968 4.49993   8
   4   9  -3 30.2101 6.05736  12
   4   9  -3 33.0702 6.09802  11
   4   9  -3 44.1043 7.63018  10
   4   9  -3 29.2464 5.36632   6
   4   9  -3 39.6016 6.21041  13
  -4  -9   3 35.5624 6.06042  11
  -4  -9   3 43.4776 5.26012   6
  -4  -9   3 28.1205 5.95996  13
   3   9  -3 360.304 15.0246  11
   3   9  -3 364.427 15.8962  10
   3   9  -3 384.742 14.1841   8
   3   9  -3 349.605 15.2245  13
   3   9  -3 357.253 15.3556  12
   3   9  -3 387.093 15.1234   6
  -3  -9   3 382.981 14.0019   6
  -3  -9   3 347.067 7.07650   9
  -3  -9   3 358.688 17.1146  13
  -3  -9   3 349.160 7.09495   9
  -3  -9   3 377.346 16.2719  11
   2   9  -3 133.043 9.55038  12
   2   9  -3 128.670 8.76016   8
   2   9  -3 133.090 9.72180  13
   2   9  -3 133.401 9.21357   6
   2   9  -3 138.329 9.74829  10
   2   9  -3 132.467 9.58635  11
  -2  -9   3 140.982 6.68297   9
  -2  -9   3 124.469 10.7255  13
  -2  -9   3 145.963 9.53736   6
   1   9  -3 57.2565 7.62787  12
   1   9  -3 50.8753 7.09426  11
   1   9  -3 61.1048 8.03922  13
   1   9  -3 65.1033 11.9711   8
   1   9  -3 55.9627 6.86758  10
   1   9  -3 53.0965 7.08302   6
  -1  -9   3 61.4006 9.02070  13
  -1  -9   3 61.1636 8.68815  11
  -1  -9   3 63.2697 5.58787   9
  -1  -9   3 57.1280 7.33818   6
   0   9  -3 105.509 8.84999  12
   0   9  -3 110.798 7.37181  10
   0   9  -3 103.377 8.67155   6
   0   9  -3 114.173 9.14600  11
   0   9  -3 107.309 9.27756  13
   0  -9   3 112.513 9.15392   6
   0  -9   3 128.460 8.80400   9
   0  -9   3 107.663 10.4439  13
   0  -9   3 131.244 10.8371  11
  -1   9  -3 -0.6278 3.12058  11
  -1   9  -3 0.53099 3.41627  13
  -1   9  -3 0.29842 3.57915  12
  -1   9  -3 4.18815 3.29277   6
  -1   9  -3 1.02839 2.34997  10
   1  -9   3 3.10849 4.09321   9
   1  -9   3 1.59641 4.26366  11
   1  -9   3 -4.0052 3.78968  13
   1  -9   3 -2.3059 2.92964   6
  -2   9  -3 286.897 13.3667   6
  -2   9  -3 275.000 16.7463  11
  -2   9  -3 272.761 13.9647  12
  -2   9  -3 291.558 15.1622  13
   2  -9   3 303.968 16.4095   9
   2  -9   3 293.882 17.1925  13
   2  -9   3 282.456 15.8468  11
   2  -9   3 271.532 14.5833   6
  -3   9  -3 258.068 13.0837  12
  -3   9  -3 224.740 11.1157   6
   3  -9   3 214.837 15.6615  11
   3  -9   3 233.069 15.0225  13
   7   8  -3 70.2587 5.88026   6
   7   8  -3 56.4793 9.14775  10
   7   8  -3 58.0997 4.81643  11
   7   8  -3 75.9449 7.49320  12
   7   8  -3 66.6843 10.7549   7
   6   8  -3 314.566 14.8233  12
   6   8  -3 313.849 16.8064   7
   6   8  -3 319.724 11.4628  13
   6   8  -3 314.815 11.9812  11
   6   8  -3 328.585 11.4160   8
   6   8  -3 324.839 12.5308   6
   6   8  -3 306.723 16.3710  10
   5   8  -3 43.7118 5.86264  13
   5   8  -3 49.9461 6.06916  11
   5   8  -3 37.6224 6.48952  12
   5   8  -3 38.8930 4.90959   8
   5   8  -3 37.3361 5.46492   6
   5   8  -3 39.6269 7.13364  10
  -5  -8   3 54.1461 7.16610  13
   4   8  -3 204.300 9.31738   8
   4   8  -3 204.307 11.9347  10
   4   8  -3 209.577 12.1701  13
   4   8  -3 184.694 9.93717  11
   4   8  -3 184.085 12.1785  12
   4   8  -3 203.884 11.0030  11
   4   8  -3 192.501 9.79994   6
  -4  -8   3 200.865 8.93782   6
  -4  -8   3 202.122 11.5949  13
  -4  -8   3 199.328 10.4610  11
   3   8  -3 73.4576 6.94199  11
   3   8  -3 76.9202 6.62091   6
   3   8  -3 85.2252 7.30107  11
   3   8  -3 79.9554 7.58981  10
   3   8  -3 81.6876 6.42109   8
   3   8  -3 84.9589 7.63920  12
  -3  -8   3 87.5490 6.47822   6
  -3  -8   3 69.5398 2.26751   9
  -3  -8   3 79.4638 7.02991  11
  -3  -8   3 94.4791 8.43233  13
   2   8  -3 -0.5715 2.60925  10
   2   8  -3 0.59933 2.69461  11
   2   8  -3 0.12090 2.45404   6
   2   8  -3 4.91254 3.14090  12
   2   8  -3 4.86122 3.59869  13
   2   8  -3 2.76054 2.67235   8
  -2  -8   3 -0.6389 2.44129  11
  -2  -8   3 -1.1826 2.45213   6
  -2  -8   3 2.76682 1.51984   9
  -2  -8   3 0.06996 3.38534  13
  -2  -8   3 0.44364 1.73760   9
   1   8  -3 404.341 14.9469   8
   1   8  -3 398.629 14.3431  10
   1   8  -3 409.075 15.7928  13
   1   8  -3 401.078 14.9049  12
   1   8  -3 436.965 15.8597  11
   1   8  -3 406.027 14.7683   6
  -1  -8   3 405.224 17.7390  13
  -1  -8   3 434.533 15.4695   6
  -1  -8   3 417.598 13.5605   9
  -1  -8   3 412.034 17.0384  11
   0   8  -3 33.7429 6.06480  13
   0   8  -3 21.1176 4.74071  12
   0   8  -3 24.8279 5.43698   8
   0   8  -3 39.4807 6.06466   6
   0   8  -3 26.0741 4.28720  10
   0   8  -3 24.6765 4.98282  11
   0  -8   3 25.8224 4.82612   9
   0  -8   3 42.6423 7.52609  13
   0  -8   3 30.7625 5.88519  11
   0  -8   3 25.9120 5.20071   6
  -1   8  -3 49.0234 8.46600  11
  -1   8  -3 39.8505 3.83891  10
  -1   8  -3 34.6514 6.00862  12
  -1   8  -3 41.1826 6.43720   6
  -1   8  -3 28.9203 6.05959  13
   1  -8   3 40.0018 6.95866  11
   1  -8   3 36.4293 6.17351   9
   1  -8   3 38.7468 7.43106  13
   1  -8   3 36.8638 6.35405   6
  -2   8  -3 127.186 9.14511  11
  -2   8  -3 130.950 9.37280  12
  -2   8  -3 137.544 9.99392  13
  -2   8  -3 125.916 4.88988  10
   2  -8   3 121.513 9.52123   6
   2  -8   3 113.895 9.98114   9
   2  -8   3 125.860 10.6575  11
   2  -8   3 122.337 10.8202  13
  -3   8  -3 3.00623 3.90599  13
  -3   8  -3 8.49629 4.33682  12
   3  -8   3 5.52305 4.93710   9
   3  -8   3 5.16587 4.13753  11
   3  -8   3 5.37854 3.97037   6
   3  -8   3 6.99593 4.81413  13
  -4   8  -3 221.603 9.29756   6
   4  -8   3 229.029 14.0310  11
   4  -8   3 186.318 14.4757   9
   4  -8   3 206.927 13.5428  13
   4  -8   3 228.885 13.2399   6
   8   7  -3 76.1013 10.3910   7
   8   7  -3 94.6624 8.44930  12
   8   7  -3 100.709 10.0949  10
   7   7  -3 136.571 7.54843   6
   7   7  -3 137.683 5.65848  11
   7   7  -3 132.829 9.66797  12
   7   7  -3 128.235 11.1393  10
   7   7  -3 149.921 11.5916   7
   7   7  -3 135.365 5.53212  11
   6   7  -3 2.35023 3.87817  10
   6   7  -3 1.45432 2.29215  11
   6   7  -3 3.29861 2.31221  11
   6   7  -3 2.06231 2.12770   6
   6   7  -3 -1.2995 1.51793  13
   6   7  -3 -1.1157 2.71932  12
   6   7  -3 -0.0747 1.92559   8
   6   7  -3 8.21967 4.05094   7
   5   7  -3 736.756 20.9227  13
   5   7  -3 837.316 24.9749  10
   5   7  -3 842.077 20.2650   6
   5   7  -3 777.454 19.2173  13
   5   7  -3 745.576 20.2652  11
   5   7  -3 785.649 22.5523  12
   5   7  -3 775.216 19.3667  11
   5   7  -3 812.764 19.0596   8
  -5  -7   3 770.707 20.1898  11
  -5  -7   3 808.896 22.3800  13
   4   7  -3 97.4427 6.96489  13
   4   7  -3 90.8296 8.07343  10
   4   7  -3 113.638 7.16621  11
   4   7  -3 90.6059 6.33400   6
   4   7  -3 101.325 6.22281   8
   4   7  -3 96.7381 8.29155  13
   4   7  -3 113.055 7.39960  11
   4   7  -3 96.4086 7.49851  12
  -4  -7   3 97.4653 4.76111   6
  -4  -7   3 121.954 8.20261  13
   3   7  -3 56.7076 5.67869  11
   3   7  -3 58.5248 5.65643  11
   3   7  -3 55.8106 6.47409  12
   3   7  -3 52.7622 6.20322  13
   3   7  -3 56.6055 5.32611   6
   3   7  -3 60.7113 7.52343  10
   3   7  -3 59.6028 5.09441   8
  -3  -7   3 54.5097 7.11408  13
  -3  -7   3 48.5822 4.63989   6
  -3  -7   3 61.6706 6.90369  11
   2   7  -3 591.494 17.7294  13
   2   7  -3 600.085 17.9776  10
   2   7  -3 584.569 17.3241  11
   2   7  -3 619.639 16.7422   8
   2   7  -3 611.000 17.1421   6
   2   7  -3 584.447 18.8055  11
   2   7  -3 611.975 17.7252  12
  -2  -7   3 581.882 22.8657  13
  -2  -7   3 616.675 16.9117   6
  -2  -7   3 615.465 12.6660   9
  -2  -7   3 623.912 13.6657   9
  -2  -7   3 594.859 18.7133  11
   1   7  -3 168.181 8.88413   6
   1   7  -3 179.783 9.22927  12
   1   7  -3 173.254 8.77161  10
   1   7  -3 184.552 9.20025   8
   1   7  -3 174.851 9.28549  11
   1   7  -3 172.570 9.61164  13
  -1  -7   3 187.718 11.1688  13
  -1  -7   3 176.467 9.31594   6
  -1  -7   3 178.188 10.1751  11
  -1  -7   3 187.911 8.21645   9
   0   7  -3 179.723 9.24301  12
   0   7  -3 166.345 9.44905   8
   0   7  -3 187.633 10.0572  13
   0   7  -3 183.403 9.63083  11
   0   7  -3 172.085 8.03910  10
   0   7  -3 177.159 9.10766   6
   0  -7   3 177.913 10.6425  11
   0  -7   3 168.775 10.7101  13
   0  -7   3 190.543 9.84498   6
  -1   7  -3 2743.43 48.5933   6
  -1   7  -3 2627.93 50.4455  13
  -1   7  -3 2644.69 43.8209  10
  -1   7  -3 2624.54 49.5743  11
  -1   7  -3 2665.62 48.1295  12
   1  -7   3 2649.55 49.8572   6
   1  -7   3 2668.17 51.3970   9
   1  -7   3 2591.59 53.8107  13
   1  -7   3 2707.95 52.7232  11
  -2   7  -3 0.30788 2.58144  12
  -2   7  -3 -3.8740 2.43602  13
  -2   7  -3 0.64310 2.33700   6
  -2   7  -3 1.59290 2.59558  11
  -2   7  -3 -0.8667 1.15060  10
   2  -7   3 1.38962 3.34324  11
   2  -7   3 -4.1805 2.81794   9
   2  -7   3 -1.8594 2.37166   6
   2  -7   3 -0.7844 2.40878  11
  -3   7  -3 244.007 11.8843  11
  -3   7  -3 237.496 10.2276   6
  -3   7  -3 265.075 11.8715  12
  -3   7  -3 246.351 12.5240  13
   3  -7   3 219.544 13.2313  13
   3  -7   3 239.808 13.4705  11
   3  -7   3 253.819 12.6655   6
   3  -7   3 246.259 14.3986   9
  -4   7  -3 80.1829 5.34485   6
  -4   7  -3 78.7337 7.62605  13
   4  -7   3 79.3657 9.68412  11
   4  -7   3 65.4808 8.93806  13
   4  -7   3 74.9636 8.91651   6
   4  -7   3 94.8465 12.1061   9
   5  -7   3 49.1954 7.79461  13
   5  -7   3 47.5921 7.06669   6
   5  -7   3 54.7934 9.47335   9
   5  -7   3 57.1183 8.14731  11
   8   6  -3 33.1500 6.18030  12
   8   6  -3 31.1780 7.44288  10
   8   6  -3 32.6005 6.46215   7
   7   6  -3 43.2282 4.17231   8
   7   6  -3 40.6613 7.33609   7
   7   6  -3 43.8343 6.55845  12
   7   6  -3 44.6327 7.51520  10
   6   6  -3 28.2991 2.24229  13
   6   6  -3 25.3766 5.97458   7
   6   6  -3 26.5994 4.87189   8
   6   6  -3 22.8075 5.79137  10
   6   6  -3 21.7119 3.01976  11
   6   6  -3 32.7875 5.58162  12
   6   6  -3 28.2529 2.14406  13
   6   6  -3 33.3155 3.68523  11
   6   6  -3 36.6608 3.51579   6
   5   6  -3 29.1294 3.91063  13
   5   6  -3 33.6826 6.46240  11
   5   6  -3 38.3531 4.46440   8
   5   6  -3 28.0182 5.69379  10
   5   6  -3 35.7194 4.10304  13
   5   6  -3 24.3818 4.87449  12
   5   6  -3 28.4004 3.86066   6
  -5  -6   3 28.6427 3.85308  11
   4   6  -3 63.9639 4.89968   6
   4   6  -3 72.6339 5.34986  13
   4   6  -3 65.9318 5.27804  11
   4   6  -3 62.9537 5.11687  11
   4   6  -3 69.7711 4.95522   8
   4   6  -3 70.1715 6.41055  12
   4   6  -3 55.4692 6.91673  10
   4   6  -3 65.3647 5.29076  13
  -4  -6   3 61.7266 2.63731   6
  -4  -6   3 61.2957 3.01575   6
  -4  -6   3 77.6246 7.06478  11
  -4  -6   3 70.8569 5.93162  13
   3   6  -3 776.419 17.9183   8
   3   6  -3 795.496 18.6742  11
   3   6  -3 764.028 20.1062  11
   3   6  -3 773.856 19.9378  12
   3   6  -3 753.457 20.7910  13
   3   6  -3 787.622 19.0120  13
   3   6  -3 773.587 20.7972  10
  -3  -6   3 785.211 20.1523  11
  -3  -6   3 777.208 21.0613  13
  -3  -6   3 774.124 16.9843   6
   2   6  -3 148.081 7.94553  13
   2   6  -3 151.067 7.87838  12
   2   6  -3 151.873 8.22935  10
   2   6  -3 151.374 7.10662   8
   2   6  -3 142.880 7.19293   6
   2   6  -3 154.387 8.09811  11
   2   6  -3 155.733 7.69642  11
  -2  -6   3 139.444 7.74497   6
  -2  -6   3 140.262 4.52383   9
  -2  -6   3 141.268 8.73033  13
   1   6  -3 56.3262 5.80820   8
   1   6  -3 60.5922 4.98657  10
   1   6  -3 66.8759 5.27237   6
   1   6  -3 61.6674 5.54859  13
   1   6  -3 56.0238 5.05325  12
   1   6  -3 81.7457 5.99506  11
   1   6  -3 57.7507 5.33719  11
  -1  -6   3 69.7336 5.56883   6
  -1  -6   3 60.9086 7.41788  13
  -1  -6   3 60.1484 3.70190   9
  -1  -6   3 63.8149 5.91904  11
   0   6  -3 469.514 14.6218  11
   0   6  -3 467.206 14.1534   6
   0   6  -3 471.529 13.0569  10
   0   6  -3 472.089 15.0374  13
   0   6  -3 469.695 14.7819   8
   0   6  -3 492.856 14.2000  12
   0  -6   3 471.412 16.7301  13
   0  -6   3 482.242 16.2184  11
   0  -6   3 464.111 14.5874   6
  -1   6  -3 171.080 8.33446   6
  -1   6  -3 181.084 8.58338  12
  -1   6  -3 181.454 9.43814  13
  -1   6  -3 176.420 6.67547  10
  -1   6  -3 164.031 8.60398  11
   1  -6   3 171.156 10.1516  11
   1  -6   3 185.019 9.38120   6
   1  -6   3 183.660 9.10880  11
   1  -6   3 179.459 10.5201  13
  -2   6  -3 395.486 16.9971  13
  -2   6  -3 427.323 14.4436  11
  -2   6  -3 426.832 13.5616  12
  -2   6  -3 412.922 13.2871   6
  -2   6  -3 398.084 9.51056  10
   2  -6   3 414.107 14.6186   6
   2  -6   3 413.822 16.3545  13
   2  -6   3 396.014 15.7306  11
  -3   6  -3 135.734 7.09637   6
  -3   6  -3 123.172 7.86065  11
  -3   6  -3 136.592 8.15566  12
   3  -6   3 126.043 8.82757   6
   3  -6   3 127.825 11.1734  13
   3  -6   3 131.436 8.19459  11
   3  -6   3 144.735 19.4359   9
  -4   6  -3 9.62832 4.44439  13
   4  -6   3 14.9808 4.87825  13
   4  -6   3 13.5389 4.68241   6
   4  -6   3 15.3514 5.52941   9
   4  -6   3 11.6147 4.33636  11
   5  -6   3 250.943 18.8723   9
   5  -6   3 252.289 15.1016  11
   5  -6   3 227.873 12.4547  13
   5  -6   3 241.471 12.6359   6
   6  -6   3 8.34674 4.12667   6
   6  -6   3 10.6101 5.93091  13
   8   5  -3 80.9244 7.13099  12
   8   5  -3 88.2780 8.47402   7
   8   5  -3 93.0401 8.97156  10
   7   5  -3 38.0823 6.83776  10
   7   5  -3 41.0940 4.96108   8
   7   5  -3 33.7261 6.48885   7
   6   5  -3 411.854 15.0708  12
   6   5  -3 400.783 16.3445   8
   6   5  -3 413.825 7.68855   9
   6   5  -3 427.945 16.9020   7
   6   5  -3 421.489 16.7056  10
   6   5  -3 430.398 8.86332  11
   6   5  -3 427.449 11.0648   6
   6   5  -3 413.235 10.0600   9
   6   5  -3 419.839 9.15361  11
  -6  -5   3 400.782 10.5055  13
   5   5  -3 54.0374 7.17505  10
   5   5  -3 48.3054 4.44307   8
   5   5  -3 64.1230 7.01793  12
   5   5  -3 56.0858 3.89812   6
   5   5  -3 53.9656 4.04713  11
  -5  -5   3 60.5189 4.45106  13
  -5  -5   3 59.6934 3.69210  11
   4   5  -3 819.128 21.6571  10
   4   5  -3 801.629 20.2068  12
   4   5  -3 789.902 18.0869  11
   4   5  -3 827.449 17.2655  11
   4   5  -3 795.929 18.5930  13
   4   5  -3 821.435 17.3114   6
   4   5  -3 786.798 17.2131  13
   4   5  -3 815.818 17.6968   8
  -4  -5   3 773.469 17.9770  11
  -4  -5   3 779.913 19.1605  13
   3   5  -3 207.939 8.54303  11
   3   5  -3 203.352 7.55517   6
   3   5  -3 206.472 7.84600  11
   3   5  -3 207.010 9.54709  10
   3   5  -3 218.049 9.13051  12
   3   5  -3 211.498 7.62994   8
  -3  -5   3 215.881 6.63975   6
  -3  -5   3 213.524 6.44931   6
  -3  -5   3 222.007 9.40208  13
   2   5  -3 37.1921 3.54857   8
   2   5  -3 36.1801 4.43928  11
   2   5  -3 35.8755 4.25901  13
   2   5  -3 35.5210 4.35505  12
   2   5  -3 41.7810 5.15952  13
   2   5  -3 38.1173 3.78446  11
   2   5  -3 31.8163 3.62714   6
   2   5  -3 43.1319 5.28784  10
  -2  -5   3 40.1251 5.20835   6
  -2  -5   3 42.3126 3.87382   6
  -2  -5   3 30.4661 4.30996  11
  -2  -5   3 34.6898 1.95098   9
  -2  -5   3 37.6939 4.90211  13
   1   5  -3 2909.48 48.0197  11
   1   5  -3 2885.08 47.7665  12
   1   5  -3 2894.68 48.1981  13
   1   5  -3 2873.22 47.6770  10
   1   5  -3 2778.23 49.5031  11
   1   5  -3 2958.12 47.4842   8
  -1  -5   3 2901.74 49.9854  11
  -1  -5   3 2783.84 47.2582   6
  -1  -5   3 2926.14 51.1343  13
  -1  -5   3 2872.79 44.1752   9
   0   5  -3 2.03799 1.94422   6
   0   5  -3 -0.2280 1.91040  13
   0   5  -3 2.51896 1.90767  12
   0   5  -3 1.59315 1.98927   8
   0   5  -3 -0.7100 1.36174  10
   0   5  -3 -0.2489 1.54763  11
   0  -5   3 5.63649 1.81346  11
   0  -5   3 1.10692 1.90261   6
   0  -5   3 2.59556 2.08959  11
   0  -5   3 -0.0722 2.49176  13
  -1   5  -3 768.919 17.6084  12
  -1   5  -3 756.659 18.6062  11
  -1   5  -3 754.766 25.2333   6
  -1   5  -3 772.232 19.0750  13
  -1   5  -3 756.807 19.3578   8
  -1   5  -3 745.324 15.1359  10
   1  -5   3 765.125 20.0740  11
   1  -5   3 739.408 20.7649  13
   1  -5   3 750.650 18.6676   6
  -2   5  -3 142.412 7.93836  13
  -2   5  -3 147.011 4.09583  10
  -2   5  -3 154.158 7.27911   6
  -2   5  -3 157.993 7.48659  12
  -2   5  -3 140.745 8.79505  11
   2  -5   3 157.577 8.88836  11
   2  -5   3 157.436 9.42184  13
   2  -5   3 151.898 7.44805   7
   2  -5   3 143.732 7.92959   6
  -3   5  -3 19.4268 3.69425  11
  -3   5  -3 17.2725 3.68989  13
  -3   5  -3 18.8923 4.34494  12
  -3   5  -3 12.4442 3.46175   6
   3  -5   3 20.7574 3.74778   7
   3  -5   3 12.5104 4.27849  13
   3  -5   3 22.6382 3.71194  11
   3  -5   3 20.2021 4.17733   6
   3  -5   3 15.1253 4.25163  11
  -4   5  -3 314.338 12.4981  13
  -4   5  -3 276.776 10.0675   6
  -4   5  -3 296.537 8.37786   6
   4  -5   3 305.937 10.5276   7
   4  -5   3 314.224 13.6926  13
   4  -5   3 300.375 15.7732   9
   4  -5   3 301.021 12.1173  11
   4  -5   3 316.101 13.5179  11
   4  -5   3 308.034 12.6100   6
  -5   5  -3 196.456 10.2057  13
   5  -5   3 189.200 10.5066   6
   5  -5   3 202.663 10.8987  13
   5  -5   3 191.335 10.8131  11
   5  -5   3 186.684 13.8182   9
   5  -5   3 192.088 8.15853   7
   6  -5   3 4.97605 3.17368  13
   6  -5   3 7.13281 5.84698   9
   6  -5   3 4.24744 3.60427  11
   6  -5   3 3.51088 2.97423   6
   8   4  -3 84.9257 8.10451  10
   8   4  -3 69.8505 6.84372  12
   8   4  -3 73.0900 7.23582   7
   7   4  -3 42.7261 5.22736   8
   7   4  -3 54.0959 6.67841  12
   7   4  -3 37.5929 6.43623  10
   7   4  -3 45.1143 3.81030   9
   7   4  -3 50.0328 8.49202   7
   6   4  -3 19.6979 4.85713   7
   6   4  -3 14.3300 4.20056  10
   6   4  -3 9.38419 1.86558   6
   6   4  -3 13.5778 2.07498   6
   6   4  -3 12.6869 3.84027  12
   6   4  -3 11.7320 2.37752   9
   5   4  -3 158.652 8.44879  12
   5   4  -3 167.533 9.15952   7
   5   4  -3 160.995 5.61160   6
   5   4  -3 181.841 9.66037  10
   5   4  -3 177.588 7.55438   8
   5   4  -3 174.114 5.12667  11
   5   4  -3 165.614 5.18882  11
   5   4  -3 164.224 5.89283   6
  -5  -4   3 168.461 6.14444  13
   4   4  -3 130.129 7.33073  12
   4   4  -3 143.709 6.29154   8
   4   4  -3 140.938 3.51034   9
   4   4  -3 140.507 5.37355  11
   4   4  -3 142.759 5.13823  13
   4   4  -3 142.923 5.72128  11
   4   4  -3 130.924 5.34176   6
   4   4  -3 139.365 5.53522  13
   4   4  -3 142.452 8.07139  10
   4   4  -3 134.645 5.15943   6
  -4  -4   3 135.913 6.24345  13
  -4  -4   3 143.509 5.59716  11
   3   4  -3 74.7103 4.09960   6
   3   4  -3 78.3846 4.04584   6
   3   4  -3 72.5763 5.16664  12
   3   4  -3 77.0422 4.62105  13
   3   4  -3 71.7662 4.42250  11
   3   4  -3 76.7259 4.37596   8
   3   4  -3 79.9558 4.33461  11
   3   4  -3 77.8664 5.62120  10
   3   4  -3 78.5921 4.40106  13
  -3  -4   3 77.8011 6.62409  11
  -3  -4   3 71.2444 2.68624   6
  -3  -4   3 78.3885 4.53597   8
  -3  -4   3 75.5218 2.84727   6
  -3  -4   3 78.4490 4.96898  13
   2   4  -3 411.200 10.5317   8
   2   4  -3 419.228 11.9050  12
   2   4  -3 424.385 11.0161  13
   2   4  -3 390.186 27.6380   1
   2   4  -3 410.991 12.0782  10
   2   4  -3 410.605 12.1827  13
   2   4  -3 417.717 10.7769  11
   2   4  -3 417.296 11.6842  11
   2   4  -3 397.351 10.3295   6
  -2  -4   3 412.866 12.4587  13
  -2  -4   3 394.993 10.5472   8
  -2  -4   3 418.193 9.89967   6
  -2  -4   3 424.354 10.3775   6
  -2  -4   3 405.939 7.29877   9
  -2  -4   3 393.999 11.5336  11
   1   4  -3 18.9729 2.94663  12
   1   4  -3 14.9928 2.65667   8
   1   4  -3 15.2330 2.76957  11
   1   4  -3 14.3111 3.19937  13
   1   4  -3 16.3452 2.83106  11
   1   4  -3 11.6718 2.22700   6
   1   4  -3 20.8795 3.16340  10
   1   4  -3 15.2098 2.74218  13
  -1  -4   3 21.1782 3.09553  11
  -1  -4   3 16.2194 3.33894  13
  -1  -4   3 18.6923 2.61097   6
  -1  -4   3 16.5556 1.99186   9
  -1  -4   3 22.6631 2.95182   8
  -1  -4   3 28.7023 10.0461   1
  -1  -4   3 11.4925 2.56646  11
  -1  -4   3 13.5037 2.53753   6
   0   4  -3 4.25073 1.76861   7
   0   4  -3 5.27348 2.05035  11
   0   4  -3 8.03695 2.40990  13
   0   4  -3 3.18818 1.88141   8
   0   4  -3 9.90994 7.63132   1
   0   4  -3 3.58440 1.64284   6
   0   4  -3 5.19455 2.08748  11
   0   4  -3 6.26857 1.99635  12
   0   4  -3 4.82130 1.79954  10
   0  -4   3 6.74789 2.52696  11
   0  -4   3 5.92838 2.12985  13
   0  -4   3 6.14335 2.14054   6
   0  -4   3 2.81338 2.33812  13
   0  -4   3 7.56759 6.62812   1
  -1   4  -3 542.546 13.0807   7
  -1   4  -3 541.392 16.1152  11
  -1   4  -3 558.999 37.9610   1
  -1   4  -3 593.890 13.5725  12
  -1   4  -3 578.296 13.8044   6
  -1   4  -3 562.597 12.6281  10
  -1   4  -3 610.249 15.2724   8
  -1   4  -3 592.035 14.8808  13
   1  -4   3 561.723 14.1209   7
   1  -4   3 554.243 14.3869  11
   1  -4   3 548.025 14.2305   6
   1  -4   3 567.517 16.1859  13
   1  -4   3 528.818 35.7291   1
   1  -4   3 551.063 14.4501  13
   1  -4   3 557.722 15.4628  11
  -2   4  -3 58.3132 1.94172  10
  -2   4  -3 63.1613 3.87351   7
  -2   4  -3 58.7757 4.26398  12
  -2   4  -3 67.1724 4.98707  13
  -2   4  -3 62.5014 4.70978  11
  -2   4  -3 63.1906 4.33158   6
   2  -4   3 65.9005 4.61966  13
   2  -4   3 61.9435 5.51935  11
   2  -4   3 56.8853 4.25588   7
   2  -4   3 65.0540 4.94215   6
   2  -4   3 61.3828 5.71995  13
   2  -4   3 64.1538 4.66750  11
  -3   4  -3 234.772 9.24401  11
  -3   4  -3 240.259 7.93184   6
  -3   4  -3 248.587 8.98887  12
  -3   4  -3 232.495 9.45185  13
  -3   4  -3 247.002 7.98857   6
   3  -4   3 235.164 10.0138  11
   3  -4   3 244.915 10.5146  11
   3  -4   3 248.149 14.3817   6
   3  -4   3 237.058 8.47012   7
   3  -4   3 255.424 11.1586  13
  -4   4  -3 13.2864 3.03126  13
  -4   4  -3 8.95257 1.53776   6
  -4   4  -3 10.0093 4.60938  11
  -4   4  -3 13.5261 1.65587   6
   4  -4   3 10.6901 2.91934  13
   4  -4   3 7.44325 2.89499   6
   4  -4   3 18.5511 4.12952  11
   4  -4   3 7.72128 2.71271   7
   4  -4   3 14.2090 3.93247  13
   4  -4   3 13.5402 3.09745  11
  -5   4  -3 0.04482 2.02368  13
   5  -4   3 1.61428 2.66909  11
   5  -4   3 -0.4269 2.11107   7
   5  -4   3 4.64095 4.40831   9
   5  -4   3 0.27430 2.46321   6
   5  -4   3 1.38561 2.13615  11
   5  -4   3 0.63832 2.55820  13
   6  -4   3 149.340 7.70782  13
   6  -4   3 139.569 8.57043  11
   6  -4   3 151.340 12.7131   9
   6  -4   3 145.002 8.75253   6
   7  -4   3 5.38709 2.75595  11
   8   3  -3 8.32355 3.17347   8
   8   3  -3 8.12048 4.16919  10
   8   3  -3 6.03812 3.44962   7
   7   3  -3 2.96129 2.46475   9
   7   3  -3 1.73864 2.63399   7
   7   3  -3 -3.1626 2.04789  10
   7   3  -3 2.40228 2.76088  12
   6   3  -3 231.634 11.4531  10
   6   3  -3 253.816 10.1119   8
   6   3  -3 239.123 5.57287   6
   6   3  -3 239.102 10.7060  12
   6   3  -3 235.527 5.84385   6
   6   3  -3 239.457 11.0657   7
   6   3  -3 255.408 9.26947   9
   5   3  -3 219.599 5.45441   6
   5   3  -3 223.720 10.0364   7
   5   3  -3 213.222 10.1072  10
   5   3  -3 220.650 7.47665   9
   5   3  -3 216.341 9.57700  12
   5   3  -3 232.246 8.80898   8
   4   3  -3 0.44215 1.22292   9
   4   3  -3 0.15936 1.36034   8
   4   3  -3 0.80995 0.72467  13
   4   3  -3 2.57654 2.07195  12
   4   3  -3 -0.2939 2.11435  10
   4   3  -3 0.35907 0.73126  13
   4   3  -3 0.72779 0.97566  11
   4   3  -3 1.17891 0.95026   6
   4   3  -3 1.15650 0.94574  11
   4   3  -3 -0.5916 0.77113   6
  -4  -3   3 2.38643 1.18343  13
  -4  -3   3 0.20972 0.86115  11
   3   3  -3 2041.15 31.6101  11
   3   3  -3 2006.87 31.5909  13
   3   3  -3 2010.18 31.7788   6
   3   3  -3 2002.20 35.3881  12
   3   3  -3 2030.50 36.2399  10
   3   3  -3 2012.08 33.4190   8
   3   3  -3 2051.07 32.4911  11
   3   3  -3 2007.86 31.3455   6
   3   3  -3 2040.57 29.7236   9
   3   3  -3 2000.21 32.4657  13
   3   3  -3 2054.63 57.4166   1
  -3  -3   3 2042.84 34.2067   8
  -3  -3   3 1955.15 31.9790  13
  -3  -3   3 2006.77 55.5627   1
  -3  -3   3 2040.71 33.5731  13
  -3  -3   3 2044.48 32.5455  11
   2   3  -3 21.8646 2.67130  13
   2   3  -3 19.7743 2.81195  13
   2   3  -3 12.4384 13.3041   5
   2   3  -3 17.9153 6.98163   1
   2   3  -3 20.6834 2.78694  11
   2   3  -3 22.5283 2.72945   8
   2   3  -3 9.90210 10.2105   2
   2   3  -3 10.5531 11.8025   2
   2   3  -3 16.3607 2.08602   6
   2   3  -3 19.2852 3.23701  10
   2   3  -3 20.4775 3.10775  12
   2   3  -3 17.8117 1.29163   9
   2   3  -3 18.8084 18.0138   5
   2   3  -3 17.0485 2.30247  11
   2   3  -3 21.9513 2.57622   6
  -2  -3   3 21.2014 3.01345  12
  -2  -3   3 18.7720 2.31099  11
  -2  -3   3 19.2862 14.5208   2
  -2  -3   3 22.8394 7.48671   1
  -2  -3   3 21.3993 3.05533  13
  -2  -3   3 11.7738 14.1958   5
  -2  -3   3 18.7989 1.35092   9
  -2  -3   3 16.2242 2.62413   8
  -2  -3   3 2.47605 7.12207   2
  -2  -3   3 20.5657 2.53365  13
  -2  -3   3 19.6896 2.00169   6
   1   3  -3 620.561 13.7452  10
   1   3  -3 519.189 61.5391   2
   1   3  -3 674.273 91.0720   5
   1   3  -3 578.320 88.7259   5
   1   3  -3 602.288 76.2210   2
   1   3  -3 617.462 13.6052  12
   1   3  -3 629.725 13.1518  11
   1   3  -3 590.013 14.4761   7
   1   3  -3 611.377 13.2393   6
   1   3  -3 622.225 14.6989  13
   1   3  -3 612.632 13.8137  11
   1   3  -3 617.100 12.7623   6
   1   3  -3 612.812 13.2615  13
   1   3  -3 631.041 32.1686   1
   1   3  -3 602.381 12.7758   8
  -1  -3   3 560.488 83.8451   5
  -1  -3   3 614.138 101.818   5
  -1  -3   3 622.607 77.9753   2
  -1  -3   3 614.427 14.4511  11
  -1  -3   3 616.430 10.9366   9
  -1  -3   3 621.520 31.6782   1
  -1  -3   3 636.839 14.5777   8
  -1  -3   3 622.054 12.9233   6
  -1  -3   3 600.019 13.8677  11
  -1  -3   3 623.325 12.6395   6
  -1  -3   3 614.723 13.3786  13
  -1  -3   3 556.295 66.8435   2
   0   3  -3 1550.19 27.8725  11
   0   3  -3 1528.26 26.7012   6
   0   3  -3 1498.31 108.033   2
   0   3  -3 1573.23 25.8678  10
   0   3  -3 1547.25 26.7479  11
   0   3  -3 1586.87 26.1404  12
   0   3  -3 1561.69 26.5727   8
   0   3  -3 1506.82 98.5170   2
   0   3  -3 1522.04 55.1835   1
   0   3  -3 1468.29 97.0305   3
   0   3  -3 1551.24 26.8538  13
   0   3  -3 1433.96 119.855   5
   0   3  -3 1546.35 26.2470   6
   0   3  -3 1561.06 31.3415  13
   0   3  -3 1641.62 113.649   5
   0  -3   3 1519.31 26.2516   6
   0  -3   3 1517.51 27.4265   7
   0  -3   3 1523.77 28.6351  13
   0  -3   3 1581.02 26.8908   6
   0  -3   3 1562.89 27.8695  11
   0  -3   3 1583.69 97.7802   2
   0  -3   3 1565.16 115.262   5
   0  -3   3 1504.26 53.9830   1
   0  -3   3 1539.17 26.8724  11
   0  -3   3 1553.97 26.7304   8
   0  -3   3 1495.29 103.006   2
   0  -3   3 1404.52 119.631   5
  -1   3  -3 72.7153 4.13645   6
  -1   3  -3 82.3935 4.66172  13
  -1   3  -3 71.3888 4.39246   7
  -1   3  -3 78.3721 4.48944  11
  -1   3  -3 77.5480 3.89334  12
  -1   3  -3 75.1049 4.69273   8
  -1   3  -3 56.5383 13.3335   1
  -1   3  -3 81.2701 3.16432  10
  -1   3  -3 74.7551 4.74095  11
  -1   3  -3 80.0785 4.16670   6
   1  -3   3 81.2577 5.02496  11
   1  -3   3 78.0855 4.37166   7
   1  -3   3 72.8445 4.42876   6
   1  -3   3 74.3848 4.15231   6
   1  -3   3 104.586 17.2588   1
   1  -3   3 77.4187 4.47556  12
   1  -3   3 85.7006 5.49561  13
   1  -3   3 78.9169 4.47898  13
   1  -3   3 75.1200 4.42896  11
  -2   3  -3 421.632 10.2449  12
  -2   3  -3 423.351 10.5359   6
  -2   3  -3 421.669 11.3014  11
  -2   3  -3 419.624 10.2952   7
  -2   3  -3 438.005 10.5862   6
  -2   3  -3 433.359 11.7065  13
  -2   3  -3 413.678 29.9025   1
   2  -3   3 438.985 13.0810  13
   2  -3   3 437.417 11.5956   6
   2  -3   3 424.973 11.6042  13
   2  -3   3 436.062 11.6545  11
   2  -3   3 432.289 10.4720  12
   2  -3   3 416.036 10.6499   7
   2  -3   3 430.048 12.5145  11
   2  -3   3 459.720 32.0800   1
  -3   3  -3 678.192 14.9772   7
  -3   3  -3 681.590 16.2491  13
  -3   3  -3 687.599 13.7130   6
  -3   3  -3 679.168 13.6653   6
   3  -3   3 673.097 15.9383   6
   3  -3   3 714.825 17.2918  11
   3  -3   3 691.075 17.8329  13
   3  -3   3 669.255 14.3876  12
   3  -3   3 660.941 14.9205   7
   3  -3   3 680.549 16.2204  11
   3  -3   3 670.971 16.1795  13
  -4   3  -3 62.0539 4.31639  11
   4  -3   3 60.3379 4.90845   6
   4  -3   3 66.5704 4.48739  13
   4  -3   3 48.6393 4.59211  12
   4  -3   3 54.9670 4.23095   7
   4  -3   3 54.4175 5.89950  11
   4  -3   3 56.8148 4.50265  11
   4  -3   3 63.5354 5.53383  13
  -5   3  -3 471.022 13.2332  11
  -5   3  -3 446.424 13.5962  13
   5  -3   3 480.420 14.3246   6
   5  -3   3 500.870 17.0420  11
   5  -3   3 471.772 14.1203  13
   5  -3   3 468.367 14.4297  11
   5  -3   3 486.043 13.0557   7
   5  -3   3 455.783 20.5146   9
   5  -3   3 475.217 14.0980  13
   6  -3   3 77.9157 5.80678   6
   6  -3   3 76.0564 4.97801  11
   6  -3   3 66.4342 5.79967  11
   6  -3   3 74.7827 6.82266   7
   6  -3   3 70.0796 4.49685  13
   6  -3   3 71.6651 10.4574   9
   7  -3   3 86.2531 5.30780  11
   7  -3   3 82.8775 11.3505   9
   8   2  -3 0.89605 2.65842  12
   8   2  -3 0.21118 2.11662   7
   8   2  -3 2.94050 2.57922   8
   8   2  -3 0.08347 3.23841   9
   7   2  -3 15.9564 3.78959   8
   7   2  -3 7.79990 3.50681   9
   7   2  -3 14.1262 3.77459  12
   7   2  -3 19.7631 4.10207  10
   7   2  -3 12.5002 3.40180   7
   6   2  -3 92.4935 6.61932   7
   6   2  -3 86.9928 6.52699  12
   6   2  -3 72.4828 6.02289   8
   6   2  -3 87.9411 6.78609  10
   6   2  -3 84.3779 6.19982   9
   5   2  -3 16.1171 3.25896   8
   5   2  -3 17.5451 3.76191  10
   5   2  -3 20.7584 3.79019   7
   5   2  -3 16.0159 3.23413   9
   4   2  -3 743.416 16.6837   8
   4   2  -3 733.393 15.5037   9
   4   2  -3 725.202 17.1583   7
   4   2  -3 737.605 17.5427  12
   4   2  -3 715.893 11.0930   6
   4   2  -3 738.529 17.9003  10
   4   2  -3 736.203 11.0667   6
  -4  -2   3 715.637 11.8991  13
   3   2  -3 71.0704 9.23614   1
   3   2  -3 57.4032 2.56302  11
   3   2  -3 56.4626 4.27956  10
   3   2  -3 56.1195 2.41233  11
   3   2  -3 56.7721 2.29249  13
   3   2  -3 60.2697 2.20701   6
   3   2  -3 60.4783 3.13254   9
   3   2  -3 53.0579 4.15458  12
   3   2  -3 59.9843 2.26983   6
   3   2  -3 56.0519 3.66855   8
  -3  -2   3 55.6549 3.96074  12
  -3  -2   3 53.9713 3.77424   8
  -3  -2   3 57.1055 2.48400  11
  -3  -2   3 58.1679 2.89067  13
  -3  -2   3 81.1336 9.62206   1
  -3  -2   3 56.9218 2.28002  11
   2   2  -3 1281.16 67.5254   2
   2   2  -3 1347.47 21.2737  11
   2   2  -3 1326.66 20.1726   9
   2   2  -3 1331.29 22.1154  13
   2   2  -3 1314.67 22.7148   8
   2   2  -3 1345.52 21.1526   6
   2   2  -3 1424.55 83.6364   5
   2   2  -3 1336.60 23.9334  12
   2   2  -3 1333.45 21.2752  13
   2   2  -3 1324.76 21.7856  11
   2   2  -3 1343.27 24.1706  10
   2   2  -3 1330.48 63.4798   2
   2   2  -3 1334.60 76.4552   5
   2   2  -3 1315.46 38.7660   1
  -2  -2   3 1293.07 74.2274   2
  -2  -2   3 1350.63 21.5603  13
  -2  -2   3 1273.29 66.4213   2
  -2  -2   3 1354.59 77.5695   5
  -2  -2   3 1318.87 24.0677  12
  -2  -2   3 1340.17 19.0603   6
  -2  -2   3 1328.37 21.2661  11
  -2  -2   3 1314.58 20.7103   9
  -2  -2   3 1270.54 22.3841  13
  -2  -2   3 1331.94 22.9881   8
  -2  -2   3 1344.03 21.9917  11
  -2  -2   3 1374.18 87.0697   5
  -2  -2   3 1314.26 19.0717   6
   1   2  -3 69.2569 11.3116   1
   1   2  -3 41.3770 15.0564   2
   1   2  -3 58.4729 23.6209   5
   1   2  -3 64.1226 2.40602   9
   1   2  -3 60.6866 3.87828   7
   1   2  -3 57.4576 2.98753   6
   1   2  -3 60.9563 3.46221  12
   1   2  -3 63.5120 2.96469   6
   1   2  -3 82.9154 24.3834   2
   1   2  -3 58.3430 3.89961  11
   1   2  -3 68.5152 22.8187   5
   1   2  -3 59.5217 3.55134  13
   1   2  -3 58.0862 3.09298  13
   1   2  -3 64.9155 3.16980  11
  -1  -2   3 73.9394 24.2786   5
  -1  -2   3 44.5336 16.6765   2
  -1  -2   3 62.4186 3.73220  13
  -1  -2   3 62.8434 3.46774  12
  -1  -2   3 64.7755 2.85858   6
  -1  -2   3 64.7285 3.13879   6
  -1  -2   3 25.6160 15.2278   2
  -1  -2   3 61.9890 3.08621  11
  -1  -2   3 65.0060 3.57366  11
  -1  -2   3 96.8164 33.7219   5
  -1  -2   3 62.8257 3.20181  13
  -1  -2   3 63.5099 2.32485   9
  -1  -2   3 64.4938 3.24326   8
   0   2  -3 57.9258 20.8681   3
   0   2  -3 55.2097 10.9665   1
   0   2  -3 64.3071 3.36896   8
   0   2  -3 39.4987 19.2272   5
   0   2  -3 56.1825 19.4988   5
   0   2  -3 63.1875 3.17581  12
   0   2  -3 60.7417 3.35064   7
   0   2  -3 67.4712 3.49610  11
   0   2  -3 65.8234 3.20046   6
   0   2  -3 66.4445 3.79485  11
   0   2  -3 55.0140 18.8071   2
   0   2  -3 91.4481 27.4934   2
   0   2  -3 66.2035 4.01454  13
   0   2  -3 63.9125 3.29330   6
   0  -2   3 84.8400 23.3254   2
   0  -2   3 62.2757 3.12795  12
   0  -2   3 61.2482 2.94780   9
   0  -2   3 83.6749 27.0096   2
   0  -2   3 62.0354 3.13255   6
   0  -2   3 63.7948 3.38902   6
   0  -2   3 33.7926 19.2812   5
   0  -2   3 60.2497 10.3438   1
   0  -2   3 58.5897 4.03860   7
   0  -2   3 69.6553 3.41564   8
   0  -2   3 57.8102 3.31041  13
   0  -2   3 59.8519 3.74983  11
   0  -2   3 65.1656 3.46235  11
   0  -2   3 17.0872 13.6026   3
   0  -2   3 40.9616 19.5574   5
  -1   2  -3 271.938 7.05471   7
  -1   2  -3 208.502 38.7519   3
  -1   2  -3 263.080 7.55629  13
  -1   2  -3 197.109 37.0718   2
  -1   2  -3 241.091 56.4656   5
  -1   2  -3 243.216 51.7660   5
  -1   2  -3 278.092 7.15474   6
  -1   2  -3 261.242 8.51772  13
  -1   2  -3 253.642 19.4111   1
  -1   2  -3 278.743 7.81895   8
  -1   2  -3 272.015 7.54723  11
  -1   2  -3 267.983 9.13558  11
  -1   2  -3 264.082 47.2162   2
  -1   2  -3 270.365 6.48748  12
  -1   2  -3 272.247 7.27367   6
   1  -2   3 258.652 43.1277   3
   1  -2   3 268.775 8.13897  11
   1  -2   3 257.406 7.15957   7
   1  -2   3 198.793 41.9163   5
   1  -2   3 259.660 7.22766   6
   1  -2   3 267.080 7.39346   6
   1  -2   3 241.737 18.7867   1
   1  -2   3 274.240 6.60854  12
   1  -2   3 274.074 7.60446  11
   1  -2   3 300.128 46.7831   2
   1  -2   3 267.207 7.63617  13
   1  -2   3 287.320 51.2560   2
   1  -2   3 267.219 57.1105   5
   1  -2   3 268.202 8.61491  13
  -2   2  -3 960.713 40.6895   1
  -2   2  -3 988.073 18.4433  11
  -2   2  -3 997.420 17.1641  12
  -2   2  -3 950.268 17.6922   7
  -2   2  -3 993.266 17.2425   6
  -2   2  -3 965.566 17.1875   6
  -2   2  -3 976.701 18.7177  13
   2  -2   3 938.017 40.3734   1
   2  -2   3 959.646 19.8991  13
   2  -2   3 950.194 18.2448   6
   2  -2   3 930.882 17.5749   7
   2  -2   3 979.509 19.5011  11
   2  -2   3 950.109 19.3095   8
   2  -2   3 972.914 18.7222  13
   2  -2   3 968.099 18.1316   6
   2  -2   3 991.936 18.7365  11
   2  -2   3 975.295 16.7809  12
  -3   2  -3 259.846 5.88846   6
  -3   2  -3 266.201 8.12408   7
  -3   2  -3 246.415 7.97848  13
  -3   2  -3 269.065 6.21769   6
   3  -2   3 249.243 8.99855  13
   3  -2   3 242.877 7.55396   7
   3  -2   3 255.926 8.08331  13
   3  -2   3 277.771 8.21889   6
   3  -2   3 257.764 6.87331  12
   3  -2   3 246.854 10.0195  11
   3  -2   3 262.115 8.30546  11
  -4   2  -3 224.281 7.95310  13
  -4   2  -3 222.449 7.52546  11
   4  -2   3 239.675 8.78618  11
   4  -2   3 238.966 10.2622  13
   4  -2   3 235.041 7.97537   7
   4  -2   3 227.686 7.96100  11
   4  -2   3 237.106 8.03120   6
  -5   2  -3 -0.6613 1.31817  13
  -5   2  -3 1.21110 1.28372  11
   5  -2   3 -0.5534 1.50470  11
   5  -2   3 -0.2511 1.98216  11
   5  -2   3 2.19183 2.12395   7
   5  -2   3 2.06230 1.53565  13
   5  -2   3 1.03793 1.22270  12
   5  -2   3 -0.1597 1.78844   6
   5  -2   3 3.29666 2.14886  13
   6  -2   3 26.4060 2.08111  13
   6  -2   3 27.7176 4.19979   6
   6  -2   3 23.3452 1.88067  13
   6  -2   3 30.7068 2.97948  11
   6  -2   3 25.3852 6.31888   9
   6  -2   3 18.1568 3.36654  11
   6  -2   3 26.5125 3.99691   7
   6  -2   3 14.4890 2.77635  12
   7  -2   3 113.548 4.35069  11
   7  -2   3 121.317 11.3888   9
   7  -2   3 125.818 4.63226  11
   8   1  -3 41.7809 6.50699   8
   8   1  -3 32.6066 5.70373   9
   8   1  -3 44.9589 6.34509  12
   7   1  -3 243.094 11.8552   8
   7   1  -3 278.500 13.0041   9
   7   1  -3 274.604 11.7377  12
   7   1  -3 259.712 10.6232   7
   7   1  -3 259.966 10.9946  10
   6   1  -3 56.9703 5.76151   8
   6   1  -3 46.4931 4.54486   7
   6   1  -3 49.3418 4.97183  10
   6   1  -3 40.3461 5.43289  12
   6   1  -3 40.9868 5.67261   9
   5   1  -3 235.541 9.03505   7
   5   1  -3 234.396 9.31152  10
   5   1  -3 237.556 9.85662   9
   5   1  -3 239.375 11.4062   8
   5   1  -3 247.634 9.70559  12
   4   1  -3 1400.99 26.9873  10
   4   1  -3 1406.76 27.1972   8
   4   1  -3 1432.46 26.4710   7
   4   1  -3 1427.44 27.3788  12
   4   1  -3 1420.84 27.0148   9
   3   1  -3 74.9144 4.52111  12
   3   1  -3 77.1204 4.14935   9
   3   1  -3 75.1356 4.39476  10
   3   1  -3 74.8856 1.71421  11
   3   1  -3 74.7124 1.72929  11
   3   1  -3 74.0908 4.40400   8
  -3  -1   3 75.6841 2.34347  13
  -3  -1   3 71.6463 2.09284  13
   2   1  -3 458.508 7.89863  13
   2   1  -3 455.332 10.7564  12
   2   1  -3 471.744 34.5372   5
   2   1  -3 468.607 10.4919   8
   2   1  -3 457.753 7.41120   6
   2   1  -3 473.663 9.55360   9
   2   1  -3 471.163 17.2163   1
   2   1  -3 481.712 27.6923   2
   2   1  -3 474.655 7.59956   6
   2   1  -3 450.555 27.7983   2
   2   1  -3 462.485 8.18707  13
   2   1  -3 458.204 8.08816  11
   2   1  -3 473.600 51.7242   4
   2   1  -3 469.516 8.34142  11
  -2  -1   3 464.511 10.6550   8
  -2  -1   3 459.583 34.6466   5
  -2  -1   3 464.690 37.3214   5
  -2  -1   3 454.709 30.9372   2
  -2  -1   3 460.365 16.9494   1
  -2  -1   3 457.573 8.29336  13
  -2  -1   3 460.469 8.33082  11
  -2  -1   3 447.492 8.00846  11
  -2  -1   3 458.049 9.86995   9
   1   1  -3 153.360 11.0378   1
   1   1  -3 171.110 4.44659  13
   1   1  -3 179.895 27.8866   2
   1   1  -3 167.078 4.33941  11
   1   1  -3 170.995 4.24542   6
   1   1  -3 172.979 5.26212  12
   1   1  -3 172.300 4.01733   9
   1   1  -3 169.238 4.13756   6
   1   1  -3 170.405 4.57286  11
   1   1  -3 178.910 25.7601   2
   1   1  -3 162.972 4.90099   8
   1   1  -3 147.770 28.6958   5
   1   1  -3 167.425 5.34973   7
   1   1  -3 152.404 29.6169   5
  -1  -1   3 165.936 4.98511   8
  -1  -1   3 201.437 30.7249   2
  -1  -1   3 174.351 11.7148   1
  -1  -1   3 164.583 4.83591  13
  -1  -1   3 157.803 28.8698   5
  -1  -1   3 168.988 3.90722   6
  -1  -1   3 170.825 5.25373  12
  -1  -1   3 171.078 4.04119   6
  -1  -1   3 173.103 4.44665  11
  -1  -1   3 171.465 4.12001   9
  -1  -1   3 170.497 4.48005  13
   0   1  -3 27.7719 2.38071  11
   0   1  -3 23.7395 11.0821   2
   0   1  -3 32.3777 12.6521   2
   0   1  -3 28.6508 2.50617  13
   0   1  -3 26.1965 12.1811   5
   0   1  -3 29.0800 2.17836  13
   0   1  -3 33.2668 2.14960   8
   0   1  -3 30.2329 1.97207  12
   0   1  -3 25.3062 6.33274   1
   0   1  -3 28.1346 2.22503  11
   0   1  -3 19.7267 9.59795   3
   0   1  -3 35.0435 2.34315   7
   0   1  -3 33.3977 2.01620   9
   0   1  -3 30.3911 2.13184   6
   0  -1   3 41.8929 15.4585   2
   0  -1   3 28.8504 2.06768  13
   0  -1   3 27.0951 2.12648   6
   0  -1   3 33.4289 13.7013   3
   0  -1   3 29.9546 2.19508  11
   0  -1   3 55.1734 22.6235   5
   0  -1   3 31.7837 1.92904   9
   0  -1   3 12.0320 8.60710   5
   0  -1   3 27.8254 2.09167   7
   0  -1   3 26.7491 1.96935   8
   0  -1   3 28.0434 2.29375  11
   0  -1   3 46.2010 14.8788   2
   0  -1   3 28.6391 2.59761  13
   0  -1   3 22.7600 6.14625   1
   0  -1   3 29.1833 1.96610  12
  -1   1  -3 2976.21 45.6033  13
  -1   1  -3 2972.29 42.1640  10
  -1   1  -3 2946.64 119.662   2
  -1   1  -3 3053.44 111.528   3
  -1   1  -3 3010.44 44.9313  11
  -1   1  -3 3073.39 43.9667   6
  -1   1  -3 2935.98 44.0907   7
  -1   1  -3 2990.94 44.3818  11
  -1   1  -3 3063.52 109.491   2
  -1   1  -3 2989.29 44.5423  13
  -1   1  -3 3035.09 127.242   5
  -1   1  -3 3058.90 68.6202   1
  -1   1  -3 2978.87 135.222   5
   1  -1   3 3067.95 46.0544  13
   1  -1   3 2792.97 43.9290   7
   1  -1   3 3013.98 46.5568  11
   1  -1   3 3084.37 45.9962  11
   1  -1   3 2934.08 127.110   5
   1  -1   3 3005.09 138.546   5
   1  -1   3 3021.83 44.6350  13
   1  -1   3 2913.08 116.348   2
   1  -1   3 3004.10 68.6039   1
   1  -1   3 2981.23 111.042   3
   1  -1   3 3050.45 44.2670   6
   1  -1   3 3051.09 111.834   2
  -2   1  -3 104.985 4.31886   7
  -2   1  -3 77.5939 25.0559   2
  -2   1  -3 106.775 3.44002   6
  -2   1  -3 99.2841 30.8969   5
  -2   1  -3 89.3259 26.5067   3
  -2   1  -3 106.868 4.76416  13
  -2   1  -3 74.3744 31.0620   5
  -2   1  -3 125.596 12.0640   1
  -2   1  -3 104.399 4.36510  11
  -2   1  -3 124.486 28.5132   2
  -2   1  -3 105.014 4.26467  13
  -2   1  -3 107.096 27.7828   4
  -2   1  -3 111.655 3.49889   6
  -2   1  -3 87.3102 5.20144  11
   2  -1   3 109.108 4.59509  11
   2  -1   3 104.958 30.9281   5
   2  -1   3 106.947 29.3916   2
   2  -1   3 101.250 4.15107  11
   2  -1   3 123.438 28.6494   3
   2  -1   3 110.977 3.16457  12
   2  -1   3 108.449 14.0461   1
   2  -1   3 105.803 4.50208   8
   2  -1   3 100.854 4.17511   7
   2  -1   3 119.159 28.0676   2
   2  -1   3 105.348 4.80463  13
   2  -1   3 106.531 4.16450   6
   2  -1   3 103.276 2.50285  10
   2  -1   3 110.589 33.7952   5
   2  -1   3 107.623 4.20352  13
   2  -1   3 104.050 3.88862   6
  -3   1  -3 141.374 5.13748  13
  -3   1  -3 143.710 4.98844  11
  -3   1  -3 160.081 14.7150   1
  -3   1  -3 142.160 5.74567   7
   3  -1   3 141.413 5.18826  11
   3  -1   3 152.031 5.23198   6
   3  -1   3 145.774 3.29220  10
   3  -1   3 158.730 5.78086   7
   3  -1   3 173.387 17.1102   1
   3  -1   3 142.448 6.02691   8
   3  -1   3 144.322 6.71840  13
   3  -1   3 143.980 5.83576  13
   3  -1   3 146.218 5.69357  11
   3  -1   3 151.943 4.36847  12
  -4   1  -3 168.875 5.60549  11
  -4   1  -3 166.667 6.00937  13
   4  -1   3 162.412 3.89477  10
   4  -1   3 160.881 6.63703   7
   4  -1   3 169.396 5.65853  13
   4  -1   3 160.127 5.62928   6
   4  -1   3 152.595 6.21345  11
   4  -1   3 167.470 5.08875  12
   4  -1   3 154.674 5.73560  11
   4  -1   3 166.007 5.95108   6
   4  -1   3 167.486 6.23850  13
  -5   1  -3 45.3058 3.15088  11
   5  -1   3 44.0075 3.26091  12
   5  -1   3 51.7903 3.40563  11
   5  -1   3 42.2691 1.95336  10
   5  -1   3 46.0123 3.11249  13
   5  -1   3 49.6552 3.69292   6
   5  -1   3 48.3771 4.27258   7
   5  -1   3 48.8075 3.89416  11
   5  -1   3 40.9833 2.59394  13
  -6   1  -3 24.0226 3.21146  13
   6  -1   3 34.0921 4.39239   7
   6  -1   3 38.6159 3.08855  12
   6  -1   3 30.8335 3.28713  11
   6  -1   3 31.4704 3.65688   6
   7  -1   3 13.9608 3.21552   7
   7  -1   3 14.9503 6.00102   9
   7  -1   3 6.72313 3.62473   8
   8  -1   3 13.8180 5.40165   9
   8  -1   3 10.4537 4.46344   8
   8   0  -3 88.7547 8.19492   8
   8   0  -3 85.2592 8.50881   9
   7   0  -3 23.3959 4.01916  10
   7   0  -3 25.6617 4.40934  12
   7   0  -3 21.7667 4.79530   8
   7   0  -3 13.9547 4.66647   9
   7   0  -3 18.2976 3.13229   7
   6   0  -3 389.269 15.2551   9
   6   0  -3 397.771 13.5746  12
   6   0  -3 368.959 8.33654   6
   6   0  -3 390.447 11.6332   7
   6   0  -3 387.604 14.7113   8
   6   0  -3 372.951 12.1881  10
   5   0  -3 213.764 10.2809   9
   5   0  -3 213.432 10.0336   8
   5   0  -3 209.419 7.59207   7
   5   0  -3 204.774 4.58342   6
   5   0  -3 208.148 8.24991  10
   5   0  -3 213.966 9.13587  12
   5   0  -3 205.736 4.50706   6
   4   0  -3 54.4449 3.59497   7
   4   0  -3 66.2638 4.71423  12
   4   0  -3 66.6888 4.26820  10
   4   0  -3 70.9038 5.34024   8
   4   0  -3 66.1423 1.57591   6
   4   0  -3 65.0670 5.34437   9
   4   0  -3 63.2114 1.53865   6
  -4   0   3 61.9152 1.81519  13
   3   0  -3 1430.92 26.7881   8
   3   0  -3 1435.46 26.9022   1
   3   0  -3 1451.56 27.1210   1
   3   0  -3 1446.98 20.8864  11
   3   0  -3 1502.75 20.8908  11
   3   0  -3 1457.67 25.7130   7
   3   0  -3 1451.17 26.8076   9
  -3   0   3 1463.67 21.4887  13
  -3   0   3 1439.16 21.7730  13
  -3   0   3 1455.14 20.2722  11
  -3   0   3 1360.29 20.5210  11
   2   0  -3 376.815 6.54487  13
   2   0  -3 389.316 5.94140   6
   2   0  -3 350.483 20.9668   2
   2   0  -3 381.880 9.66890   8
   2   0  -3 407.258 28.5598   5
   2   0  -3 364.890 47.4748   4
   2   0  -3 401.469 16.1323   1
   2   0  -3 383.647 6.71156  11
   2   0  -3 376.959 9.40003   9
   2   0  -3 392.426 22.0909   2
   2   0  -3 373.045 6.82383  11
   2   0  -3 379.598 6.58454  13
   2   0  -3 391.161 30.1762   5
  -2   0   3 388.345 31.4617   5
  -2   0   3 409.000 15.0901   1
  -2   0   3 363.364 26.7098   2
  -2   0   3 416.265 50.7110   4
  -2   0   3 389.298 6.79386  11
  -2   0   3 403.837 28.2059   2
  -2   0   3 380.137 9.74957   9
  -2   0   3 386.514 7.09940  13
  -2   0   3 354.192 29.3555   5
  -2   0   3 382.352 7.06533  13
  -2   0   3 381.985 6.85507  11
   1   0  -3 1670.92 59.7543   2
   1   0  -3 1688.03 70.0108   5
   1   0  -3 1759.93 70.9615   5
   1   0  -3 1710.85 68.2183   3
   1   0  -3 1741.29 60.4649   2
  -1   0   3 1703.08 61.7701   2
  -1   0   3 1702.69 25.2203  13
  -1   0   3 1664.86 71.4402   5
  -1   0   3 1709.34 62.0044   2
  -1   0   3 1671.45 87.2265   5
   0   0  -3 564.975 9.64554   7
   0   0  -3 621.386 36.1228   3
   0   0  -3 562.583 9.69991   6
   0   0  -3 572.987 9.99845  11
   0   0  -3 573.440 9.97495  10
   0   0  -3 576.267 9.72437   6
   0   0  -3 559.662 20.8157   1
   0   0  -3 569.308 10.0600  13
   0   0  -3 632.350 38.1261   2
   0   0  -3 564.292 37.5176   2
   0   0  -3 539.033 42.6722   5
   0   0  -3 558.434 10.2403  13
   0   0  -3 562.777 9.77454   8
   0   0  -3 571.163 41.5513   5
   0   0  -3 578.904 9.94817  11
   0   0   3 572.354 36.5267   2
   0   0   3 565.633 9.62675   6
   0   0   3 572.344 9.66772   7
   0   0   3 570.493 10.1277  13
   0   0   3 564.082 9.62528   9
   0   0   3 573.645 10.0421  11
   0   0   3 597.265 35.7461   3
   0   0   3 560.355 9.89375  11
   0   0   3 538.496 42.6165   5
   0   0   3 565.805 9.67107   6
   0   0   3 553.196 9.71944   8
   0   0   3 611.585 38.0676   2
   0   0   3 557.868 20.3252   1
   0   0   3 572.226 10.1085  10
   0   0   3 545.546 10.2146  13
   0   0   3 569.814 42.9248   5
  -1   0  -3 184.551 12.6071   1
  -1   0  -3 205.860 4.64798   6
  -1   0  -3 204.084 5.72827  11
  -1   0  -3 191.975 26.3308   2
  -1   0  -3 198.496 5.07726  13
  -1   0  -3 196.486 4.36270  10
  -1   0  -3 200.979 5.38976  13
  -1   0  -3 159.973 28.6965   3
  -1   0  -3 195.787 4.52738   6
  -1   0  -3 202.509 5.11513  11
  -1   0  -3 197.449 36.5107   2
  -1   0  -3 190.925 5.16424   7
  -1   0  -3 206.318 4.62941   8
   1   0   3 203.379 4.55822   8
   1   0   3 200.004 4.71869   6
   1   0   3 197.889 5.39818  13
   1   0   3 212.183 31.6785   3
   1   0   3 191.195 5.01804  13
   1   0   3 169.309 25.3545   2
   1   0   3 198.124 34.3482   5
   1   0   3 189.560 4.65125   6
   1   0   3 199.811 5.21591   9
   1   0   3 199.319 5.02639  11
   1   0   3 203.033 5.14060  11
   1   0   3 199.820 4.34465  10
   1   0   3 189.837 32.3998   5
   1   0   3 194.146 5.13183   7
   1   0   3 173.694 16.6886   1
   1   0   3 202.042 29.3951   2
  -2   0  -3 673.250 54.2907   5
  -2   0  -3 692.684 12.7069  13
  -2   0  -3 645.791 47.6985   2
  -2   0  -3 713.354 12.1858  10
  -2   0  -3 757.905 11.5812   6
  -2   0  -3 669.271 57.0467   5
  -2   0  -3 682.615 13.2457  13
  -2   0  -3 702.189 13.8897   7
  -2   0  -3 734.838 60.0053   3
  -2   0  -3 716.962 10.8385   6
  -2   0  -3 710.302 52.1087   4
  -2   0  -3 702.406 26.7017   1
  -2   0  -3 697.543 48.0700   2
   2   0   3 729.486 10.9957  12
   2   0   3 619.569 55.9247   5
   2   0   3 694.092 12.0584   6
   2   0   3 686.503 12.6158  13
   2   0   3 729.039 56.0847   5
   2   0   3 722.323 58.7996   3
   2   0   3 697.939 12.8622  11
   2   0   3 706.411 47.3748   2
   2   0   3 680.492 13.2033  13
   2   0   3 721.353 12.9472   8
   2   0   3 680.390 12.5825  11
   2   0   3 691.880 11.8638  10
   2   0   3 654.149 49.1730   2
   2   0   3 685.733 12.0813   6
   2   0   3 708.019 13.6814   7
   2   0   3 673.623 27.0762   1
  -3   0  -3 467.139 9.55892  11
  -3   0  -3 468.215 9.76600  10
  -3   0  -3 473.832 10.5632  13
  -3   0  -3 458.970 22.6421   1
  -3   0  -3 489.993 10.0826  13
  -3   0  -3 456.202 11.6590   7
   3   0   3 481.241 10.3678  13
   3   0   3 496.790 11.3811   8
   3   0   3 474.571 22.8557   1
   3   0   3 483.718 9.62211  10
   3   0   3 479.625 10.2083  11
   3   0   3 489.131 9.54648   6
   3   0   3 474.901 9.69594  13
   3   0   3 477.770 8.75195  12
   3   0   3 486.789 8.98644  12
   3   0   3 476.125 9.34787   6
   3   0   3 489.094 9.98726  11
   3   0   3 477.930 11.4850   7
  -4   0  -3 345.936 7.65137  11
   4   0   3 345.767 9.70252  11
   4   0   3 336.345 7.47805  13
   4   0   3 346.110 7.78545  12
   4   0   3 331.792 10.1518   7
   4   0   3 343.457 8.34230  10
   4   0   3 348.856 8.08012   6
   4   0   3 348.073 8.16784  11
   4   0   3 342.580 7.92618  12
   4   0   3 355.838 8.11872  13
   4   0   3 339.467 7.98766   6
  -5   0  -3 622.008 12.7681  13
   5   0   3 656.227 12.4187  11
   5   0   3 655.321 12.8184  11
   5   0   3 639.883 13.2679  12
   5   0   3 646.888 13.4084  10
   5   0   3 650.330 16.3300   7
   5   0   3 624.581 12.8488  12
   5   0   3 640.965 13.2461   6
   5   0   3 617.530 13.0036   6
  -6   0  -3 31.9126 2.28835  13
   6   0   3 33.3335 1.68662  11
   6   0   3 37.3252 3.03183   6
   6   0   3 41.4591 3.01836  12
   6   0   3 42.1030 6.78620   9
   6   0   3 37.9519 2.87532  10
   6   0   3 27.2734 4.50401   7
   6   0   3 32.5070 1.57813  11
   7   0   3 184.226 12.4396   9
   8   0   3 157.957 12.1017   9
   8   0   3 150.366 11.0182   8
   8  -1  -3 62.8484 8.45349   8
   7  -1  -3 91.2155 6.67081  12
   7  -1  -3 89.7101 8.08432   8
   7  -1  -3 69.9058 9.33142   9
   6  -1  -3 571.059 13.3265   7
   6  -1  -3 607.429 19.8644   8
   6  -1  -3 563.553 16.9393  12
   6  -1  -3 561.173 19.9412   9
   6  -1  -3 560.493 12.4500   6
   6  -1  -3 562.698 14.1958  10
   5  -1  -3 355.836 6.51158  11
   5  -1  -3 343.376 10.3290  10
   5  -1  -3 364.944 9.41303   7
   5  -1  -3 357.191 8.58588   6
   5  -1  -3 369.654 10.4028  10
   5  -1  -3 375.541 14.6370   9
   5  -1  -3 378.685 14.1966   8
   5  -1  -3 366.243 6.26366  11
   5  -1  -3 368.335 9.63803   6
   4  -1  -3 30.3846 5.48376   9
   4  -1  -3 29.6526 2.45564   7
   4  -1  -3 31.9846 2.00597  11
   4  -1  -3 34.7070 2.25856  11
   4  -1  -3 29.8849 2.11887   6
   4  -1  -3 30.8502 1.96194   6
   4  -1  -3 34.0146 3.29612  10
   4  -1  -3 28.3883 2.85767  10
  -4   1   3 25.6932 2.01466  13
   3  -1  -3 289.707 6.67460  11
   3  -1  -3 279.679 6.33241  11
   3  -1  -3 279.290 5.92233  13
   3  -1  -3 283.953 6.03832   6
   3  -1  -3 274.812 6.12819   6
   3  -1  -3 289.028 10.1194   9
   3  -1  -3 283.044 6.11112  13
   3  -1  -3 282.669 15.6076   1
   3  -1  -3 281.392 6.39782   7
   3  -1  -3 299.853 16.5237   1
   3  -1  -3 278.632 7.85108  10
  -3   1   3 262.238 7.12235  13
  -3   1   3 280.863 6.18849  11
   2  -1  -3 106.312 9.54385   1
   2  -1  -3 110.327 3.81341  11
   2  -1  -3 154.530 21.3164   3
   2  -1  -3 116.316 4.23481  10
   2  -1  -3 112.259 3.23015   6
   2  -1  -3 114.715 3.76045  13
   2  -1  -3 112.626 3.59250  13
   2  -1  -3 103.963 27.1095   5
   2  -1  -3 74.1928 23.0362   4
   2  -1  -3 114.120 3.60973  11
   2  -1  -3 93.7428 19.1853   2
   2  -1  -3 114.180 10.3804   1
   2  -1  -3 111.934 3.42555   6
   2  -1  -3 148.092 30.3543   5
   2  -1  -3 109.128 2.90885   7
   2  -1  -3 113.053 5.48108   9
   2  -1  -3 96.5653 20.7721   2
  -2   1   3 158.055 31.1670   5
  -2   1   3 159.002 34.2420   4
  -2   1   3 111.872 3.88459  11
  -2   1   3 114.200 5.55852   9
  -2   1   3 111.652 3.51470  11
  -2   1   3 110.024 4.06417  13
  -2   1   3 107.995 3.74353  13
  -2   1   3 79.9690 20.8353   2
  -2   1   3 147.599 33.6769   5
  -2   1   3 118.836 22.5419   2
   1  -1  -3 5919.63 102.957   3
   1  -1  -3 6193.44 176.513   5
   1  -1  -3 6103.68 164.358   5
   1  -1  -3 5854.69 156.063   4
   1  -1  -3 5949.95 150.609   2
   1  -1  -3 5929.90 145.974   2
  -1   1   3 6029.69 154.652   4
  -1   1   3 5948.31 157.392   2
  -1   1   3 5996.22 146.188   2
  -1   1   3 5992.75 175.390   5
   0  -1  -3 190.729 4.83495  13
   0  -1  -3 194.762 4.58362   6
   0  -1  -3 191.929 12.5603   1
   0  -1  -3 199.359 4.32869   7
   0  -1  -3 198.709 4.76100  12
   0  -1  -3 185.675 4.63899   8
   0  -1  -3 195.362 4.65070   9
   0  -1  -3 208.233 25.2337   3
   0  -1  -3 199.114 4.61496   6
   0  -1  -3 197.585 4.65786  10
   0  -1  -3 197.718 4.73345  11
   0  -1  -3 173.795 24.4328   2
   0  -1  -3 166.072 28.1222   5
   0  -1  -3 187.256 4.94027  13
   0  -1  -3 196.360 29.8483   2
   0   1   3 197.274 4.25418   7
   0   1   3 174.939 26.9650   2
   0   1   3 186.449 4.85314  13
   0   1   3 195.748 4.72168  11
   0   1   3 200.385 4.64785   6
   0   1   3 150.818 25.6482   5
   0   1   3 148.343 25.7756   5
   0   1   3 198.294 4.95197  11
   0   1   3 189.958 27.0351   2
   0   1   3 212.460 19.8294   3
   0   1   3 198.092 4.65456  10
   0   1   3 200.607 4.74460   9
   0   1   3 192.749 4.54536   6
   0   1   3 178.366 12.3232   1
  -1  -1  -3 446.936 7.98790   6
  -1  -1  -3 440.372 58.7468   3
  -1  -1  -3 441.779 7.94571   6
  -1  -1  -3 449.862 19.4048   1
  -1  -1  -3 443.747 8.64173  13
  -1  -1  -3 445.538 8.75358  10
  -1  -1  -3 420.868 8.46196  11
  -1  -1  -3 318.006 50.2632   5
  -1  -1  -3 444.557 8.36567  11
  -1  -1  -3 415.223 34.0189   2
  -1  -1  -3 442.461 6.68558   8
  -1  -1  -3 486.608 37.1220   2
  -1  -1  -3 431.249 8.06698   9
  -1  -1  -3 400.406 56.1377   5
  -1  -1  -3 423.342 8.94996   7
  -1  -1  -3 447.756 7.34961  12
  -1  -1  -3 436.251 8.62956  13
   1   1   3 437.049 8.05716   9
   1   1   3 433.670 7.29893  12
   1   1   3 440.288 8.69125  13
   1   1   3 429.475 8.67310  13
   1   1   3 417.029 8.36799  11
   1   1   3 429.077 34.4994   2
   1   1   3 422.671 39.5888   5
   1   1   3 446.726 35.7801   2
   1   1   3 458.027 41.3150   5
   1   1   3 406.705 38.5339   3
   1   1   3 464.362 19.9617   1
   1   1   3 435.200 8.02174   6
   1   1   3 450.978 8.68063  10
   1   1   3 430.176 6.73837   8
   1   1   3 434.444 8.33686  11
   1   1   3 434.162 8.08305   6
  -2  -1  -3 844.276 69.8765   3
  -2  -1  -3 745.577 50.6029   4
  -2  -1  -3 848.251 16.3267   7
  -2  -1  -3 825.083 28.1876   1
  -2  -1  -3 830.834 14.4748  13
  -2  -1  -3 867.716 12.0876   6
  -2  -1  -3 836.219 14.1171  11
  -2  -1  -3 843.975 14.5968  13
  -2  -1  -3 825.444 14.6454  11
  -2  -1  -3 850.205 13.2433  12
  -2  -1  -3 841.449 50.2114   2
  -2  -1  -3 850.643 58.6869   5
  -2  -1  -3 853.653 50.8664   2
  -2  -1  -3 853.284 15.3695  10
  -2  -1  -3 848.152 57.9464   5
   2   1   3 785.560 58.0204   5
   2   1   3 855.291 68.1451   3
   2   1   3 853.354 16.1007   7
   2   1   3 855.232 13.7413   6
   2   1   3 840.988 13.6535   6
   2   1   3 855.544 14.3576  11
   2   1   3 801.118 49.4869   2
   2   1   3 873.195 13.3755   8
   2   1   3 849.564 13.0232  12
   2   1   3 806.239 28.7546   1
   2   1   3 838.415 15.1052  10
   2   1   3 840.577 14.2541  11
   2   1   3 784.908 49.2949   2
   2   1   3 850.599 14.4932  13
   2   1   3 840.192 58.8434   5
   2   1   3 837.273 14.9590   9
   2   1   3 850.262 15.3029  13
  -3  -1  -3 448.123 20.7273   1
  -3  -1  -3 467.640 9.03477  11
  -3  -1  -3 487.455 10.9834  10
  -3  -1  -3 485.502 12.0949   7
  -3  -1  -3 463.446 9.71504  11
  -3  -1  -3 469.586 9.64882  13
   3   1   3 465.168 9.26650  11
   3   1   3 480.403 9.47390  11
   3   1   3 460.889 8.59924   6
   3   1   3 467.622 9.17069  13
   3   1   3 467.209 9.40313  13
   3   1   3 475.443 10.6119  10
   3   1   3 458.997 9.68730   8
   3   1   3 474.433 21.5331   1
   3   1   3 464.939 11.7345   7
   3   1   3 466.779 8.89758  12
  -4  -1  -3 125.530 4.84137  13
  -4  -1  -3 125.559 4.61645  13
  -4  -1  -3 125.411 5.46492  10
   4   1   3 120.066 6.15235   7
   4   1   3 124.546 3.85022   6
   4   1   3 127.318 4.42486  12
   4   1   3 119.042 3.94255  11
   4   1   3 125.118 3.44167  13
   4   1   3 127.119 3.32488  13
   4   1   3 107.172 7.49834   8
   4   1   3 118.072 5.20134  10
   4   1   3 126.806 4.23523  11
  -5  -1  -3 844.089 14.9305  13
   5   1   3 839.066 18.0345  10
   5   1   3 861.843 16.3893  12
   5   1   3 866.358 15.4247   6
   5   1   3 871.598 22.8698   7
   5   1   3 888.838 19.4265   8
   5   1   3 866.559 14.3903  11
   5   1   3 847.340 14.1052  11
   6   1   3 196.198 6.28905   6
   6   1   3 205.041 9.09533   8
   6   1   3 187.023 6.67237  12
   6   1   3 200.397 6.79525  12
   6   1   3 211.314 9.57733   7
   6   1   3 202.748 11.0542   9
   6   1   3 190.295 6.12731   6
   6   1   3 191.122 7.70747  10
   7   1   3 240.747 13.4556   9
   7   1   3 253.878 11.3772   7
   7   1   3 253.389 10.7943   8
   7   1   3 235.316 8.69796  10
   8   1   3 10.0911 4.20192   9
   8   1   3 1.70960 2.93078   7
   7  -2  -3 44.8479 7.33526   8
   7  -2  -3 22.8001 5.98371   9
   7  -2  -3 31.1303 4.95256  12
   6  -2  -3 52.8622 2.30548  11
   6  -2  -3 52.8248 2.20078  11
   6  -2  -3 52.5002 4.11163   6
   6  -2  -3 66.4803 9.08929   9
   6  -2  -3 57.3958 3.32305  10
   6  -2  -3 58.3208 3.03152   7
   5  -2  -3 46.3096 3.31615  11
   5  -2  -3 46.7933 3.00802  11
   5  -2  -3 38.8156 6.53682   9
   5  -2  -3 46.7980 3.26491  10
   5  -2  -3 47.1298 3.47827   6
   5  -2  -3 44.8665 2.81424  10
   4  -2  -3 168.755 5.34770  10
   4  -2  -3 154.952 5.04113  13
   4  -2  -3 161.597 5.59128  11
   4  -2  -3 157.269 9.12923   9
   4  -2  -3 156.136 5.51293  10
   4  -2  -3 164.154 6.04019  11
   4  -2  -3 158.870 5.80936   6
   4  -2  -3 164.081 5.35275  13
   4  -2  -3 161.928 4.41803   7
   4  -2  -3 155.368 5.53852   6
  -4   2   3 162.494 5.33189  11
   3  -2  -3 546.561 15.6009   9
   3  -2  -3 512.149 11.1788  11
   3  -2  -3 526.951 10.6169  10
   3  -2  -3 521.651 11.6213  13
   3  -2  -3 518.365 11.3072   6
   3  -2  -3 549.796 11.9939  11
   3  -2  -3 508.681 11.0194  13
   3  -2  -3 518.402 8.69383   7
  -3   2   3 530.165 11.6791  13
  -3   2   3 537.030 11.2542  11
   2  -2  -3 890.811 16.2599  11
   2  -2  -3 937.786 38.5526   1
   2  -2  -3 847.821 35.3418   1
   2  -2  -3 907.628 15.9288   6
   2  -2  -3 883.624 17.5685   6
   2  -2  -3 896.113 16.8697  11
   2  -2  -3 896.119 17.1200  13
   2  -2  -3 917.742 15.3291  10
   2  -2  -3 852.767 17.3635  12
   2  -2  -3 898.502 19.4509   9
   2  -2  -3 886.096 16.3374  13
  -2   2   3 875.343 17.7052  13
  -2   2   3 890.120 14.3448   6
  -2   2   3 887.426 16.1522  11
  -2   2   3 920.373 14.5475   6
  -2   2   3 873.569 16.5141  13
  -2   2   3 889.913 18.6735  11
   1  -2  -3 777.640 65.0536   5
   1  -2  -3 716.050 15.1396   9
   1  -2  -3 733.711 14.2720  12
   1  -2  -3 731.175 13.9557  13
   1  -2  -3 771.481 53.6745   2
   1  -2  -3 768.887 60.3378   2
   1  -2  -3 748.258 12.8359  10
   1  -2  -3 726.906 14.1912  11
   1  -2  -3 751.879 13.8128  11
   1  -2  -3 727.728 32.7024   1
   1  -2  -3 722.725 14.5929  13
   1  -2  -3 764.956 69.1443   5
   1  -2  -3 755.376 13.5457   6
   1  -2  -3 745.941 13.8708   6
   1  -2  -3 735.525 31.7260   1
   1  -2  -3 827.618 53.8449   4
  -1   2   3 751.703 10.5641   7
  -1   2   3 733.493 52.3324   4
  -1   2   3 687.516 62.1010   5
  -1   2   3 628.535 79.3780   5
  -1   2   3 743.618 13.7767  11
  -1   2   3 699.240 53.2077   2
  -1   2   3 759.381 13.0717  10
  -1   2   3 716.060 23.3011   3
  -1   2   3 741.857 14.9673  13
  -1   2   3 750.594 14.5949  11
  -1   2   3 733.380 15.6449   9
  -1   2   3 751.442 13.1802   6
  -1   2   3 756.656 14.7011  12
  -1   2   3 741.929 13.4619   6
  -1   2   3 762.059 63.1189   2
  -1   2   3 720.520 13.9493  13
   0  -2  -3 916.894 63.1941   2
   0  -2  -3 970.371 71.2763   5
   0  -2  -3 884.702 15.1783  10
   0  -2  -3 882.102 34.5939   1
   0  -2  -3 878.480 49.1192   3
   0  -2  -3 864.665 15.9604  11
   0  -2  -3 898.993 15.8812  13
   0  -2  -3 833.641 56.1983   2
   0  -2  -3 875.651 15.2307   6
   0  -2  -3 863.086 15.2865   9
   0  -2  -3 866.544 16.2848  13
   0  -2  -3 857.835 15.2752   6
   0  -2  -3 896.081 39.5111   4
   0   2   3 897.302 63.8515   2
   0   2   3 901.607 15.5461   6
   0   2   3 844.749 54.4146   2
   0   2   3 874.153 16.0828  11
   0   2   3 891.195 14.4062   7
   0   2   3 884.668 15.4752  11
   0   2   3 889.033 15.6175   9
   0   2   3 929.266 40.7581   4
   0   2   3 880.489 16.4530  13
   0   2   3 886.950 15.2881   6
   0   2   3 882.778 72.9484   5
   0   2   3 894.932 15.0764  10
   0   2   3 881.315 15.5042  12
  -1  -2  -3 5560.99 185.289   5
  -1  -2  -3 5428.26 170.097   5
  -1  -2  -3 5364.61 151.160   2
  -1  -2  -3 5515.77 172.642   3
  -1  -2  -3 5521.68 166.012   2
   1   2   3 5386.26 172.517   3
   1   2   3 5312.53 169.062   5
   1   2   3 5394.75 153.883   2
   1   2   3 5382.10 166.324   2
   1   2   3 5220.26 184.021   5
  -2  -2  -3 260.340 5.35598   6
  -2  -2  -3 268.701 6.31039  12
  -2  -2  -3 215.794 37.9641   5
  -2  -2  -3 273.793 5.46162   6
  -2  -2  -3 265.662 6.67218  13
  -2  -2  -3 275.329 17.4217   1
  -2  -2  -3 273.815 6.94425  13
  -2  -2  -3 255.798 42.9321   5
  -2  -2  -3 273.479 7.78076  10
  -2  -2  -3 267.285 31.4732   4
  -2  -2  -3 269.788 52.1996   3
  -2  -2  -3 263.725 38.0457   2
  -2  -2  -3 231.166 35.2180   2
  -2  -2  -3 263.116 6.50920  11
   2   2   3 258.256 6.08744   6
   2   2   3 294.981 41.4938   2
   2   2   3 287.541 18.3466   1
   2   2   3 257.525 6.03643   6
   2   2   3 299.842 49.0237   5
   2   2   3 264.879 6.65197  13
   2   2   3 234.650 42.4836   5
   2   2   3 260.483 37.0414   2
   2   2   3 264.202 6.72208  11
   2   2   3 293.323 51.3893   3
   2   2   3 264.297 6.38972  11
   2   2   3 264.398 7.81100  13
   2   2   3 266.117 7.95891   7
   2   2   3 254.164 7.49165  10
   2   2   3 264.935 5.96957   9
   2   2   3 275.024 6.25298  12
  -3  -2  -3 1388.03 24.6333  13
  -3  -2  -3 1441.59 22.7414  11
  -3  -2  -3 1445.33 23.4441  12
  -3  -2  -3 1419.77 43.4565   1
  -3  -2  -3 1406.34 25.7686  10
  -3  -2  -3 1416.43 22.9505  13
   3   2   3 1421.11 23.1981  13
   3   2   3 1434.95 25.5666  10
   3   2   3 1379.40 21.6892   8
   3   2   3 1434.39 22.9665  13
   3   2   3 1434.22 23.6793   9
   3   2   3 1432.41 22.7567  11
   3   2   3 1453.07 26.6720   7
   3   2   3 1432.72 22.2467   6
   3   2   3 1413.22 22.9313  12
   3   2   3 1449.56 43.3953   1
   3   2   3 1442.46 23.1048  11
   3   2   3 1411.98 22.1861   6
  -4  -2  -3 203.101 5.19028  11
  -4  -2  -3 207.295 5.67619  13
  -4  -2  -3 189.722 6.24774  13
   4   2   3 210.713 5.27766   6
   4   2   3 214.102 8.62499   7
   4   2   3 200.527 4.86821  13
   4   2   3 205.374 5.51298  11
   4   2   3 191.751 6.78962   9
   4   2   3 226.804 8.01019  10
   4   2   3 219.171 5.62418  11
   4   2   3 205.059 4.91993  13
   4   2   3 202.325 5.27347   6
   4   2   3 197.246 6.11223  12
  -5  -2  -3 489.801 9.68753  13
   5   2   3 487.031 14.6807   7
   5   2   3 497.454 10.0522   6
   5   2   3 493.348 12.0646   8
   5   2   3 506.687 13.9150  10
   5   2   3 483.850 11.4218  12
   5   2   3 501.478 9.03827  11
   5   2   3 468.916 11.6169   8
   5   2   3 508.658 10.0065   6
   5   2   3 517.686 9.01583  11
   6   2   3 394.805 11.7085   8
   6   2   3 401.912 9.32822   6
   6   2   3 396.846 10.6039  12
   6   2   3 410.655 14.2607   7
   6   2   3 422.619 15.0922   9
   6   2   3 415.079 9.31123   6
   7   2   3 14.0716 4.02713   9
   7   2   3 24.1222 3.03775  12
   7   2   3 32.3307 4.57871  10
   7   2   3 26.5555 5.08924   7
   8   2   3 170.728 10.1055   7
   8   2   3 182.672 11.3861   9
   7  -3  -3 -1.8773 3.29449   8
   7  -3  -3 11.2167 3.49402  12
   6  -3  -3 205.913 7.16379  11
   6  -3  -3 180.868 12.6045   9
   6  -3  -3 202.929 9.20154   6
   6  -3  -3 192.378 6.63147  11
   5  -3  -3 277.224 7.75337  13
   5  -3  -3 269.986 5.76579  10
   5  -3  -3 281.177 8.14243  13
   5  -3  -3 277.100 9.28158  11
   5  -3  -3 288.209 8.84938  11
   5  -3  -3 268.100 9.52355   6
   5  -3  -3 293.731 14.5500   9
  -5   3   3 263.898 9.16174  13
   4  -3  -3 158.045 6.41969  11
   4  -3  -3 156.751 4.46043  10
   4  -3  -3 154.171 6.65553  13
   4  -3  -3 158.059 6.09858  13
   4  -3  -3 159.562 6.99783  11
   4  -3  -3 165.416 9.99291   9
   4  -3  -3 144.173 6.50857   6
  -4   3   3 153.310 6.61830  13
  -4   3   3 149.491 6.06634  11
   3  -3  -3 1347.46 29.2470   9
   3  -3  -3 1254.41 23.5601  13
   3  -3  -3 1263.79 23.6713  11
   3  -3  -3 1322.57 24.8243  11
   3  -3  -3 1298.22 24.8220  13
   3  -3  -3 1317.07 24.0309   6
   3  -3  -3 1254.60 20.6564  10
  -3   3   3 1308.53 19.0679   6
  -3   3   3 1288.66 23.6479  11
  -3   3   3 1250.27 24.0260  13
   2  -3  -3 572.141 15.6171   9
   2  -3  -3 587.047 11.0693  10
   2  -3  -3 564.691 12.9979  11
   2  -3  -3 578.110 13.1975  13
   2  -3  -3 594.258 14.1948  13
   2  -3  -3 573.823 13.0117   6
   2  -3  -3 586.057 12.9097   6
   2  -3  -3 581.833 13.9295  11
   2  -3  -3 541.194 31.7713   1
  -2   3   3 575.629 11.5912   6
  -2   3   3 591.940 12.0129   6
  -2   3   3 572.396 11.5577  10
  -2   3   3 588.961 13.4953  13
   1  -3  -3 635.514 11.9436  10
   1  -3  -3 634.195 82.9528   2
   1  -3  -3 569.413 32.5428   1
   1  -3  -3 632.062 14.5388  13
   1  -3  -3 624.716 13.3754   6
   1  -3  -3 631.129 13.4721  12
   1  -3  -3 604.615 86.5004   5
   1  -3  -3 576.701 69.4895   2
   1  -3  -3 610.262 14.5036   9
   1  -3  -3 623.766 13.3228  11
   1  -3  -3 618.133 93.1395   5
   1  -3  -3 614.159 14.0957  11
   1  -3  -3 637.805 66.4928   4
   1  -3  -3 612.462 13.0003   6
   1  -3  -3 620.632 13.5801  13
  -1   3   3 621.626 62.6623   4
  -1   3   3 628.051 12.6812   6
  -1   3   3 604.707 14.8147  13
  -1   3   3 581.423 10.4145   7
  -1   3   3 622.010 11.7319  10
  -1   3   3 597.814 12.9527   6
  -1   3   3 606.474 71.2381   2
  -1   3   3 611.127 14.1758  11
  -1   3   3 592.402 79.1147   2
  -1   3   3 606.754 14.9711   9
  -1   3   3 626.251 13.7673  12
  -1   3   3 679.478 99.4562   5
  -1   3   3 617.377 15.0688  13
   0  -3  -3 1044.79 20.1835  13
   0  -3  -3 987.087 18.4987   6
   0  -3  -3 1025.39 18.5201   9
   0  -3  -3 1022.43 18.6454   6
   0  -3  -3 1031.85 19.2510  13
   0  -3  -3 1032.38 42.9643   1
   0  -3  -3 1023.01 48.0874   4
   0  -3  -3 1012.70 19.7722  11
   0  -3  -3 1051.27 45.4865   1
   0  -3  -3 1030.78 81.4483   2
   0  -3  -3 1006.57 18.6298  11
   0  -3  -3 1032.84 18.3216  10
   0  -3  -3 1024.01 94.7048   5
   0  -3  -3 1044.98 18.9576  12
   0   3   3 1014.46 18.6605  12
   0   3   3 1038.05 17.3938   7
   0   3   3 1028.57 109.077   2
   0   3   3 1014.07 94.4528   5
   0   3   3 1012.36 20.4363  13
   0   3   3 1021.44 19.7685  11
   0   3   3 1024.71 19.0101   9
   0   3   3 1010.50 18.6812   6
   0   3   3 1048.17 88.6753   5
   0   3   3 1028.01 62.9176   3
   0   3   3 1081.21 50.7894   4
   0   3   3 911.367 71.1486   2
   0   3   3 1026.14 18.0476  10
  -1  -3  -3 54.0499 3.58465  11
  -1  -3  -3 50.1490 3.28794  10
  -1  -3  -3 52.9574 2.45885   8
  -1  -3  -3 36.0552 16.5079   2
  -1  -3  -3 53.0001 3.22635   6
  -1  -3  -3 53.7243 3.29457  11
  -1  -3  -3 49.3805 11.4338   1
  -1  -3  -3 49.8854 3.59941  13
  -1  -3  -3 19.8989 14.6983   2
  -1  -3  -3 50.7472 2.46639   9
  -1  -3  -3 14.5638 12.5777   5
  -1  -3  -3 52.2163 10.9951   1
  -1  -3  -3 49.6740 3.02649  12
  -1  -3  -3 49.1105 2.91074   6
  -1  -3  -3 52.8808 3.28883  13
   1   3   3 50.4969 2.56502   9
   1   3   3 49.7888 3.09661  12
   1   3   3 26.2675 17.4645   5
   1   3   3 51.8041 3.35059   7
   1   3   3 50.7252 3.11662   6
   1   3   3 53.5614 3.16255   6
   1   3   3 49.5590 3.80278  13
   1   3   3 50.1537 3.47006  10
   1   3   3 50.7856 3.54744  11
   1   3   3 61.7319 23.4370   3
   1   3   3 49.1587 3.21682  11
   1   3   3 96.5676 25.8180   2
   1   3   3 51.7452 3.43956  13
   1   3   3 34.8029 18.7776   5
   1   3   3 62.2335 24.5140   2
  -2  -3  -3 12.0506 1.63877   6
  -2  -3  -3 12.6686 1.14845   8
  -2  -3  -3 5.77284 7.26710   2
  -2  -3  -3 12.8155 2.43364  10
  -2  -3  -3 11.9502 1.36313   9
  -2  -3  -3 13.1323 2.28703  13
  -2  -3  -3 4.51474 8.94836   5
  -2  -3  -3 8.60599 5.86922   1
  -2  -3  -3 12.1760 1.96146  11
  -2  -3  -3 12.5318 2.04771  13
  -2  -3  -3 8.03911 4.78623   4
  -2  -3  -3 11.8523 5.74006   1
  -2  -3  -3 9.94610 1.78903  12
   2   3   3 13.2595 2.03475  11
   2   3   3 11.6084 1.31840   9
   2   3   3 10.2816 2.21475  10
   2   3   3 11.4634 2.06651  13
   2   3   3 13.9994 1.98914   6
   2   3   3 14.3400 2.68609   7
   2   3   3 5.27681 5.97653   2
   2   3   3 1.26632 5.53093   2
   2   3   3 11.3965 2.29096  13
   2   3   3 12.5483 1.83306   6
   2   3   3 12.6587 13.9090   3
   2   3   3 4.28549 7.92882   5
   2   3   3 11.2134 2.12859  11
   2   3   3 2.36132 5.78275   5
   2   3   3 13.1843 2.05904  12
  -3  -3  -3 3254.62 49.4095  13
  -3  -3  -3 3300.74 49.2119  11
  -3  -3  -3 3262.07 50.1217  12
  -3  -3  -3 3266.20 50.0550  13
  -3  -3  -3 3284.65 79.3956   1
  -3  -3  -3 3297.48 79.4596   1
   3   3   3 3322.81 49.5634  12
   3   3   3 3202.25 48.4355   6
   3   3   3 3277.71 47.5756   9
   3   3   3 3266.85 50.4500  13
   3   3   3 3313.02 53.1057   7
   3   3   3 3333.91 45.6055   8
   3   3   3 3322.04 49.2682  13
   3   3   3 3286.84 48.7864  11
   3   3   3 3210.02 51.7697   6
   3   3   3 3237.73 49.7191  11
  -4  -3  -3 18.9504 1.84022  11
  -4  -3  -3 24.4329 2.93562  12
   4   3   3 19.3583 2.30776  11
   4   3   3 21.8808 2.18616  13
   4   3   3 20.7469 3.88630   7
   4   3   3 22.8788 1.78064   8
   4   3   3 20.7307 2.39755   9
   4   3   3 22.6616 2.33406   6
   4   3   3 21.8489 2.39293  13
   4   3   3 23.5338 3.78272  10
   4   3   3 22.6366 2.76045  12
   4   3   3 18.2984 2.06069   6
  -5  -3  -3 309.477 7.64914  13
   5   3   3 286.869 7.61071   6
   5   3   3 319.252 7.20263  11
   5   3   3 326.082 12.2668   7
   5   3   3 284.055 12.5808  10
   5   3   3 307.524 7.36518  11
   5   3   3 297.253 8.93637  12
   5   3   3 328.761 8.22648   8
   5   3   3 311.335 7.94021   6
  -6  -3  -3 16.1602 1.39581  13
   6   3   3 15.6772 2.70856   8
   6   3   3 16.0061 2.06708   6
   6   3   3 15.4651 3.80463  10
   6   3   3 12.8399 2.17329   8
   6   3   3 17.9472 2.87564  12
   6   3   3 20.9403 4.19300   9
   6   3   3 18.5465 2.98367   6
   6   3   3 15.1514 4.12732   7
   7   3   3 104.189 5.48940  12
   7   3   3 101.136 5.37966   8
   7   3   3 110.358 7.49065  10
   7   3   3 105.179 7.45670   9
   7   3   3 118.198 10.1181   7
   8   3   3 7.29463 4.19162   7
   8   3   3 4.61521 3.51734   9
   7  -4  -3 26.6395 6.01802   8
   7  -4  -3 9.61399 5.62078   9
   6  -4  -3 160.709 10.7304  11
   6  -4  -3 185.003 13.5050   9
   6  -4  -3 204.006 9.30692   6
   6  -4  -3 174.001 7.90137  11
   5  -4  -3 196.771 12.5495   9
   5  -4  -3 176.068 8.61403   6
   5  -4  -3 173.923 8.46476  13
   5  -4  -3 182.528 8.61330  11
   5  -4  -3 194.364 8.07812  13
  -5   4   3 185.274 8.37379  13
   4  -4  -3 404.395 12.6947  13
   4  -4  -3 396.435 11.9337  11
   4  -4  -3 375.596 15.9612   9
   4  -4  -3 402.909 12.4124   6
   4  -4  -3 411.073 11.8364  13
   4  -4  -3 409.389 12.8384  11
  -4   4   3 387.285 12.5323  13
  -4   4   3 361.758 11.2981  11
   3  -4  -3 324.698 13.4167   9
   3  -4  -3 318.127 10.3654   6
   3  -4  -3 332.885 11.2323  11
   3  -4  -3 320.587 7.24427  10
   3  -4  -3 310.490 10.1217  13
   3  -4  -3 315.384 10.2463  11
   3  -4  -3 322.694 11.2792  13
  -3   4   3 312.854 7.84269   6
  -3   4   3 290.559 11.0275  11
  -3   4   3 325.178 8.05877   6
  -3   4   3 323.488 10.5968  13
   2  -4  -3 317.908 13.0380   9
   2  -4  -3 324.023 11.4961  11
   2  -4  -3 319.524 9.94640   6
   2  -4  -3 319.785 7.83004  10
   2  -4  -3 319.391 10.0279  11
   2  -4  -3 316.545 9.97263  13
   2  -4  -3 341.199 11.4143  13
  -2   4   3 340.338 10.5756  13
  -2   4   3 325.315 8.96847   6
  -2   4   3 321.002 9.12031   6
  -2   4   3 337.983 11.0412  12
  -2   4   3 316.693 5.88902   7
  -2   4   3 322.854 9.98411  11
   1  -4  -3 783.243 17.0139   6
   1  -4  -3 766.866 18.4478  13
   1  -4  -3 764.145 18.9738  13
   1  -4  -3 819.967 43.3123   1
   1  -4  -3 761.414 16.8130  11
   1  -4  -3 789.814 18.1923   9
   1  -4  -3 764.384 14.9918  10
   1  -4  -3 783.836 17.8610  11
  -1   4   3 801.490 16.1342   6
  -1   4   3 739.661 16.3314   6
  -1   4   3 775.662 16.8315  11
  -1   4   3 778.338 17.1501  12
  -1   4   3 745.712 16.9803  13
  -1   4   3 759.963 14.5822  10
  -1   4   3 717.925 13.8294   7
  -1   4   3 695.404 41.4004   1
   0  -4  -3 132.459 6.07058  13
   0  -4  -3 131.628 5.62414   6
   0  -4  -3 120.036 36.1831   2
   0  -4  -3 130.342 6.67683  13
   0  -4  -3 154.540 22.5462   1
   0  -4  -3 130.620 5.87071   6
   0  -4  -3 189.915 50.5921   2
   0  -4  -3 131.175 5.70927   9
   0  -4  -3 130.899 5.61298   8
   0  -4  -3 75.4674 27.7970   5
   0  -4  -3 125.643 5.54399  12
   0  -4  -3 135.459 46.2979   5
   0  -4  -3 130.874 5.83811  11
   0  -4  -3 132.965 6.43967  11
   0   4   3 152.942 7.78727  11
   0   4   3 127.198 24.6127   4
   0   4   3 138.685 6.93676  13
   0   4   3 118.571 43.7999   5
   0   4   3 134.114 5.83428  12
   0   4   3 119.228 20.1347   1
   0   4   3 144.101 6.95457   9
   0   4   3 144.743 38.6576   2
   0   4   3 136.738 5.90277   6
   0   4   3 67.7535 30.1620   2
   0   4   3 130.621 5.23913  10
   0   4   3 128.024 5.83679  11
   0   4   3 133.901 6.33169  13
  -1  -4  -3 588.242 81.2321   2
  -1  -4  -3 551.916 34.9017   1
  -1  -4  -3 605.483 13.8528  11
  -1  -4  -3 607.830 13.4950   6
  -1  -4  -3 605.651 15.1787  13
  -1  -4  -3 631.532 12.4248   8
  -1  -4  -3 497.116 84.7912   5
  -1  -4  -3 613.423 94.5210   5
  -1  -4  -3 584.255 11.6887   9
  -1  -4  -3 636.514 79.5211   2
  -1  -4  -3 601.855 13.6901  12
  -1  -4  -3 613.235 14.5338  11
  -1  -4  -3 602.172 14.0692  13
  -1  -4  -3 646.518 36.2577   1
  -1  -4  -3 598.727 14.1328  10
  -1  -4  -3 622.744 13.5926   6
   1   4   3 619.415 14.2339  13
   1   4   3 601.261 15.5925  13
   1   4   3 667.164 83.6251   3
   1   4   3 579.802 22.9423   4
   1   4   3 609.070 13.8393   6
   1   4   3 651.182 86.0578   2
   1   4   3 570.149 13.2238   6
   1   4   3 614.267 77.2186   2
   1   4   3 624.377 12.5393   9
   1   4   3 533.053 83.5711   5
   1   4   3 515.017 89.3687   5
   1   4   3 653.013 14.2578  10
   1   4   3 626.541 15.0120  11
  -2  -4  -3 861.069 17.9975  11
  -2  -4  -3 897.330 43.8647   1
  -2  -4  -3 857.724 16.3103   6
  -2  -4  -3 858.174 13.7561   9
  -2  -4  -3 850.128 17.5456  12
  -2  -4  -3 872.206 16.3686   6
  -2  -4  -3 873.222 14.6327   8
   2   4   3 852.522 14.1846   9
   2   4   3 853.933 18.6166   7
   2   4   3 859.443 17.2414  11
   2   4   3 857.732 17.1463  12
   2   4   3 859.715 17.7224  13
   2   4   3 832.045 16.9036   6
   2   4   3 896.133 18.7727  10
   2   4   3 849.911 18.9574  13
   2   4   3 853.956 16.9223   6
   2   4   3 864.854 18.3638  11
  -3  -4  -3 747.044 38.2528   1
  -3  -4  -3 759.291 16.8957  13
  -3  -4  -3 795.187 16.4695  11
  -3  -4  -3 803.599 13.8040   6
  -3  -4  -3 779.105 12.8283   8
  -3  -4  -3 776.098 16.9246  12
   3   4   3 799.797 16.4472  12
   3   4   3 793.524 16.2412  13
   3   4   3 805.969 17.1218  11
   3   4   3 787.089 18.7195   7
   3   4   3 785.993 12.7592   9
   3   4   3 818.094 12.6622   8
   3   4   3 787.742 17.4575  13
   3   4   3 756.798 15.6062   6
   3   4   3 781.391 18.4405  10
   3   4   3 778.380 15.6501   6
   3   4   3 778.842 15.8327  11
  -4  -4  -3 766.006 16.5150  13
  -4  -4  -3 762.187 15.5075  11
   4   4   3 780.775 15.4189  11
   4   4   3 790.609 15.6362  13
   4   4   3 775.471 19.7376   7
   4   4   3 755.919 13.5734   9
   4   4   3 757.061 16.4456  13
   4   4   3 776.037 12.4160   8
   4   4   3 748.102 16.2107  11
   4   4   3 797.194 16.7810  12
   4   4   3 764.413 15.4210   6
   4   4   3 764.203 15.3730   6
  -5  -4  -3 272.401 7.08318  11
   5   4   3 279.954 8.79684   9
   5   4   3 280.235 7.14287  13
   5   4   3 275.750 9.19615  12
   5   4   3 249.516 11.6454   6
   5   4   3 296.417 7.04970  13
   5   4   3 271.635 7.87548   6
   5   4   3 281.610 12.0920   7
   5   4   3 280.801 8.13560  11
   5   4   3 281.507 11.4300  10
   5   4   3 266.676 9.54258   9
   5   4   3 278.643 6.36413   8
   5   4   3 291.351 7.78518  11
  -6  -4  -3 251.668 6.98405  13
   6   4   3 276.036 5.93158  11
   6   4   3 261.603 9.71418   9
   6   4   3 278.768 12.0072  10
   6   4   3 285.534 8.39727   8
   6   4   3 251.938 12.3307   7
   6   4   3 266.172 6.22675  11
   6   4   3 267.363 7.87833   6
   6   4   3 257.554 9.31131  12
   7   4   3 110.081 8.94544   7
   7   4   3 103.528 8.51004   9
   7   4   3 91.8825 6.47261  12
   7   4   3 87.9526 7.65096  10
   7   4   3 100.183 4.97807   6
   8   4   3 2.71629 3.23070  10
   8   4   3 1.80994 3.39672   7
   6  -5  -3 20.0715 4.57102  11
   6  -5  -3 10.5557 5.79389   9
   6  -5  -3 14.1772 2.93096  13
   6  -5  -3 13.1033 3.69253   6
   5  -5  -3 7.04509 4.77137   9
   5  -5  -3 12.3643 3.76996  11
   5  -5  -3 3.46026 2.66955   6
   5  -5  -3 5.08493 3.59461  13
  -5   5   3 5.92582 2.82307  13
   4  -5  -3 13.4266 3.22169   6
   4  -5  -3 9.54964 2.71044  11
   4  -5  -3 15.6411 4.01033  13
   4  -5  -3 7.07907 2.56853  13
   4  -5  -3 36.3881 10.4897   9
  -4   5   3 11.7570 2.86450  11
  -4   5   3 12.8649 3.41389  13
   3  -5  -3 179.681 9.31693  13
   3  -5  -3 190.371 10.9345   9
   3  -5  -3 172.671 5.11509  10
   3  -5  -3 177.799 9.29199  11
   3  -5  -3 165.651 8.18822   6
   3  -5  -3 165.031 9.24685  11
  -3   5   3 184.145 6.68306   6
  -3   5   3 192.102 8.78863  13
  -3   5   3 173.766 6.58056   6
   2  -5  -3 341.774 8.81263  10
   2  -5  -3 370.760 11.7941  11
   2  -5  -3 341.835 12.8332  13
   2  -5  -3 342.919 13.2643   9
   2  -5  -3 359.660 14.7748   6
   2  -5  -3 342.104 12.4137  11
  -2   5   3 358.706 10.4559   6
  -2   5   3 363.135 11.6639  11
  -2   5   3 347.462 8.78823  10
  -2   5   3 368.056 12.4696  12
  -2   5   3 345.413 7.33382   7
  -2   5   3 350.329 11.9704  13
   1  -5  -3 20.7278 3.27477  11
   1  -5  -3 18.5499 3.59267  11
   1  -5  -3 18.1311 3.47489   6
   1  -5  -3 25.2315 4.07869   9
   1  -5  -3 17.8069 4.55346  13
   1  -5  -3 18.2983 3.09824  13
   1  -5  -3 17.5145 2.52922  10
  -1   5   3 17.5582 3.39770  12
  -1   5   3 20.8451 3.80680  13
  -1   5   3 20.8236 2.74481  10
  -1   5   3 13.6101 2.11529   7
  -1   5   3 25.1717 3.56739   6
   0  -5  -3 89.1500 5.41875  11
   0  -5  -3 95.7874 6.19261  11
   0  -5  -3 90.7070 4.84177  10
   0  -5  -3 95.3334 5.69975   6
   0  -5  -3 100.617 6.54557  13
   0  -5  -3 73.4260 16.8477   1
   0  -5  -3 101.223 5.58359   9
   0   5   3 97.8301 5.65168  11
   0   5   3 87.7026 5.68135  13
   0   5   3 96.9980 7.07434  11
   0   5   3 94.4896 5.40958   6
   0   5   3 97.7624 5.06198  10
   0   5   3 92.7212 5.58381  12
   0   5   3 120.032 22.8261   1
  -1  -5  -3 24.8168 3.69931  11
  -1  -5  -3 20.2020 2.67771   9
  -1  -5  -3 23.3256 2.94248   8
  -1  -5  -3 28.0809 5.42913  11
  -1  -5  -3 24.5738 4.43181  13
  -1  -5  -3 19.0633 3.05728   6
  -1  -5  -3 10.2922 8.50249   1
   1   5   3 17.7937 2.88042   6
   1   5   3 18.5188 3.26332  10
   1   5   3 20.3114 3.32833  13
   1   5   3 23.1515 3.61302  11
   1   5   3 17.9876 3.06442  12
   1   5   3 16.5251 2.77970  11
   1   5   3 21.9978 3.86418  13
  -2  -5  -3 252.617 5.80990   9
  -2  -5  -3 252.816 8.05642   6
  -2  -5  -3 255.988 9.89055  13
  -2  -5  -3 245.751 8.00342   6
  -2  -5  -3 271.804 25.4254   1
  -2  -5  -3 254.790 9.21815  11
  -2  -5  -3 252.686 6.89748   8
  -2  -5  -3 277.900 36.0083   1
   2   5   3 249.504 8.66344  12
   2   5   3 259.128 8.88885  11
   2   5   3 265.190 9.56745   7
   2   5   3 247.328 9.50256  11
   2   5   3 267.889 9.22875  13
   2   5   3 258.564 8.62151   6
   2   5   3 251.686 6.41181   9
   2   5   3 257.809 9.52981  10
  -3  -5  -3 518.751 11.3440   6
  -3  -5  -3 521.326 10.2869   8
  -3  -5  -3 506.040 13.6926  11
  -3  -5  -3 521.636 11.5392   6
  -3  -5  -3 525.288 14.4737  13
   3   5   3 517.865 12.8608   6
   3   5   3 520.290 13.3169  13
   3   5   3 514.254 10.1997   8
   3   5   3 501.225 13.9900  11
   3   5   3 508.264 14.7107  13
   3   5   3 514.312 13.2403  12
  -4  -5  -3 24.9405 3.75129  13
  -4  -5  -3 24.9995 1.83243   8
   4   5   3 26.6980 3.65262  11
   4   5   3 24.9446 3.41913  11
   4   5   3 26.5626 1.47355   9
   4   5   3 24.7016 3.67267  12
   4   5   3 28.4466 3.44956   6
   4   5   3 22.2167 1.71804   8
   4   5   3 22.1289 3.41682  13
   4   5   3 22.4145 1.42627   9
   4   5   3 22.4473 4.22703   7
   4   5   3 27.4765 4.90182  10
  -5  -5  -3 512.363 13.4128  13
  -5  -5  -3 489.872 13.3442  11
   5   5   3 526.513 12.4063  13
   5   5   3 532.612 12.9435   6
   5   5   3 505.200 9.66422   9
   5   5   3 510.001 17.3108   7
   5   5   3 523.163 12.4374  11
   5   5   3 534.953 14.7688  12
   5   5   3 519.233 16.8653  10
   5   5   3 508.049 12.9714  13
   5   5   3 506.928 10.5215   9
   5   5   3 508.616 9.09916   8
   5   5   3 522.694 13.4489  11
   6   5   3 71.9958 4.20333  11
   6   5   3 70.4172 4.00332  11
   6   5   3 64.2999 8.20955   7
   6   5   3 80.0557 4.17723   9
   6   5   3 66.6911 2.49331   8
   6   5   3 72.0961 7.13343  10
   6   5   3 73.3762 4.51703   6
   6   5   3 72.7897 5.46474  12
   7   5   3 4.97420 2.16435   6
   7   5   3 0.82988 2.90970  10
   7   5   3 4.26539 2.49294  12
   7   5   3 2.91912 2.09421   9
   7   5   3 4.80440 3.67119   7
   8   5   3 141.329 10.5320   7
   8   5   3 137.467 9.70902  10
   6  -6  -3 313.248 11.9804  13
   6  -6  -3 309.860 13.1036  11
   6  -6  -3 294.738 13.7540   6
   5  -6  -3 183.921 10.7340  11
   5  -6  -3 208.887 16.1574   6
   5  -6  -3 206.371 14.4062   9
   5  -6  -3 191.931 10.2838  13
   4  -6  -3 14.0526 5.15423   9
   4  -6  -3 15.8390 4.01647   6
   4  -6  -3 22.2213 4.74173  13
   4  -6  -3 26.4370 5.31152  11
  -4   6   3 21.6622 2.09599   6
  -4   6   3 16.1425 3.94618  13
   3  -6  -3 71.7791 7.05331  13
   3  -6  -3 74.0217 8.97215   9
   3  -6  -3 76.6932 7.13057  11
   3  -6  -3 79.0616 3.41490  10
   3  -6  -3 77.5411 6.65297   6
  -3   6   3 88.0262 6.91041  13
   2  -6  -3 13.3534 4.21863  11
   2  -6  -3 13.9152 3.40449  11
   2  -6  -3 7.55422 3.57343  13
   2  -6  -3 10.0784 3.31523   6
   2  -6  -3 17.4438 2.41638  10
   2  -6  -3 12.6985 4.24641   9
  -2   6   3 10.8903 2.25797  10
  -2   6   3 10.6463 3.24605  11
  -2   6   3 12.8323 3.96941  12
  -2   6   3 18.9817 4.16616  13
  -2   6   3 15.8472 3.28585   6
   1  -6  -3 424.194 13.6555   6
   1  -6  -3 400.820 13.0435  10
   1  -6  -3 413.290 15.4672  11
   1  -6  -3 452.432 15.8702  13
   1  -6  -3 447.982 15.0031  11
   1  -6  -3 418.433 14.3879   9
  -1   6   3 456.103 13.2030   6
  -1   6   3 441.520 14.2829  13
  -1   6   3 395.261 10.9177   7
  -1   6   3 446.312 11.3212  10
  -1   6   3 445.637 13.8154  11
  -1   6   3 441.761 13.9238  12
   0  -6  -3 1112.39 27.0112  13
   0  -6  -3 1077.73 23.1158   9
   0  -6  -3 1081.31 25.2100  11
   0  -6  -3 1036.54 25.8084  11
   0  -6  -3 1085.10 23.7658   6
   0   6   3 1065.65 23.6383  11
   0   6   3 1099.93 23.4036   6
   0   6   3 1090.06 22.1048  10
   0   6   3 1107.29 23.9200  12
   0   6   3 1107.26 24.5436  13
  -1  -6  -3 49.3319 3.81701   9
  -1  -6  -3 46.5780 5.89239  13
  -1  -6  -3 39.9128 5.10024  11
   1   6   3 45.0656 4.36634  10
   1   6   3 53.3832 5.93286  12
   1   6   3 50.4968 4.82177  11
   1   6   3 53.4676 6.71726  13
   1   6   3 41.5196 5.40456   6
   1   6   3 44.0472 5.50760  11
  -2  -6  -3 228.919 7.49624   8
  -2  -6  -3 228.196 7.08197   9
  -2  -6  -3 233.873 8.76244   6
  -2  -6  -3 265.538 11.0682  13
   2   6   3 236.448 8.99124   6
   2   6   3 250.344 10.3644  11
   2   6   3 228.002 9.41999  13
   2   6   3 244.450 11.1596  10
  -3  -6  -3 135.993 6.04545   6
  -3  -6  -3 126.961 5.68328   6
  -3  -6  -3 133.099 5.03185   8
  -3  -6  -3 131.869 7.71092  13
  -3  -6  -3 132.188 7.13029  11
   3   6   3 124.934 8.01810  13
   3   6   3 135.476 5.29960   8
   3   6   3 126.567 7.28433  11
   3   6   3 136.830 6.76273   6
   3   6   3 128.599 6.87846  11
   3   6   3 135.769 8.10749   7
   3   6   3 139.507 7.30303  13
   3   6   3 131.362 7.79970  10
   3   6   3 139.836 7.16114  12
  -4  -6  -3 117.297 4.29463   6
  -4  -6  -3 109.071 6.26961  11
  -4  -6  -3 114.082 7.05306  13
   4   6   3 111.276 8.14862   7
   4   6   3 110.394 6.26129  11
   4   6   3 122.712 6.61095  13
   4   6   3 104.565 6.46152  12
   4   6   3 112.104 7.91557  10
   4   6   3 102.552 4.64697   8
   4   6   3 105.871 5.95725   6
   4   6   3 118.019 6.95314  13
   4   6   3 101.022 6.55379  11
  -5  -6  -3 240.242 8.78982  11
  -5  -6  -3 246.072 9.73221  13
   5   6   3 250.962 8.95222  11
   5   6   3 238.105 12.3980   7
   5   6   3 235.855 5.50097   8
   5   6   3 238.903 11.8322  10
   5   6   3 224.983 8.83140   6
   5   6   3 243.462 13.6517  13
   5   6   3 242.654 8.78710  13
   5   6   3 232.592 9.49663  11
   5   6   3 238.431 9.90408  12
  -6  -6  -3 -0.9942 1.47448  13
   6   6   3 1.48742 2.11168  11
   6   6   3 1.98788 1.96483   6
   6   6   3 1.88357 1.90377  11
   6   6   3 0.25905 1.40915  13
   6   6   3 3.35713 3.54076   7
   6   6   3 2.08892 2.43198  12
   7   6   3 109.999 9.98775   7
   7   6   3 116.542 6.32321   6
   7   6   3 125.258 7.70088  12
   7   6   3 129.942 4.65931  11
   7   6   3 134.417 9.63939  10
   7   6   3 129.736 4.68679  11
   8   6   3 55.6125 9.84852   7
   8   6   3 76.7018 8.01246  10
   5  -7  -3 100.440 9.07220  11
   5  -7  -3 94.6808 11.8206   9
   5  -7  -3 111.873 8.80778  13
   5  -7  -3 122.936 9.13207   6
   4  -7  -3 64.2144 7.96428  11
   4  -7  -3 52.9160 8.80166   9
   4  -7  -3 63.3515 7.63516   6
   4  -7  -3 69.1597 8.51330  13
  -4   7   3 59.2732 3.82119   6
   3  -7  -3 7.12742 3.56565   6
   3  -7  -3 0.49661 3.17597  13
   3  -7  -3 6.45776 3.70573  11
   3  -7  -3 4.38271 4.38594   9
  -3   7   3 5.38356 3.42600  13
  -3   7   3 6.12760 1.32724   7
  -3   7   3 4.58482 0.96688   7
  -3   7   3 7.92206 2.62788   6
  -3   7   3 1.52868 2.31917  11
   2  -7  -3 18.2538 5.11570  11
   2  -7  -3 13.0589 2.59082  10
   2  -7  -3 21.2038 4.81632   6
   2  -7  -3 11.5163 4.67122   9
   2  -7  -3 20.9175 5.29516  13
  -2   7   3 18.3899 4.30473  11
  -2   7   3 16.3117 2.93384  10
  -2   7   3 8.50385 3.56196  13
  -2   7   3 15.2218 3.64634   6
  -2   7   3 16.6406 4.65034  12
   1  -7  -3 13.7951 3.79078  11
   1  -7  -3 11.8895 4.27737  13
   1  -7  -3 19.8394 4.51373   9
   1  -7  -3 10.7442 4.16589  11
   1  -7  -3 17.6357 4.42852   6
  -1   7   3 18.5794 4.42706  11
  -1   7   3 16.0310 3.02834  10
  -1   7   3 22.6218 4.32489   6
  -1   7   3 20.6080 4.73028  12
  -1   7   3 22.3555 4.93705  13
   0  -7  -3 32.6009 4.90382   6
   0  -7  -3 41.6677 6.66356  13
   0  -7  -3 43.6948 5.96515   9
   0   7   3 32.1998 4.42797  10
   0   7   3 37.9346 5.22572  12
   0   7   3 45.9208 5.88747  11
   0   7   3 32.7153 4.95918   6
   0   7   3 36.2858 5.45417  13
  -1  -7  -3 611.894 19.6999  13
  -1  -7  -3 600.718 18.6751  11
  -1  -7  -3 605.991 14.9506   9
  -1  -7  -3 616.930 17.0587   6
   1   7   3 617.940 17.3266  12
   1   7   3 626.356 17.0516  10
   1   7   3 625.991 17.2720   6
   1   7   3 614.369 17.5620  11
   1   7   3 618.859 17.9786  13
  -2  -7  -3 244.924 7.18362   9
  -2  -7  -3 234.954 11.6667  13
  -2  -7  -3 251.157 9.95090   6
  -2  -7  -3 245.290 10.9824  11
   2   7   3 247.443 11.2318  11
   2   7   3 252.825 10.5582  12
   2   7   3 258.354 10.4576   6
   2   7   3 242.368 10.6344  13
   2   7   3 247.460 10.6586  10
  -3  -7  -3 228.818 4.37759   9
  -3  -7  -3 226.392 12.8099   6
  -3  -7  -3 241.630 10.5752  11
  -3  -7  -3 226.548 7.61836   8
  -3  -7  -3 228.640 11.1179  13
   3   7   3 237.609 9.87056  11
   3   7   3 226.000 10.1135  13
   3   7   3 230.441 9.99590  12
   3   7   3 234.198 10.9950   7
   3   7   3 232.683 9.69524   6
   3   7   3 211.575 10.4656  10
   3   7   3 218.058 10.4221  11
  -4  -7  -3 136.653 5.62451   6
  -4  -7  -3 138.372 7.70595  11
  -4  -7  -3 135.900 8.31222  13
  -4  -7  -3 133.056 5.67725   6
   4   7   3 125.840 8.71681  10
   4   7   3 126.394 7.82094  11
   4   7   3 132.656 7.56486  11
   4   7   3 129.465 5.29717   8
   4   7   3 140.006 7.51504   6
   4   7   3 122.524 9.16076  13
   4   7   3 137.814 7.85189  13
   4   7   3 123.504 8.80109   7
   4   7   3 129.696 7.75303  12
  -5  -7  -3 82.1343 5.68189  11
  -5  -7  -3 78.2532 3.52262   8
   5   7   3 89.0917 14.5553   7
   5   7   3 85.2360 5.89946   6
   5   7   3 59.5581 5.60793  13
   5   7   3 84.1143 7.79628  10
   5   7   3 68.3602 6.25364  11
   5   7   3 78.0259 6.10607  11
   5   7   3 71.3166 6.30423  12
   5   7   3 77.1382 5.95008  13
  -6  -7  -3 179.012 8.74863  13
   6   7   3 179.751 8.62701  11
   6   7   3 178.745 8.05540  11
   6   7   3 175.036 11.4221  10
   6   7   3 165.310 11.6421   7
   6   7   3 162.749 9.14220  12
   6   7   3 193.998 7.88378  13
   6   7   3 171.899 8.28973   6
   7   7   3 27.8270 4.54527  12
   7   7   3 17.1813 3.06721  11
   7   7   3 19.0601 3.76342   6
   7   7   3 21.5208 6.03377   7
   7   7   3 19.6039 3.07842  11
   7   7   3 22.8050 5.55379  10
   8   7   3 1.91532 3.23241  12
   8   7   3 0.75239 3.95303   7
   5  -8  -3 32.2881 6.64945  13
   5  -8  -3 21.6225 6.80628   6
   4  -8  -3 27.3783 6.30443  13
   4  -8  -3 29.5781 9.37449  11
   4  -8  -3 31.3753 6.12012   6
  -4   8   3 33.3698 6.54205  13
   3  -8  -3 269.051 13.4878   6
   3  -8  -3 279.444 15.6538   9
   3  -8  -3 251.187 13.9277  11
   3  -8  -3 265.501 14.7140  13
  -3   8   3 279.339 18.2548  11
  -3   8   3 267.563 13.6811  13
  -3   8   3 253.528 10.5215   6
   2  -8  -3 221.390 11.8639   6
   2  -8  -3 209.818 14.2745   9
   2  -8  -3 210.976 12.6496  11
   2  -8  -3 217.236 12.9615  13
  -2   8   3 243.840 12.7432  13
  -2   8   3 223.532 10.5142   6
  -2   8   3 251.881 8.59694  10
   1  -8  -3 268.486 13.8078  11
   1  -8  -3 285.749 14.7280  13
   1  -8  -3 301.975 13.2962   6
   1  -8  -3 307.820 13.6066   9
  -1   8   3 286.603 13.2062  12
  -1   8   3 295.847 13.7274  13
  -1   8   3 294.050 10.2187  10
  -1   8   3 278.977 12.6270  11
  -1   8   3 276.752 11.8813   6
   0  -8  -3 229.887 12.7934  13
   0  -8  -3 229.860 10.5784   9
   0  -8  -3 246.041 11.6059   6
   0  -8  -3 236.611 12.4679  11
   0   8   3 233.784 10.6728   6
   0   8   3 241.953 9.94989  10
   0   8   3 255.037 11.8405  12
   0   8   3 228.339 12.1987  11
   0   8   3 229.256 11.7139  13
  -1  -8  -3 0.53514 2.64584  11
  -1  -8  -3 3.88033 2.31839   9
  -1  -8  -3 0.03851 2.68586   6
  -1  -8  -3 -1.4472 3.05045  13
   1   8   3 2.46160 2.63293  10
   1   8   3 0.01605 2.34352   6
   1   8   3 0.66469 3.00442  13
   1   8   3 0.02163 2.48828  11
   1   8   3 4.65007 3.22223  12
  -2  -8  -3 191.220 6.81072   9
  -2  -8  -3 192.889 11.5416  13
  -2  -8  -3 171.873 9.06950   6
  -2  -8  -3 189.566 10.4202  11
   2   8   3 196.658 10.4378  13
   2   8   3 183.913 9.56309   6
   2   8   3 176.092 9.75117  10
   2   8   3 179.030 9.78234  12
  -3  -8  -3 412.359 15.4361  11
  -3  -8  -3 400.786 13.1375   6
  -3  -8  -3 412.314 7.72525   9
   3   8   3 411.182 14.9693  13
   3   8   3 395.743 15.1533  10
   3   8   3 420.444 14.7783  12
   3   8   3 408.748 14.4747  11
   3   8   3 423.406 15.7099   7
   3   8   3 358.687 15.0334  11
   3   8   3 401.890 14.2843   6
  -4  -8  -3 14.6810 3.18118   6
  -4  -8  -3 11.6376 3.56404  13
  -4  -8  -3 5.68358 3.22705  11
   4   8   3 8.46439 3.91509   7
   4   8   3 12.5145 3.94907  12
   4   8   3 13.8748 4.04911  13
   4   8   3 6.86022 3.91501  10
   4   8   3 6.27802 3.22008  11
   4   8   3 6.44982 3.29526  11
   4   8   3 16.4648 3.86779   6
  -5  -8  -3 93.5500 11.2962  11
  -5  -8  -3 89.8278 3.87693   6
   5   8   3 111.369 7.39910  11
   5   8   3 120.940 7.72180   6
   5   8   3 108.887 9.29305  10
   5   8   3 113.442 7.90125  11
   5   8   3 113.068 7.52218  13
   5   8   3 96.6176 7.61637  12
   5   8   3 98.9303 8.96600   7
  -6  -8  -3 75.5976 7.18638  13
   6   8   3 86.2928 9.04842  10
   6   8   3 80.3206 10.4659   7
   6   8   3 85.1164 6.62944   6
   6   8   3 80.7388 6.32430  11
   7   8   3 7.17511 3.86723  12
   7   8   3 8.51725 3.35207   6
   7   8   3 11.8685 5.06579  10
   7   8   3 15.5774 3.54587  11
   7   8   3 14.1366 6.55990   7
   8   8   3 47.9029 6.44320  12
   8   8   3 44.2033 7.97958  10
   4  -9  -3 47.9047 7.18039   6
   4  -9  -3 53.1532 8.36999  13
   4  -9  -3 51.6196 10.2962   9
   3  -9  -3 109.359 10.2759  13
   3  -9  -3 101.708 9.39144   6
   3  -9  -3 115.431 10.7731   9
   3  -9  -3 95.4499 11.6324  11
  -3   9   3 92.3651 7.81637   6
  -3   9   3 95.4126 8.67544  13
   2  -9  -3 6.65828 4.04900   6
   2  -9  -3 10.2274 5.26485  11
   2  -9  -3 1.92483 4.24985   9
   2  -9  -3 8.80455 5.10628  13
  -2   9   3 6.54812 4.43902  13
  -2   9   3 5.09680 2.35275   7
  -2   9   3 6.49278 3.48403   6
  -2   9   3 2.99925 3.12061  11
  -2   9   3 7.74063 2.83072  10
  -2   9   3 5.72173 4.52922  12
   1  -9  -3 378.736 15.9469   6
   1  -9  -3 365.591 17.4708  13
   1  -9  -3 390.269 16.0873   9
  -1   9   3 383.678 16.5790  13
  -1   9   3 413.464 15.5030   6
  -1   9   3 377.940 16.3036  12
  -1   9   3 391.400 12.5917  10
   0  -9  -3 4.21854 4.62841  13
   0  -9  -3 -0.3249 2.88851   6
   0  -9  -3 8.25894 4.32185  11
   0  -9  -3 6.95268 3.36056   9
   0   9   3 6.37073 3.68733   6
   0   9   3 2.76742 2.76576  10
   0   9   3 0.10987 3.06312  13
   0   9   3 4.17568 3.81656  12
   0   9   3 7.14561 3.84820  11
  -1  -9  -3 9.66063 3.09498   9
  -1  -9  -3 17.6393 5.40911   6
  -1  -9  -3 8.56539 4.20386  11
  -1  -9  -3 13.9106 5.74380  13
   1   9   3 6.52796 4.15173  13
   1   9   3 15.7879 4.31089  10
  -2  -9  -3 8.29029 3.74580   6
  -2  -9  -3 6.52757 2.41157   9
  -2  -9  -3 4.97390 4.09680  13
  -2  -9  -3 6.90194 3.63860  11
   2   9   3 8.38795 3.81262  10
   2   9   3 7.59233 3.73826   6
   2   9   3 8.46799 4.28046  12
   2   9   3 6.91347 4.56352  13
  -3  -9  -3 15.9537 4.29923  11
  -3  -9  -3 22.2827 4.39568   6
  -3  -9  -3 10.5802 4.80846  13
  -3  -9  -3 26.5304 2.12648   9
   3   9   3 24.7309 5.00764  11
   3   9   3 29.1116 5.89206   7
   3   9   3 25.1557 5.32468  13
   3   9   3 26.0723 5.13359   6
   3   9   3 26.6291 8.87405  10
   3   9   3 18.2729 4.73612  11
  -4  -9  -3 76.8997 7.13796  11
  -4  -9  -3 87.7628 7.70651  13
  -4  -9  -3 82.8733 5.78362   6
   4   9   3 81.7016 8.36778   7
   4   9   3 62.0292 8.25449  10
   4   9   3 80.1473 7.11702   6
   4   9   3 82.2126 7.61330  13
   4   9   3 76.7047 7.23662  11
   4   9   3 73.5377 8.24724  12
  -5  -9  -3 183.960 6.37689   6
  -5  -9  -3 183.047 10.9501  13
   5   9   3 159.745 11.3467  10
   5   9   3 158.091 10.1572  12
   5   9   3 164.588 9.67877  13
   5   9   3 159.299 11.7687   7
   5   9   3 164.092 9.52002   6
   5   9   3 165.519 9.86138  11
   6   9   3 -3.3064 3.34831  10
   6   9   3 0.78611 3.10519  12
   6   9   3 -1.3943 2.52657  11
   6   9   3 2.30821 4.32587   7
   6   9   3 -0.1030 2.61774  13
   7   9   3 203.339 10.6780   6
   7   9   3 193.567 11.2305  12
   7   9   3 181.049 13.2889  10
   7   9   3 192.706 8.59183  13
   7   9   3 215.650 9.94348  11
   7   9   3 205.679 14.6216   7
   3 -10  -3 13.8855 6.48653  13
   3 -10  -3 11.6961 5.77999  11
   3 -10  -3 23.8308 6.27810   9
   3 -10  -3 23.9880 5.78783   6
  -3  10   3 15.0513 4.05863   6
  -3  10   3 6.24072 4.82642  13
   2 -10  -3 136.353 11.0778   9
   2 -10  -3 123.596 11.6816  11
   2 -10  -3 137.216 11.0193   6
   2 -10  -3 115.996 19.4503  13
  -2  10   3 143.138 9.40960   6
  -2  10   3 150.125 11.0638  13
  -2  10   3 132.513 11.1520  12
   1 -10  -3 14.4783 6.34852  13
   1 -10  -3 16.2014 5.28207   6
   1 -10  -3 10.6844 5.62696  11
   1 -10  -3 31.9434 6.03931   9
  -1  10   3 11.6286 4.65396   6
  -1  10   3 25.7509 5.81836  11
  -1  10   3 20.3660 6.00025  12
  -1  10   3 27.8657 4.20112   7
  -1  10   3 6.50671 4.97302  13
  -1  10   3 25.7556 4.13159  10
   0 -10  -3 0.17922 3.84490  11
   0 -10  -3 -2.0936 3.83191  13
   0 -10  -3 0.21807 3.19131   9
   0 -10  -3 0.78965 3.13965   6
   0  10   3 1.99681 2.78098  10
   0  10   3 1.40796 3.37217   6
   0  10   3 2.91600 4.45063  13
   0  10   3 2.33657 4.29706  12
  -1 -10  -3 432.834 17.1538   6
  -1 -10  -3 470.991 20.3464  13
  -1 -10  -3 426.572 18.5422  11
  -1 -10  -3 419.862 14.3092   9
   1  10   3 406.406 15.5970  10
   1  10   3 410.709 16.3845   6
   1  10   3 383.417 17.1024  13
   1  10   3 419.718 17.6181  12
  -2 -10  -3 232.383 8.76808   9
  -2 -10  -3 228.012 12.0398   6
  -2 -10  -3 219.610 13.8180  13
  -2 -10  -3 224.663 13.0433  11
   2  10   3 227.839 12.7501  12
   2  10   3 259.840 17.3967  11
   2  10   3 225.570 13.0531  13
   2  10   3 216.972 12.0589   6
   2  10   3 224.058 12.0857  10
   2  10   3 242.040 13.4946   7
  -3 -10  -3 7.11200 2.25979   9
  -3 -10  -3 0.69394 3.22699   6
  -3 -10  -3 -2.0590 3.18173  13
  -3 -10  -3 6.28302 3.88962  11
   3  10   3 6.16748 3.87084  11
   3  10   3 7.18622 4.11256   6
   3  10   3 2.32713 3.79566   7
   3  10   3 14.1989 5.16764  10
   3  10   3 3.98991 4.02894  13
   3  10   3 3.60278 3.65531  12
  -4 -10  -3 51.5695 8.11219  13
  -4 -10  -3 52.2872 6.19795   6
  -4 -10  -3 44.5462 6.99968  11
   4  10   3 41.7833 7.44728   7
   4  10   3 48.7608 7.10133  12
   4  10   3 66.0346 7.86442  11
   4  10   3 49.9961 7.85732  10
   4  10   3 53.0895 7.39558   6
   4  10   3 51.9761 7.59385  13
  -5 -10  -3 62.7949 4.37259   6
  -5 -10  -3 45.0340 7.42491  13
   5  10   3 64.6969 7.85436   6
   5  10   3 65.1689 8.14330  11
   5  10   3 50.5547 8.56072  10
   5  10   3 37.0364 6.61353  13
   5  10   3 57.0467 9.05186   7
   5  10   3 58.0471 7.97165  12
   6  10   3 191.500 10.7969   6
   6  10   3 159.610 12.5088  10
   6  10   3 169.434 10.3881  11
   6  10   3 160.336 10.8199  12
   6  10   3 158.256 13.1129   7
   7  10   3 29.0627 5.38070   6
   7  10   3 17.6441 4.24675  13
   7  10   3 30.9221 6.04077  12
   2 -11  -3 113.414 10.7280   9
   2 -11  -3 132.148 11.3564  11
  -2  11   3 134.677 11.0570  13
  -2  11   3 103.416 9.99470   6
  -2  11   3 86.5610 11.3662  12
   1 -11  -3 0.70099 3.90551   9
   1 -11  -3 2.33129 4.10359   6
   1 -11  -3 15.6101 5.76352  13
   1 -11  -3 14.9576 6.13510  11
  -1  11   3 9.60658 6.55241  12
  -1  11   3 11.2143 4.90464  11
  -1  11   3 8.43165 3.49873   7
  -1  11   3 4.25285 3.44513  10
  -1  11   3 9.08722 5.49800  13
  -1  11   3 10.4129 3.95207   6
   0 -11  -3 155.212 11.6724   6
   0 -11  -3 147.450 13.2095  13
   0 -11  -3 140.531 12.0486  11
   0 -11  -3 148.061 9.64237   9
   0  11   3 128.102 10.4464  10
   0  11   3 127.407 10.3135   6
   0  11   3 133.972 8.51634   7
   0  11   3 150.789 11.3521  11
   0  11   3 147.795 11.7678  12
   0  11   3 123.079 11.3981  13
  -1 -11  -3 115.036 10.2272   6
  -1 -11  -3 127.205 11.1990  11
  -1 -11  -3 139.832 12.2427  13
   1  11   3 124.044 11.2874  13
   1  11   3 128.065 10.0662   6
   1  11   3 154.461 9.84901   7
   1  11   3 122.662 9.34898  10
   1  11   3 115.401 10.6525  12
   1  11   3 123.627 10.1778  11
  -2 -11  -3 144.600 12.1893  13
  -2 -11  -3 154.920 10.7989   6
  -2 -11  -3 131.043 11.0245  11
  -2 -11  -3 149.131 7.31635   9
   2  11   3 138.348 11.1826  13
   2  11   3 145.942 10.7394   6
[truncated: 1,498,577 more chars]
