# Supplementary material for: Difunctionalization of bicyclo[1.1.0]butanes enabled by merging C−C cleavage and ruthenium-catalysed remote C−H activation
Source: Nat Synth. 2025 Feb 17;4(5):655–63. doi: 10.1038/s44160-025-00745-3 (PMC12075002; doi:10.1038/s44160-025-00745-3)
Supplement: Supplementary file 7 — Crystallographic data for compound 62 (CCDC 2344923). [file 44160_2025_745_MOESM7_ESM.cif]

data_mo_2271_cg_0m_4
loop_
_audit_author_name
_audit_author_email
_audit_author_address
'Chen, S.' shan.chen@chemie.uni-goettingen.de
;
Georg-August-Universitaet Goettingen
Institut fuer Organische und Biomolekulare Chemie 
Tammannstrasse 2
Goettingen
D-37077
Germany
;
'Golz, C.' 'cgolz@gwdg.de '
;
Georg-August-Universitaet Goettingen
Institut fuer Organische und Biomolekulare Chemie 
Tammannstrasse 2
Goettingen
D-37077
Germany
;
'Ackermann, L.' Lutz.Ackermann@chemie.uni-goettingen.de
;
Georg-August-Universitaet Goettingen
Institut fuer Organische und Biomolekulare Chemie 
Tammannstrasse 2
Goettingen
D-37077
Germany
;

_audit_creation_method
;FinalCif V135 by Daniel Kratzert, Freiburg 2024, 
https://dkratzert.de/finalcif.html
;
_audit_contact_author_address
;Georg-August-Universit\"at G\"ottingen
Institut f\"ur Organische und Biomolekulare Chemie
Tammannstra\&se 2
D-37077 G\"ottingen
Germany
;
_audit_contact_author_email       cgolz@gwdg.de
_audit_contact_author_name        'Golz, C.'
_audit_contact_author_phone       '+49(551) 39-21750'
_audit_creation_date              2024-03-07
_publ_contact_author_id_orcid     ?
_publ_section_references
;
Dolomanov, O.V., Bourhis, L.J., Gildea, R.J, Howard, J.A.K. & Puschmann, H.
 (2009), J. Appl. Cryst. 42, 339-341.

Sheldrick, G.M. (2008). Acta Cryst. A64, 112-122.

Sheldrick, G.M. (2015). Acta Cryst. A71, 3-8.
;
_diffrn_source_power              0.05
_exptl_crystal_colour_primary     colourless
_olex2_refinement_description
;
1. Fixed Uiso
 At 1.2 times of:
  All C(H) groups, All C(H,H) groups
 At 1.5 times of:
  All C(H,H,H) groups
2. Restrained distances
 F9A-B2A \\sim F9B-B2B
 with sigma of 0.02
 F10A-B2A \\sim F10B-B2B
 with sigma of 0.02
 F11A-B2A \\sim F11B-B2B
 with sigma of 0.02
 F12A-B2A \\sim F12B-B2B
 with sigma of 0.02
 F9A-F10A \\sim F9B-F10B
 with sigma of 0.04
 F9A-F11A \\sim F9B-F11B
 with sigma of 0.04
 F9A-F12A \\sim F9B-F12B
 with sigma of 0.04
 F10A-F11A \\sim F10B-F11B
 with sigma of 0.04
 F10A-F12A \\sim F10B-F12B
 with sigma of 0.04
 F11A-F12A \\sim F11B-F12B
 with sigma of 0.04
3. Uiso/Uaniso restraints and constraints
B2A \\sim B2B: within 2A with sigma of 0.005 and sigma for terminal atoms of
0.01 within 2A
4. Rigid body (RIGU) restrains
 F9A, F10A, F11A, F12A, B2A
 with sigma for 1-2 distances of 0.001 and sigma for 1-3 distances of 0.002
 F9B, F10B, F11B, F12B, B2A, B2B
 with sigma for 1-2 distances of 0.001 and sigma for 1-3 distances of 0.002
5. Others
 Sof(F9B)=Sof(F10B)=Sof(F11B)=Sof(F12B)=Sof(B2B)=1-FVAR(1)
 Sof(F9A)=Sof(F10A)=Sof(F11A)=Sof(F12A)=Sof(B2A)=FVAR(1)
6.a Secondary CH2 refined with riding coordinates:
 C3(H3A,H3B), C36(H36A,H36B), C39(H39A,H39B), C41(H41A,H41B), C45(H45A,H45B),
 C72(H72A,H72B), C81(H81A,H81B), C83(H83A,H83B)
6.b Aromatic/amide H refined with riding coordinates:
 C6(H6), C7(H7), C8(H8), C9(H9), C10(H10), C12(H12), C15(H15), C16(H16),
 C17(H17), C18(H18), C20(H20), C21(H21), C25(H25), C26(H26), C27(H27), C28(H28),
  C29(H29), C31(H31), C32(H32), C33(H33), C34(H34), C35(H35), C48(H48),
 C49(H49), C52(H52), C54(H54), C55(H55), C56(H56), C57(H57), C60(H60), C61(H61),
  C62(H62), C63(H63), C64(H64), C67(H67), C68(H68), C69(H69), C70(H70),
 C71(H71), C74(H74), C75(H75), C76(H76), C77(H77), C78(H78)
6.c Idealised Me refined as rotating group:
 C40(H40A,H40B,H40C), C42(H42A,H42B,H42C), C82(H82A,H82B,H82C), C84(H84A,H84B,
 H84C)
;
_olex2_submission_special_instructions 'No special instructions were received'
_shelx_SHELXL_version_number      '2018/3'
_chemical_name_systematic         ?
_chemical_name_common             ?
_chemical_formula_sum             'C42 H36 B F6 N O4'
_chemical_formula_moiety          'C42 H36 F2 N O4, B F4'
_chemical_formula_weight          743.53
_chemical_melting_point           ?
_chemical_absolute_configuration  .
_space_group_crystal_system       'monoclinic'
_space_group_IT_number            9
_space_group_name_H-M_alt         'C 1 c 1'
_space_group_name_Hall            'C -2yc'
_shelx_space_group_comment
;
The symmetry employed for this shelxl refinement is uniquely defined
by the following loop, which should always be used as a source of
symmetry information in preference to the above space-group names.
They are only intended as comments.
;

loop_
_space_group_symop_operation_xyz
'x, y, z'
'x, -y, z+1/2'
'x+1/2, y+1/2, z'
'x+1/2, -y+1/2, z+1/2'

_cell_length_a                    21.9525(19)
_cell_length_b                    19.4921(16)
_cell_length_c                    16.6861(11)
_cell_angle_alpha                 90
_cell_angle_beta                  92.932(2)
_cell_angle_gamma                 90
_cell_volume                      7130.6(10)
_cell_formula_units_Z             8
_cell_measurement_temperature     100.00
_cell_measurement_reflns_used     7848
_cell_measurement_theta_min       2.796
_cell_measurement_theta_max       29.561
_exptl_crystal_description        plate
_exptl_crystal_colour             colourless
_exptl_crystal_recrystallization_method 'from a mixture of dichloromethane and hexane.'
_exptl_crystal_density_meas       ?
_exptl_crystal_density_method     ?
_exptl_crystal_density_diffrn     1.385
_exptl_crystal_F_000              3088
_exptl_crystal_size_max           0.44
_exptl_crystal_size_mid           0.374
_exptl_crystal_size_min           0.206
_exptl_absorpt_coefficient_mu     0.109
_exptl_absorpt_correction_type    multi-scan
_exptl_absorpt_correction_T_min   0.668091
_exptl_absorpt_correction_T_max   0.849665
_exptl_absorpt_process_details
;
 TWINABS-2012/1 (Bruker,2012) was used for absorption correction.
 
For component 1:
 wR2(int) was 0.1150 before and 0.0596 after correction.
 
For component 2:
 wR2(int) was 0.2026 before and 0.0813 after correction.
 The Ratio of minimum to maximum transmission is 0.78.

Final HKLF 4 output contains 294249 reflections, Rint = 0.0660
 (175832 with I > 3sig(I), Rint = 0.0604)
;
_exptl_absorpt_special_details    ?
_shelx_estimated_absorpt_T_min    0.954
_shelx_estimated_absorpt_T_max    0.978
_exptl_transmission_factor_min    ?
_exptl_transmission_factor_max    ?
_exptl_special_details            ?
_diffrn_ambient_temperature       100.00
_diffrn_ambient_environment       N~2~
_diffrn_radiation_type            MoK\a
_diffrn_radiation_wavelength      0.71073
_diffrn_radiation_monochromator   'mirror optics'
_diffrn_measurement_ambient_temperature_device_make 'Oxford Cryostream 800'
_diffrn_radiation_probe           x-ray
_diffrn_source                    'microfocus sealed X-ray tube'
_diffrn_source_type               'Incoatec I\ms'
_diffrn_source_voltage            50.0
_diffrn_source_current            1.0
_diffrn_detector                  CPAD
_diffrn_detector_type             'Bruker PHOTON III'
_diffrn_detector_area_resol_mean  7.41
_diffrn_measurement_device        'four-circle diffractometer'
_diffrn_measurement_device_type   'Bruker D8 VENTURE dual wavelength Mo/Cu'
_diffrn_measurement_method        '\w and \f scans'
_diffrn_measurement_specimen_support 'MiTeGen micromount'
_diffrn_reflns_number             20095
_diffrn_reflns_av_unetI/netI      0.0248
_diffrn_reflns_av_R_equivalents   0.0558
_diffrn_reflns_theta_min          1.825
_diffrn_reflns_theta_max          29.673
_diffrn_reflns_theta_full         25.242
_diffrn_reflns_limit_h_min        -30
_diffrn_reflns_limit_h_max        30
_diffrn_reflns_limit_k_min        -27
_diffrn_reflns_limit_k_max        27
_diffrn_reflns_limit_l_min        -23
_diffrn_reflns_limit_l_max        23
_diffrn_standards_number          0
_diffrn_measured_fraction_theta_max 0.996
_diffrn_measured_fraction_theta_full 1.000
_diffrn_reflns_Laue_measured_fraction_max 0.996
_diffrn_reflns_Laue_measured_fraction_full 1.000
_diffrn_reflns_point_group_measured_fraction_max 0.994
_diffrn_reflns_point_group_measured_fraction_full 0.999
_reflns_number_total              20095
_reflns_number_gt                 19243
_reflns_threshold_expression      'I > 2\s(I)'
_reflns_Friedel_coverage          0.994
_reflns_Friedel_fraction_max      0.991
_reflns_Friedel_fraction_full     0.999
_reflns_special_details
;
 Reflections were merged by SHELXL according to the crystal
 class for the calculation of statistics and refinement.
 
 _reflns_Friedel_fraction is defined as the number of unique
 Friedel pairs measured divided by the number that would be
 possible theoretically, ignoring centric projections and
 systematic absences.
;
_computing_data_collection        'Bruker BIS V6.2.15/2021-03-16 and APEX4 2022.1-1'
_computing_cell_refinement        'SAINT V8.40B (?, 2016)'
_computing_data_reduction         'SAINT V8.40B (?, 2016)'
_computing_structure_solution     'XT  (Sheldrick, 2015)'
_computing_structure_refinement   'XL  (Sheldrick, 2008)'
_computing_molecular_graphics     'Olex2 1.5 (Dolomanov et al., 2009)'
_computing_publication_material   'Olex2 1.5 (Dolomanov et al., 2009)'
_refine_special_details           ?
_refine_ls_structure_factor_coef  Fsqd
_refine_ls_matrix_type            full
_refine_ls_weighting_scheme       calc
_refine_ls_weighting_details      'w=1/[\s^2^(Fo^2^)+(0.0856P)^2^+2.9487P] where P=(Fo^2^+2Fc^2^)/3'
_atom_sites_solution_primary      dual
_atom_sites_solution_secondary    ?
_atom_sites_solution_hydrogens    geom
_refine_ls_hydrogen_treatment     constr
_refine_ls_number_reflns          20095
_refine_ls_number_parameters      1023
_refine_ls_number_restraints      78
_refine_ls_R_factor_all           0.0482
_refine_ls_R_factor_gt            0.0464
_refine_ls_wR_factor_ref          0.1252
_refine_ls_wR_factor_gt           0.1234
_refine_ls_goodness_of_fit_ref    1.031
_refine_ls_restrained_S_all       1.046
_refine_ls_shift/su_max           0.000
_refine_ls_shift/su_mean          0.000
_refine_diff_density_max          0.450
_refine_diff_density_min          -0.308
_refine_diff_density_rms          0.055
_refine_ls_extinction_method      none
_refine_ls_extinction_coef        .
_refine_ls_abs_structure_Flack    0.2(2)
_refine_ls_abs_structure_details
;
 Flack x determined using 8902 quotients [(I+)-(I-)]/[(I+)+(I-)]
 (Parsons, Flack and Wagner, Acta Cryst. B69 (2013) 249-259).
;
_twin_special_details             'The data was integrated as a 2-component twin.'
_twin_individual_id               2
_twin_individual_twin_matrix_11   0.1019
_twin_individual_twin_matrix_12   -0.00306
_twin_individual_twin_matrix_13   -0.99602
_twin_individual_twin_matrix_21   0.97992
_twin_individual_twin_matrix_22   0.20883
_twin_individual_twin_matrix_23   0.08661
_twin_individual_twin_matrix_31   0.14809
_twin_individual_twin_matrix_32   -0.98379
_twin_individual_twin_matrix_33   0.01445

loop_
_atom_type_symbol
_atom_type_description
_atom_type_scat_dispersion_real
_atom_type_scat_dispersion_imag
_atom_type_scat_source
'C' 'C' 0.0033 0.0016 'International Tables Vol C Tables 4.2.6.8 and 6.1.1.4'
'H' 'H' 0.0000 0.0000 'International Tables Vol C Tables 4.2.6.8 and 6.1.1.4'
'B' 'B' 0.0013 0.0007 'International Tables Vol C Tables 4.2.6.8 and 6.1.1.4'
'F' 'F' 0.0171 0.0103 'International Tables Vol C Tables 4.2.6.8 and 6.1.1.4'
'N' 'N' 0.0061 0.0033 'International Tables Vol C Tables 4.2.6.8 and 6.1.1.4'
'O' 'O' 0.0106 0.0060 'International Tables Vol C Tables 4.2.6.8 and 6.1.1.4'

_geom_special_details
;
 All esds (except the esd in the dihedral angle between two l.s. planes)
 are estimated using the full covariance matrix.  The cell esds are taken
 into account individually in the estimation of esds in distances, angles
 and torsion angles; correlations between esds in cell parameters are only
 used when they are defined by crystal symmetry.  An approximate (isotropic)
 treatment of cell esds is used for estimating esds involving l.s. planes.
;

loop_
_atom_site_label
_atom_site_type_symbol
_atom_site_fract_x
_atom_site_fract_y
_atom_site_fract_z
_atom_site_U_iso_or_equiv
_atom_site_adp_type
_atom_site_occupancy
_atom_site_site_symmetry_order
_atom_site_calc_flag
_atom_site_refinement_flags_posn
_atom_site_refinement_flags_adp
_atom_site_refinement_flags_occupancy
_atom_site_disorder_assembly
_atom_site_disorder_group
F1 F 0.49396(6) 0.56411(7) 0.59342(8) 0.0245(3) Uani 1 1 d . . . . .
F2 F 0.47577(6) 0.45533(7) 0.61234(8) 0.0217(3) Uani 1 1 d . . . . .
O1 O 0.37563(9) 0.64100(9) 0.53613(11) 0.0291(4) Uani 1 1 d . . . . .
O2 O 0.39105(10) 0.58065(10) 0.42424(11) 0.0323(4) Uani 1 1 d . . . . .
O3 O 0.47174(7) 0.43291(9) 0.45238(9) 0.0210(3) Uani 1 1 d . . . . .
O4 O 0.53200(8) 0.52711(10) 0.45246(12) 0.0312(4) Uani 1 1 d . . . . .
N1 N 0.12155(8) 0.58184(10) 0.32165(11) 0.0190(3) Uani 1 1 d . . . . .
C1 C 0.38707(10) 0.58452(11) 0.49562(13) 0.0197(4) Uani 1 1 d . . . . .
C2 C 0.39627(9) 0.52290(10) 0.55179(12) 0.0163(3) Uani 1 1 d . . . . .
C3 C 0.36221(9) 0.52609(11) 0.63025(12) 0.0181(4) Uani 1 1 d . . . . .
H3A H 0.350025 0.573036 0.645456 0.022 Uiso 1 1 calc R U . . .
H3B H 0.383569 0.502294 0.675955 0.022 Uiso 1 1 calc R U . . .
C4 C 0.30953(9) 0.48336(10) 0.58865(12) 0.0168(3) Uani 1 1 d . . . . .
C5 C 0.28592(9) 0.42541(11) 0.63889(14) 0.0210(4) Uani 1 1 d . . . . .
C6 C 0.28291(11) 0.43249(13) 0.72155(15) 0.0270(5) Uani 1 1 d . . . . .
H6 H 0.293126 0.475047 0.746518 0.032 Uiso 1 1 calc R U . . .
C7 C 0.26486(12) 0.37699(15) 0.76799(18) 0.0348(6) Uani 1 1 d . . . . .
H7 H 0.263052 0.381985 0.824456 0.042 Uiso 1 1 calc R U . . .
C8 C 0.24966(13) 0.31505(16) 0.7322(2) 0.0433(7) Uani 1 1 d . . . . .
H8 H 0.237653 0.277425 0.763969 0.052 Uiso 1 1 calc R U . . .
C9 C 0.25197(16) 0.30795(16) 0.6497(2) 0.0475(8) Uani 1 1 d . . . . .
H9 H 0.241069 0.265457 0.625086 0.057 Uiso 1 1 calc R U . . .
C10 C 0.27019(13) 0.36270(14) 0.60262(18) 0.0345(5) Uani 1 1 d . . . . .
H10 H 0.271894 0.357410 0.546185 0.041 Uiso 1 1 calc R U . . .
C11 C 0.25796(9) 0.52743(10) 0.55153(12) 0.0165(3) Uani 1 1 d . . . . .
C12 C 0.22969(9) 0.50905(10) 0.47850(12) 0.0167(3) Uani 1 1 d . . . . .
H12 H 0.240565 0.467264 0.453654 0.020 Uiso 1 1 calc R U . . .
C13 C 0.18488(9) 0.55173(10) 0.44057(12) 0.0158(3) Uani 1 1 d . . . . .
C14 C 0.15710(9) 0.53389(10) 0.36316(12) 0.0171(4) Uani 1 1 d . . . . .
C15 C 0.16593(9) 0.46978(11) 0.32681(13) 0.0199(4) Uani 1 1 d . . . . .
H15 H 0.187980 0.435152 0.355967 0.024 Uiso 1 1 calc R U . . .
C16 C 0.14341(10) 0.45604(12) 0.25006(14) 0.0233(4) Uani 1 1 d . . . . .
H16 H 0.149454 0.412410 0.226379 0.028 Uiso 1 1 calc R U . . .
C17 C 0.11136(12) 0.50771(14) 0.20755(14) 0.0287(5) Uani 1 1 d . . . . .
H17 H 0.097279 0.500206 0.153481 0.034 Uiso 1 1 calc R U . . .
C18 C 0.10042(11) 0.56877(13) 0.24389(14) 0.0267(5) Uani 1 1 d . . . . .
H18 H 0.077747 0.603090 0.215029 0.032 Uiso 1 1 calc R U . . .
C19 C 0.16958(9) 0.61451(10) 0.47614(12) 0.0170(3) Uani 1 1 d . . . . .
C20 C 0.19565(9) 0.63036(11) 0.55305(12) 0.0190(4) Uani 1 1 d . . . . .
H20 H 0.183638 0.670961 0.579509 0.023 Uiso 1 1 calc R U . . .
C21 C 0.23838(9) 0.58747(11) 0.59009(12) 0.0186(4) Uani 1 1 d . . . . .
H21 H 0.254877 0.598430 0.642267 0.022 Uiso 1 1 calc R U . . .
C22 C 0.12917(9) 0.66095(10) 0.43245(12) 0.0170(3) Uani 1 1 d . . . . .
C23 C 0.10675(10) 0.64582(11) 0.35736(13) 0.0188(4) Uani 1 1 d . . . . .
C24 C 0.06383(10) 0.69176(11) 0.31069(13) 0.0215(4) Uani 1 1 d . . . . .
C25 C 0.00124(11) 0.68001(14) 0.31298(15) 0.0287(5) Uani 1 1 d . . . . .
H25 H -0.013451 0.642689 0.343108 0.034 Uiso 1 1 calc R U . . .
C26 C -0.03975(13) 0.72329(16) 0.27083(17) 0.0362(6) Uani 1 1 d . . . . .
H26 H -0.082388 0.715419 0.272326 0.043 Uiso 1 1 calc R U . . .
C27 C -0.01833(15) 0.77761(14) 0.22689(17) 0.0367(6) Uani 1 1 d . . . . .
H27 H -0.046281 0.806937 0.198191 0.044 Uiso 1 1 calc R U . . .
C28 C 0.04381(15) 0.78928(14) 0.22470(17) 0.0356(6) Uani 1 1 d . . . . .
H28 H 0.058208 0.826553 0.194242 0.043 Uiso 1 1 calc R U . . .
C29 C 0.08531(12) 0.74701(13) 0.26661(15) 0.0284(5) Uani 1 1 d . . . . .
H29 H 0.127852 0.755548 0.265332 0.034 Uiso 1 1 calc R U . . .
C30 C 0.11305(9) 0.72771(10) 0.46988(12) 0.0181(4) Uani 1 1 d . . . . .
C31 C 0.06423(11) 0.73164(12) 0.51946(15) 0.0268(4) Uani 1 1 d . . . . .
H31 H 0.040162 0.692169 0.528577 0.032 Uiso 1 1 calc R U . . .
C32 C 0.05074(12) 0.79396(13) 0.55583(16) 0.0294(5) Uani 1 1 d . . . . .
H32 H 0.017428 0.796870 0.589834 0.035 Uiso 1 1 calc R U . . .
C33 C 0.08573(12) 0.85147(12) 0.54249(14) 0.0268(5) Uani 1 1 d . . . . .
H33 H 0.076617 0.893681 0.567688 0.032 Uiso 1 1 calc R U . . .
C34 C 0.13393(13) 0.84759(12) 0.49254(16) 0.0296(5) Uani 1 1 d . . . . .
H34 H 0.157441 0.887368 0.482777 0.036 Uiso 1 1 calc R U . . .
C35 C 0.14819(11) 0.78550(12) 0.45643(15) 0.0258(4) Uani 1 1 d . . . . .
H35 H 0.181745 0.782723 0.422806 0.031 Uiso 1 1 calc R U . . .
C36 C 0.35568(9) 0.46130(10) 0.52501(12) 0.0173(3) Uani 1 1 d . . . . .
H36A H 0.374871 0.416056 0.535843 0.021 Uiso 1 1 calc R U . . .
H36B H 0.339039 0.464398 0.468854 0.021 Uiso 1 1 calc R U . . .
C37 C 0.46438(9) 0.50868(11) 0.55996(12) 0.0180(4) Uani 1 1 d . . . . .
C38 C 0.49422(9) 0.49118(11) 0.48093(13) 0.0197(4) Uani 1 1 d . . . . .
C39 C 0.36183(15) 0.70212(13) 0.48768(18) 0.0347(6) Uani 1 1 d . . . . .
H39A H 0.327753 0.692963 0.447954 0.042 Uiso 1 1 calc R U . . .
H39B H 0.397964 0.716455 0.458715 0.042 Uiso 1 1 calc R U . . .
C40 C 0.34434(18) 0.75703(15) 0.5461(2) 0.0452(7) Uani 1 1 d . . . . .
H40A H 0.378401 0.765123 0.585185 0.068 Uiso 1 1 calc R U . . .
H40B H 0.308519 0.742041 0.574096 0.068 Uiso 1 1 calc R U . . .
H40C H 0.334748 0.799577 0.516757 0.068 Uiso 1 1 calc R U . . .
C41 C 0.49309(11) 0.41028(13) 0.37498(13) 0.0249(4) Uani 1 1 d . . . . .
H41A H 0.489291 0.359810 0.370390 0.030 Uiso 1 1 calc R U . . .
H41B H 0.536603 0.422551 0.371117 0.030 Uiso 1 1 calc R U . . .
C42 C 0.45556(12) 0.44423(14) 0.30791(14) 0.0291(5) Uani 1 1 d . . . . .
H42A H 0.412845 0.430157 0.310400 0.044 Uiso 1 1 calc R U . . .
H42B H 0.470918 0.430411 0.256202 0.044 Uiso 1 1 calc R U . . .
H42C H 0.458545 0.494177 0.313554 0.044 Uiso 1 1 calc R U . . .
F3 F 0.22473(9) 0.32229(9) 0.26697(13) 0.0434(4) Uani 1 1 d . . . . .
F4 F 0.26349(9) 0.34536(10) 0.39257(11) 0.0414(4) Uani 1 1 d . . . . .
F5 F 0.29391(8) 0.40678(9) 0.28709(12) 0.0397(4) Uani 1 1 d . . . . .
F6 F 0.32387(8) 0.29602(10) 0.30157(12) 0.0407(4) Uani 1 1 d . . . . .
B1 B 0.27685(12) 0.34204(13) 0.31215(17) 0.0247(5) Uani 1 1 d . . . . .
F7 F 0.96925(6) 0.47602(7) 0.62178(8) 0.0234(3) Uani 1 1 d . . . . .
F8 F 0.98928(6) 0.58358(8) 0.59840(9) 0.0267(3) Uani 1 1 d . . . . .
O5 O 0.84918(9) 0.64979(9) 0.51219(12) 0.0311(4) Uani 1 1 d . . . . .
O6 O 0.91121(12) 0.59799(11) 0.42976(13) 0.0450(6) Uani 1 1 d . . . . .
O7 O 0.96430(8) 0.45299(9) 0.45767(9) 0.0224(3) Uani 1 1 d . . . . .
O8 O 1.03948(9) 0.53110(12) 0.47115(14) 0.0382(5) Uani 1 1 d . . . . .
N2 N 0.61068(8) 0.58696(9) 0.33040(10) 0.0163(3) Uani 1 1 d . . . . .
C43 C 0.88610(10) 0.59971(11) 0.49164(13) 0.0214(4) Uani 1 1 d . . . . .
C44 C 0.89264(9) 0.54316(11) 0.55421(12) 0.0177(4) Uani 1 1 d . . . . .
C45 C 0.85794(9) 0.55416(12) 0.63160(12) 0.0211(4) Uani 1 1 d . . . . .
H45A H 0.844706 0.602147 0.639437 0.025 Uiso 1 1 calc R U . . .
H45B H 0.879798 0.536257 0.680584 0.025 Uiso 1 1 calc R U . . .
C46 C 0.80602(9) 0.50612(11) 0.59782(12) 0.0176(3) Uani 1 1 d . . . . .
C47 C 0.75158(9) 0.54471(10) 0.55947(12) 0.0162(3) Uani 1 1 d . . . . .
C48 C 0.72754(9) 0.60227(11) 0.59838(12) 0.0176(4) Uani 1 1 d . . . . .
H48 H 0.742963 0.614202 0.650769 0.021 Uiso 1 1 calc R U . . .
C49 C 0.68195(9) 0.64141(11) 0.56131(12) 0.0180(4) Uani 1 1 d . . . . .
H49 H 0.666643 0.680263 0.588152 0.022 Uiso 1 1 calc R U . . .
C50 C 0.65789(9) 0.62428(10) 0.48404(12) 0.0163(3) Uani 1 1 d . . . . .
C51 C 0.67742(8) 0.56321(10) 0.44788(11) 0.0153(3) Uani 1 1 d . . . . .
C52 C 0.72486(9) 0.52463(10) 0.48646(11) 0.0161(3) Uani 1 1 d . . . . .
H52 H 0.738680 0.484028 0.461662 0.019 Uiso 1 1 calc R U . . .
C53 C 0.65084(9) 0.54307(10) 0.37068(12) 0.0153(3) Uani 1 1 d . . . . .
C54 C 0.66513(9) 0.48072(11) 0.33393(12) 0.0186(4) Uani 1 1 d . . . . .
H54 H 0.692066 0.449611 0.361590 0.022 Uiso 1 1 calc R U . . .
C55 C 0.64117(10) 0.46363(12) 0.25914(13) 0.0207(4) Uani 1 1 d . . . . .
H55 H 0.650666 0.420848 0.235531 0.025 Uiso 1 1 calc R U . . .
C56 C 0.60244(10) 0.51033(12) 0.21812(13) 0.0231(4) Uani 1 1 d . . . . .
H56 H 0.586496 0.500248 0.165430 0.028 Uiso 1 1 calc R U . . .
C57 C 0.58775(10) 0.57045(12) 0.25438(13) 0.0217(4) Uani 1 1 d . . . . .
H57 H 0.561064 0.601709 0.226528 0.026 Uiso 1 1 calc R U . . .
C58 C 0.61508(9) 0.66756(10) 0.43973(12) 0.0171(3) Uani 1 1 d . . . . .
C59 C 0.59635(10) 0.73362(11) 0.47606(13) 0.0197(4) Uani 1 1 d . . . . .
C60 C 0.63577(12) 0.78947(12) 0.47651(18) 0.0304(5) Uani 1 1 d . . . . .
H60 H 0.673655 0.785958 0.451738 0.036 Uiso 1 1 calc R U . . .
C61 C 0.61975(15) 0.85046(13) 0.5132(2) 0.0381(7) Uani 1 1 d . . . . .
H61 H 0.646842 0.888482 0.513738 0.046 Uiso 1 1 calc R U . . .
C62 C 0.56487(15) 0.85586(14) 0.54863(16) 0.0365(6) Uani 1 1 d . . . . .
H62 H 0.554317 0.897583 0.573881 0.044 Uiso 1 1 calc R U . . .
C63 C 0.52472(16) 0.80091(16) 0.54787(18) 0.0398(6) Uani 1 1 d . . . . .
H63 H 0.486654 0.805051 0.572075 0.048 Uiso 1 1 calc R U . . .
C64 C 0.54059(13) 0.73941(13) 0.51129(16) 0.0309(5) Uani 1 1 d . . . . .
H64 H 0.513270 0.701584 0.510511 0.037 Uiso 1 1 calc R U . . .
C65 C 0.59258(9) 0.64985(10) 0.36526(12) 0.0165(3) Uani 1 1 d . . . . .
C66 C 0.54865(10) 0.69396(11) 0.31802(12) 0.0201(4) Uani 1 1 d . . . . .
C67 C 0.56956(11) 0.75117(12) 0.27786(14) 0.0244(4) Uani 1 1 d . . . . .
H67 H 0.611977 0.760896 0.278215 0.029 Uiso 1 1 calc R U . . .
C68 C 0.52754(14) 0.79429(13) 0.23691(16) 0.0319(5) Uani 1 1 d . . . . .
H68 H 0.541501 0.833441 0.209328 0.038 Uiso 1 1 calc R U . . .
C69 C 0.46559(13) 0.78010(14) 0.23644(16) 0.0338(6) Uani 1 1 d . . . . .
H69 H 0.437240 0.809678 0.208847 0.041 Uiso 1 1 calc R U . . .
C70 C 0.44498(12) 0.72268(16) 0.27629(17) 0.0345(6) Uani 1 1 d . . . . .
H70 H 0.402550 0.713020 0.275841 0.041 Uiso 1 1 calc R U . . .
C71 C 0.48642(11) 0.67923(13) 0.31691(15) 0.0274(5) Uani 1 1 d . . . . .
H71 H 0.472360 0.639736 0.343746 0.033 Uiso 1 1 calc R U . . .
C72 C 0.85088(9) 0.47983(11) 0.53443(12) 0.0176(3) Uani 1 1 d . . . . .
H72A H 0.870200 0.435238 0.548441 0.021 Uiso 1 1 calc R U . . .
H72B H 0.833036 0.479447 0.478726 0.021 Uiso 1 1 calc R U . . .
C73 C 0.78456(10) 0.45197(12) 0.65517(13) 0.0220(4) Uani 1 1 d . . . . .
C74 C 0.79314(11) 0.45958(14) 0.73823(14) 0.0271(5) Uani 1 1 d . . . . .
H74 H 0.811167 0.500289 0.759922 0.033 Uiso 1 1 calc R U . . .
C75 C 0.77530(13) 0.40757(16) 0.78935(16) 0.0349(6) Uani 1 1 d . . . . .
H75 H 0.782347 0.412716 0.845677 0.042 Uiso 1 1 calc R U . . .
C76 C 0.74790(14) 0.34947(15) 0.75981(18) 0.0366(6) Uani 1 1 d . . . . .
H76 H 0.735822 0.314446 0.795280 0.044 Uiso 1 1 calc R U . . .
C77 C 0.73772(15) 0.34181(15) 0.67700(19) 0.0378(6) Uani 1 1 d . . . . .
H77 H 0.717973 0.301865 0.655909 0.045 Uiso 1 1 calc R U . . .
C78 C 0.75657(13) 0.39282(14) 0.62545(16) 0.0310(5) Uani 1 1 d . . . . .
H78 H 0.750175 0.387029 0.569115 0.037 Uiso 1 1 calc R U . . .
C79 C 0.96023(9) 0.52743(11) 0.56612(13) 0.0188(4) Uani 1 1 d . . . . .
C80 C 0.99343(10) 0.50520(12) 0.49125(13) 0.0214(4) Uani 1 1 d . . . . .
C81 C 0.84224(12) 0.70856(13) 0.45749(19) 0.0332(5) Uani 1 1 d . . . . .
H81A H 0.801226 0.728989 0.461589 0.040 Uiso 1 1 calc R U . . .
H81B H 0.846185 0.693029 0.401504 0.040 Uiso 1 1 calc R U . . .
C82 C 0.89011(14) 0.76134(13) 0.47855(19) 0.0361(6) Uani 1 1 d . . . . .
H82A H 0.888176 0.773915 0.535229 0.054 Uiso 1 1 calc R U . . .
H82B H 0.882964 0.802144 0.445079 0.054 Uiso 1 1 calc R U . . .
H82C H 0.930491 0.742438 0.469119 0.054 Uiso 1 1 calc R U . . .
C83 C 0.98872(12) 0.42424(13) 0.38477(13) 0.0265(4) Uani 1 1 d . . . . .
H83A H 0.975292 0.376001 0.378062 0.032 Uiso 1 1 calc R U . . .
H83B H 1.033858 0.424916 0.389373 0.032 Uiso 1 1 calc R U . . .
C84 C 0.96659(16) 0.4655(2) 0.31355(15) 0.0434(8) Uani 1 1 d . . . . .
H84A H 0.983186 0.512049 0.318008 0.065 Uiso 1 1 calc R U . . .
H84B H 0.921934 0.467439 0.311459 0.065 Uiso 1 1 calc R U . . .
H84C H 0.980156 0.443887 0.264490 0.065 Uiso 1 1 calc R U . . .
F9A F 0.7279(7) 0.3383(13) 0.2916(13) 0.038(4) Uani 0.254(13) 1 d D . P A 1
F9B F 0.7376(3) 0.3493(4) 0.2862(4) 0.0477(15) Uani 0.746(13) 1 d D . P A 2
F10A F 0.7701(7) 0.3716(9) 0.4115(6) 0.044(3) Uani 0.254(13) 1 d D . P A 1
F10B F 0.7748(3) 0.3868(3) 0.4048(3) 0.0620(16) Uani 0.746(13) 1 d D . P A 2
F11A F 0.8139(12) 0.4059(12) 0.3074(14) 0.128(7) Uani 0.254(13) 1 d D . P A 1
F11B F 0.8340(2) 0.3708(5) 0.2989(5) 0.138(3) Uani 0.746(13) 1 d D . P A 2
F12A F 0.8278(8) 0.3007(11) 0.3408(14) 0.106(6) Uani 0.254(13) 1 d D . P A 1
F12B F 0.7999(3) 0.28301(14) 0.3651(2) 0.0580(15) Uani 0.746(13) 1 d D . P A 2
B2A B 0.7826(8) 0.3513(11) 0.3324(12) 0.030(2) Uani 0.254(13) 1 d D U P A 1
B2B B 0.7879(3) 0.3488(3) 0.3396(4) 0.0322(10) Uani 0.746(13) 1 d D U P A 2

loop_
_atom_site_aniso_label
_atom_site_aniso_U_11
_atom_site_aniso_U_22
_atom_site_aniso_U_33
_atom_site_aniso_U_23
_atom_site_aniso_U_13
_atom_site_aniso_U_12
F1 0.0175(6) 0.0268(6) 0.0286(7) -0.0043(5) -0.0035(5) -0.0047(5)
F2 0.0185(6) 0.0263(6) 0.0199(6) 0.0048(5) -0.0030(4) 0.0033(5)
O1 0.0406(10) 0.0188(7) 0.0281(8) 0.0015(6) 0.0034(7) 0.0057(7)
O2 0.0467(11) 0.0285(9) 0.0218(8) 0.0041(7) 0.0035(7) 0.0080(8)
O3 0.0203(7) 0.0255(7) 0.0171(7) -0.0005(6) 0.0012(5) -0.0009(6)
O4 0.0231(8) 0.0334(9) 0.0380(10) -0.0004(7) 0.0113(7) -0.0068(7)
N1 0.0158(8) 0.0211(8) 0.0197(8) -0.0023(6) -0.0019(6) 0.0053(6)
C1 0.0161(8) 0.0206(9) 0.0223(9) 0.0023(7) -0.0006(7) 0.0014(7)
C2 0.0121(8) 0.0194(8) 0.0174(8) -0.0003(7) -0.0008(6) 0.0006(7)
C3 0.0151(8) 0.0225(9) 0.0165(8) -0.0022(7) 0.0002(7) -0.0015(7)
C4 0.0133(8) 0.0189(8) 0.0179(8) 0.0011(7) -0.0012(6) 0.0015(7)
C5 0.0139(8) 0.0219(9) 0.0271(10) 0.0074(8) -0.0005(7) 0.0011(7)
C6 0.0275(11) 0.0258(11) 0.0284(11) 0.0077(9) 0.0080(9) 0.0065(9)
C7 0.0284(12) 0.0402(14) 0.0368(13) 0.0186(11) 0.0117(10) 0.0089(10)
C8 0.0277(13) 0.0364(14) 0.066(2) 0.0266(14) 0.0038(13) -0.0039(10)
C9 0.0454(17) 0.0307(13) 0.066(2) 0.0076(14) -0.0052(15) -0.0185(12)
C10 0.0332(13) 0.0309(13) 0.0387(14) 0.0009(10) -0.0044(10) -0.0115(10)
C11 0.0139(8) 0.0190(8) 0.0167(8) 0.0020(7) 0.0005(6) -0.0003(7)
C12 0.0143(8) 0.0184(8) 0.0174(8) 0.0006(7) 0.0003(7) 0.0010(7)
C13 0.0125(8) 0.0180(8) 0.0167(8) -0.0003(7) -0.0005(6) 0.0010(6)
C14 0.0139(8) 0.0197(9) 0.0177(8) -0.0002(7) 0.0003(7) 0.0037(7)
C15 0.0166(9) 0.0219(9) 0.0211(9) -0.0036(7) -0.0009(7) 0.0045(7)
C16 0.0194(9) 0.0264(10) 0.0235(10) -0.0056(8) -0.0037(8) 0.0063(8)
C17 0.0270(11) 0.0358(12) 0.0223(10) -0.0088(9) -0.0093(8) 0.0130(9)
C18 0.0257(11) 0.0317(11) 0.0217(10) -0.0054(8) -0.0090(8) 0.0127(9)
C19 0.0151(8) 0.0181(8) 0.0178(8) 0.0007(7) 0.0011(7) 0.0020(7)
C20 0.0184(9) 0.0205(9) 0.0181(9) -0.0005(7) -0.0002(7) 0.0027(7)
C21 0.0178(9) 0.0216(9) 0.0162(8) -0.0006(7) -0.0006(7) 0.0015(7)
C22 0.0155(8) 0.0169(8) 0.0186(8) 0.0008(7) 0.0004(7) 0.0020(7)
C23 0.0176(9) 0.0188(9) 0.0200(9) -0.0016(7) -0.0001(7) 0.0050(7)
C24 0.0229(10) 0.0222(9) 0.0189(9) -0.0019(7) -0.0032(7) 0.0087(8)
C25 0.0222(10) 0.0353(12) 0.0284(11) -0.0002(9) -0.0002(9) 0.0077(9)
C26 0.0265(12) 0.0457(15) 0.0354(13) -0.0118(11) -0.0075(10) 0.0174(11)
C27 0.0454(15) 0.0318(12) 0.0309(12) -0.0076(10) -0.0177(11) 0.0203(11)
C28 0.0463(16) 0.0259(11) 0.0331(12) 0.0023(10) -0.0140(11) 0.0074(10)
C29 0.0310(12) 0.0260(11) 0.0272(11) 0.0014(9) -0.0073(9) 0.0050(9)
C30 0.0188(9) 0.0177(9) 0.0175(8) -0.0003(7) -0.0010(7) 0.0028(7)
C31 0.0269(11) 0.0237(10) 0.0306(11) -0.0009(8) 0.0093(9) 0.0003(8)
C32 0.0291(11) 0.0298(11) 0.0298(11) -0.0036(9) 0.0069(9) 0.0058(9)
C33 0.0340(12) 0.0214(10) 0.0242(10) -0.0045(8) -0.0064(9) 0.0081(9)
C34 0.0344(12) 0.0208(10) 0.0332(12) -0.0033(9) -0.0024(10) -0.0057(9)
C35 0.0243(10) 0.0233(10) 0.0300(11) -0.0025(8) 0.0042(8) -0.0034(8)
C36 0.0132(8) 0.0189(8) 0.0196(9) -0.0018(7) -0.0007(7) 0.0011(6)
C37 0.0139(8) 0.0209(9) 0.0188(9) 0.0014(7) -0.0013(7) -0.0015(7)
C38 0.0120(8) 0.0243(9) 0.0226(9) 0.0025(7) -0.0002(7) 0.0023(7)
C39 0.0479(16) 0.0197(10) 0.0362(13) 0.0049(9) -0.0014(11) 0.0091(10)
C40 0.060(2) 0.0262(12) 0.0483(17) -0.0021(11) -0.0042(15) 0.0136(13)
C41 0.0244(10) 0.0323(11) 0.0181(9) -0.0023(8) 0.0026(8) 0.0063(9)
C42 0.0299(12) 0.0379(13) 0.0193(10) 0.0002(9) -0.0018(8) 0.0050(10)
F3 0.0340(9) 0.0329(8) 0.0618(12) -0.0042(8) -0.0117(8) 0.0063(7)
F4 0.0404(9) 0.0536(11) 0.0312(8) 0.0127(7) 0.0114(7) 0.0146(8)
F5 0.0370(9) 0.0311(8) 0.0513(10) 0.0140(7) 0.0069(7) -0.0005(7)
F6 0.0349(8) 0.0373(9) 0.0499(10) -0.0011(7) 0.0037(7) 0.0172(7)
B1 0.0245(12) 0.0211(11) 0.0289(12) 0.0057(9) 0.0035(9) 0.0058(9)
F7 0.0202(6) 0.0318(7) 0.0177(6) 0.0033(5) -0.0043(5) 0.0042(5)
F8 0.0185(6) 0.0311(7) 0.0303(7) -0.0079(6) -0.0014(5) -0.0059(5)
O5 0.0299(9) 0.0220(8) 0.0422(10) 0.0068(7) 0.0101(8) 0.0054(7)
O6 0.0715(16) 0.0349(10) 0.0308(10) 0.0141(8) 0.0224(10) 0.0251(10)
O7 0.0225(7) 0.0293(8) 0.0152(6) -0.0014(6) 0.0010(5) -0.0005(6)
O8 0.0246(9) 0.0455(11) 0.0459(11) -0.0094(9) 0.0161(8) -0.0104(8)
N2 0.0136(7) 0.0180(7) 0.0170(7) 0.0013(6) -0.0014(6) 0.0007(6)
C43 0.0216(9) 0.0209(9) 0.0214(9) 0.0004(7) -0.0017(7) 0.0019(8)
C44 0.0137(8) 0.0235(9) 0.0157(8) 0.0001(7) -0.0009(6) 0.0013(7)
C45 0.0142(9) 0.0331(11) 0.0159(8) -0.0031(8) -0.0009(7) -0.0009(7)
C46 0.0137(8) 0.0242(9) 0.0148(8) 0.0029(7) -0.0011(6) 0.0012(7)
C47 0.0134(8) 0.0199(8) 0.0152(8) 0.0034(7) -0.0007(6) -0.0015(6)
C48 0.0169(8) 0.0217(9) 0.0139(8) 0.0010(7) -0.0022(6) -0.0012(7)
C49 0.0186(9) 0.0191(9) 0.0162(8) -0.0004(7) -0.0008(7) -0.0006(7)
C50 0.0148(8) 0.0167(8) 0.0170(8) 0.0019(7) -0.0017(6) -0.0002(7)
C51 0.0126(8) 0.0180(8) 0.0151(8) 0.0013(6) -0.0006(6) -0.0016(6)
C52 0.0139(8) 0.0182(8) 0.0159(8) 0.0019(7) -0.0008(6) 0.0004(6)
C53 0.0116(8) 0.0188(8) 0.0154(8) 0.0021(7) -0.0009(6) -0.0001(6)
C54 0.0143(8) 0.0221(9) 0.0193(9) -0.0018(7) -0.0008(7) 0.0027(7)
C55 0.0166(9) 0.0248(10) 0.0202(9) -0.0034(7) -0.0033(7) 0.0020(7)
C56 0.0216(10) 0.0286(11) 0.0183(9) -0.0035(8) -0.0057(7) 0.0028(8)
C57 0.0207(9) 0.0253(10) 0.0184(9) 0.0007(7) -0.0068(7) 0.0019(8)
C58 0.0168(8) 0.0165(8) 0.0178(8) 0.0023(7) -0.0007(7) 0.0002(7)
C59 0.0229(10) 0.0179(9) 0.0181(9) 0.0006(7) -0.0020(7) 0.0035(7)
C60 0.0254(11) 0.0205(10) 0.0446(14) -0.0025(9) -0.0052(10) -0.0009(8)
C61 0.0434(15) 0.0189(10) 0.0500(17) -0.0067(10) -0.0176(13) 0.0029(10)
C62 0.0583(18) 0.0266(11) 0.0233(11) -0.0045(9) -0.0105(11) 0.0202(12)
C63 0.0497(17) 0.0392(14) 0.0315(13) 0.0035(11) 0.0136(12) 0.0188(13)
C64 0.0339(12) 0.0276(11) 0.0319(12) 0.0014(9) 0.0096(10) 0.0050(9)
C65 0.0148(8) 0.0160(8) 0.0186(9) 0.0033(7) -0.0010(7) 0.0010(6)
C66 0.0234(10) 0.0198(9) 0.0169(9) 0.0024(7) -0.0021(7) 0.0043(7)
C67 0.0283(11) 0.0201(9) 0.0244(10) 0.0040(8) -0.0018(8) 0.0020(8)
C68 0.0409(14) 0.0252(11) 0.0290(11) 0.0059(9) -0.0047(10) 0.0062(10)
C69 0.0351(13) 0.0347(13) 0.0303(12) 0.0008(10) -0.0103(10) 0.0157(10)
C70 0.0227(11) 0.0463(15) 0.0338(13) 0.0007(11) -0.0056(10) 0.0097(10)
C71 0.0215(10) 0.0317(11) 0.0288(11) 0.0053(9) -0.0016(8) 0.0032(9)
C72 0.0136(8) 0.0227(9) 0.0164(8) 0.0000(7) -0.0004(6) -0.0013(7)
C73 0.0167(9) 0.0283(10) 0.0210(9) 0.0082(8) 0.0020(7) 0.0064(8)
C74 0.0242(10) 0.0364(12) 0.0211(10) 0.0060(9) 0.0044(8) 0.0089(9)
C75 0.0331(13) 0.0455(15) 0.0269(11) 0.0143(11) 0.0098(10) 0.0152(11)
C76 0.0362(13) 0.0380(14) 0.0370(13) 0.0198(11) 0.0153(11) 0.0136(11)
C77 0.0435(15) 0.0288(12) 0.0422(15) 0.0078(11) 0.0109(12) -0.0026(11)
C78 0.0324(12) 0.0295(12) 0.0313(12) 0.0055(9) 0.0018(9) -0.0048(9)
C79 0.0136(8) 0.0228(9) 0.0198(9) -0.0003(7) -0.0020(7) -0.0006(7)
C80 0.0161(9) 0.0265(10) 0.0217(9) 0.0013(8) 0.0016(7) 0.0026(7)
C81 0.0267(11) 0.0210(10) 0.0516(16) 0.0094(10) -0.0004(11) 0.0030(9)
C82 0.0389(14) 0.0231(11) 0.0458(15) 0.0003(10) -0.0029(12) -0.0021(10)
C83 0.0309(11) 0.0332(12) 0.0155(9) -0.0024(8) 0.0019(8) 0.0072(9)
C84 0.0509(17) 0.064(2) 0.0155(10) 0.0032(11) 0.0008(10) 0.0277(15)
F9A 0.028(3) 0.044(9) 0.042(5) 0.009(4) 0.002(3) 0.003(4)
F9B 0.084(3) 0.033(2) 0.0245(17) -0.0041(16) -0.015(2) 0.026(3)
F10A 0.030(5) 0.085(8) 0.019(3) 0.021(4) 0.011(3) 0.022(5)
F10B 0.055(3) 0.053(2) 0.074(3) -0.043(2) -0.034(2) 0.0315(18)
F11A 0.117(14) 0.117(10) 0.155(14) 0.070(11) 0.048(12) -0.047(9)
F11B 0.058(2) 0.201(7) 0.161(5) 0.130(5) 0.065(3) 0.046(3)
F12A 0.072(8) 0.099(10) 0.147(14) -0.002(10) 0.008(9) 0.063(8)
F12B 0.109(4) 0.0247(12) 0.0370(16) 0.0018(9) -0.0307(17) 0.0200(14)
B2A 0.022(3) 0.041(4) 0.029(4) 0.010(4) 0.014(3) 0.006(3)
B2B 0.041(2) 0.0230(16) 0.034(2) 0.0069(14) 0.0091(16) 0.0158(15)

loop_
_geom_bond_atom_site_label_1
_geom_bond_atom_site_label_2
_geom_bond_distance
_geom_bond_site_symmetry_2
_geom_bond_publ_flag
F1 C37 1.365(2) . ?
F2 C37 1.373(2) . ?
O1 C1 1.323(3) . ?
O1 C39 1.463(3) . ?
O2 C1 1.201(3) . ?
O3 C38 1.318(3) . ?
O3 C41 1.464(3) . ?
O4 C38 1.202(3) . ?
N1 C14 1.381(3) . ?
N1 C18 1.379(3) . ?
N1 C23 1.427(3) . ?
C1 C2 1.531(3) . ?
C2 C3 1.542(3) . ?
C2 C36 1.547(3) . ?
C2 C37 1.520(3) . ?
C3 H3A 0.9900 . ?
C3 H3B 0.9900 . ?
C3 C4 1.559(3) . ?
C4 C5 1.514(3) . ?
C4 C11 1.527(3) . ?
C4 C36 1.565(3) . ?
C5 C6 1.391(3) . ?
C5 C10 1.399(3) . ?
C6 H6 0.9500 . ?
C6 C7 1.400(3) . ?
C7 H7 0.9500 . ?
C7 C8 1.380(5) . ?
C8 H8 0.9500 . ?
C8 C9 1.387(6) . ?
C9 H9 0.9500 . ?
C9 C10 1.396(4) . ?
C10 H10 0.9500 . ?
C11 C12 1.386(3) . ?
C11 C21 1.413(3) . ?
C12 H12 0.9500 . ?
C12 C13 1.413(3) . ?
C13 C14 1.442(3) . ?
C13 C19 1.408(3) . ?
C14 C15 1.407(3) . ?
C15 H15 0.9500 . ?
C15 C16 1.375(3) . ?
C16 H16 0.9500 . ?
C16 C17 1.400(3) . ?
C17 H17 0.9500 . ?
C17 C18 1.363(3) . ?
C18 H18 0.9500 . ?
C19 C20 1.412(3) . ?
C19 C22 1.439(3) . ?
C20 H20 0.9500 . ?
C20 C21 1.379(3) . ?
C21 H21 0.9500 . ?
C22 C23 1.355(3) . ?
C22 C30 1.494(3) . ?
C23 C24 1.490(3) . ?
C24 C25 1.395(3) . ?
C24 C29 1.399(3) . ?
C25 H25 0.9500 . ?
C25 C26 1.397(3) . ?
C26 H26 0.9500 . ?
C26 C27 1.384(5) . ?
C27 H27 0.9500 . ?
C27 C28 1.385(5) . ?
C28 H28 0.9500 . ?
C28 C29 1.390(3) . ?
C29 H29 0.9500 . ?
C30 C31 1.389(3) . ?
C30 C35 1.390(3) . ?
C31 H31 0.9500 . ?
C31 C32 1.396(3) . ?
C32 H32 0.9500 . ?
C32 C33 1.383(4) . ?
C33 H33 0.9500 . ?
C33 C34 1.382(4) . ?
C34 H34 0.9500 . ?
C34 C35 1.395(3) . ?
C35 H35 0.9500 . ?
C36 H36A 0.9900 . ?
C36 H36B 0.9900 . ?
C37 C38 1.540(3) . ?
C39 H39A 0.9900 . ?
C39 H39B 0.9900 . ?
C39 C40 1.510(4) . ?
C40 H40A 0.9800 . ?
C40 H40B 0.9800 . ?
C40 H40C 0.9800 . ?
C41 H41A 0.9900 . ?
C41 H41B 0.9900 . ?
C41 C42 1.508(3) . ?
C42 H42A 0.9800 . ?
C42 H42B 0.9800 . ?
C42 H42C 0.9800 . ?
F3 B1 1.392(3) . ?
F4 B1 1.390(3) . ?
F5 B1 1.387(3) . ?
F6 B1 1.386(3) . ?
F7 C79 1.374(2) . ?
F8 C79 1.364(2) . ?
O5 C43 1.325(3) . ?
O5 C81 1.468(3) . ?
O6 C43 1.195(3) . ?
O7 C80 1.312(3) . ?
O7 C83 1.465(3) . ?
O8 C80 1.193(3) . ?
N2 C53 1.378(2) . ?
N2 C57 1.379(3) . ?
N2 C65 1.422(3) . ?
C43 C44 1.520(3) . ?
C44 C45 1.547(3) . ?
C44 C72 1.563(3) . ?
C44 C79 1.518(3) . ?
C45 H45A 0.9900 . ?
C45 H45B 0.9900 . ?
C45 C46 1.558(3) . ?
C46 C47 1.525(3) . ?
C46 C72 1.568(3) . ?
C46 C73 1.516(3) . ?
C47 C48 1.412(3) . ?
C47 C52 1.381(3) . ?
C48 H48 0.9500 . ?
C48 C49 1.379(3) . ?
C49 H49 0.9500 . ?
C49 C50 1.408(3) . ?
C50 C51 1.411(3) . ?
C50 C58 1.439(3) . ?
C51 C52 1.413(3) . ?
C51 C53 1.441(3) . ?
C52 H52 0.9500 . ?
C53 C54 1.404(3) . ?
C54 H54 0.9500 . ?
C54 C55 1.370(3) . ?
C55 H55 0.9500 . ?
C55 C56 1.400(3) . ?
C56 H56 0.9500 . ?
C56 C57 1.365(3) . ?
C57 H57 0.9500 . ?
C58 C59 1.490(3) . ?
C58 C65 1.358(3) . ?
C59 C60 1.390(3) . ?
C59 C64 1.389(3) . ?
C60 H60 0.9500 . ?
C60 C61 1.391(4) . ?
C61 H61 0.9500 . ?
C61 C62 1.373(5) . ?
C62 H62 0.9500 . ?
C62 C63 1.387(5) . ?
C63 H63 0.9500 . ?
C63 C64 1.397(4) . ?
C64 H64 0.9500 . ?
C65 C66 1.488(3) . ?
C66 C67 1.391(3) . ?
C66 C71 1.395(3) . ?
C67 H67 0.9500 . ?
C67 C68 1.400(3) . ?
C68 H68 0.9500 . ?
C68 C69 1.387(4) . ?
C69 H69 0.9500 . ?
C69 C70 1.389(4) . ?
C70 H70 0.9500 . ?
C70 C71 1.393(3) . ?
C71 H71 0.9500 . ?
C72 H72A 0.9900 . ?
C72 H72B 0.9900 . ?
C73 C74 1.397(3) . ?
C73 C78 1.386(4) . ?
C74 H74 0.9500 . ?
C74 C75 1.394(4) . ?
C75 H75 0.9500 . ?
C75 C76 1.363(5) . ?
C76 H76 0.9500 . ?
C76 C77 1.396(4) . ?
C77 H77 0.9500 . ?
C77 C78 1.392(4) . ?
C78 H78 0.9500 . ?
C79 C80 1.540(3) . ?
C81 H81A 0.9900 . ?
C81 H81B 0.9900 . ?
C81 C82 1.500(4) . ?
C82 H82A 0.9800 . ?
C82 H82B 0.9800 . ?
C82 H82C 0.9800 . ?
C83 H83A 0.9900 . ?
C83 H83B 0.9900 . ?
C83 C84 1.495(4) . ?
C84 H84A 0.9800 . ?
C84 H84B 0.9800 . ?
C84 H84C 0.9800 . ?
F9A B2A 1.373(17) . ?
F9B B2B 1.384(7) . ?
F10A B2A 1.417(19) . ?
F10B B2B 1.359(7) . ?
F11A B2A 1.344(19) . ?
F11B B2B 1.318(8) . ?
F12A B2A 1.400(19) . ?
F12B B2B 1.372(6) . ?

loop_
_geom_angle_atom_site_label_1
_geom_angle_atom_site_label_2
_geom_angle_atom_site_label_3
_geom_angle
_geom_angle_site_symmetry_1
_geom_angle_site_symmetry_3
_geom_angle_publ_flag
C1 O1 C39 115.78(19) . . ?
C38 O3 C41 116.60(18) . . ?
C14 N1 C23 121.13(18) . . ?
C18 N1 C14 120.08(18) . . ?
C18 N1 C23 118.78(18) . . ?
O1 C1 C2 111.27(18) . . ?
O2 C1 O1 125.8(2) . . ?
O2 C1 C2 123.0(2) . . ?
C1 C2 C3 115.71(17) . . ?
C1 C2 C36 112.09(16) . . ?
C3 C2 C36 88.82(15) . . ?
C37 C2 C1 107.24(17) . . ?
C37 C2 C3 116.67(17) . . ?
C37 C2 C36 115.70(17) . . ?
C2 C3 H3A 113.8 . . ?
C2 C3 H3B 113.8 . . ?
C2 C3 C4 88.92(15) . . ?
H3A C3 H3B 111.1 . . ?
C4 C3 H3A 113.8 . . ?
C4 C3 H3B 113.8 . . ?
C3 C4 C36 87.58(15) . . ?
C5 C4 C3 114.78(17) . . ?
C5 C4 C11 112.14(16) . . ?
C5 C4 C36 115.00(17) . . ?
C11 C4 C3 113.43(16) . . ?
C11 C4 C36 111.82(16) . . ?
C6 C5 C4 120.7(2) . . ?
C6 C5 C10 119.5(2) . . ?
C10 C5 C4 119.7(2) . . ?
C5 C6 H6 120.0 . . ?
C5 C6 C7 120.1(2) . . ?
C7 C6 H6 120.0 . . ?
C6 C7 H7 119.8 . . ?
C8 C7 C6 120.4(3) . . ?
C8 C7 H7 119.8 . . ?
C7 C8 H8 120.1 . . ?
C7 C8 C9 119.8(3) . . ?
C9 C8 H8 120.1 . . ?
C8 C9 H9 119.7 . . ?
C8 C9 C10 120.6(3) . . ?
C10 C9 H9 119.7 . . ?
C5 C10 H10 120.1 . . ?
C9 C10 C5 119.7(3) . . ?
C9 C10 H10 120.1 . . ?
C12 C11 C4 120.04(18) . . ?
C12 C11 C21 118.78(18) . . ?
C21 C11 C4 121.19(17) . . ?
C11 C12 H12 119.6 . . ?
C11 C12 C13 120.79(18) . . ?
C13 C12 H12 119.6 . . ?
C12 C13 C14 120.80(18) . . ?
C19 C13 C12 119.89(18) . . ?
C19 C13 C14 119.20(17) . . ?
N1 C14 C13 119.23(18) . . ?
N1 C14 C15 118.15(18) . . ?
C15 C14 C13 122.61(18) . . ?
C14 C15 H15 119.2 . . ?
C16 C15 C14 121.6(2) . . ?
C16 C15 H15 119.2 . . ?
C15 C16 H16 120.7 . . ?
C15 C16 C17 118.6(2) . . ?
C17 C16 H16 120.7 . . ?
C16 C17 H17 120.1 . . ?
C18 C17 C16 119.9(2) . . ?
C18 C17 H17 120.1 . . ?
N1 C18 H18 119.3 . . ?
C17 C18 N1 121.4(2) . . ?
C17 C18 H18 119.3 . . ?
C13 C19 C20 118.61(18) . . ?
C13 C19 C22 119.16(18) . . ?
C20 C19 C22 122.22(18) . . ?
C19 C20 H20 119.7 . . ?
C21 C20 C19 120.61(19) . . ?
C21 C20 H20 119.7 . . ?
C11 C21 H21 119.5 . . ?
C20 C21 C11 120.92(18) . . ?
C20 C21 H21 119.5 . . ?
C19 C22 C30 119.29(18) . . ?
C23 C22 C19 121.11(18) . . ?
C23 C22 C30 119.59(18) . . ?
N1 C23 C24 117.28(18) . . ?
C22 C23 N1 119.79(18) . . ?
C22 C23 C24 122.84(18) . . ?
C25 C24 C23 119.0(2) . . ?
C25 C24 C29 120.0(2) . . ?
C29 C24 C23 121.1(2) . . ?
C24 C25 H25 120.1 . . ?
C24 C25 C26 119.8(3) . . ?
C26 C25 H25 120.1 . . ?
C25 C26 H26 120.0 . . ?
C27 C26 C25 120.1(3) . . ?
C27 C26 H26 120.0 . . ?
C26 C27 H27 120.0 . . ?
C26 C27 C28 120.1(2) . . ?
C28 C27 H27 120.0 . . ?
C27 C28 H28 119.7 . . ?
C27 C28 C29 120.7(3) . . ?
C29 C28 H28 119.7 . . ?
C24 C29 H29 120.3 . . ?
C28 C29 C24 119.4(3) . . ?
C28 C29 H29 120.3 . . ?
C31 C30 C22 120.23(19) . . ?
C31 C30 C35 120.2(2) . . ?
C35 C30 C22 119.56(19) . . ?
C30 C31 H31 120.2 . . ?
C30 C31 C32 119.6(2) . . ?
C32 C31 H31 120.2 . . ?
C31 C32 H32 119.9 . . ?
C33 C32 C31 120.2(2) . . ?
C33 C32 H32 119.9 . . ?
C32 C33 H33 120.0 . . ?
C34 C33 C32 120.1(2) . . ?
C34 C33 H33 120.0 . . ?
C33 C34 H34 119.9 . . ?
C33 C34 C35 120.2(2) . . ?
C35 C34 H34 119.9 . . ?
C30 C35 C34 119.7(2) . . ?
C30 C35 H35 120.2 . . ?
C34 C35 H35 120.2 . . ?
C2 C36 C4 88.51(15) . . ?
C2 C36 H36A 113.9 . . ?
C2 C36 H36B 113.9 . . ?
C4 C36 H36A 113.9 . . ?
C4 C36 H36B 113.9 . . ?
H36A C36 H36B 111.1 . . ?
F1 C37 F2 105.77(16) . . ?
F1 C37 C2 109.73(17) . . ?
F1 C37 C38 108.13(16) . . ?
F2 C37 C2 109.96(16) . . ?
F2 C37 C38 107.80(16) . . ?
C2 C37 C38 115.02(17) . . ?
O3 C38 C37 109.43(17) . . ?
O4 C38 O3 127.8(2) . . ?
O4 C38 C37 122.8(2) . . ?
O1 C39 H39A 110.6 . . ?
O1 C39 H39B 110.6 . . ?
O1 C39 C40 105.9(2) . . ?
H39A C39 H39B 108.7 . . ?
C40 C39 H39A 110.6 . . ?
C40 C39 H39B 110.6 . . ?
C39 C40 H40A 109.5 . . ?
C39 C40 H40B 109.5 . . ?
C39 C40 H40C 109.5 . . ?
H40A C40 H40B 109.5 . . ?
H40A C40 H40C 109.5 . . ?
H40B C40 H40C 109.5 . . ?
O3 C41 H41A 109.8 . . ?
O3 C41 H41B 109.8 . . ?
O3 C41 C42 109.57(19) . . ?
H41A C41 H41B 108.2 . . ?
C42 C41 H41A 109.8 . . ?
C42 C41 H41B 109.8 . . ?
C41 C42 H42A 109.5 . . ?
C41 C42 H42B 109.5 . . ?
C41 C42 H42C 109.5 . . ?
H42A C42 H42B 109.5 . . ?
H42A C42 H42C 109.5 . . ?
H42B C42 H42C 109.5 . . ?
F4 B1 F3 109.1(2) . . ?
F5 B1 F3 108.4(2) . . ?
F5 B1 F4 108.8(2) . . ?
F6 B1 F3 110.4(2) . . ?
F6 B1 F4 110.4(2) . . ?
F6 B1 F5 109.6(2) . . ?
C43 O5 C81 117.3(2) . . ?
C80 O7 C83 117.39(18) . . ?
C53 N2 C57 119.88(18) . . ?
C53 N2 C65 121.37(17) . . ?
C57 N2 C65 118.75(17) . . ?
O5 C43 C44 113.20(19) . . ?
O6 C43 O5 124.0(2) . . ?
O6 C43 C44 122.8(2) . . ?
C43 C44 C45 116.07(18) . . ?
C43 C44 C72 113.20(16) . . ?
C45 C44 C72 88.69(15) . . ?
C79 C44 C43 107.08(17) . . ?
C79 C44 C45 116.00(17) . . ?
C79 C44 C72 115.28(17) . . ?
C44 C45 H45A 113.7 . . ?
C44 C45 H45B 113.7 . . ?
C44 C45 C46 89.83(15) . . ?
H45A C45 H45B 110.9 . . ?
C46 C45 H45A 113.7 . . ?
C46 C45 H45B 113.7 . . ?
C45 C46 C72 88.13(15) . . ?
C47 C46 C45 113.48(17) . . ?
C47 C46 C72 112.58(16) . . ?
C73 C46 C45 115.80(17) . . ?
C73 C46 C47 110.26(16) . . ?
C73 C46 C72 115.12(18) . . ?
C48 C47 C46 120.15(17) . . ?
C52 C47 C46 121.24(18) . . ?
C52 C47 C48 118.60(18) . . ?
C47 C48 H48 119.6 . . ?
C49 C48 C47 120.85(18) . . ?
C49 C48 H48 119.6 . . ?
C48 C49 H49 119.7 . . ?
C48 C49 C50 120.60(19) . . ?
C50 C49 H49 119.7 . . ?
C49 C50 C51 118.91(18) . . ?
C49 C50 C58 122.41(18) . . ?
C51 C50 C58 118.67(17) . . ?
C50 C51 C52 119.16(17) . . ?
C50 C51 C53 119.60(17) . . ?
C52 C51 C53 121.17(18) . . ?
C47 C52 C51 121.39(18) . . ?
C47 C52 H52 119.3 . . ?
C51 C52 H52 119.3 . . ?
N2 C53 C51 119.10(18) . . ?
N2 C53 C54 118.41(18) . . ?
C54 C53 C51 122.47(18) . . ?
C53 C54 H54 119.2 . . ?
C55 C54 C53 121.62(19) . . ?
C55 C54 H54 119.2 . . ?
C54 C55 H55 120.6 . . ?
C54 C55 C56 118.8(2) . . ?
C56 C55 H55 120.6 . . ?
C55 C56 H56 120.2 . . ?
C57 C56 C55 119.5(2) . . ?
C57 C56 H56 120.2 . . ?
N2 C57 H57 119.2 . . ?
C56 C57 N2 121.65(19) . . ?
C56 C57 H57 119.2 . . ?
C50 C58 C59 118.96(18) . . ?
C65 C58 C50 121.23(18) . . ?
C65 C58 C59 119.80(18) . . ?
C60 C59 C58 119.6(2) . . ?
C64 C59 C58 120.6(2) . . ?
C64 C59 C60 119.7(2) . . ?
C59 C60 H60 120.0 . . ?
C59 C60 C61 120.0(3) . . ?
C61 C60 H60 120.0 . . ?
C60 C61 H61 119.9 . . ?
C62 C61 C60 120.2(3) . . ?
C62 C61 H61 119.9 . . ?
C61 C62 H62 119.7 . . ?
C61 C62 C63 120.5(2) . . ?
C63 C62 H62 119.7 . . ?
C62 C63 H63 120.2 . . ?
C62 C63 C64 119.6(3) . . ?
C64 C63 H63 120.2 . . ?
C59 C64 C63 119.9(3) . . ?
C59 C64 H64 120.0 . . ?
C63 C64 H64 120.0 . . ?
N2 C65 C66 117.94(17) . . ?
C58 C65 N2 119.81(17) . . ?
C58 C65 C66 122.24(18) . . ?
C67 C66 C65 119.9(2) . . ?
C67 C66 C71 120.4(2) . . ?
C71 C66 C65 119.7(2) . . ?
C66 C67 H67 120.3 . . ?
C66 C67 C68 119.4(2) . . ?
C68 C67 H67 120.3 . . ?
C67 C68 H68 119.9 . . ?
C69 C68 C67 120.3(2) . . ?
C69 C68 H68 119.9 . . ?
C68 C69 H69 120.0 . . ?
C68 C69 C70 120.1(2) . . ?
C70 C69 H69 120.0 . . ?
C69 C70 H70 119.9 . . ?
C69 C70 C71 120.1(2) . . ?
C71 C70 H70 119.9 . . ?
C66 C71 H71 120.1 . . ?
C70 C71 C66 119.7(2) . . ?
C70 C71 H71 120.1 . . ?
C44 C72 C46 88.93(15) . . ?
C44 C72 H72A 113.8 . . ?
C44 C72 H72B 113.8 . . ?
C46 C72 H72A 113.8 . . ?
C46 C72 H72B 113.8 . . ?
H72A C72 H72B 111.1 . . ?
C74 C73 C46 121.5(2) . . ?
C78 C73 C46 120.0(2) . . ?
C78 C73 C74 118.6(2) . . ?
C73 C74 H74 119.9 . . ?
C75 C74 C73 120.1(3) . . ?
C75 C74 H74 119.9 . . ?
C74 C75 H75 119.5 . . ?
C76 C75 C74 121.1(3) . . ?
C76 C75 H75 119.5 . . ?
C75 C76 H76 120.3 . . ?
C75 C76 C77 119.5(2) . . ?
C77 C76 H76 120.3 . . ?
C76 C77 H77 120.1 . . ?
C78 C77 C76 119.9(3) . . ?
C78 C77 H77 120.1 . . ?
C73 C78 C77 120.9(3) . . ?
C73 C78 H78 119.6 . . ?
C77 C78 H78 119.6 . . ?
F7 C79 C44 110.00(17) . . ?
F7 C79 C80 106.57(17) . . ?
F8 C79 F7 105.66(16) . . ?
F8 C79 C44 108.89(17) . . ?
F8 C79 C80 108.36(17) . . ?
C44 C79 C80 116.78(17) . . ?
O7 C80 C79 108.90(17) . . ?
O8 C80 O7 127.5(2) . . ?
O8 C80 C79 123.5(2) . . ?
O5 C81 H81A 109.7 . . ?
O5 C81 H81B 109.7 . . ?
O5 C81 C82 109.9(2) . . ?
H81A C81 H81B 108.2 . . ?
C82 C81 H81A 109.7 . . ?
C82 C81 H81B 109.7 . . ?
C81 C82 H82A 109.5 . . ?
C81 C82 H82B 109.5 . . ?
C81 C82 H82C 109.5 . . ?
H82A C82 H82B 109.5 . . ?
H82A C82 H82C 109.5 . . ?
H82B C82 H82C 109.5 . . ?
O7 C83 H83A 109.7 . . ?
O7 C83 H83B 109.7 . . ?
O7 C83 C84 109.7(2) . . ?
H83A C83 H83B 108.2 . . ?
C84 C83 H83A 109.7 . . ?
C84 C83 H83B 109.7 . . ?
C83 C84 H84A 109.5 . . ?
C83 C84 H84B 109.5 . . ?
C83 C84 H84C 109.5 . . ?
H84A C84 H84B 109.5 . . ?
H84A C84 H84C 109.5 . . ?
H84B C84 H84C 109.5 . . ?
F9A B2A F10A 107.9(17) . . ?
F9A B2A F12A 121(2) . . ?
F11A B2A F9A 116.1(18) . . ?
F11A B2A F10A 101.2(17) . . ?
F11A B2A F12A 102.5(17) . . ?
F12A B2A F10A 105.8(16) . . ?
F10B B2B F9B 108.5(6) . . ?
F10B B2B F12B 107.9(5) . . ?
F11B B2B F9B 105.9(7) . . ?
F11B B2B F10B 115.7(7) . . ?
F11B B2B F12B 108.9(6) . . ?
F12B B2B F9B 109.9(6) . . ?

loop_
_geom_torsion_atom_site_label_1
_geom_torsion_atom_site_label_2
_geom_torsion_atom_site_label_3
_geom_torsion_atom_site_label_4
_geom_torsion
_geom_torsion_site_symmetry_1
_geom_torsion_site_symmetry_2
_geom_torsion_site_symmetry_3
_geom_torsion_site_symmetry_4
_geom_torsion_publ_flag
F1 C37 C38 O3 172.23(16) . . . . ?
F1 C37 C38 O4 -7.8(3) . . . . ?
F2 C37 C38 O3 58.3(2) . . . . ?
F2 C37 C38 O4 -121.7(2) . . . . ?
O1 C1 C2 C3 28.5(3) . . . . ?
O1 C1 C2 C36 128.32(19) . . . . ?
O1 C1 C2 C37 -103.7(2) . . . . ?
O2 C1 C2 C3 -152.7(2) . . . . ?
O2 C1 C2 C36 -52.8(3) . . . . ?
O2 C1 C2 C37 75.2(3) . . . . ?
N1 C14 C15 C16 4.2(3) . . . . ?
N1 C23 C24 C25 82.0(3) . . . . ?
N1 C23 C24 C29 -99.6(3) . . . . ?
C1 O1 C39 C40 174.4(2) . . . . ?
C1 C2 C3 C4 95.29(18) . . . . ?
C1 C2 C36 C4 -98.69(18) . . . . ?
C1 C2 C37 F1 61.7(2) . . . . ?
C1 C2 C37 F2 177.68(16) . . . . ?
C1 C2 C37 C38 -60.4(2) . . . . ?
C2 C3 C4 C5 135.07(18) . . . . ?
C2 C3 C4 C11 -94.21(18) . . . . ?
C2 C3 C4 C36 18.56(15) . . . . ?
C2 C37 C38 O3 -64.8(2) . . . . ?
C2 C37 C38 O4 115.2(2) . . . . ?
C3 C2 C36 C4 18.69(15) . . . . ?
C3 C2 C37 F1 -69.9(2) . . . . ?
C3 C2 C37 F2 46.1(2) . . . . ?
C3 C2 C37 C38 167.97(17) . . . . ?
C3 C4 C5 C6 35.4(3) . . . . ?
C3 C4 C5 C10 -141.0(2) . . . . ?
C3 C4 C11 C12 141.21(19) . . . . ?
C3 C4 C11 C21 -38.4(3) . . . . ?
C3 C4 C36 C2 -18.49(14) . . . . ?
C4 C5 C6 C7 -175.7(2) . . . . ?
C4 C5 C10 C9 176.1(3) . . . . ?
C4 C11 C12 C13 -175.52(18) . . . . ?
C4 C11 C21 C20 174.12(19) . . . . ?
C5 C4 C11 C12 -86.8(2) . . . . ?
C5 C4 C11 C21 93.6(2) . . . . ?
C5 C4 C36 C2 -134.79(17) . . . . ?
C5 C6 C7 C8 -0.3(4) . . . . ?
C6 C5 C10 C9 -0.3(4) . . . . ?
C6 C7 C8 C9 -0.4(4) . . . . ?
C7 C8 C9 C10 0.7(5) . . . . ?
C8 C9 C10 C5 -0.4(5) . . . . ?
C10 C5 C6 C7 0.6(4) . . . . ?
C11 C4 C5 C6 -95.9(2) . . . . ?
C11 C4 C5 C10 87.7(3) . . . . ?
C11 C4 C36 C2 95.82(17) . . . . ?
C11 C12 C13 C14 177.65(19) . . . . ?
C11 C12 C13 C19 1.5(3) . . . . ?
C12 C11 C21 C20 -5.5(3) . . . . ?
C12 C13 C14 N1 -168.96(19) . . . . ?
C12 C13 C14 C15 9.4(3) . . . . ?
C12 C13 C19 C20 -5.7(3) . . . . ?
C12 C13 C19 C22 172.86(18) . . . . ?
C13 C14 C15 C16 -174.2(2) . . . . ?
C13 C19 C20 C21 4.4(3) . . . . ?
C13 C19 C22 C23 -1.3(3) . . . . ?
C13 C19 C22 C30 -179.75(18) . . . . ?
C14 N1 C18 C17 3.2(4) . . . . ?
C14 N1 C23 C22 1.8(3) . . . . ?
C14 N1 C23 C24 -174.89(19) . . . . ?
C14 C13 C19 C20 178.05(19) . . . . ?
C14 C13 C19 C22 -3.3(3) . . . . ?
C14 C15 C16 C17 0.4(4) . . . . ?
C15 C16 C17 C18 -3.4(4) . . . . ?
C16 C17 C18 N1 1.6(4) . . . . ?
C18 N1 C14 C13 172.5(2) . . . . ?
C18 N1 C14 C15 -5.9(3) . . . . ?
C18 N1 C23 C22 -177.2(2) . . . . ?
C18 N1 C23 C24 6.1(3) . . . . ?
C19 C13 C14 N1 7.2(3) . . . . ?
C19 C13 C14 C15 -174.42(19) . . . . ?
C19 C20 C21 C11 1.2(3) . . . . ?
C19 C22 C23 N1 2.2(3) . . . . ?
C19 C22 C23 C24 178.7(2) . . . . ?
C19 C22 C30 C31 -87.0(3) . . . . ?
C19 C22 C30 C35 91.3(3) . . . . ?
C20 C19 C22 C23 177.2(2) . . . . ?
C20 C19 C22 C30 -1.2(3) . . . . ?
C21 C11 C12 C13 4.1(3) . . . . ?
C22 C19 C20 C21 -174.15(19) . . . . ?
C22 C23 C24 C25 -94.6(3) . . . . ?
C22 C23 C24 C29 83.8(3) . . . . ?
C22 C30 C31 C32 178.2(2) . . . . ?
C22 C30 C35 C34 -178.8(2) . . . . ?
C23 N1 C14 C13 -6.5(3) . . . . ?
C23 N1 C14 C15 175.05(19) . . . . ?
C23 N1 C18 C17 -177.8(2) . . . . ?
C23 C22 C30 C31 94.5(3) . . . . ?
C23 C22 C30 C35 -87.1(3) . . . . ?
C23 C24 C25 C26 178.8(2) . . . . ?
C23 C24 C29 C28 -179.1(2) . . . . ?
C24 C25 C26 C27 0.1(4) . . . . ?
C25 C24 C29 C28 -0.7(4) . . . . ?
C25 C26 C27 C28 -0.1(4) . . . . ?
C26 C27 C28 C29 -0.3(4) . . . . ?
C27 C28 C29 C24 0.7(4) . . . . ?
C29 C24 C25 C26 0.4(4) . . . . ?
C30 C22 C23 N1 -179.41(18) . . . . ?
C30 C22 C23 C24 -2.9(3) . . . . ?
C30 C31 C32 C33 0.1(4) . . . . ?
C31 C30 C35 C34 -0.4(4) . . . . ?
C31 C32 C33 C34 0.5(4) . . . . ?
C32 C33 C34 C35 -1.1(4) . . . . ?
C33 C34 C35 C30 1.0(4) . . . . ?
C35 C30 C31 C32 -0.1(4) . . . . ?
C36 C2 C3 C4 -18.76(15) . . . . ?
C36 C2 C37 F1 -172.35(16) . . . . ?
C36 C2 C37 F2 -56.4(2) . . . . ?
C36 C2 C37 C38 65.5(2) . . . . ?
C36 C4 C5 C6 134.8(2) . . . . ?
C36 C4 C5 C10 -41.5(3) . . . . ?
C36 C4 C11 C12 44.1(2) . . . . ?
C36 C4 C11 C21 -135.53(19) . . . . ?
C37 C2 C3 C4 -137.12(18) . . . . ?
C37 C2 C36 C4 137.92(17) . . . . ?
C38 O3 C41 C42 -84.6(2) . . . . ?
C39 O1 C1 O2 5.3(4) . . . . ?
C39 O1 C1 C2 -175.9(2) . . . . ?
C41 O3 C38 O4 -2.9(3) . . . . ?
C41 O3 C38 C37 177.08(17) . . . . ?
F7 C79 C80 O7 69.4(2) . . . . ?
F7 C79 C80 O8 -107.9(3) . . . . ?
F8 C79 C80 O7 -177.31(17) . . . . ?
F8 C79 C80 O8 5.4(3) . . . . ?
O5 C43 C44 C45 -2.2(3) . . . . ?
O5 C43 C44 C72 98.3(2) . . . . ?
O5 C43 C44 C79 -133.6(2) . . . . ?
O6 C43 C44 C45 178.9(2) . . . . ?
O6 C43 C44 C72 -80.6(3) . . . . ?
O6 C43 C44 C79 47.6(3) . . . . ?
N2 C53 C54 C55 1.3(3) . . . . ?
N2 C65 C66 C67 -101.6(2) . . . . ?
N2 C65 C66 C71 80.9(3) . . . . ?
C43 O5 C81 C82 -88.6(3) . . . . ?
C43 C44 C45 C46 99.42(19) . . . . ?
C43 C44 C72 C46 -102.14(18) . . . . ?
C43 C44 C79 F7 -179.48(17) . . . . ?
C43 C44 C79 F8 65.2(2) . . . . ?
C43 C44 C79 C80 -57.9(2) . . . . ?
C44 C45 C46 C47 -98.03(18) . . . . ?
C44 C45 C46 C72 15.84(15) . . . . ?
C44 C45 C46 C73 132.97(18) . . . . ?
C44 C79 C80 O7 -54.0(3) . . . . ?
C44 C79 C80 O8 128.7(3) . . . . ?
C45 C44 C72 C46 15.79(15) . . . . ?
C45 C44 C79 F7 49.1(2) . . . . ?
C45 C44 C79 F8 -66.2(2) . . . . ?
C45 C44 C79 C80 170.69(19) . . . . ?
C45 C46 C47 C48 -45.1(2) . . . . ?
C45 C46 C47 C52 134.77(19) . . . . ?
C45 C46 C72 C44 -15.68(15) . . . . ?
C45 C46 C73 C74 22.6(3) . . . . ?
C45 C46 C73 C78 -156.4(2) . . . . ?
C46 C47 C48 C49 174.12(19) . . . . ?
C46 C47 C52 C51 -175.19(18) . . . . ?
C46 C73 C74 C75 -177.2(2) . . . . ?
C46 C73 C78 C77 178.6(2) . . . . ?
C47 C46 C72 C44 99.03(18) . . . . ?
C47 C46 C73 C74 -107.9(2) . . . . ?
C47 C46 C73 C78 73.1(3) . . . . ?
C47 C48 C49 C50 0.7(3) . . . . ?
C48 C47 C52 C51 4.6(3) . . . . ?
C48 C49 C50 C51 5.3(3) . . . . ?
C48 C49 C50 C58 -173.23(19) . . . . ?
C49 C50 C51 C52 -6.3(3) . . . . ?
C49 C50 C51 C53 176.69(18) . . . . ?
C49 C50 C58 C59 1.2(3) . . . . ?
C49 C50 C58 C65 179.98(19) . . . . ?
C50 C51 C52 C47 1.3(3) . . . . ?
C50 C51 C53 N2 5.7(3) . . . . ?
C50 C51 C53 C54 -175.53(18) . . . . ?
C50 C58 C59 C60 76.9(3) . . . . ?
C50 C58 C59 C64 -101.5(3) . . . . ?
C50 C58 C65 N2 0.9(3) . . . . ?
C50 C58 C65 C66 -179.53(19) . . . . ?
C51 C50 C58 C59 -177.33(18) . . . . ?
C51 C50 C58 C65 1.4(3) . . . . ?
C51 C53 C54 C55 -177.47(19) . . . . ?
C52 C47 C48 C49 -5.7(3) . . . . ?
C52 C51 C53 N2 -171.26(18) . . . . ?
C52 C51 C53 C54 7.5(3) . . . . ?
C53 N2 C57 C56 1.9(3) . . . . ?
C53 N2 C65 C58 0.1(3) . . . . ?
C53 N2 C65 C66 -179.48(18) . . . . ?
C53 C51 C52 C47 178.28(18) . . . . ?
C53 C54 C55 C56 1.2(3) . . . . ?
C54 C55 C56 C57 -2.3(3) . . . . ?
C55 C56 C57 N2 0.8(4) . . . . ?
C57 N2 C53 C51 175.98(18) . . . . ?
C57 N2 C53 C54 -2.9(3) . . . . ?
C57 N2 C65 C58 -179.28(19) . . . . ?
C57 N2 C65 C66 1.2(3) . . . . ?
C58 C50 C51 C52 172.30(18) . . . . ?
C58 C50 C51 C53 -4.7(3) . . . . ?
C58 C59 C60 C61 -177.4(2) . . . . ?
C58 C59 C64 C63 177.5(2) . . . . ?
C58 C65 C66 C67 78.8(3) . . . . ?
C58 C65 C66 C71 -98.6(3) . . . . ?
C59 C58 C65 N2 179.68(18) . . . . ?
C59 C58 C65 C66 -0.8(3) . . . . ?
C59 C60 C61 C62 -0.4(4) . . . . ?
C60 C59 C64 C63 -0.8(4) . . . . ?
C60 C61 C62 C63 -0.4(4) . . . . ?
C61 C62 C63 C64 0.5(4) . . . . ?
C62 C63 C64 C59 0.1(4) . . . . ?
C64 C59 C60 C61 1.0(4) . . . . ?
C65 N2 C53 C51 -3.3(3) . . . . ?
C65 N2 C53 C54 177.80(18) . . . . ?
C65 N2 C57 C56 -178.8(2) . . . . ?
C65 C58 C59 C60 -101.9(3) . . . . ?
C65 C58 C59 C64 79.8(3) . . . . ?
C65 C66 C67 C68 -176.8(2) . . . . ?
C65 C66 C71 C70 176.5(2) . . . . ?
C66 C67 C68 C69 0.0(4) . . . . ?
C67 C66 C71 C70 -0.9(4) . . . . ?
C67 C68 C69 C70 -0.4(4) . . . . ?
C68 C69 C70 C71 0.1(4) . . . . ?
C69 C70 C71 C66 0.6(4) . . . . ?
C71 C66 C67 C68 0.6(4) . . . . ?
C72 C44 C45 C46 -15.89(15) . . . . ?
C72 C44 C79 F7 -52.6(2) . . . . ?
C72 C44 C79 F8 -167.91(16) . . . . ?
C72 C44 C79 C80 69.0(2) . . . . ?
C72 C46 C47 C48 -143.22(19) . . . . ?
C72 C46 C47 C52 36.6(3) . . . . ?
C72 C46 C73 C74 123.4(2) . . . . ?
C72 C46 C73 C78 -55.6(3) . . . . ?
C73 C46 C47 C48 86.7(2) . . . . ?
C73 C46 C47 C52 -93.5(2) . . . . ?
C73 C46 C72 C44 -133.44(18) . . . . ?
C73 C74 C75 C76 -1.7(4) . . . . ?
C74 C73 C78 C77 -0.4(4) . . . . ?
C74 C75 C76 C77 0.2(4) . . . . ?
C75 C76 C77 C78 1.2(4) . . . . ?
C76 C77 C78 C73 -1.1(4) . . . . ?
C78 C73 C74 C75 1.8(3) . . . . ?
C79 C44 C45 C46 -133.54(19) . . . . ?
C79 C44 C72 C46 134.10(18) . . . . ?
C80 O7 C83 C84 -83.1(3) . . . . ?
C81 O5 C43 O6 -4.2(4) . . . . ?
C81 O5 C43 C44 177.0(2) . . . . ?
C83 O7 C80 O8 -3.1(4) . . . . ?
C83 O7 C80 C79 179.74(17) . . . . ?

_shelx_res_file
;
TITL mo_2271_cg_0m_4_a.res in Cc
    mo_2271_cg_0m_4.res
    created by SHELXL-2018/3 at 13:30:18 on 07-Mar-2024
REM Old TITL mo_2271_CG_0m_4 in C2/c
REM SHELXT solution in Cc: R1 0.133, Rweak 0.044, Alpha 0.006
REM <I/s> 0.557 for 155 systematic absences, Orientation as input
REM Formula found by SHELXT: C85 B2A N2 O9 F10A
CELL 0.71073 21.9525 19.4921 16.6861 90 92.932 90
ZERR 8 0.0019 0.0016 0.0011 0 0.002 0
LATT -7
SYMM +X,-Y,0.5+Z
SFAC C H B F N O
UNIT 336 288 8 48 8 32
SADI F9A B2A F9B B2B
SADI F10A B2A F10B B2B
SADI F11A B2A F11B B2B
SADI F12A B2A F12B B2B
SADI 0.04 F9A F10A F9B F10B
SADI 0.04 F9A F11A F9B F11B
SADI 0.04 F9A F12A F9B F12B
SADI 0.04 F10A F11A F10B F11B
SADI 0.04 F10A F12A F10B F12B
SADI 0.04 F11A F12A F11B F12B
RIGU 0.001 0.002 F9A F10A F11A F12A B2A
RIGU 0.001 0.002 F9B F10B F11B F12B > B2B
SIMU 0.005 0.01 2 B2A B2B

L.S. 12
PLAN  15
SIZE 0.206 0.374 0.44
TEMP -173.15
CONF
BOND
list 4
MORE -1
BOND $H
fmap 2
acta
OMIT 1 1 1
REM <olex2.extras>
REM <HklSrc "%.\\mo_2271_CG_0m_4.hkl">
REM </olex2.extras>

WGHT    0.085600    2.948700
FVAR       0.17523   0.25401
F1    4    0.493959    0.564107    0.593421    11.00000    0.01753    0.02679 =
         0.02864   -0.00428   -0.00348   -0.00468
F2    4    0.475766    0.455334    0.612341    11.00000    0.01848    0.02629 =
         0.01986    0.00478   -0.00299    0.00335
O1    6    0.375627    0.641003    0.536128    11.00000    0.04060    0.01876 =
         0.02806    0.00149    0.00338    0.00574
O2    6    0.391049    0.580653    0.424240    11.00000    0.04671    0.02848 =
         0.02178    0.00407    0.00352    0.00795
O3    6    0.471740    0.432913    0.452378    11.00000    0.02032    0.02554 =
         0.01708   -0.00052    0.00116   -0.00085
O4    6    0.531999    0.527107    0.452464    11.00000    0.02311    0.03338 =
         0.03804   -0.00043    0.01126   -0.00679
N1    5    0.121552    0.581838    0.321652    11.00000    0.01576    0.02111 =
         0.01974   -0.00231   -0.00188    0.00534
C1    1    0.387069    0.584521    0.495621    11.00000    0.01607    0.02058 =
         0.02233    0.00232   -0.00061    0.00136
C2    1    0.396268    0.522900    0.551792    11.00000    0.01214    0.01937 =
         0.01738   -0.00035   -0.00081    0.00060
C3    1    0.362206    0.526092    0.630252    11.00000    0.01514    0.02248 =
         0.01651   -0.00218    0.00020   -0.00150
AFIX  23
H3A   2    0.350025    0.573036    0.645456    11.00000   -1.20000
H3B   2    0.383569    0.502294    0.675955    11.00000   -1.20000
AFIX   0
C4    1    0.309527    0.483357    0.588647    11.00000    0.01330    0.01885 =
         0.01794    0.00110   -0.00120    0.00154
C5    1    0.285923    0.425413    0.638891    11.00000    0.01394    0.02188 =
         0.02710    0.00739   -0.00051    0.00111
C6    1    0.282912    0.432487    0.721551    11.00000    0.02751    0.02584 =
         0.02844    0.00767    0.00798    0.00652
AFIX  43
H6    2    0.293126    0.475047    0.746518    11.00000   -1.20000
AFIX   0
C7    1    0.264856    0.376991    0.767993    11.00000    0.02836    0.04022 =
         0.03684    0.01857    0.01168    0.00893
AFIX  43
H7    2    0.263052    0.381985    0.824456    11.00000   -1.20000
AFIX   0
C8    1    0.249657    0.315053    0.732210    11.00000    0.02775    0.03640 =
         0.06576    0.02660    0.00375   -0.00390
AFIX  43
H8    2    0.237653    0.277425    0.763969    11.00000   -1.20000
AFIX   0
C9    1    0.251972    0.307949    0.649743    11.00000    0.04542    0.03069 =
         0.06567    0.00759   -0.00525   -0.01848
AFIX  43
H9    2    0.241069    0.265457    0.625086    11.00000   -1.20000
AFIX   0
C10   1    0.270188    0.362703    0.602623    11.00000    0.03324    0.03094 =
         0.03871    0.00089   -0.00443   -0.01152
AFIX  43
H10   2    0.271894    0.357410    0.546185    11.00000   -1.20000
AFIX   0
C11   1    0.257965    0.527431    0.551531    11.00000    0.01387    0.01903 =
         0.01670    0.00202    0.00049   -0.00028
C12   1    0.229688    0.509052    0.478501    11.00000    0.01426    0.01837 =
         0.01744    0.00064    0.00035    0.00097
AFIX  43
H12   2    0.240565    0.467264    0.453654    11.00000   -1.20000
AFIX   0
C13   1    0.184878    0.551725    0.440567    11.00000    0.01254    0.01797 =
         0.01666   -0.00034   -0.00052    0.00101
C14   1    0.157102    0.533894    0.363156    11.00000    0.01387    0.01971 =
         0.01770   -0.00024    0.00025    0.00369
C15   1    0.165932    0.469779    0.326805    11.00000    0.01663    0.02192 =
         0.02106   -0.00357   -0.00094    0.00445
AFIX  43
H15   2    0.187980    0.435152    0.355967    11.00000   -1.20000
AFIX   0
C16   1    0.143405    0.456042    0.250063    11.00000    0.01940    0.02642 =
         0.02352   -0.00560   -0.00368    0.00628
AFIX  43
H16   2    0.149454    0.412410    0.226379    11.00000   -1.20000
AFIX   0
C17   1    0.111362    0.507713    0.207553    11.00000    0.02700    0.03578 =
         0.02229   -0.00884   -0.00935    0.01296
AFIX  43
H17   2    0.097279    0.500206    0.153481    11.00000   -1.20000
AFIX   0
C18   1    0.100421    0.568775    0.243887    11.00000    0.02569    0.03169 =
         0.02168   -0.00539   -0.00905    0.01274
AFIX  43
H18   2    0.077747    0.603090    0.215029    11.00000   -1.20000
AFIX   0
C19   1    0.169577    0.614506    0.476140    11.00000    0.01508    0.01806 =
         0.01784    0.00072    0.00109    0.00197
C20   1    0.195649    0.630365    0.553050    11.00000    0.01839    0.02045 =
         0.01808   -0.00052   -0.00019    0.00266
AFIX  43
H20   2    0.183638    0.670961    0.579509    11.00000   -1.20000
AFIX   0
C21   1    0.238379    0.587466    0.590093    11.00000    0.01779    0.02158 =
         0.01620   -0.00064   -0.00060    0.00149
AFIX  43
H21   2    0.254877    0.598430    0.642267    11.00000   -1.20000
AFIX   0
C22   1    0.129168    0.660952    0.432449    11.00000    0.01549    0.01687 =
         0.01861    0.00080    0.00043    0.00197
C23   1    0.106755    0.645815    0.357356    11.00000    0.01758    0.01881 =
         0.02003   -0.00159   -0.00012    0.00496
C24   1    0.063829    0.691759    0.310686    11.00000    0.02289    0.02217 =
         0.01894   -0.00186   -0.00317    0.00869
C25   1    0.001238    0.680008    0.312976    11.00000    0.02216    0.03532 =
         0.02839   -0.00022   -0.00021    0.00772
AFIX  43
H25   2   -0.013451    0.642689    0.343108    11.00000   -1.20000
AFIX   0
C26   1   -0.039754    0.723287    0.270827    11.00000    0.02646    0.04570 =
         0.03540   -0.01176   -0.00753    0.01741
AFIX  43
H26   2   -0.082388    0.715419    0.272326    11.00000   -1.20000
AFIX   0
C27   1   -0.018333    0.777608    0.226890    11.00000    0.04535    0.03175 =
         0.03092   -0.00761   -0.01775    0.02029
AFIX  43
H27   2   -0.046281    0.806937    0.198191    11.00000   -1.20000
AFIX   0
C28   1    0.043806    0.789280    0.224697    11.00000    0.04626    0.02592 =
         0.03312    0.00233   -0.01402    0.00745
AFIX  43
H28   2    0.058208    0.826553    0.194242    11.00000   -1.20000
AFIX   0
C29   1    0.085307    0.747009    0.266605    11.00000    0.03097    0.02604 =
         0.02721    0.00142   -0.00725    0.00503
AFIX  43
H29   2    0.127852    0.755548    0.265332    11.00000   -1.20000
AFIX   0
C30   1    0.113053    0.727713    0.469878    11.00000    0.01880    0.01769 =
         0.01751   -0.00027   -0.00105    0.00285
C31   1    0.064228    0.731643    0.519464    11.00000    0.02694    0.02375 =
         0.03056   -0.00086    0.00929    0.00028
AFIX  43
H31   2    0.040162    0.692169    0.528577    11.00000   -1.20000
AFIX   0
C32   1    0.050741    0.793957    0.555825    11.00000    0.02906    0.02985 =
         0.02977   -0.00364    0.00694    0.00576
AFIX  43
H32   2    0.017428    0.796870    0.589834    11.00000   -1.20000
AFIX   0
C33   1    0.085732    0.851469    0.542486    11.00000    0.03399    0.02141 =
         0.02419   -0.00454   -0.00644    0.00808
AFIX  43
H33   2    0.076617    0.893681    0.567688    11.00000   -1.20000
AFIX   0
C34   1    0.133934    0.847594    0.492542    11.00000    0.03445    0.02078 =
         0.03320   -0.00332   -0.00236   -0.00568
AFIX  43
H34   2    0.157441    0.887368    0.482777    11.00000   -1.20000
AFIX   0
C35   1    0.148191    0.785504    0.456427    11.00000    0.02426    0.02333 =
         0.02998   -0.00247    0.00420   -0.00344
AFIX  43
H35   2    0.181745    0.782723    0.422806    11.00000   -1.20000
AFIX   0
C36   1    0.355680    0.461299    0.525011    11.00000    0.01316    0.01893 =
         0.01956   -0.00185   -0.00072    0.00109
AFIX  23
H36A  2    0.374871    0.416056    0.535843    11.00000   -1.20000
H36B  2    0.339039    0.464398    0.468854    11.00000   -1.20000
AFIX   0
C37   1    0.464379    0.508679    0.559962    11.00000    0.01392    0.02093 =
         0.01879    0.00144   -0.00132   -0.00154
C38   1    0.494215    0.491175    0.480927    11.00000    0.01195    0.02435 =
         0.02257    0.00246   -0.00015    0.00231
C39   1    0.361830    0.702117    0.487678    11.00000    0.04789    0.01968 =
         0.03625    0.00486   -0.00144    0.00907
AFIX  23
H39A  2    0.327753    0.692963    0.447954    11.00000   -1.20000
H39B  2    0.397964    0.716455    0.458715    11.00000   -1.20000
AFIX   0
C40   1    0.344340    0.757034    0.546051    11.00000    0.06033    0.02622 =
         0.04833   -0.00213   -0.00415    0.01364
AFIX 137
H40A  2    0.378401    0.765123    0.585185    11.00000   -1.50000
H40B  2    0.308519    0.742041    0.574096    11.00000   -1.50000
H40C  2    0.334748    0.799577    0.516757    11.00000   -1.50000
AFIX   0
C41   1    0.493088    0.410284    0.374976    11.00000    0.02438    0.03234 =
         0.01810   -0.00235    0.00258    0.00632
AFIX  23
H41A  2    0.489291    0.359810    0.370390    11.00000   -1.20000
H41B  2    0.536603    0.422551    0.371117    11.00000   -1.20000
AFIX   0
C42   1    0.455564    0.444229    0.307912    11.00000    0.02993    0.03790 =
         0.01928    0.00020   -0.00175    0.00504
AFIX 137
H42A  2    0.412845    0.430157    0.310400    11.00000   -1.50000
H42B  2    0.470918    0.430411    0.256202    11.00000   -1.50000
H42C  2    0.458545    0.494177    0.313554    11.00000   -1.50000
AFIX   0

F3    4    0.224728    0.322290    0.266969    11.00000    0.03397    0.03286 =
         0.06182   -0.00416   -0.01167    0.00629
F4    4    0.263490    0.345356    0.392567    11.00000    0.04038    0.05355 =
         0.03115    0.01272    0.01136    0.01462
F5    4    0.293913    0.406783    0.287089    11.00000    0.03701    0.03108 =
         0.05135    0.01403    0.00695   -0.00050
F6    4    0.323869    0.296019    0.301568    11.00000    0.03490    0.03734 =
         0.04993   -0.00112    0.00370    0.01724
B1    3    0.276849    0.342037    0.312155    11.00000    0.02448    0.02110 =
         0.02886    0.00566    0.00351    0.00584
F7    4    0.969254    0.476018    0.621775    11.00000    0.02017    0.03183 =
         0.01774    0.00332   -0.00433    0.00420
F8    4    0.989282    0.583579    0.598404    11.00000    0.01854    0.03112 =
         0.03030   -0.00785   -0.00140   -0.00592
O5    6    0.849181    0.649789    0.512190    11.00000    0.02988    0.02203 =
         0.04223    0.00683    0.01006    0.00543
O6    6    0.911208    0.597991    0.429760    11.00000    0.07148    0.03489 =
         0.03079    0.01410    0.02245    0.02508
O7    6    0.964302    0.452994    0.457667    11.00000    0.02249    0.02931 =
         0.01525   -0.00144    0.00097   -0.00046
O8    6    1.039479    0.531102    0.471147    11.00000    0.02460    0.04554 =
         0.04590   -0.00939    0.01610   -0.01043
N2    5    0.610682    0.586956    0.330398    11.00000    0.01359    0.01798 =
         0.01698    0.00133   -0.00144    0.00070
C43   1    0.886102    0.599713    0.491636    11.00000    0.02159    0.02085 =
         0.02139    0.00044   -0.00172    0.00186
C44   1    0.892640    0.543158    0.554213    11.00000    0.01375    0.02353 =
         0.01567    0.00005   -0.00094    0.00132
C45   1    0.857935    0.554164    0.631601    11.00000    0.01425    0.03312 =
         0.01586   -0.00308   -0.00088   -0.00090
AFIX  23
H45A  2    0.844706    0.602147    0.639437    11.00000   -1.20000
H45B  2    0.879798    0.536257    0.680584    11.00000   -1.20000
AFIX   0
C46   1    0.806017    0.506120    0.597823    11.00000    0.01370    0.02421 =
         0.01477    0.00290   -0.00115    0.00118
C47   1    0.751579    0.544707    0.559474    11.00000    0.01343    0.01986 =
         0.01524    0.00337   -0.00070   -0.00149
C48   1    0.727538    0.602272    0.598384    11.00000    0.01693    0.02167 =
         0.01392    0.00105   -0.00215   -0.00117
AFIX  43
H48   2    0.742963    0.614202    0.650769    11.00000   -1.20000
AFIX   0
C49   1    0.681948    0.641406    0.561313    11.00000    0.01863    0.01914 =
         0.01618   -0.00040   -0.00080   -0.00061
AFIX  43
H49   2    0.666643    0.680263    0.588152    11.00000   -1.20000
AFIX   0
C50   1    0.657887    0.624279    0.484037    11.00000    0.01482    0.01675 =
         0.01697    0.00188   -0.00167   -0.00020
C51   1    0.677421    0.563208    0.447883    11.00000    0.01264    0.01803 =
         0.01513    0.00128   -0.00058   -0.00160
C52   1    0.724860    0.524633    0.486457    11.00000    0.01392    0.01816 =
         0.01593    0.00190   -0.00077    0.00035
AFIX  43
H52   2    0.738680    0.484028    0.461662    11.00000   -1.20000
AFIX   0
C53   1    0.650840    0.543069    0.370680    11.00000    0.01162    0.01877 =
         0.01544    0.00213   -0.00088   -0.00013
C54   1    0.665127    0.480719    0.333930    11.00000    0.01432    0.02209 =
         0.01927   -0.00179   -0.00080    0.00272
AFIX  43
H54   2    0.692066    0.449611    0.361590    11.00000   -1.20000
AFIX   0
C55   1    0.641166    0.463632    0.259135    11.00000    0.01665    0.02481 =
         0.02025   -0.00345   -0.00326    0.00201
AFIX  43
H55   2    0.650666    0.420848    0.235531    11.00000   -1.20000
AFIX   0
C56   1    0.602438    0.510331    0.218116    11.00000    0.02163    0.02862 =
         0.01833   -0.00348   -0.00567    0.00279
AFIX  43
H56   2    0.586496    0.500248    0.165430    11.00000   -1.20000
AFIX   0
C57   1    0.587753    0.570455    0.254377    11.00000    0.02067    0.02535 =
         0.01837    0.00069   -0.00676    0.00192
AFIX  43
H57   2    0.561064    0.601709    0.226528    11.00000   -1.20000
AFIX   0
C58   1    0.615082    0.667562    0.439733    11.00000    0.01678    0.01650 =
         0.01782    0.00228   -0.00065    0.00024
C59   1    0.596352    0.733622    0.476063    11.00000    0.02286    0.01789 =
         0.01806    0.00063   -0.00204    0.00349
C60   1    0.635766    0.789467    0.476507    11.00000    0.02542    0.02052 =
         0.04455   -0.00253   -0.00517   -0.00095
AFIX  43
H60   2    0.673655    0.785958    0.451738    11.00000   -1.20000
AFIX   0
C61   1    0.619748    0.850463    0.513196    11.00000    0.04342    0.01887 =
         0.05002   -0.00667   -0.01764    0.00293
AFIX  43
H61   2    0.646842    0.888482    0.513738    11.00000   -1.20000
AFIX   0
C62   1    0.564872    0.855863    0.548633    11.00000    0.05829    0.02661 =
         0.02335   -0.00453   -0.01047    0.02020
AFIX  43
H62   2    0.554317    0.897583    0.573881    11.00000   -1.20000
AFIX   0
C63   1    0.524721    0.800909    0.547871    11.00000    0.04972    0.03924 =
         0.03153    0.00354    0.01356    0.01875
AFIX  43
H63   2    0.486654    0.805051    0.572075    11.00000   -1.20000
AFIX   0
C64   1    0.540588    0.739406    0.511291    11.00000    0.03392    0.02763 =
         0.03186    0.00141    0.00965    0.00497
AFIX  43
H64   2    0.513270    0.701584    0.510511    11.00000   -1.20000
AFIX   0
C65   1    0.592575    0.649846    0.365264    11.00000    0.01478    0.01599 =
         0.01860    0.00326   -0.00102    0.00104
C66   1    0.548649    0.693958    0.318017    11.00000    0.02341    0.01976 =
         0.01688    0.00238   -0.00210    0.00430
C67   1    0.569559    0.751171    0.277858    11.00000    0.02827    0.02010 =
         0.02436    0.00402   -0.00178    0.00197
AFIX  43
H67   2    0.611977    0.760896    0.278215    11.00000   -1.20000
AFIX   0
C68   1    0.527539    0.794293    0.236912    11.00000    0.04095    0.02519 =
         0.02896    0.00590   -0.00472    0.00617
AFIX  43
H68   2    0.541501    0.833441    0.209328    11.00000   -1.20000
AFIX   0
C69   1    0.465595    0.780102    0.236443    11.00000    0.03508    0.03472 =
         0.03026    0.00076   -0.01033    0.01566
AFIX  43
H69   2    0.437240    0.809678    0.208847    11.00000   -1.20000
AFIX   0
C70   1    0.444984    0.722677    0.276293    11.00000    0.02265    0.04629 =
         0.03379    0.00072   -0.00565    0.00966
AFIX  43
H70   2    0.402550    0.713020    0.275841    11.00000   -1.20000
AFIX   0
C71   1    0.486420    0.679229    0.316912    11.00000    0.02147    0.03171 =
         0.02884    0.00526   -0.00165    0.00325
AFIX  43
H71   2    0.472360    0.639736    0.343746    11.00000   -1.20000
AFIX   0
C72   1    0.850876    0.479834    0.534429    11.00000    0.01364    0.02267 =
         0.01642   -0.00001   -0.00036   -0.00126
AFIX  23
H72A  2    0.870200    0.435238    0.548441    11.00000   -1.20000
H72B  2    0.833036    0.479447    0.478726    11.00000   -1.20000
AFIX   0
C73   1    0.784563    0.451975    0.655173    11.00000    0.01672    0.02830 =
         0.02103    0.00820    0.00200    0.00635
C74   1    0.793138    0.459583    0.738233    11.00000    0.02421    0.03639 =
         0.02106    0.00600    0.00435    0.00891
AFIX  43
H74   2    0.811167    0.500289    0.759922    11.00000   -1.20000
AFIX   0
C75   1    0.775296    0.407574    0.789349    11.00000    0.03313    0.04551 =
         0.02691    0.01429    0.00975    0.01520
AFIX  43
H75   2    0.782347    0.412716    0.845677    11.00000   -1.20000
AFIX   0
C76   1    0.747900    0.349466    0.759815    11.00000    0.03622    0.03802 =
         0.03703    0.01978    0.01534    0.01359
AFIX  43
H76   2    0.735822    0.314446    0.795280    11.00000   -1.20000
AFIX   0
C77   1    0.737723    0.341810    0.677003    11.00000    0.04345    0.02882 =
         0.04216    0.00780    0.01093   -0.00262
AFIX  43
H77   2    0.717973    0.301865    0.655909    11.00000   -1.20000
AFIX   0
C78   1    0.756573    0.392819    0.625447    11.00000    0.03244    0.02946 =
         0.03126    0.00552    0.00176   -0.00478
AFIX  43
H78   2    0.750175    0.387029    0.569115    11.00000   -1.20000
AFIX   0
C79   1    0.960226    0.527427    0.566117    11.00000    0.01360    0.02279 =
         0.01984   -0.00034   -0.00204   -0.00060
C80   1    0.993431    0.505199    0.491246    11.00000    0.01614    0.02651 =
         0.02174    0.00134    0.00162    0.00258
C81   1    0.842238    0.708560    0.457489    11.00000    0.02671    0.02096 =
         0.05160    0.00942   -0.00038    0.00301
AFIX  23
H81A  2    0.801226    0.728989    0.461589    11.00000   -1.20000
H81B  2    0.846185    0.693029    0.401504    11.00000   -1.20000
AFIX   0
C82   1    0.890114    0.761336    0.478553    11.00000    0.03889    0.02307 =
         0.04583    0.00034   -0.00291   -0.00211
AFIX 137
H82A  2    0.888176    0.773915    0.535229    11.00000   -1.50000
H82B  2    0.882964    0.802144    0.445079    11.00000   -1.50000
H82C  2    0.930491    0.742438    0.469119    11.00000   -1.50000
AFIX   0
C83   1    0.988721    0.424238    0.384773    11.00000    0.03089    0.03322 =
         0.01551   -0.00242    0.00194    0.00721
AFIX  23
H83A  2    0.975292    0.376001    0.378062    11.00000   -1.20000
H83B  2    1.033858    0.424916    0.389373    11.00000   -1.20000
AFIX   0
C84   1    0.966594    0.465452    0.313550    11.00000    0.05094    0.06376 =
         0.01547    0.00319    0.00076    0.02767
AFIX 137
H84A  2    0.983186    0.512049    0.318008    11.00000   -1.50000
H84B  2    0.921934    0.467439    0.311459    11.00000   -1.50000
H84C  2    0.980156    0.443887    0.264490    11.00000   -1.50000
AFIX   0

PART 1
F9A   4    0.727945    0.338293    0.291614    21.00000    0.02800    0.04392 =
         0.04238    0.00915    0.00242    0.00262

PART 2
F9B   4    0.737563    0.349273    0.286160   -21.00000    0.08351    0.03329 =
         0.02452   -0.00411   -0.01533    0.02611

PART 1
F10A  4    0.770133    0.371584    0.411493    21.00000    0.02972    0.08460 =
         0.01894    0.02146    0.01073    0.02224

PART 2
F10B  4    0.774839    0.386847    0.404766   -21.00000    0.05541    0.05306 =
         0.07360   -0.04294   -0.03398    0.03153

PART 1
F11A  4    0.813927    0.405875    0.307435    21.00000    0.11683    0.11673 =
         0.15535    0.06954    0.04807   -0.04675

PART 2
F11B  4    0.833957    0.370770    0.298894   -21.00000    0.05823    0.20081 =
         0.16055    0.13005    0.06462    0.04565

PART 1
F12A  4    0.827802    0.300735    0.340801    21.00000    0.07178    0.09917 =
         0.14678   -0.00186    0.00777    0.06287

PART 2
F12B  4    0.799911    0.283010    0.365074   -21.00000    0.10866    0.02473 =
         0.03699    0.00179   -0.03069    0.02003

PART 1
B2A   3    0.782622    0.351317    0.332423    21.00000    0.02204    0.04051 =
         0.02906    0.00958    0.01358    0.00637

PART 2
B2B   3    0.787905    0.348790    0.339597   -21.00000    0.04064    0.02298 =
         0.03374    0.00692    0.00909    0.01576
HKLF 4


REM  mo_2271_cg_0m_4_a.res in Cc
REM wR2 = 0.125185, GooF = S = 1.03127, Restrained GooF = 1.04614 for all data
REM R1 = 0.046417 for 19243 Fo > 4sig(Fo) and 0.048220 for all 20095 data
REM 1023 parameters refined using 78 restraints

END

WGHT      0.0856      2.9479

REM Highest difference peak  0.450,  deepest hole -0.308,  1-sigma level  0.055
Q1    1   0.8811  0.6417  0.5299  11.00000  0.05    0.45
Q2    1   0.7948  0.4086  0.3575  11.00000  0.05    0.43
Q3    1   0.1675  0.5424  0.4043  11.00000  0.05    0.40
Q4    1   0.7850  0.4191  0.6368  11.00000  0.05    0.39
Q5    1   0.3439  0.6427  0.5147  11.00000  0.05    0.39
Q6    1   0.9799  0.4457  0.6029  11.00000  0.05    0.38
Q7    1   0.7559  0.3103  0.6535  11.00000  0.05    0.37
Q8    1   0.2425  0.5214  0.5152  11.00000  0.05    0.36
Q9    1   0.1608  0.4996  0.3479  11.00000  0.05    0.35
Q10   1   0.6086  0.6636  0.3996  11.00000  0.05    0.35
Q11   1   0.7575  0.3853  0.7602  11.00000  0.05    0.34
Q12   1   0.4703  0.4639  0.4630  11.00000  0.05    0.34
Q13   1   0.1810  0.6210  0.5150  11.00000  0.05    0.34
Q14   1   0.2473  0.3499  0.2702  11.00000  0.05    0.34
Q15   1   0.6385  0.6477  0.4588  11.00000  0.05    0.34
;
_shelx_res_checksum               52328
_shelx_hkl_file
;
  -4   0   0 1631.36 51.0041
   4   0   0 1782.99 55.3530
  -6   0   0 2012.63 63.7820
   6   0   0 2109.89 59.0870
  -8   0   0 3458.52 107.803
   8   0   0 3541.74 125.803
 -10   0   0 2112.49 30.8860
  10   0   0 2227.87 40.8371
 -12   0   0 428.212 7.02598
  12   0   0 436.167 9.43643
 -14   0   0 480.852 9.70080
  14   0   0 510.804 12.5701
 -16   0   0 525.448 12.7515
  16   0   0 570.102 14.0499
 -18   0   0 33.9636 1.31821
  18   0   0 36.7066 1.35323
 -20   0   0 52.9235 1.84467
  20   0   0 55.9577 1.90595
 -22   0   0 15.5925 1.10489
  22   0   0 14.3894 1.10482
 -24   0   0 17.8827 1.11549
  24   0   0 16.6717 1.12216
 -26   0   0 55.6917 2.06568
  26   0   0 60.1089 2.16693
 -28   0   0 70.5341 2.82750
  28   0   0 72.6923 2.51723
 -30   0   0 67.0252 3.35959
  30   0   0 64.0178 2.96462
  -3  -1   0 4.34954 0.09913
   3   1   0 4.35194 0.09318
  -5  -1   0 27.7769 0.38693
   5   1   0 28.1389 0.39859
  -7  -1   0 83.0545 1.13313
   7   1   0 82.8204 1.08062
  -9  -1   0 170.646 1.99817
   9   1   0 172.162 2.25525
 -11  -1   0 124.768 1.80917
  11   1   0 126.871 2.34372
 -13  -1   0 43.8304 0.80371
  13   1   0 45.9888 0.97156
 -15  -1   0 89.8484 2.08394
  15   1   0 98.5019 2.10271
 -17  -1   0 36.4569 0.95572
  17   1   0 37.7808 0.96424
 -19  -1   0 51.1436 1.24526
  19   1   0 57.0334 1.37842
 -21  -1   0 9.37849 0.62014
  21   1   0 8.24556 0.54886
 -23  -1   0 1.80366 0.43950
  23   1   0 2.48411 0.39963
 -25  -1   0 16.5855 0.86183
  25   1   0 20.9730 0.90017
 -27  -1   0 1.34328 0.39220
  27   1   0 0.85080 0.32164
 -29  -1   0 9.89782 0.72387
  29   1   0 9.74924 0.66175
   0   2   0 2186.29 66.7063
  -2  -2   0 580.784 6.36499
   2   2   0 584.460 6.57624
  -4  -2   0 2200.18 45.7032
   4   2   0 2389.36 54.9567
  -6  -2   0 1977.33 29.2673
   6   2   0 2101.12 27.9851
  -8  -2   0 402.545 4.37284
   8   2   0 416.680 4.81963
 -10  -2   0 1054.29 11.2960
  10   2   0 1069.23 13.1726
 -12  -2   0 107.459 1.56940
  12   2   0 112.318 1.94760
 -14  -2   0 72.4210 1.21387
  14   2   0 78.2509 1.52254
 -16  -2   0 381.072 6.73060
  16   2   0 408.369 6.91319
 -18  -2   0 20.5272 0.69848
  18   2   0 21.4402 0.69818
 -20  -2   0 12.2535 0.69892
  20   2   0 13.0326 0.63257
 -22  -2   0 6.70668 0.64886
  22   2   0 8.69697 0.58573
 -24  -2   0 1.31989 0.58473
  24   2   0 3.30074 0.47983
 -26  -2   0 27.0186 1.25229
  26   2   0 30.6965 1.10043
 -28  -2   0 47.6805 1.77536
  28   2   0 50.8280 1.58768
 -30  -2   0 23.2732 1.05304
  30   2   0 24.9928 1.19037
  -1  -3   0 3.30846 0.07274
   1   3   0 3.31606 0.07274
  -3  -3   0 10.9688 0.19466
   3   3   0 11.3952 0.20321
  -5  -3   0 109.943 1.42924
   5   3   0 114.715 1.41874
  -7  -3   0 95.1915 1.26225
   7   3   0 99.7752 1.24354
  -9  -3   0 26.0240 0.46946
   9   3   0 27.3866 0.48836
 -11  -3   0 180.188 2.69679
  11   3   0 188.068 2.86630
 -13  -3   0 15.7721 0.43562
  13   3   0 16.0732 0.45228
 -15  -3   0 54.1030 1.30726
  15   3   0 58.9988 1.22842
 -17  -3   0 58.3213 1.26138
  17   3   0 62.8351 1.33633
 -19  -3   0 40.1995 1.06100
  19   3   0 44.6756 1.07493
 -21  -3   0 21.1598 1.15397
  21   3   0 26.6838 0.98317
 -23  -3   0 4.60964 1.01987
  23   3   0 6.42338 0.84638
 -25  -3   0 8.36120 0.81958
  25   3   0 9.97023 0.75976
 -27  -3   0 21.1823 1.41177
  27   3   0 23.2445 0.88528
 -29  -3   0 19.6266 0.89119
  29   3   0 21.2064 1.02065
   0   4   0 721.264 8.32512
  -2  -4   0 3990.07 95.5682
   2   4   0 4051.48 86.5349
  -4  -4   0 55.3900 0.71052
   4   4   0 55.2115 0.75496
  -6  -4   0 944.135 10.5662
   6   4   0 968.732 10.4532
  -8  -4   0 800.447 9.12722
   8   4   0 813.323 8.81910
 -10  -4   0 180.662 2.43521
  10   4   0 188.104 2.81684
 -12  -4   0 486.342 6.74050
  12   4   0 502.153 7.32131
 -14  -4   0 198.800 3.28598
  14   4   0 209.137 3.65706
 -16  -4   0 107.859 2.15336
  16   4   0 116.756 2.46001
 -18  -4   0 85.2637 1.70085
  18   4   0 88.9538 1.77185
 -20  -4   0 91.9310 1.96316
  20   4   0 97.6614 2.06494
 -22  -4   0 1.90365 0.86852
  22   4   0 1.97351 0.43565
 -24  -4   0 9.35809 0.82005
  24   4   0 7.57587 0.68835
 -26  -4   0 4.53102 0.80062
  26   4   0 6.18704 0.48941
 -28  -4   0 54.8057 1.52743
  28   4   0 58.5077 1.84100
 -30  -4   0 10.3449 0.86872
  30   4   0 9.29563 0.82571
  -1  -5   0 92.0942 1.12792
   1   5   0 94.6754 1.08862
  -3  -5   0 33.3300 0.45695
   3   5   0 34.1138 0.45200
  -5  -5   0 112.505 1.51880
   5   5   0 116.583 1.46850
  -7  -5   0 334.741 3.94449
   7   5   0 345.287 4.02833
  -9  -5   0 56.9398 1.00939
   9   5   0 58.4380 0.96803
 -11  -5   0 121.779 1.96332
  11   5   0 127.355 2.03214
 -13  -5   0 106.291 1.87068
  13   5   0 111.699 1.96561
 -15  -5   0 6.08685 0.35660
  15   5   0 6.86678 0.33284
 -17  -5   0 92.3145 1.83629
  17   5   0 99.6562 1.94009
 -19  -5   0 78.9191 1.55899
  19   5   0 85.1697 1.74050
 -21  -5   0 42.2590 1.10245
  21   5   0 45.8596 1.17576
 -23  -5   0 28.7943 0.97719
  23   5   0 32.6645 1.06371
 -25  -5   0 9.88611 0.69864
  25   5   0 12.4717 0.63996
 -27  -5   0 29.7752 1.05811
  27   5   0 30.9365 1.07296
 -29  -5   0 0.99294 0.43420
  29   5   0 1.46710 0.48643
   0   6   0 45.6243 0.58247
  -2  -6   0 878.047 9.43275
   2   6   0 884.728 9.76586
  -4  -6   0 173.257 2.12805
   4   6   0 169.137 1.97088
  -6  -6   0 101.530 1.32650
   6   6   0 102.611 1.39047
  -8  -6   0 227.213 2.98937
   8   6   0 234.585 3.18849
 -10  -6   0 905.538 11.4555
  10   6   0 915.685 11.4187
 -12  -6   0 27.7557 0.78407
  12   6   0 25.0469 0.73474
 -14  -6   0 19.3231 0.68956
  14   6   0 22.3958 0.59971
 -16  -6   0 11.7391 0.52684
  16   6   0 11.0995 0.50105
 -18  -6   0 21.6340 0.73942
  18   6   0 23.8275 0.62977
 -20  -6   0 66.2248 1.55514
  20   6   0 72.2541 1.54455
 -22  -6   0 21.4802 0.80760
  22   6   0 22.6455 0.77606
 -24  -6   0 12.0496 0.70472
  24   6   0 13.4229 0.64458
 -26  -6   0 6.09025 0.53483
  26   6   0 6.27585 0.48946
 -28  -6   0 3.38020 0.48805
  28   6   0 4.39720 0.51508
  -1  -7   0 152.463 1.83836
   1   7   0 154.323 1.84277
  -3  -7   0 15.7944 0.27681
   3   7   0 15.7407 0.26941
  -5  -7   0 20.3383 0.32820
   5   7   0 20.8732 0.36270
  -7  -7   0 13.7695 0.30853
   7   7   0 15.1270 0.33433
  -9  -7   0 94.1570 1.50987
   9   7   0 98.8418 1.76604
 -11  -7   0 18.4600 0.65662
  11   7   0 15.6163 0.83417
 -13  -7   0 96.3580 2.76324
  13   7   0 104.430 2.13880
 -15  -7   0 31.3845 0.97421
  15   7   0 34.9034 0.86670
 -17  -7   0 28.6586 0.85141
  17   7   0 31.2884 0.76068
 -19  -7   0 99.6985 2.17211
  19   7   0 107.447 1.99365
 -21  -7   0 10.0387 0.56953
  21   7   0 10.8949 0.55072
 -23  -7   0 3.16655 0.40158
  23   7   0 4.12857 0.38492
 -25  -7   0 0.69717 0.32867
  25   7   0 0.69917 0.28322
 -27  -7   0 21.2879 1.08727
  27   7   0 22.7105 1.00375
 -29  -7   0 2.17631 0.60975
  29   7   0 1.96355 0.62965
   0   8   0 143.696 1.82963
  -2  -8   0 296.060 3.40589
   2   8   0 290.049 3.24778
  -4  -8   0 313.992 4.34386
   4   8   0 319.484 3.81948
  -6  -8   0 271.871 3.41232
   6   8   0 275.428 3.60763
  -8  -8   0 75.3132 1.37182
   8   8   0 83.1553 1.48296
 -10  -8   0 8.69836 0.37009
  10   8   0 10.7212 0.46831
 -12  -8   0 84.2095 2.48682
  12   8   0 92.7658 2.20531
 -14  -8   0 35.5394 0.96560
  14   8   0 38.8625 0.86356
 -16  -8   0 16.8946 0.65463
  16   8   0 18.2161 0.52999
 -18  -8   0 9.67208 0.51633
  18   8   0 10.8032 0.44110
 -20  -8   0 56.2187 1.41078
  20   8   0 59.6896 1.25666
 -22  -8   0 11.5694 0.61420
  22   8   0 13.2532 0.61735
 -24  -8   0 7.15790 0.53181
  24   8   0 7.61839 0.48691
 -26  -8   0 53.7479 1.60802
  26   8   0 56.6928 1.76736
 -28  -8   0 34.3012 1.24570
  28   8   0 32.7308 1.30141
  -1  -9   0 62.5236 0.91437
   1   9   0 61.2792 0.93223
  -3  -9   0 2.97099 0.15438
   3   9   0 3.05926 0.13500
  -5  -9   0 106.652 1.57942
   5   9   0 107.930 1.64448
  -7  -9   0 74.9724 1.28731
   7   9   0 79.2709 1.34020
  -9  -9   0 69.6911 1.40613
   9   9   0 72.3776 1.48571
 -11  -9   0 9.12273 0.54684
  11   9   0 9.37529 0.44912
 -13  -9   0 29.0756 0.84736
  13   9   0 31.6774 0.74612
 -15  -9   0 34.5856 1.00806
  15   9   0 36.8632 0.78812
 -17  -9   0 25.2737 0.84767
  17   9   0 26.5967 0.68050
 -19  -9   0 49.3675 1.27282
  19   9   0 53.2460 1.14593
 -21  -9   0 12.6215 0.61868
  21   9   0 13.0484 0.57379
 -23  -9   0 6.41454 0.53946
  23   9   0 6.09749 0.46179
 -25  -9   0 7.21274 0.54789
  25   9   0 6.06494 0.56118
 -27  -9   0 13.6528 0.86276
  27   9   0 13.7763 0.88353
   0  10   0 144.134 2.27188
  -2 -10   0 192.709 2.67819
   2  10   0 193.396 2.65618
  -4 -10   0 188.874 2.62446
   4  10   0 184.255 2.75901
  -6 -10   0 105.255 1.66845
   6  10   0 111.328 2.00852
  -8 -10   0 113.812 1.90172
   8  10   0 119.615 2.04308
 -10 -10   0 404.905 7.46226
  10  10   0 426.477 7.54505
 -12 -10   0 91.4491 1.97998
  12  10   0 101.629 1.98465
 -14 -10   0 4.40263 0.38728
  14  10   0 4.73633 0.29505
 -16 -10   0 60.2510 1.47579
  16  10   0 65.2306 1.49383
 -18 -10   0 98.4294 2.24698
  18  10   0 106.276 2.07842
 -20 -10   0 11.6527 0.59992
  20  10   0 12.2881 0.57990
 -22 -10   0 7.43327 0.51020
  22  10   0 7.74041 0.45928
 -24 -10   0 1.90979 0.39329
  24  10   0 2.09642 0.40251
 -26 -10   0 11.9743 0.80939
  26  10   0 13.0913 0.80392
 -28 -10   0 16.0326 1.83487
  28  10   0 16.1918 1.57286
  -1 -11   0 139.617 2.06015
   1  11   0 137.483 2.10056
  -3 -11   0 167.906 2.62634
   3  11   0 170.584 2.51037
  -5 -11   0 42.0144 0.77854
   5  11   0 42.3139 0.82967
  -7 -11   0 28.9206 0.62263
   7  11   0 29.6412 0.68526
  -9 -11   0 55.4457 1.28323
   9  11   0 61.3750 1.17308
 -11 -11   0 5.99020 0.34696
  11  11   0 6.01297 0.47107
 -13 -11   0 154.372 3.21795
  13  11   0 158.294 3.32276
 -15 -11   0 2.59864 0.32440
  15  11   0 2.66890 0.34701
 -17 -11   0 30.3544 0.95386
  17  11   0 32.6104 0.91833
 -19 -11   0 137.123 3.03845
  19  11   0 141.029 3.01658
 -21 -11   0 26.0412 0.90531
  21  11   0 27.7435 0.82534
 -23 -11   0 20.2513 0.94496
  23  11   0 23.4836 0.87079
 -25 -11   0 12.5699 0.88591
  25  11   0 14.3992 0.78481
 -27 -11   0 27.1420 1.27333
  27  11   0 29.6143 1.65679
   0  12   0 11.7786 0.35471
  -2 -12   0 37.8885 0.75243
   2  12   0 36.9063 0.76978
  -4 -12   0 54.3245 1.11140
   4  12   0 52.0868 0.98076
  -6 -12   0 459.354 8.05140
   6  12   0 461.874 9.00930
  -8 -12   0 269.836 4.86474
   8  12   0 465.677 8.43748
 -10 -12   0 700.143 12.0020
  10  12   0 791.871 14.1899
 -12 -12   0 32.3170 0.86602
  12  12   0 32.9418 0.96386
 -14 -12   0 12.7268 0.53697
  14  12   0 13.9499 0.63226
 -16 -12   0 154.423 3.22133
  16  12   0 165.381 3.77484
 -18 -12   0 149.034 3.80249
  18  12   0 154.274 2.86853
 -20 -12   0 51.8273 1.39158
  20  12   0 57.2739 1.31977
 -22 -12   0 15.3078 0.71123
  22  12   0 16.6780 0.68575
 -24 -12   0 9.97942 0.73396
  24  12   0 11.2231 0.71318
 -26 -12   0 11.5171 0.80004
  26  12   0 9.23047 0.97544
  -1 -13   0 68.6865 1.23003
   1  13   0 66.9220 1.19507
  -3 -13   0 23.9610 0.58781
   3  13   0 24.8698 0.59173
  -5 -13   0 52.7809 1.18755
   5  13   0 55.4012 1.32948
  -7 -13   0 189.242 3.48409
   7  13   0 205.211 3.84677
  -9 -13   0 25.5533 0.76291
   9  13   0 26.8736 0.81318
 -11 -13   0 99.6329 1.99585
  11  13   0 107.817 2.52031
 -13 -13   0 102.533 2.08683
  13  13   0 109.341 2.27069
 -15 -13   0 121.730 2.48748
  15  13   0 128.663 2.46224
 -17 -13   0 54.8161 1.54181
  17  13   0 58.7722 1.33002
 -19 -13   0 43.2900 1.26028
  19  13   0 46.5047 1.13565
 -21 -13   0 4.30247 0.43083
  21  13   0 4.68454 0.39287
 -23 -13   0 37.4911 1.35269
  23  13   0 39.6100 1.25871
 -25 -13   0 19.7553 0.98953
  25  13   0 21.6579 1.05443
   0  14   0 121.532 2.03491
  -2 -14   0 31.6458 0.71764
   2  14   0 31.1384 0.70627
  -4 -14   0 90.1857 1.79538
   4  14   0 92.1563 1.69133
  -6 -14   0 121.057 2.49598
   6  14   0 126.483 2.47686
  -8 -14   0 65.2783 1.62812
   8  14   0 73.9632 2.00471
 -10 -14   0 199.345 3.51951
  10  14   0 212.967 4.90479
 -12 -14   0 44.3255 1.09491
  12  14   0 49.0762 1.36347
 -14 -14   0 6.71837 0.43917
  14  14   0 7.99255 0.50509
 -16 -14   0 45.7769 1.36920
  16  14   0 49.6230 1.24537
 -18 -14   0 8.85692 0.63208
  18  14   0 11.0494 0.51407
 -20 -14   0 22.3407 0.80945
  20  14   0 22.9063 0.78067
 -22 -14   0 23.6153 0.95109
  22  14   0 23.4371 0.87624
 -24 -14   0 1.03762 0.37469
  24  14   0 0.66277 0.43462
 -26 -14   0 3.04704 0.82617
  26  14   0 1.60062 0.52658
  -1 -15   0 103.134 1.78891
   1  15   0 105.979 1.72604
  -3 -15   0 6.80215 0.36052
   3  15   0 6.77014 0.30216
  -5 -15   0 82.6588 1.60845
   5  15   0 83.5490 1.51210
  -7 -15   0 17.0216 0.56004
   7  15   0 18.4957 0.52912
  -9 -15   0 81.3296 1.69785
   9  15   0 85.6542 1.92129
 -11 -15   0 99.8863 1.93204
  11  15   0 102.595 2.27430
 -13 -15   0 2.43314 0.31192
  13  15   0 3.29986 0.35354
 -15 -15   0 11.5016 0.66007
  15  15   0 11.6072 0.64236
 -17 -15   0 8.12762 0.49731
  17  15   0 9.71985 0.51641
 -19 -15   0 2.97639 0.47675
  19  15   0 2.42174 0.32417
 -21 -15   0 22.8137 1.08331
  21  15   0 24.8792 0.98429
 -23 -15   0 71.2192 2.08489
  23  15   0 71.1277 2.23965
 -25 -15   0 41.6960 1.93066
  25  15   0 45.2227 1.85250
   0  16   0 363.425 5.69169
  -2 -16   0 28.2123 0.80123
   2  16   0 30.7704 0.67904
  -4 -16   0 40.2472 1.07569
   4  16   0 40.3299 0.87013
  -6 -16   0 52.0667 1.62887
   6  16   0 57.0362 1.24373
  -8 -16   0 97.8278 2.12259
   8  16   0 105.206 1.99887
 -10 -16   0 70.9650 1.55341
  10  16   0 73.9432 1.62989
 -12 -16   0 101.721 2.09729
  12  16   0 105.150 2.35587
 -14 -16   0 7.96878 0.52307
  14  16   0 8.91657 0.53557
 -16 -16   0 30.5697 0.94241
  16  16   0 32.3001 0.94341
 -18 -16   0 13.9120 0.79734
  18  16   0 14.2451 0.70094
 -20 -16   0 1.42283 0.63595
  20  16   0 0.95393 0.44592
 -22 -16   0 6.79969 1.13984
  22  16   0 5.92402 0.68728
 -24 -16   0 1.63537 0.53708
  24  16   0 1.86680 0.58693
  -1 -17   0 5.00062 0.34644
   1  17   0 5.28218 0.28215
  -3 -17   0 108.726 2.32467
   3  17   0 111.779 1.92202
  -5 -17   0 89.0563 1.86712
   5  17   0 92.2833 1.68324
  -7 -17   0 80.8799 1.72830
   7  17   0 85.5862 1.67998
  -9 -17   0 26.2364 0.84745
   9  17   0 26.8122 0.73695
 -11 -17   0 3.28207 0.35749
  11  17   0 2.62035 0.31917
 -13 -17   0 14.1260 0.67363
  13  17   0 17.1377 0.70803
 -15 -17   0 20.1992 0.82446
  15  17   0 21.3982 0.81611
 -17 -17   0 30.0227 1.11827
  17  17   0 31.9567 0.97946
 -19 -17   0 8.82628 0.73937
  19  17   0 8.71017 0.69251
 -21 -17   0 32.9016 1.74523
  21  17   0 32.3669 1.57892
 -23 -17   0 2.94293 1.85608
  23  17   0 2.38895 0.63380
   0  18   0 122.777 2.24441
  -2 -18   0 5.68157 0.46094
   2  18   0 5.71258 0.35466
  -4 -18   0 90.2305 2.04196
   4  18   0 96.0743 1.90936
  -6 -18   0 99.6932 2.68434
   6  18   0 111.436 2.23567
  -8 -18   0 9.48001 0.58934
   8  18   0 10.4189 0.47701
 -10 -18   0 9.92330 0.58944
  10  18   0 10.9659 0.47840
 -12 -18   0 1.32750 0.31046
  12  18   0 1.06963 0.26184
 -14 -18   0 4.08198 0.40855
  14  18   0 5.19975 0.43277
 -16 -18   0 2.26890 0.35632
  16  18   0 1.47126 0.32142
 -18 -18   0 2.86809 0.41838
  18  18   0 2.99757 0.42654
 -20 -18   0 1.88022 0.57150
  20  18   0 1.58498 0.51100
 -22 -18   0 14.9758 1.25808
  22  18   0 20.1952 1.35375
  -1 -19   0 134.742 2.61747
   1  19   0 136.069 2.63357
  -3 -19   0 70.9380 1.68565
   3  19   0 72.3756 1.58710
  -5 -19   0 23.6788 0.78730
   5  19   0 27.5923 0.86893
  -7 -19   0 111.448 2.66373
   7  19   0 120.456 2.80116
  -9 -19   0 22.7034 0.98216
   9  19   0 24.9888 0.80022
 -11 -19   0 7.51776 0.68882
  11  19   0 7.95887 0.43822
 -13 -19   0 20.3391 0.85015
  13  19   0 20.8272 0.76802
 -15 -19   0 8.04522 0.53414
  15  19   0 8.19959 0.53289
 -17 -19   0 1.69904 0.35347
  17  19   0 2.18173 0.47576
 -19 -19   0 0.44027 0.34838
  19  19   0 0.88251 0.46701
 -21 -19   0 30.3974 1.24440
  21  19   0 31.8826 1.45851
   0  20   0 40.1634 1.20776
  -2 -20   0 9.19379 0.52072
   2  20   0 9.06692 0.49195
  -4 -20   0 65.1117 1.56696
   4  20   0 83.4142 2.02694
  -6 -20   0 22.9559 1.02601
   6  20   0 26.4184 0.84547
  -8 -20   0 1.50081 0.52025
   8  20   0 0.91062 0.35012
 -10 -20   0 6.87275 0.55497
  10  20   0 8.35011 0.49630
 -12 -20   0 2.71816 0.41913
  12  20   0 3.00033 0.32150
 -14 -20   0 4.89583 0.47437
  14  20   0 5.85152 0.61516
 -16 -20   0 9.06627 0.75480
  16  20   0 9.33523 1.11761
 -18 -20   0 16.1570 1.13064
  18  20   0 16.6995 1.11757
 -20 -20   0 19.8867 1.36380
  20  20   0 20.0017 2.04632
  -1 -21   0 6.19790 0.49710
   1  21   0 6.49696 0.43569
  -3 -21   0 13.1191 0.72362
   3  21   0 13.5124 0.62617
  -5 -21   0 3.93407 0.45346
   5  21   0 3.18451 0.43890
  -7 -21   0 29.0955 1.16671
   7  21   0 35.9619 1.22134
  -9 -21   0 13.5322 0.72322
   9  21   0 12.3554 0.65719
 -11 -21   0 1.25583 0.36836
  11  21   0 1.56508 0.35013
 -13 -21   0 10.2669 0.70323
  13  21   0 10.9526 0.95334
 -15 -21   0 2.55121 0.61833
  15  21   0 0.81158 0.70225
 -17 -21   0 6.59217 0.77353
  17  21   0 7.91103 0.80019
 -19 -21   0 7.24354 1.00685
  19  21   0 4.75117 1.21684
   0  22   0 5.69007 0.39063
  -2 -22   0 4.15054 0.35339
   2  22   0 3.98583 0.33186
  -4 -22   0 27.5517 1.02523
   4  22   0 28.3193 0.92022
  -6 -22   0 10.5937 0.73837
   6  22   0 9.91011 0.58017
  -8 -22   0 8.08805 0.57586
   8  22   0 6.53880 0.52108
 -10 -22   0 39.8073 1.33054
  10  22   0 38.6880 1.22079
 -12 -22   0 11.6794 0.70996
  12  22   0 12.1879 0.94795
 -14 -22   0 0.22665 0.56168
  14  22   0 0.84888 0.70618
 -16 -22   0 12.0069 1.07764
  16  22   0 13.5907 0.89598
  -1 -23   0 4.38270 0.40770
   1  23   0 3.49127 0.42097
  -3 -23   0 5.23712 0.36589
   3  23   0 5.63498 0.44338
  -5 -23   0 25.6259 1.03958
   5  23   0 26.3627 0.90636
  -7 -23   0 41.7083 1.38363
   7  23   0 39.6649 1.32881
  -9 -23   0 31.6366 1.11390
   9  23   0 30.4043 1.15277
 -11 -23   0 5.94817 0.57918
  11  23   0 5.00967 0.62231
 -13 -23   0 0.32852 0.42722
  13  23   0 0.34388 0.65388
 -15 -23   0 9.43398 0.99655
  15  23   0 8.64730 1.16947
   0  24   0 0.87745 0.31261
  -2 -24   0 0.42499 0.27873
   2  24   0 0.51956 0.27924
  -4 -24   0 4.44253 0.50666
   4  24   0 3.81286 0.43482
  -6 -24   0 34.3200 1.26601
   6  24   0 32.8487 1.10555
  -8 -24   0 24.4771 1.08292
   8  24   0 24.6319 1.08339
 -10 -24   0 11.0331 0.86124
  10  24   0 10.3859 0.72517
 -12 -24   0 14.9740 1.00839
  12  24   0 15.5380 0.86425
 -14 -24   0 10.9427 1.00769
  14  24   0 8.22559 0.85297
  -1 -25   0 2.71866 0.45911
   1  25   0 2.59636 0.46250
  -3 -25   0 1.22074 0.49764
   3  25   0 0.70768 0.38393
  -5 -25   0 27.9650 1.42231
   5  25   0 27.8968 1.03167
  -7 -25   0 2.56485 0.56924
   7  25   0 1.63452 0.41235
  -9 -25   0 1.17888 0.54734
   9  25   0 1.51593 0.40954
 -11 -25   0 9.61681 0.82662
  11  25   0 10.2759 0.84479
   0  26   0 6.57157 0.57464
  -2 -26   0 14.7258 0.93453
   2  26   0 13.2113 0.86213
  -4 -26   0 3.13778 0.81451
   4  26   0 3.68232 0.78831
  -6 -26   0 26.7768 1.38139
   6  26   0 26.6339 1.25338
  -8 -26   0 13.7989 0.94846
   8  26   0 14.1873 0.95317
  -1 -27   0 4.73962 4.40462
   1  27   0 2.97837 1.49753
   3  27   0 5.88102 1.76245
  30   0  -1 0.19432 0.49887
 -30   0   1 1.34605 0.78117
  28   0  -1 0.21990 0.47075
 -28   0   1 0.24699 0.54559
  26   0  -1 0.43151 0.44975
 -26   0   1 0.26570 0.41984
  24   0  -1 0.99540 1.02376
 -24   0   1 0.49216 0.48070
  22   0  -1 0.39091 0.45508
 -22   0   1 0.27762 0.37484
  20   0  -1 0.47028 0.32891
 -20   0   1 0.17018 0.33005
  18   0  -1 0.11761 0.27069
 -18   0   1 0.09432 0.28737
  16   0  -1 0.08816 0.23147
 -16   0   1 0.22603 0.17418
  14   0  -1 0.05888 0.24692
 -14   0   1 0.19635 0.16644
  12   0  -1 0.12086 0.15438
 -12   0   1 0.24624 0.12192
  10   0  -1 0.21426 0.13042
 -10   0   1 0.08917 0.10673
   8   0  -1 0.11152 0.10162
  -8   0   1 0.11888 0.07937
   6   0  -1 0.14341 0.08289
  -6   0   1 0.07713 0.06803
   4   0  -1 0.11821 0.06691
  -4   0   1 0.13993 0.07056
   2   0  -1 0.12387 0.06778
  -2   0   1 0.15157 0.04629
  -2   0  -1 0.09814 0.02875
   2   0   1 0.02386 0.01470
  -4   0  -1 0.14355 0.05724
   4   0   1 0.22022 0.05959
  -6   0  -1 0.18468 0.07316
   6   0   1 0.16928 0.08556
  -8   0  -1 0.42336 0.10302
   8   0   1 0.61743 0.12218
 -10   0  -1 0.20503 0.11786
  10   0   1 0.18848 0.13348
 -12   0  -1 0.23347 0.13583
  12   0   1 0.05696 0.16317
 -14   0  -1 0.28621 0.17996
  14   0   1 0.23426 0.20220
 -16   0  -1 0.11336 0.25286
  16   0   1 0.02720 0.20456
 -18   0  -1 0.31657 0.30866
  18   0   1 0.03763 0.39970
 -20   0  -1 0.68705 0.55502
  20   0   1 0.00000 0.30407
 -22   0  -1 0.16943 0.44291
  22   0   1 0.07367 0.29369
 -24   0  -1 0.17511 0.41960
  24   0   1 0.14346 0.37469
 -26   0  -1 0.00000 0.46363
  26   0   1 0.23255 0.36329
 -28   0  -1 0.73660 0.53834
  28   0   1 0.62304 0.47020
 -30   0  -1 0.65669 0.77479
  30   0   1 0.00000 0.74843
  29  -1  -1 0.20136 0.33171
 -29   1   1 0.27282 0.50923
  27  -1  -1 4.46299 0.55005
 -27   1   1 2.26169 0.55782
  25  -1  -1 10.9942 0.65106
 -25   1   1 9.61100 0.68546
  23  -1  -1 16.2248 0.76138
 -23   1   1 15.3926 0.79775
  21  -1  -1 0.81007 0.31080
 -21   1   1 1.30822 0.29649
  19  -1  -1 0.59055 0.23219
 -19   1   1 0.56957 0.26216
  17  -1  -1 42.5700 1.05040
 -17   1   1 37.7627 1.04040
  15  -1  -1 13.0762 0.48682
 -15   1   1 13.6283 0.46434
  13  -1  -1 149.116 2.67618
 -13   1   1 144.113 2.29681
  11  -1  -1 25.9619 0.61325
 -11   1   1 26.0746 0.45209
   9  -1  -1 31.8257 0.56975
  -9   1   1 32.2370 0.49228
   7  -1  -1 65.8729 0.98853
  -7   1   1 65.1949 0.87677
   5  -1  -1 94.0132 1.11767
  -5   1   1 95.3513 1.13550
   3  -1  -1 28.3908 0.38655
  -3   1   1 27.9727 0.39367
   1  -1  -1 1.19131 0.10172
  -1   1   1 0.59509 0.11316
  -1  -1  -1 5.66053 0.15021
   1   1   1 0.00136 0.05134
  -3  -1  -1 1.68089 0.06753
   3   1   1 1.75344 0.06642
  -5  -1  -1 28.3429 0.41095
   5   1   1 29.8897 0.41535
  -7  -1  -1 93.2147 1.22365
   7   1   1 100.492 1.27720
  -9  -1  -1 7.62153 0.20786
   9   1   1 8.21549 0.21298
 -11  -1  -1 24.2766 0.43910
  11   1   1 25.3456 0.57724
 -13  -1  -1 83.5920 1.39398
  13   1   1 90.3184 1.76976
 -15  -1  -1 26.4861 0.67346
  15   1   1 28.2987 0.79908
 -17  -1  -1 13.1005 0.64948
  17   1   1 16.4765 0.62057
 -19  -1  -1 3.59506 0.41787
  19   1   1 3.50785 0.35808
 -21  -1  -1 9.55987 0.62065
  21   1   1 11.8600 0.68155
 -23  -1  -1 16.5006 1.01999
  23   1   1 15.7504 0.85415
 -25  -1  -1 3.15543 0.44089
  25   1   1 3.49846 0.35639
 -27  -1  -1 1.60575 0.37413
  27   1   1 1.59143 0.33053
 -29  -1  -1 6.58079 0.67831
  29   1   1 4.84714 0.53940
  30  -2  -1 28.2899 1.24246
 -30   2   1 32.5806 1.82050
  28  -2  -1 2.46163 0.58435
 -28   2   1 3.72931 1.15178
  26  -2  -1 15.4421 0.90683
 -26   2   1 14.2397 0.89084
  24  -2  -1 1.99163 0.39187
 -24   2   1 1.85730 0.49700
  22  -2  -1 63.9467 1.65957
 -22   2   1 59.7932 1.82386
  20  -2  -1 0.85165 0.27486
 -20   2   1 0.63374 0.26760
  18  -2  -1 62.5339 1.35804
 -18   2   1 60.8062 1.29935
  16  -2  -1 114.570 2.16186
 -16   2   1 107.394 1.91945
  14  -2  -1 30.1260 0.73846
 -14   2   1 29.2462 0.64241
  12  -2  -1 90.1632 1.63168
 -12   2   1 87.1223 1.39275
  10  -2  -1 465.755 6.22039
 -10   2   1 450.592 5.38184
   8  -2  -1 71.6377 0.95553
  -8   2   1 72.1453 0.93930
   6  -2  -1 483.030 5.22689
  -6   2   1 477.446 5.18584
   4  -2  -1 5509.14 129.480
  -4   2   1 5370.32 115.105
   2  -2  -1 615.500 7.15416
  -2   2   1 604.680 7.33879
   0  -2  -1 704.073 15.5053
   0   2   1 670.603 12.3635
  -2  -2  -1 1217.50 24.3236
   2   2   1 1293.48 25.7564
  -4  -2  -1 882.845 9.46969
   4   2   1 913.284 9.99274
  -6  -2  -1 5970.86 117.266
   6   2   1 6148.13 120.289
  -8  -2  -1 285.350 3.48189
   8   2   1 296.618 3.40099
 -10  -2  -1 32.1293 0.50378
  10   2   1 34.0630 0.59194
 -12  -2  -1 355.820 4.23463
  12   2   1 369.492 5.32495
 -14  -2  -1 333.890 4.94051
  14   2   1 352.678 5.96114
 -16  -2  -1 155.152 2.59050
  16   2   1 171.839 3.21855
 -18  -2  -1 44.8984 1.31877
  18   2   1 51.0766 1.21807
 -20  -2  -1 107.083 2.58169
  20   2   1 121.480 2.89521
 -22  -2  -1 1.98783 0.48300
  22   2   1 0.80727 0.32817
 -24  -2  -1 5.66199 0.62977
  24   2   1 5.12174 0.43929
 -26  -2  -1 44.1567 1.30880
  26   2   1 52.0838 1.35593
 -28  -2  -1 1.14901 0.39925
  28   2   1 1.47156 0.41652
 -30  -2  -1 1.03931 0.42740
  30   2   1 0.86788 0.51511
  29  -3  -1 1.75169 0.49979
 -29   3   1 4.61663 1.41126
  27  -3  -1 9.64250 1.03240
 -27   3   1 7.69143 0.95560
  25  -3  -1 13.5050 0.86893
 -25   3   1 14.4752 1.03190
  23  -3  -1 1.17663 0.42507
 -23   3   1 1.77896 0.60707
  21  -3  -1 35.6128 1.04645
 -21   3   1 33.7143 0.98656
  19  -3  -1 139.649 2.63257
 -19   3   1 130.936 2.45088
  17  -3  -1 42.8788 1.00759
 -17   3   1 42.1353 0.93624
  15  -3  -1 13.1849 0.46441
 -15   3   1 13.3546 0.51642
  13  -3  -1 13.1775 0.43813
 -13   3   1 12.9337 0.40360
  11  -3  -1 14.8289 0.38367
 -11   3   1 14.8810 0.39077
   9  -3  -1 88.9373 1.24217
  -9   3   1 87.1288 1.17834
   7  -3  -1 386.208 4.34169
  -7   3   1 368.014 4.22921
   5  -3  -1 423.979 4.61810
  -5   3   1 412.136 4.85937
   3  -3  -1 1.63917 0.06893
  -3   3   1 1.75723 0.06856
   1  -3  -1 76.4394 0.89453
  -1   3   1 74.7624 0.93386
  -1  -3  -1 35.1381 0.47086
   1   3   1 36.5068 0.45674
  -3  -3  -1 84.4568 1.07275
   3   3   1 87.0300 1.02045
  -5  -3  -1 1.92716 0.08544
   5   3   1 1.93365 0.08451
  -7  -3  -1 65.1000 0.98477
   7   3   1 68.3963 0.93340
  -9  -3  -1 42.5792 0.69566
   9   3   1 45.6279 0.68845
 -11  -3  -1 98.7152 1.58867
  11   3   1 106.513 1.76140
 -13  -3  -1 50.0602 0.99506
  13   3   1 52.6747 1.16828
 -15  -3  -1 227.279 3.86846
  15   3   1 245.450 4.25010
 -17  -3  -1 97.6188 1.99094
  17   3   1 107.205 2.03998
 -19  -3  -1 34.0510 1.16785
  19   3   1 39.8941 1.23585
 -21  -3  -1 9.85666 0.72523
  21   3   1 10.9132 0.70164
 -23  -3  -1 21.3007 1.33129
  23   3   1 23.3730 0.92254
 -25  -3  -1 11.4555 0.90891
  25   3   1 16.0674 0.68453
 -27  -3  -1 22.1786 0.86500
  27   3   1 22.7058 0.84443
 -29  -3  -1 5.85660 0.53340
  29   3   1 6.57768 0.69412
  30  -4  -1 47.1605 1.81245
 -30   4   1 42.4674 1.76968
  28  -4  -1 6.08788 0.71498
 -28   4   1 4.93714 1.21513
  26  -4  -1 7.57278 0.93722
 -26   4   1 4.75267 0.87893
  24  -4  -1 16.6261 0.88956
 -24   4   1 16.0373 1.06786
  22  -4  -1 32.1655 1.06845
 -22   4   1 31.5315 0.93372
  20  -4  -1 355.091 6.13912
 -20   4   1 328.904 5.36949
  18  -4  -1 31.2467 0.83009
 -18   4   1 30.2601 0.77607
  16  -4  -1 80.9431 1.69399
 -16   4   1 75.1617 1.44913
  14  -4  -1 55.3252 1.06154
 -14   4   1 54.8909 1.10980
  12  -4  -1 377.081 5.15619
 -12   4   1 364.078 5.33644
  10  -4  -1 680.715 9.05939
 -10   4   1 662.373 7.96009
   8  -4  -1 428.492 4.82079
  -8   4   1 417.344 5.12423
   6  -4  -1 394.137 5.09002
  -6   4   1 405.555 4.67986
   4  -4  -1 835.952 9.08449
  -4   4   1 824.609 9.14017
   2  -4  -1 920.166 10.0469
  -2   4   1 909.759 9.97818
   0  -4  -1 576.286 6.64260
   0   4   1 585.504 6.30871
  -2  -4  -1 2065.30 44.9085
   2   4   1 2043.91 40.8355
  -4  -4  -1 424.068 4.84157
   4   4   1 432.943 4.53805
  -6  -4  -1 1515.98 16.6479
   6   4   1 1559.81 18.1547
  -8  -4  -1 2521.04 27.0354
   8   4   1 2665.49 31.7055
 -10  -4  -1 57.9796 0.98173
  10   4   1 60.3673 1.01972
 -12  -4  -1 303.534 4.59689
  12   4   1 312.429 5.53384
 -14  -4  -1 118.658 2.30410
  14   4   1 126.125 2.32351
 -16  -4  -1 527.981 8.66078
  16   4   1 580.937 9.31303
 -18  -4  -1 70.0491 1.56764
  18   4   1 77.9826 1.57692
 -20  -4  -1 24.2598 1.04953
  20   4   1 27.4505 0.78959
 -22  -4  -1 63.0968 4.39086
  22   4   1 72.8115 1.70116
 -24  -4  -1 6.35076 0.75512
  24   4   1 7.92789 0.48641
 -26  -4  -1 31.3375 1.01546
  26   4   1 36.8112 1.09571
 -28  -4  -1 35.9359 1.16971
  28   4   1 39.0331 1.32021
 -30  -4  -1 1.57776 0.56820
  30   4   1 2.17634 0.60364
  29  -5  -1 6.18469 0.64912
 -29   5   1 5.00919 0.52776
  27  -5  -1 2.36688 0.40270
 -27   5   1 3.04233 0.51474
  25  -5  -1 0.94638 0.33454
 -25   5   1 0.52816 0.30923
  23  -5  -1 14.2859 0.72487
 -23   5   1 12.9150 0.62291
  21  -5  -1 20.9696 0.71725
 -21   5   1 21.3032 0.67214
  19  -5  -1 17.0049 0.60458
 -19   5   1 15.3175 0.59169
  17  -5  -1 56.8448 1.27147
 -17   5   1 51.1460 1.21291
  15  -5  -1 55.2060 1.10682
 -15   5   1 50.8796 1.20672
  13  -5  -1 74.0879 1.32991
 -13   5   1 72.0499 1.33577
  11  -5  -1 77.0886 1.24246
 -11   5   1 75.3635 1.45750
   9  -5  -1 12.4360 0.31342
  -9   5   1 12.0101 0.29358
   7  -5  -1 38.1535 0.60337
  -7   5   1 36.0828 0.57441
   5  -5  -1 81.6209 1.13282
  -5   5   1 78.9071 1.01857
   3  -5  -1 45.8836 0.60326
  -3   5   1 47.3154 0.65115
   1  -5  -1 12.6523 0.19678
  -1   5   1 12.9470 0.22017
  -1  -5  -1 2.41196 0.08226
   1   5   1 2.51472 0.07497
  -3  -5  -1 12.6769 0.20073
   3   5   1 12.9158 0.22576
  -5  -5  -1 42.4628 0.63464
   5   5   1 44.4571 0.58530
  -7  -5  -1 61.0148 0.91313
   7   5   1 64.4591 0.88883
  -9  -5  -1 19.1492 0.41928
   9   5   1 19.8245 0.41071
 -11  -5  -1 116.212 1.80309
  11   5   1 122.940 1.99121
 -13  -5  -1 51.1976 1.06841
  13   5   1 53.3038 1.10067
 -15  -5  -1 2.35416 0.24602
  15   5   1 2.34757 0.21207
 -17  -5  -1 13.6391 0.54673
  17   5   1 15.5951 0.50291
 -19  -5  -1 4.10311 0.35709
  19   5   1 3.37454 0.29031
 -21  -5  -1 26.8018 1.00974
  21   5   1 29.7285 0.81525
 -23  -5  -1 15.5001 0.67322
  23   5   1 17.8924 0.70512
 -25  -5  -1 33.7302 1.01522
  25   5   1 37.8440 1.07992
 -27  -5  -1 35.2680 1.09902
  27   5   1 38.8059 1.30651
 -29  -5  -1 15.3303 0.88129
  29   5   1 16.8771 1.16459
  28  -6  -1 0.89015 0.40623
 -28   6   1 0.66438 0.39059
  26  -6  -1 27.2769 0.96021
 -26   6   1 26.8323 0.96945
  24  -6  -1 8.17846 0.52977
 -24   6   1 7.50583 0.53334
  22  -6  -1 99.6240 2.17173
 -22   6   1 94.0828 2.08259
  20  -6  -1 60.0619 1.42145
 -20   6   1 58.2859 1.60752
  18  -6  -1 1.29509 0.31860
 -18   6   1 1.22656 0.30984
  16  -6  -1 125.965 2.85211
 -16   6   1 116.884 2.55375
  14  -6  -1 2.94936 0.25759
 -14   6   1 2.57843 0.28367
  12  -6  -1 17.2755 0.45613
 -12   6   1 16.8578 0.52420
  10  -6  -1 135.175 2.08413
 -10   6   1 130.357 2.07211
   8  -6  -1 61.2606 1.03879
  -8   6   1 61.5197 0.97450
   6  -6  -1 578.718 6.35942
  -6   6   1 557.466 6.16035
   4  -6  -1 875.408 9.94796
  -4   6   1 866.793 9.64273
   2  -6  -1 8.13264 0.15555
  -2   6   1 7.87204 0.16697
   0  -6  -1 11.8588 0.21006
   0   6   1 11.5228 0.21145
  -2  -6  -1 336.399 3.98884
   2   6   1 338.987 3.69724
  -4  -6  -1 558.776 6.08684
   4   6   1 576.241 6.39020
  -6  -6  -1 832.069 8.87651
   6   6   1 866.649 9.47635
  -8  -6  -1 359.496 4.56060
   8   6   1 373.892 5.16598
 -10  -6  -1 45.2683 0.88030
  10   6   1 49.1161 0.96484
 -12  -6  -1 224.766 4.27333
  12   6   1 231.050 3.80484
 -14  -6  -1 53.0747 1.49459
  14   6   1 58.1435 1.15100
 -16  -6  -1 25.1706 0.66886
  16   6   1 29.2661 0.71646
 -18  -6  -1 115.018 2.21859
  18   6   1 125.006 2.24637
 -20  -6  -1 13.5056 0.61105
  20   6   1 13.3983 0.54825
 -22  -6  -1 53.2484 1.29817
  22   6   1 60.9917 1.55198
 -24  -6  -1 9.47641 0.59782
  24   6   1 9.43891 0.58526
 -26  -6  -1 28.7072 1.01451
  26   6   1 29.0389 1.07237
 -28  -6  -1 41.3177 1.33210
  28   6   1 44.9980 1.57548
  29  -7  -1 9.60661 0.88874
 -29   7   1 10.8715 0.94282
  27  -7  -1 5.79047 0.59206
 -27   7   1 4.83217 0.57804
  25  -7  -1 5.59958 0.45216
 -25   7   1 3.92009 0.49551
  23  -7  -1 5.09481 0.46250
 -23   7   1 5.13861 0.42290
  21  -7  -1 5.14336 0.43435
 -21   7   1 5.00658 0.43670
  19  -7  -1 2.91719 0.33129
 -19   7   1 2.53141 0.31960
  17  -7  -1 66.3733 1.45028
 -17   7   1 61.6029 1.42738
  15  -7  -1 40.0890 0.99113
 -15   7   1 39.7608 1.13767
  13  -7  -1 1.48163 0.28663
 -13   7   1 0.64367 0.20559
  11  -7  -1 43.6602 0.93853
 -11   7   1 42.3968 0.95747
   9  -7  -1 73.9852 1.31764
  -9   7   1 69.1994 1.33146
   7  -7  -1 18.3175 0.39228
  -7   7   1 17.2932 0.39134
   5  -7  -1 10.7540 0.22927
  -5   7   1 10.5591 0.22200
   3  -7  -1 287.060 3.18170
  -3   7   1 285.933 3.35174
   1  -7  -1 83.0276 1.09773
  -1   7   1 83.0932 1.03210
  -1  -7  -1 109.065 1.35722
   1   7   1 111.714 1.35855
  -3  -7  -1 211.256 2.58096
   3   7   1 215.148 2.40634
  -5  -7  -1 31.1216 0.48279
   5   7   1 31.5894 0.50220
  -7  -7  -1 2.04058 0.13438
   7   7   1 1.86943 0.14671
  -9  -7  -1 30.8674 0.64653
   9   7   1 32.9868 0.85393
 -11  -7  -1 29.0425 0.72977
  11   7   1 30.8630 0.68226
 -13  -7  -1 50.5597 1.43568
  13   7   1 56.2310 1.11609
 -15  -7  -1 10.3567 0.45761
  15   7   1 11.3184 0.38522
 -17  -7  -1 116.638 2.39643
  17   7   1 121.056 2.18247
 -19  -7  -1 23.6259 0.78198
  19   7   1 27.6639 0.72676
 -21  -7  -1 100.417 2.55994
  21   7   1 108.291 2.24182
 -23  -7  -1 8.49796 0.61661
  23   7   1 7.66037 0.51824
 -25  -7  -1 1.76810 0.38113
  25   7   1 0.54590 0.32567
 -27  -7  -1 1.57471 0.44792
  27   7   1 2.17396 0.45363
 -29  -7  -1 12.6166 1.04524
  29   7   1 14.4789 1.13710
  28  -8  -1 17.6212 0.91550
 -28   8   1 17.0993 0.85025
  26  -8  -1 13.9352 0.79298
 -26   8   1 14.8418 0.74678
  24  -8  -1 9.64184 0.64365
 -24   8   1 7.66760 0.54142
  22  -8  -1 22.2256 0.79120
 -22   8   1 19.8032 0.74965
  20  -8  -1 120.136 2.32223
 -20   8   1 113.442 2.40154
  18  -8  -1 84.9893 1.63422
 -18   8   1 82.7859 1.98374
  16  -8  -1 135.111 2.41015
 -16   8   1 131.180 2.66022
  14  -8  -1 18.8113 0.58370
 -14   8   1 19.1162 0.71215
  12  -8  -1 54.7049 1.47961
 -12   8   1 48.9121 1.83964
  10  -8  -1 456.340 8.06305
 -10   8   1 425.886 7.77807
   8  -8  -1 144.496 2.18568
  -8   8   1 142.297 2.23242
   6  -8  -1 1125.66 14.3832
  -6   8   1 1114.58 13.1139
   4  -8  -1 500.229 5.89072
  -4   8   1 491.589 6.00128
   2  -8  -1 329.185 3.84377
  -2   8   1 341.482 4.00006
   0  -8  -1 16.4167 0.29419
   0   8   1 16.9685 0.28579
  -2  -8  -1 49.2387 0.68254
   2   8   1 48.9864 0.61217
  -4  -8  -1 394.325 4.95524
   4   8   1 400.942 4.89102
  -6  -8  -1 59.7328 0.94991
   6   8   1 61.8421 1.02104
  -8  -8  -1 354.379 5.49121
   8   8   1 374.127 5.86139
 -10  -8  -1 22.1304 0.56563
  10   8   1 22.6529 0.64499
 -12  -8  -1 195.854 3.78872
  12   8   1 209.462 3.38432
 -14  -8  -1 20.4821 0.63915
  14   8   1 22.6529 0.58092
 -16  -8  -1 91.3810 1.89849
  16   8   1 99.2166 1.82018
 -18  -8  -1 60.9113 1.46724
  18   8   1 61.9575 1.31862
 -20  -8  -1 15.2309 0.67412
  20   8   1 17.2811 0.58551
 -22  -8  -1 27.2961 0.98492
  22   8   1 30.1512 0.90433
 -24  -8  -1 0.80688 0.32406
  24   8   1 1.84560 0.34649
 -26  -8  -1 16.5561 0.81274
  26   8   1 18.1836 0.87456
 -28  -8  -1 37.5461 1.58610
  28   8   1 39.3040 1.75997
  27  -9  -1 4.09327 0.54469
 -27   9   1 3.21600 0.46612
  25  -9  -1 3.23289 0.45037
 -25   9   1 2.14573 0.39373
  23  -9  -1 15.1035 0.70166
 -23   9   1 13.8436 0.68506
  21  -9  -1 51.3069 1.30322
 -21   9   1 49.4125 1.31108
  19  -9  -1 1.52321 0.23039
 -19   9   1 1.63973 0.31344
  17  -9  -1 58.9508 1.26603
 -17   9   1 52.4322 1.30680
  15  -9  -1 27.7486 0.77887
 -15   9   1 26.6379 0.88121
  13  -9  -1 12.9634 0.44953
 -13   9   1 11.5914 0.56832
  11  -9  -1 16.7711 0.61718
 -11   9   1 15.5275 0.64733
   9  -9  -1 142.144 2.39462
  -9   9   1 133.138 2.31741
   7  -9  -1 28.1344 0.59400
  -7   9   1 26.8865 0.53316
   5  -9  -1 4.23526 0.17007
  -5   9   1 4.21716 0.17603
   3  -9  -1 1.25226 0.09704
  -3   9   1 1.10456 0.10962
   1  -9  -1 103.114 1.33942
  -1   9   1 103.492 1.40528
  -1  -9  -1 3.06911 0.15116
   1   9   1 3.01180 0.13611
  -3  -9  -1 62.0658 0.99001
   3   9   1 63.2274 0.90170
  -5  -9  -1 18.4551 0.36913
   5   9   1 18.7860 0.40901
  -7  -9  -1 41.7441 0.80852
   7   9   1 44.4668 0.89223
  -9  -9  -1 16.5810 0.43998
   9   9   1 16.9738 0.50662
 -11  -9  -1 63.1609 1.40501
  11   9   1 66.9576 1.30234
 -13  -9  -1 1.08670 0.22345
  13   9   1 1.25639 0.16964
 -15  -9  -1 18.0802 0.61829
  15   9   1 19.6458 0.58324
 -17  -9  -1 4.61065 0.39625
  17   9   1 5.42442 0.23957
 -19  -9  -1 1.89282 0.31205
  19   9   1 2.63502 0.22466
 -21  -9  -1 3.40808 0.36593
  21   9   1 2.66526 0.29676
 -23  -9  -1 13.1547 0.71883
  23   9   1 13.8317 0.60967
 -25  -9  -1 12.3249 0.71299
  25   9   1 11.4988 0.71434
 -27  -9  -1 25.4197 1.19420
  27   9   1 26.4672 1.48388
  28 -10  -1 3.95038 0.81655
 -28  10   1 3.34712 0.60936
  26 -10  -1 11.9803 0.76281
 -26  10   1 11.7181 0.77794
  24 -10  -1 18.4101 0.77351
 -24  10   1 17.6516 0.81570
  22 -10  -1 19.1025 0.77431
 -22  10   1 18.3631 0.80051
  20 -10  -1 3.37739 0.33632
 -20  10   1 3.91505 0.51789
  18 -10  -1 5.03296 0.36897
 -18  10   1 4.68743 0.41248
  16 -10  -1 36.1181 0.98039
 -16  10   1 33.6907 1.02789
  14 -10  -1 137.465 2.52024
 -14  10   1 136.555 3.07246
  12 -10  -1 20.6890 0.69001
 -12  10   1 20.5812 0.71591
  10 -10  -1 89.4452 1.76501
 -10  10   1 83.3724 1.87000
   8 -10  -1 1.61226 0.15480
  -8  10   1 1.69639 0.15283
   6 -10  -1 184.676 2.56303
  -6  10   1 180.155 2.47161
   4 -10  -1 314.908 4.73251
  -4  10   1 319.003 4.48603
   2 -10  -1 122.637 1.93067
  -2  10   1 126.469 1.80659
   0 -10  -1 84.1698 1.49681
   0  10   1 85.5098 1.33438
  -2 -10  -1 53.4432 0.86458
   2  10   1 52.5891 0.92643
  -4 -10  -1 196.592 2.70268
   4  10   1 200.016 2.77875
  -6 -10  -1 144.359 2.47597
   6  10   1 153.089 2.36501
  -8 -10  -1 231.552 3.53232
   8  10   1 244.708 4.76327
 -10 -10  -1 34.5745 0.80239
  10  10   1 36.9832 0.84930
 -12 -10  -1 41.8058 1.28190
  12  10   1 44.6582 1.11476
 -14 -10  -1 11.0124 0.49962
  14  10   1 12.0348 0.41069
 -16 -10  -1 54.5174 1.37654
  16  10   1 56.8486 1.18353
 -18 -10  -1 21.4282 0.80550
  18  10   1 23.9216 0.64100
 -20 -10  -1 1.03827 0.31357
  20  10   1 1.40484 0.24248
 -22 -10  -1 10.9005 0.65043
  22  10   1 11.9994 0.53761
 -24 -10  -1 5.88298 0.56280
  24  10   1 6.25918 0.53387
 -26 -10  -1 47.3217 1.83092
  26  10   1 52.7233 1.94294
 -28 -10  -1 41.8304 2.21426
  28  10   1 42.5658 2.14181
  27 -11  -1 25.7653 1.28718
 -27  11   1 26.8405 1.09350
  25 -11  -1 42.9015 1.37939
 -25  11   1 38.2083 1.41017
  23 -11  -1 5.72730 0.51832
 -23  11   1 5.82601 0.52324
  21 -11  -1 3.20155 0.33514
 -21  11   1 1.81613 0.39388
  19 -11  -1 69.5207 1.73157
 -19  11   1 66.3841 1.82767
  17 -11  -1 78.0014 1.76585
 -17  11   1 69.2807 1.66679
  15 -11  -1 15.9055 0.71995
 -15  11   1 15.1425 0.72540
  13 -11  -1 57.6053 1.41094
 -13  11   1 54.3882 1.32734
  11 -11  -1 490.837 8.71122
 -11  11   1 471.938 8.22336
   9 -11  -1 55.9474 1.17920
  -9  11   1 52.7139 1.07093
   7 -11  -1 14.8651 0.44339
  -7  11   1 14.7020 0.34864
   5 -11  -1 92.9884 1.71914
  -5  11   1 92.3327 1.52955
   3 -11  -1 53.8722 0.95558
  -3  11   1 55.9664 0.99717
   1 -11  -1 74.3742 1.23471
  -1  11   1 76.7278 1.22635
  -1 -11  -1 38.5132 0.69614
   1  11   1 36.9057 0.65327
  -3 -11  -1 16.5761 0.40759
   3  11   1 17.2329 0.36398
  -5 -11  -1 50.4110 0.94257
   5  11   1 54.1567 0.97392
  -7 -11  -1 8.63581 0.31239
   7  11   1 9.32557 0.32684
  -9 -11  -1 75.5809 1.77786
   9  11   1 82.7230 1.83839
 -11 -11  -1 74.8253 1.54246
  11  11   1 82.4253 1.75920
 -13 -11  -1 24.1487 0.67409
  13  11   1 25.7770 0.72664
 -15 -11  -1 13.3539 0.59297
  15  11   1 13.4291 0.44326
 -17 -11  -1 69.0548 1.67843
  17  11   1 73.3692 1.41713
 -19 -11  -1 73.8176 1.84721
  19  11   1 77.9324 1.64502
 -21 -11  -1 5.13912 0.43365
  21  11   1 5.94004 0.38499
 -23 -11  -1 1.79102 0.38737
  23  11   1 1.99093 0.36750
 -25 -11  -1 1.19644 0.55701
  25  11   1 0.83415 0.44945
 -27 -11  -1 26.1314 1.32990
  27  11   1 30.6211 1.79416
  26 -12  -1 27.1220 1.30527
 -26  12   1 27.4843 1.15608
  24 -12  -1 2.99443 0.44860
 -24  12   1 2.55842 0.42009
  22 -12  -1 5.73352 0.43578
 -22  12   1 5.14147 0.46084
  20 -12  -1 55.4279 1.44074
 -20  12   1 51.1638 1.33102
  18 -12  -1 13.2396 0.71445
 -18  12   1 12.9612 0.76820
  16 -12  -1 160.243 3.36977
 -16  12   1 147.475 3.08010
  14 -12  -1 79.2620 1.74136
 -14  12   1 75.5321 1.61939
  12 -12  -1 95.2070 2.26049
 -12  12   1 96.6255 1.94752
  10 -12  -1 10.3639 0.53147
 -10  12   1 9.30665 0.47224
   8 -12  -1 148.235 3.05221
  -8  12   1 138.073 2.43684
   6 -12  -1 166.440 3.08522
  -6  12   1 167.036 2.80065
   4 -12  -1 109.175 1.83867
  -4  12   1 111.976 1.88225
   2 -12  -1 49.1069 0.91016
  -2  12   1 49.1832 0.98660
   0 -12  -1 57.6962 1.16842
   0  12   1 57.4999 1.08107
  -2 -12  -1 161.822 2.75280
   2  12   1 162.342 2.61558
  -4 -12  -1 316.898 5.25233
   4  12   1 321.911 4.90669
  -6 -12  -1 113.493 2.03312
   6  12   1 119.037 2.18933
  -8 -12  -1 22.3288 0.69735
   8  12   1 22.7235 0.85602
 -10 -12  -1 64.4311 1.38230
  10  12   1 71.5929 1.63106
 -12 -12  -1 208.393 3.68294
  12  12   1 220.723 4.21606
 -14 -12  -1 66.7320 1.39121
  14  12   1 71.7363 1.54839
 -16 -12  -1 49.6159 1.30654
  16  12   1 52.8306 1.08258
 -18 -12  -1 17.1507 0.76727
  18  12   1 18.4816 0.62555
 -20 -12  -1 4.15721 0.42902
  20  12   1 4.92854 0.35435
 -22 -12  -1 4.92185 0.47817
  22  12   1 5.19524 0.45139
 -24 -12  -1 0.77263 0.39584
  24  12   1 1.18500 0.35344
 -26 -12  -1 0.64319 0.46199
  26  12   1 0.46969 0.42025
  25 -13  -1 4.48943 0.55537
 -25  13   1 3.24871 0.49908
  23 -13  -1 33.5865 1.10263
 -23  13   1 31.0525 1.08531
  21 -13  -1 4.34925 0.39815
 -21  13   1 2.50011 0.41338
  19 -13  -1 18.1764 0.69099
 -19  13   1 17.2935 0.76139
  17 -13  -1 46.1648 1.33597
 -17  13   1 44.0672 1.34257
  15 -13  -1 82.5602 2.12878
 -15  13   1 79.1704 1.72151
  13 -13  -1 49.1040 1.19865
 -13  13   1 45.9725 1.23598
  11 -13  -1 300.931 6.01551
 -11  13   1 283.560 5.92828
   9 -13  -1 107.622 2.54554
  -9  13   1 101.164 2.16895
   7 -13  -1 16.0851 0.58338
  -7  13   1 15.1135 0.43760
   5 -13  -1 92.5438 1.69812
  -5  13   1 91.6745 1.82710
   3 -13  -1 32.0287 0.68388
  -3  13   1 33.0357 0.74711
   1 -13  -1 101.382 1.71407
  -1  13   1 105.180 1.77557
  -1 -13  -1 46.6396 0.88943
   1  13   1 47.4948 0.84443
  -3 -13  -1 31.1346 0.75021
   3  13   1 31.3400 0.76388
  -5 -13  -1 43.4959 1.12304
   5  13   1 46.4724 0.95908
  -7 -13  -1 66.0867 1.75678
   7  13   1 67.5455 1.30107
  -9 -13  -1 47.6812 1.08564
   9  13   1 50.5717 1.18145
 -11 -13  -1 49.9821 1.04307
  11  13   1 50.6921 1.46851
 -13 -13  -1 15.6578 0.55377
  13  13   1 17.2709 0.71672
 -15 -13  -1 91.3687 1.92488
  15  13   1 95.3559 1.83540
 -17 -13  -1 85.2888 1.89574
  17  13   1 88.0317 1.93348
 -19 -13  -1 0.37569 0.25007
  19  13   1 0.35276 0.20872
 -21 -13  -1 0.52900 0.28528
  21  13   1 1.22412 0.30924
 -23 -13  -1 45.9920 1.51246
  23  13   1 47.2076 1.40512
 -25 -13  -1 40.1285 1.42871
  25  13   1 43.4952 1.52347
  26 -14  -1 3.07885 0.56811
 -26  14   1 2.38461 0.77333
  24 -14  -1 0.46534 0.47380
 -24  14   1 0.57639 0.40922
  22 -14  -1 5.29362 0.47096
 -22  14   1 6.05525 0.45417
  20 -14  -1 21.2618 0.75637
 -20  14   1 20.4345 0.77397
  18 -14  -1 0.68190 0.24643
 -18  14   1 0.80503 0.28189
  16 -14  -1 66.0127 1.53942
 -16  14   1 64.0067 1.63791
  14 -14  -1 100.520 2.11627
 -14  14   1 97.7895 2.06281
  12 -14  -1 179.015 3.97541
 -12  14   1 173.552 3.81476
  10 -14  -1 158.881 3.55126
 -10  14   1 145.706 3.02465
   8 -14  -1 197.615 4.25424
  -8  14   1 192.527 3.56742
   6 -14  -1 106.608 1.78824
  -6  14   1 105.889 2.65496
   4 -14  -1 111.711 2.16899
  -4  14   1 111.771 2.18566
   2 -14  -1 101.441 1.84606
  -2  14   1 104.669 2.01108
   0 -14  -1 85.1003 1.58736
   0  14   1 85.5304 1.57673
  -2 -14  -1 195.043 3.56717
   2  14   1 200.866 3.20708
  -4 -14  -1 216.970 3.92083
   4  14   1 222.665 3.61582
  -6 -14  -1 195.341 3.88176
   6  14   1 208.432 3.81850
  -8 -14  -1 39.1140 0.88721
   8  14   1 40.4665 0.98599
 -10 -14  -1 126.589 2.41974
  10  14   1 135.550 2.68607
 -12 -14  -1 17.4978 0.58067
  12  14   1 20.1072 0.71592
 -14 -14  -1 66.8597 1.50751
  14  14   1 72.0316 1.85754
 -16 -14  -1 0.76653 0.26228
  16  14   1 0.81717 0.26035
 -18 -14  -1 5.03571 0.41960
  18  14   1 5.91327 0.39741
 -20 -14  -1 3.31924 0.38393
  20  14   1 3.15856 0.40725
 -22 -14  -1 1.26515 0.38734
  22  14   1 1.96242 0.40480
 -24 -14  -1 5.80528 0.54392
  24  14   1 5.64239 0.64320
 -26 -14  -1 9.26174 1.02868
  26  14   1 8.04937 1.35155
  25 -15  -1 36.7050 1.35986
 -25  15   1 36.0798 1.49020
  23 -15  -1 29.2086 1.31226
 -23  15   1 28.8011 1.23485
  21 -15  -1 6.79635 0.50177
 -21  15   1 5.61258 0.56621
  19 -15  -1 31.9819 0.91871
 -19  15   1 31.7481 0.97679
  17 -15  -1 11.9808 0.54295
 -17  15   1 11.5138 0.57343
  15 -15  -1 21.2198 0.84200
 -15  15   1 21.3416 0.77081
  13 -15  -1 323.553 6.39818
 -13  15   1 311.869 6.05512
  11 -15  -1 85.8204 1.97152
 -11  15   1 84.0241 1.68615
   9 -15  -1 55.2439 1.36801
  -9  15   1 53.0738 1.22852
   7 -15  -1 38.4771 0.81092
  -7  15   1 38.0024 1.07058
   5 -15  -1 190.378 3.16536
  -5  15   1 185.047 3.99739
   3 -15  -1 25.7798 0.60689
  -3  15   1 25.6758 0.70138
   1 -15  -1 28.4728 0.64407
  -1  15   1 27.2786 0.71078
  -1 -15  -1 0.18396 0.14580
   1  15   1 0.24675 0.12150
  -3 -15  -1 90.0491 1.90161
   3  15   1 91.1771 1.59491
  -5 -15  -1 21.0630 0.62845
   5  15   1 22.6353 0.65642
  -7 -15  -1 189.410 3.73882
   7  15   1 199.262 3.31754
  -9 -15  -1 54.2937 1.16424
   9  15   1 56.2762 1.28695
 -11 -15  -1 57.6241 1.39628
  11  15   1 63.4300 1.54052
 -13 -15  -1 3.14827 0.35341
  13  15   1 3.95405 0.36548
 -15 -15  -1 1.74281 0.29885
  15  15   1 2.14176 0.30277
 -17 -15  -1 11.0003 0.72961
  17  15   1 12.5755 0.57507
 -19 -15  -1 31.9463 1.24577
  19  15   1 33.3572 1.10670
 -21 -15  -1 33.5321 1.17200
  21  15   1 35.1160 1.25521
 -23 -15  -1 1.23235 0.37425
  23  15   1 2.07472 0.47051
 -25 -15  -1 16.2850 1.38901
  25  15   1 12.9935 1.13230
  24 -16  -1 10.7947 1.34660
 -24  16   1 9.96958 0.86840
  22 -16  -1 5.21656 0.76899
 -22  16   1 5.79552 0.82002
  20 -16  -1 4.67068 0.50428
 -20  16   1 3.67098 0.66365
  18 -16  -1 18.4522 0.73488
 -18  16   1 18.7050 0.73238
  16 -16  -1 19.3405 0.79112
 -16  16   1 18.9021 0.71191
  14 -16  -1 4.26632 0.40905
 -14  16   1 3.45307 0.35153
  12 -16  -1 65.1301 1.61573
 -12  16   1 61.4687 1.34807
  10 -16  -1 22.6420 0.76821
 -10  16   1 21.5850 0.71224
   8 -16  -1 82.5592 1.63793
  -8  16   1 79.5826 1.92686
   6 -16  -1 19.6868 0.54917
  -6  16   1 19.5424 0.67386
   4 -16  -1 117.022 2.12153
  -4  16   1 115.435 2.42567
   2 -16  -1 237.715 3.81625
  -2  16   1 237.158 4.27679
   0 -16  -1 1.57787 0.18853
   0  16   1 2.00704 0.18668
  -2 -16  -1 161.959 3.04831
   2  16   1 175.160 3.01246
  -4 -16  -1 12.1721 0.49533
   4  16   1 12.4583 0.38236
  -6 -16  -1 267.776 4.68722
   6  16   1 281.529 4.79230
  -8 -16  -1 61.9465 1.37508
   8  16   1 67.3359 1.44356
 -10 -16  -1 18.8506 0.61384
  10  16   1 20.1823 0.66597
 -12 -16  -1 27.3156 0.83385
  12  16   1 29.8008 0.91107
 -14 -16  -1 3.50523 0.42625
  14  16   1 3.20068 0.34632
 -16 -16  -1 12.3436 0.88450
  16  16   1 11.3515 0.60072
 -18 -16  -1 1.99007 0.60779
  18  16   1 4.31189 0.51370
 -20 -16  -1 12.3550 1.00716
  20  16   1 14.4295 0.79601
 -22 -16  -1 4.74546 0.81000
  22  16   1 4.72137 0.79107
 -24 -16  -1 22.4427 1.63941
  24  16   1 21.2353 1.51496
  23 -17  -1 7.63603 1.55834
 -23  17   1 6.28004 0.94734
  21 -17  -1 9.54241 0.82714
 -21  17   1 10.5637 0.87875
  19 -17  -1 1.23539 0.38888
 -19  17   1 0.72959 0.42764
  17 -17  -1 4.02551 0.42229
 -17  17   1 3.07573 0.37294
  15 -17  -1 2.98755 0.43696
 -15  17   1 3.39786 0.34588
  13 -17  -1 0.90912 0.27245
 -13  17   1 1.12364 0.28933
  11 -17  -1 8.13432 0.52842
 -11  17   1 7.24053 0.48028
   9 -17  -1 13.5914 0.52017
  -9  17   1 13.3090 0.66818
   7 -17  -1 2.74257 0.26458
  -7  17   1 2.52010 0.28041
   5 -17  -1 102.260 1.83790
  -5  17   1 103.571 2.28161
   3 -17  -1 142.306 2.53873
  -3  17   1 138.172 2.86270
   1 -17  -1 174.767 2.89279
  -1  17   1 172.912 3.06164
  -1 -17  -1 3.96938 0.31271
   1  17   1 4.28622 0.25744
  -3 -17  -1 12.0960 0.51325
   3  17   1 13.1783 0.40708
  -5 -17  -1 49.9667 1.29030
   5  17   1 57.4571 1.16825
  -7 -17  -1 347.800 7.27242
   7  17   1 393.004 6.59353
  -9 -17  -1 72.8090 1.71040
   9  17   1 76.7811 1.56279
 -11 -17  -1 2.44024 0.31866
  11  17   1 3.03719 0.34712
 -13 -17  -1 13.9903 0.62637
  13  17   1 13.9674 0.60444
 -15 -17  -1 10.9421 0.80818
  15  17   1 14.1194 0.69325
 -17 -17  -1 3.65223 0.57342
  17  17   1 2.83080 0.38113
 -19 -17  -1 7.02118 0.81708
  19  17   1 7.03214 0.59705
 -21 -17  -1 42.8837 2.08454
  21  17   1 39.3307 2.49360
 -23 -17  -1 8.76652 0.89711
  23  17   1 8.94230 0.93448
  22 -18  -1 16.4594 1.17918
 -22  18   1 12.5060 1.05744
  20 -18  -1 1.62236 0.43255
 -20  18   1 1.08996 0.40094
  18 -18  -1 0.87974 0.30572
 -18  18   1 0.73597 0.31214
  16 -18  -1 0.72897 0.29125
 -16  18   1 0.53940 0.28580
  14 -18  -1 4.15485 0.42172
 -14  18   1 4.29143 0.43188
  12 -18  -1 24.6601 0.81139
 -12  18   1 23.7014 0.86018
  10 -18  -1 0.77803 0.25185
 -10  18   1 0.86469 0.34697
   8 -18  -1 34.1970 1.00543
  -8  18   1 31.7936 0.91466
   6 -18  -1 49.9381 1.19213
  -6  18   1 47.9164 1.39412
   4 -18  -1 12.0716 0.48907
  -4  18   1 11.1293 0.53756
   2 -18  -1 62.4056 1.28310
  -2  18   1 63.4208 1.52617
   0 -18  -1 76.9241 1.64764
   0  18   1 76.4476 1.52915
  -2 -18  -1 172.053 3.80973
   2  18   1 181.041 3.35375
  -4 -18  -1 111.427 2.60016
   4  18   1 115.643 2.15204
  -6 -18  -1 24.1254 0.79533
   6  18   1 26.4003 0.71630
  -8 -18  -1 1.54335 0.29771
   8  18   1 2.46137 0.26526
 -10 -18  -1 0.89875 0.33044
  10  18   1 0.84636 0.21191
 -12 -18  -1 4.10123 0.40324
  12  18   1 4.24713 0.35585
 -14 -18  -1 5.65108 0.49263
  14  18   1 7.27610 0.47270
 -16 -18  -1 7.90995 0.57181
  16  18   1 7.19960 0.45256
 -18 -18  -1 0.89527 0.43803
  18  18   1 1.05715 0.44103
 -20 -18  -1 9.28446 0.88161
  20  18   1 11.2425 1.09185
 -22 -18  -1 23.3888 1.36113
  22  18   1 22.6509 1.26498
  21 -19  -1 16.9639 1.27848
 -21  19   1 16.1270 0.93104
  19 -19  -1 3.91538 0.56363
 -19  19   1 3.35301 0.44286
  17 -19  -1 12.5159 0.69851
 -17  19   1 12.6211 0.66139
  15 -19  -1 5.50872 0.55104
 -15  19   1 5.82124 0.49784
  13 -19  -1 1.36162 0.30858
 -13  19   1 1.29622 0.35557
  11 -19  -1 4.62947 0.44646
 -11  19   1 4.16177 0.54992
   9 -19  -1 1.26207 0.32849
  -9  19   1 0.99591 0.32477
   7 -19  -1 40.3472 1.19268
  -7  19   1 33.6932 1.03206
   5 -19  -1 5.26899 0.45364
  -5  19   1 5.35906 0.42972
   3 -19  -1 52.2887 1.35205
  -3  19   1 51.6957 1.58318
   1 -19  -1 53.8732 1.30171
  -1  19   1 53.7041 1.43648
  -1 -19  -1 14.7165 0.57489
   1  19   1 14.5284 0.54921
  -3 -19  -1 47.1044 1.22791
   3  19   1 53.1162 1.29157
  -5 -19  -1 16.8787 0.60982
   5  19   1 18.3261 0.80870
  -7 -19  -1 47.9331 1.55768
   7  19   1 52.7229 1.40305
  -9 -19  -1 59.5203 1.59187
   9  19   1 60.8440 1.41254
 -11 -19  -1 2.15611 0.37369
  11  19   1 1.86818 0.24768
 -13 -19  -1 59.5306 1.46133
  13  19   1 62.3541 1.39296
 -15 -19  -1 26.6829 0.90977
  15  19   1 26.5693 1.09059
 -17 -19  -1 0.69679 0.32034
  17  19   1 1.49257 0.42300
 -19 -19  -1 2.77717 0.43830
  19  19   1 2.50314 0.52802
 -21 -19  -1 2.53988 0.57299
  21  19   1 3.49412 0.66753
  20 -20  -1 0.49109 0.94499
 -20  20   1 2.13953 0.74315
  18 -20  -1 11.5306 1.01184
 -18  20   1 11.8982 0.87980
  16 -20  -1 2.47697 0.61293
 -16  20   1 3.69179 0.44784
  14 -20  -1 0.69220 0.26843
 -14  20   1 0.58028 0.31132
  12 -20  -1 9.15808 0.50241
 -12  20   1 9.44055 0.66738
  10 -20  -1 1.84303 0.38301
 -10  20   1 1.39509 0.43708
   8 -20  -1 17.4904 0.81324
  -8  20   1 15.5036 0.86097
   6 -20  -1 8.95183 0.51129
  -6  20   1 9.40182 0.52015
   4 -20  -1 38.5646 1.05270
  -4  20   1 39.2334 1.37308
   2 -20  -1 27.5188 1.08304
  -2  20   1 26.9607 1.00103
   0 -20  -1 48.9689 1.43064
   0  20   1 49.2406 1.56146
  -2 -20  -1 1.79850 0.31010
   2  20   1 2.57623 0.34299
  -4 -20  -1 7.67463 0.55977
   4  20   1 8.45572 0.61942
  -6 -20  -1 10.9354 0.68259
   6  20   1 11.7947 0.57682
  -8 -20  -1 28.0762 1.04108
   8  20   1 29.7956 0.83340
 -10 -20  -1 2.18727 0.37256
  10  20   1 2.26682 0.37325
 -12 -20  -1 6.96384 0.52494
  12  20   1 7.03490 0.71739
 -14 -20  -1 18.3297 1.05181
  14  20   1 20.1764 1.00625
 -16 -20  -1 11.5204 0.93231
  16  20   1 11.7661 1.23146
 -18 -20  -1 33.9948 1.38581
  18  20   1 36.3978 1.52169
 -20 -20  -1 27.8282 1.28869
  20  20   1 29.2247 1.87653
  19 -21  -1 0.50556 0.90538
 -19  21   1 0.54095 1.02017
  17 -21  -1 5.68854 0.79696
 -17  21   1 6.72879 0.82629
  15 -21  -1 7.64063 0.86787
 -15  21   1 8.77223 0.69970
  13 -21  -1 12.8612 0.71209
 -13  21   1 14.5735 0.81590
  11 -21  -1 10.3399 0.57314
 -11  21   1 9.62796 0.68338
   9 -21  -1 22.4251 0.92971
  -9  21   1 23.1528 0.99537
   7 -21  -1 0.13301 0.29419
  -7  21   1 0.36772 0.31689
   5 -21  -1 4.03176 0.47968
  -5  21   1 4.53129 0.46948
   3 -21  -1 1.31677 0.39367
  -3  21   1 0.76645 0.35015
   1 -21  -1 1.52164 0.32545
  -1  21   1 1.40157 0.34689
  -1 -21  -1 9.46399 0.52231
   1  21   1 9.32841 0.51277
  -3 -21  -1 37.7792 1.20195
   3  21   1 38.6679 1.16993
  -5 -21  -1 23.6514 0.83896
   5  21   1 23.4601 0.87372
  -7 -21  -1 1.35457 0.38923
   7  21   1 0.64800 0.29771
  -9 -21  -1 11.2142 0.65714
   9  21   1 12.7066 0.78209
 -11 -21  -1 11.1103 0.76522
  11  21   1 11.8643 0.82328
 -13 -21  -1 7.09723 0.73461
  13  21   1 11.3445 0.89337
 -15 -21  -1 58.5247 1.87693
  15  21   1 66.4256 2.49462
 -17 -21  -1 16.4025 1.23290
  17  21   1 20.5192 1.00792
 -19 -21  -1 1.71336 0.53499
  19  21   1 0.72353 0.64526
  16 -22  -1 7.40510 0.85414
 -16  22   1 6.53685 0.82837
  14 -22  -1 11.9444 1.01392
 -14  22   1 11.4165 0.81491
  12 -22  -1 11.1264 0.67187
 -12  22   1 13.2882 0.74538
  10 -22  -1 3.32845 0.41994
 -10  22   1 3.50382 0.43752
   8 -22  -1 8.05662 0.60019
  -8  22   1 7.64024 0.60642
   6 -22  -1 0.42857 0.25581
  -6  22   1 1.35748 0.38077
   4 -22  -1 2.22926 0.28802
  -4  22   1 2.23563 0.37214
   2 -22  -1 13.8366 0.55539
  -2  22   1 14.0563 0.57827
   0 -22  -1 11.0272 0.57325
   0  22   1 11.5796 0.56597
  -2 -22  -1 18.0429 0.69094
   2  22   1 18.1136 0.79829
  -4 -22  -1 5.09970 0.41950
   4  22   1 4.40003 0.44560
  -6 -22  -1 22.0783 0.95051
   6  22   1 21.3057 0.79556
  -8 -22  -1 28.0588 1.00979
   8  22   1 27.6496 0.91498
 -10 -22  -1 0.67422 0.34778
  10  22   1 1.39838 0.74052
 -12 -22  -1 7.78108 0.84091
  12  22   1 8.93343 0.81926
 -14 -22  -1 12.6685 1.18842
  14  22   1 14.0788 1.18495
 -16 -22  -1 17.5516 1.26006
  16  22   1 19.3981 1.07935
  15 -23  -1 5.75256 1.22569
 -15  23   1 7.19988 0.69619
  13 -23  -1 0.35601 0.38271
 -13  23   1 1.00928 0.44569
  11 -23  -1 28.6971 1.29381
 -11  23   1 28.2728 1.26234
   9 -23  -1 27.9365 1.03293
  -9  23   1 28.8134 1.06953
   7 -23  -1 0.80160 0.32325
  -7  23   1 1.23893 0.41852
   5 -23  -1 6.28701 0.43844
  -5  23   1 5.99911 0.57644
   3 -23  -1 6.33467 0.41090
  -3  23   1 6.38534 0.42919
   1 -23  -1 0.40340 0.23804
  -1  23   1 0.81812 0.29189
  -1 -23  -1 18.2342 0.67974
   1  23   1 17.6813 0.73493
  -3 -23  -1 9.89678 0.53851
   3  23   1 10.2016 0.57164
  -5 -23  -1 1.96416 0.40449
   5  23   1 1.94043 0.33603
  -7 -23  -1 6.33377 0.57566
   7  23   1 6.72920 0.55464
  -9 -23  -1 9.37989 0.64036
   9  23   1 9.63204 0.67352
 -11 -23  -1 0.31777 0.32794
  11  23   1 0.48340 0.52997
 -13 -23  -1 6.19901 0.77360
  13  23   1 8.27555 0.87195
 -15 -23  -1 6.36783 0.86884
  15  23   1 6.59142 0.92881
  14 -24  -1 4.21362 0.67671
 -14  24   1 3.87103 0.70064
  12 -24  -1 5.07866 0.58748
 -12  24   1 4.62369 0.59790
  10 -24  -1 3.36659 0.48533
 -10  24   1 3.75936 0.56020
   8 -24  -1 2.79138 0.50600
  -8  24   1 2.89890 0.54582
   6 -24  -1 3.81359 0.45282
  -6  24   1 5.09481 0.62814
   4 -24  -1 13.8311 0.63626
  -4  24   1 15.2774 0.96254
   2 -24  -1 5.25047 0.44305
  -2  24   1 5.11381 0.48259
   0 -24  -1 8.89150 0.59356
   0  24   1 8.30756 0.59358
  -2 -24  -1 19.9850 0.74898
   2  24   1 18.5336 0.89896
  -4 -24  -1 3.88873 0.41299
   4  24   1 2.65720 0.39754
  -6 -24  -1 4.20727 0.51771
   6  24   1 4.91800 0.48163
  -8 -24  -1 11.9552 0.80502
   8  24   1 14.8760 0.87214
 -10 -24  -1 6.21909 0.62860
  10  24   1 5.37574 0.55142
 -12 -24  -1 4.60059 0.68043
  12  24   1 4.17757 0.53107
 -14 -24  -1 13.1692 1.25319
  14  24   1 11.7735 1.18920
  11 -25  -1 15.6753 1.16953
 -11  25   1 16.1727 1.22942
   9 -25  -1 9.03083 0.72462
  -9  25   1 8.44741 0.90974
   7 -25  -1 4.81382 0.58938
  -7  25   1 4.15948 0.62019
   5 -25  -1 44.8979 1.47898
  -5  25   1 43.5124 1.63544
   3 -25  -1 2.09071 0.43290
  -3  25   1 1.35127 0.49596
   1 -25  -1 7.67357 0.63476
  -1  25   1 6.83988 0.59420
  -1 -25  -1 4.34353 0.58257
   1  25   1 3.83514 0.46859
  -3 -25  -1 5.77339 0.57961
   3  25   1 4.62665 0.53335
  -5 -25  -1 27.1060 1.28947
   5  25   1 24.4850 0.97198
  -7 -25  -1 22.7969 1.70448
   7  25   1 28.3252 1.15304
  -9 -25  -1 11.3265 0.80045
   9  25   1 9.84925 0.72002
 -11 -25  -1 2.80383 0.56055
  11  25   1 3.51098 0.85799
   8 -26  -1 3.58984 0.57033
  -8  26   1 5.00207 0.63415
   6 -26  -1 2.91829 0.85517
  -6  26   1 1.19757 0.68608
   4 -26  -1 3.17351 0.52707
  -4  26   1 2.68926 0.55505
   2 -26  -1 10.7975 0.75117
  -2  26   1 11.5961 0.87100
   0 -26  -1 1.04987 0.39602
   0  26   1 1.12533 0.42246
  -2 -26  -1 16.2634 1.14343
   2  26   1 16.0184 1.02868
  -4 -26  -1 10.9285 1.12344
   4  26   1 15.3079 0.95864
  -6 -26  -1 12.8267 0.92905
   6  26   1 12.7508 0.81907
  -8 -26  -1 1.83875 0.57599
   8  26   1 0.29578 0.42283
  -1  27   1 1.88461 0.70782
  -1 -27  -1 19.7161 1.56469
   1  27   1 16.8031 1.70722
  30   0  -2 9.06400 1.03677
 -30   0   2 9.21646 1.02291
  28   0  -2 32.7198 2.44273
 -28   0   2 33.6024 2.08205
  26   0  -2 174.925 5.07813
 -26   0   2 166.152 4.70745
  24   0  -2 89.1505 2.84275
 -24   0   2 88.1655 2.89605
  22   0  -2 105.471 3.17919
 -22   0   2 100.390 3.04229
  20   0  -2 41.3812 1.56204
 -20   0   2 42.8957 1.57076
  18   0  -2 313.850 8.02523
 -18   0   2 295.921 7.40865
  16   0  -2 87.2113 2.55183
 -16   0   2 84.9333 2.20156
  14   0  -2 262.604 6.69742
 -14   0   2 246.421 5.64347
  12   0  -2 93.9076 2.31220
 -12   0   2 91.1597 2.03086
  10   0  -2 287.009 5.53125
 -10   0   2 281.696 4.70937
   8   0  -2 6.14710 0.27629
  -8   0   2 5.14742 0.22893
   6   0  -2 8267.21 286.365
  -6   0   2 8438.63 317.559
   4   0  -2 4707.09 251.424
  -4   0   2 4487.63 165.555
   2   0  -2 486.181 6.34241
  -2   0   2 480.295 8.94746
   0   0  -2 2312.45 59.7411
   0   0   2 2181.77 65.6266
  -2   0  -2 4300.83 128.920
  -4   0  -2 2817.97 85.7108
   4   0   2 2960.75 102.834
  -6   0  -2 2096.33 44.5293
   6   0   2 2155.57 67.3311
  -8   0  -2 2298.82 35.8336
   8   0   2 2450.51 46.0149
 -10   0  -2 302.461 5.00452
  10   0   2 323.215 5.89518
 -12   0  -2 20.3885 0.62307
  12   0   2 20.9776 0.76902
 -14   0  -2 152.397 3.52107
  14   0   2 163.939 4.28856
 -16   0  -2 104.302 2.63005
  16   0   2 96.0001 3.19615
 -18   0  -2 164.091 5.08801
  18   0   2 188.117 5.54886
 -20   0  -2 2.56654 0.47526
  20   0   2 3.00737 0.44320
 -22   0  -2 111.762 3.76327
  22   0   2 124.530 3.55739
 -24   0  -2 44.7106 1.80217
  24   0   2 48.8039 1.99274
 -26   0  -2 32.0507 1.50740
  26   0   2 34.8035 1.45253
 -28   0  -2 2.36205 0.62395
  28   0   2 2.77591 0.54379
 -30   0  -2 14.4180 1.30331
  30   0   2 21.2221 2.13590
  29  -1  -2 15.7316 0.99860
 -29   1   2 21.5056 1.15178
  27  -1  -2 9.91941 0.77708
 -27   1   2 10.0637 0.74889
  25  -1  -2 4.58880 0.52285
 -25   1   2 3.83413 0.53292
  23  -1  -2 23.3061 0.90935
 -23   1   2 21.3733 0.80350
  21  -1  -2 21.2082 0.75748
 -21   1   2 21.3004 0.74918
  19  -1  -2 12.4141 0.60036
 -19   1   2 12.6761 0.57112
  17  -1  -2 44.4587 1.09361
 -17   1   2 44.9101 1.01837
  15  -1  -2 44.0353 1.08032
 -15   1   2 42.5178 0.91424
  13  -1  -2 51.9132 1.09466
 -13   1   2 50.4123 0.96154
  11  -1  -2 13.1028 0.38039
 -11   1   2 12.4485 0.33570
   9  -1  -2 72.5313 1.07750
  -9   1   2 73.1547 0.95397
   7  -1  -2 195.938 2.82997
  -7   1   2 190.418 2.45412
   5  -1  -2 90.3578 1.22786
  -5   1   2 91.3574 1.33461
   3  -1  -2 43.8067 0.57901
  -3   1   2 42.9244 0.56014
   1  -1  -2 0.30536 0.02731
  -1   1   2 0.32272 0.02722
  -1  -1  -2 18.5654 0.24276
   1   1   2 19.1279 0.29228
  -3  -1  -2 44.5777 0.52901
   3   1   2 46.3815 0.63173
  -5  -1  -2 8.45137 0.16477
   5   1   2 8.51845 0.18131
  -7  -1  -2 128.339 1.61428
   7   1   2 134.811 1.64861
  -9  -1  -2 32.9751 0.53906
   9   1   2 34.9146 0.54498
 -11  -1  -2 16.9375 0.36168
  11   1   2 18.0403 0.47792
 -13  -1  -2 9.72604 0.34439
  13   1   2 10.8549 0.40062
 -15  -1  -2 56.8602 1.14492
  15   1   2 65.8183 1.51133
 -17  -1  -2 1.95558 0.28681
  17   1   2 1.72207 0.26835
 -19  -1  -2 1.20011 0.35635
  19   1   2 1.43624 0.29988
 -21  -1  -2 20.3699 0.87876
  21   1   2 22.4517 0.81291
 -23  -1  -2 12.8527 0.70869
  23   1   2 14.0939 0.62075
 -25  -1  -2 10.1474 0.65881
  25   1   2 12.1044 0.60647
 -27  -1  -2 1.02616 0.34475
  27   1   2 0.64051 0.32133
 -29  -1  -2 0.98426 0.40923
  29   1   2 2.21123 0.60783
  30  -2  -2 28.6007 1.39107
 -30   2   2 27.0022 2.58547
  28  -2  -2 23.8628 1.47369
 -28   2   2 26.1291 1.64703
  26  -2  -2 58.4186 1.74152
 -26   2   2 56.1958 1.63975
  24  -2  -2 15.8803 0.80452
 -24   2   2 13.8667 0.87275
  22  -2  -2 105.208 2.29711
 -22   2   2 101.297 2.51019
  20  -2  -2 19.1067 0.73285
 -20   2   2 18.1305 0.67412
  18  -2  -2 34.5683 0.88885
 -18   2   2 33.6766 0.84186
  16  -2  -2 14.4630 0.50799
 -16   2   2 14.2976 0.48247
  14  -2  -2 341.284 6.05750
 -14   2   2 318.891 4.94447
  12  -2  -2 203.566 3.31467
 -12   2   2 197.953 2.91582
  10  -2  -2 447.144 6.07790
 -10   2   2 439.068 5.43925
   8  -2  -2 1511.15 17.9163
  -8   2   2 1484.21 15.7906
   6  -2  -2 1816.92 21.8157
  -6   2   2 1811.88 19.7926
   4  -2  -2 9999.99 212.965
  -4   2   2 9822.77 232.823
   2  -2  -2 1117.94 17.2014
  -2   2   2 1048.04 15.1140
   0  -2  -2 1845.45 43.9610
   0   2   2 1876.68 48.6458
  -2  -2  -2 4659.22 90.5747
   2   2   2 4934.80 110.497
  -4  -2  -2 2564.77 52.9161
   4   2   2 2642.90 70.3945
  -6  -2  -2 793.218 8.44708
   6   2   2 849.534 8.97750
  -8  -2  -2 548.702 6.16041
   8   2   2 573.919 6.44957
 -10  -2  -2 61.5424 0.91083
  10   2   2 65.4094 1.03599
 -12  -2  -2 700.302 8.22235
  12   2   2 730.285 9.95793
 -14  -2  -2 78.0931 1.43515
  14   2   2 84.3566 1.71841
 -16  -2  -2 24.3941 0.71217
  16   2   2 26.2103 0.81708
 -18  -2  -2 13.6821 0.71328
  18   2   2 16.4339 0.70378
 -20  -2  -2 24.0878 0.91395
  20   2   2 29.6586 1.02442
 -22  -2  -2 54.6426 2.00596
  22   2   2 58.6036 1.43468
 -24  -2  -2 14.1451 0.74082
  24   2   2 16.9871 0.66296
 -26  -2  -2 9.97687 0.63928
  26   2   2 10.4599 0.57048
 -28  -2  -2 27.7048 1.07318
  28   2   2 26.4843 1.23197
 -30  -2  -2 18.5552 0.97473
  30   2   2 20.6698 1.54493
  29  -3  -2 0.11053 1.13652
 -29   3   2 0.97356 1.30561
  27  -3  -2 7.64622 0.84168
 -27   3   2 9.27905 1.05747
  25  -3  -2 5.11831 0.57200
 -25   3   2 5.17294 0.60227
  23  -3  -2 60.3034 1.52237
 -23   3   2 57.8061 1.36166
  21  -3  -2 25.4216 0.78587
 -21   3   2 23.2095 0.76597
  19  -3  -2 35.7971 0.93557
 -19   3   2 36.4794 0.89920
  17  -3  -2 8.51462 0.42569
 -17   3   2 8.33312 0.39865
  15  -3  -2 51.6887 1.18682
 -15   3   2 50.3385 1.12999
  13  -3  -2 43.3784 0.91218
 -13   3   2 41.3548 0.91223
  11  -3  -2 0.92483 0.13747
 -11   3   2 0.75353 0.13203
   9  -3  -2 52.5132 0.85464
  -9   3   2 52.7918 0.78327
   7  -3  -2 57.8418 0.80300
  -7   3   2 58.3116 0.79821
   5  -3  -2 109.901 1.35518
  -5   3   2 108.654 1.35853
   3  -3  -2 66.6824 0.92261
  -3   3   2 68.9740 0.84147
   1  -3  -2 66.7364 0.84481
  -1   3   2 70.1576 0.88596
  -1  -3  -2 58.1071 0.75146
   1   3   2 59.5553 0.71188
  -3  -3  -2 149.040 1.70580
   3   3   2 153.053 1.77326
  -5  -3  -2 67.3541 0.93318
   5   3   2 72.5383 0.94688
  -7  -3  -2 1.54888 0.10326
   7   3   2 1.64748 0.09784
  -9  -3  -2 74.9643 1.10670
   9   3   2 82.1893 1.21990
 -11  -3  -2 53.0462 0.83702
  11   3   2 58.0962 1.04863
 -13  -3  -2 32.3807 0.71182
  13   3   2 34.8099 0.73982
 -15  -3  -2 109.160 2.04158
  15   3   2 120.755 2.21487
 -17  -3  -2 39.9216 1.22364
  17   3   2 45.8368 1.23610
 -19  -3  -2 12.8896 0.73769
  19   3   2 13.7911 0.67672
 -21  -3  -2 8.84242 0.75267
  21   3   2 11.5438 0.53693
 -23  -3  -2 38.1521 1.22129
  23   3   2 41.1107 1.11541
 -25  -3  -2 1.32917 0.39205
  25   3   2 0.92155 0.28054
 -27  -3  -2 30.3700 1.05346
  27   3   2 35.2993 1.19855
 -29  -3  -2 2.40721 0.51925
  29   3   2 1.69723 0.52974
  30  -4  -2 15.3081 1.09890
 -30   4   2 14.3136 1.48205
  28  -4  -2 12.0449 1.19818
 -28   4   2 15.6750 1.46235
  26  -4  -2 25.6134 1.15056
 -26   4   2 23.5973 1.19129
  24  -4  -2 10.7588 0.59345
 -24   4   2 9.55741 0.59188
  22  -4  -2 6.74880 0.47362
 -22   4   2 6.81414 0.48100
  20  -4  -2 125.958 2.59702
 -20   4   2 119.871 2.19429
  18  -4  -2 10.2899 0.48927
 -18   4   2 9.55900 0.44456
  16  -4  -2 28.1775 0.81044
 -16   4   2 26.2705 0.67143
  14  -4  -2 130.501 2.30417
 -14   4   2 125.097 2.30261
  12  -4  -2 86.4660 1.42908
 -12   4   2 82.9831 1.42420
  10  -4  -2 98.4115 1.45929
 -10   4   2 97.4788 1.53250
   8  -4  -2 284.114 3.19149
  -8   4   2 284.406 3.54113
   6  -4  -2 1237.77 14.3449
  -6   4   2 1222.51 13.8743
   4  -4  -2 3240.52 79.1380
  -4   4   2 3327.58 81.0809
   2  -4  -2 2388.54 53.7679
  -2   4   2 2320.13 56.8128
   0  -4  -2 613.420 6.32248
   0   4   2 638.492 6.76188
  -2  -4  -2 287.572 3.09449
   2   4   2 297.851 3.26351
  -4  -4  -2 765.238 9.26590
   4   4   2 811.753 8.75154
  -6  -4  -2 324.703 3.91627
   6   4   2 334.686 3.47893
  -8  -4  -2 355.657 4.05799
   8   4   2 367.863 4.33439
 -10  -4  -2 634.566 7.59189
  10   4   2 672.712 8.54927
 -12  -4  -2 115.938 1.97904
  12   4   2 119.876 2.05450
 -14  -4  -2 134.014 2.42498
  14   4   2 143.701 2.47080
 -16  -4  -2 93.7627 1.81430
  16   4   2 108.159 2.05136
 -18  -4  -2 1.76224 0.53538
  18   4   2 2.14418 0.31333
 -20  -4  -2 2.42091 0.43917
  20   4   2 3.08235 0.32584
 -22  -4  -2 27.6521 0.96269
  22   4   2 29.1733 0.91599
 -24  -4  -2 37.8108 1.08064
  24   4   2 42.5612 1.15793
 -26  -4  -2 4.44548 0.46704
  26   4   2 6.57801 0.53747
 -28  -4  -2 19.4868 1.01544
  28   4   2 21.4567 1.16146
  29  -5  -2 13.2951 0.84534
 -29   5   2 12.7428 0.93355
  27  -5  -2 3.71653 0.44232
 -27   5   2 4.52960 0.55173
  25  -5  -2 7.57167 0.52275
 -25   5   2 6.45863 0.50905
  23  -5  -2 8.61597 0.54354
 -23   5   2 8.84275 0.49792
  21  -5  -2 3.07603 0.42061
 -21   5   2 2.67406 0.35208
  19  -5  -2 11.1144 0.62337
 -19   5   2 11.2010 0.51309
  17  -5  -2 63.4457 1.56449
 -17   5   2 62.2650 1.52586
  15  -5  -2 21.2940 0.67433
 -15   5   2 19.4347 0.62253
  13  -5  -2 70.8487 1.26631
 -13   5   2 65.9288 1.41056
  11  -5  -2 113.846 1.74379
 -11   5   2 109.730 1.91201
   9  -5  -2 8.51501 0.24427
  -9   5   2 7.81687 0.26087
   7  -5  -2 137.735 1.78913
  -7   5   2 136.227 1.69847
   5  -5  -2 33.9255 0.51729
  -5   5   2 33.5717 0.50023
   3  -5  -2 70.6053 0.93204
  -3   5   2 71.7079 0.91194
   1  -5  -2 13.5487 0.20583
  -1   5   2 13.9996 0.22078
  -1  -5  -2 10.8093 0.17731
   1   5   2 11.1787 0.19572
  -3  -5  -2 10.2317 0.18245
   3   5   2 10.6368 0.21111
  -5  -5  -2 34.3763 0.54462
   5   5   2 36.7765 0.54767
  -7  -5  -2 279.563 3.40676
   7   5   2 293.342 3.13885
  -9  -5  -2 260.074 3.35043
   9   5   2 274.497 3.71661
 -11  -5  -2 14.7953 0.37852
  11   5   2 15.5024 0.41982
 -13  -5  -2 45.8829 0.99059
  13   5   2 48.3415 0.96234
 -15  -5  -2 24.0167 0.60933
  15   5   2 26.7977 0.65318
 -17  -5  -2 3.84739 0.33528
  17   5   2 4.47381 0.29497
 -19  -5  -2 35.7343 0.95122
  19   5   2 40.3635 0.97132
 -21  -5  -2 40.6285 1.09201
  21   5   2 44.3895 1.13496
 -23  -5  -2 11.9281 0.66894
  23   5   2 14.1400 0.60875
 -25  -5  -2 4.28672 0.43612
  25   5   2 5.68840 0.44794
 -27  -5  -2 2.41056 0.42413
  27   5   2 2.79646 0.47982
 -29  -5  -2 22.6466 1.33165
  29   5   2 30.4208 1.61332
  28  -6  -2 0.58879 0.40433
 -28   6   2 1.27628 0.38271
  26  -6  -2 18.1489 0.77769
 -26   6   2 16.4104 0.77780
  24  -6  -2 36.4069 1.09447
 -24   6   2 32.3802 1.08433
  22  -6  -2 33.3821 1.02434
 -22   6   2 30.7748 0.95315
  20  -6  -2 26.1128 0.97323
 -20   6   2 25.5358 0.84130
  18  -6  -2 137.641 2.76951
 -18   6   2 131.014 2.64964
  16  -6  -2 6.71530 0.40973
 -16   6   2 6.82380 0.41077
  14  -6  -2 244.726 4.52707
 -14   6   2 235.727 4.68604
  12  -6  -2 608.310 9.11533
 -12   6   2 596.245 10.9788
  10  -6  -2 113.316 1.72254
 -10   6   2 110.382 2.00094
   8  -6  -2 106.678 1.62282
  -8   6   2 105.100 1.59810
   6  -6  -2 375.693 4.23254
  -6   6   2 372.701 4.57140
   4  -6  -2 1652.55 18.5751
  -4   6   2 1628.50 18.5354
   2  -6  -2 21.5047 0.32720
  -2   6   2 22.3230 0.38791
   0  -6  -2 75.4316 1.00519
   0   6   2 75.5338 1.05122
  -2  -6  -2 506.290 5.90489
   2   6   2 526.852 6.10713
  -4  -6  -2 4.61901 0.12150
   4   6   2 5.08350 0.13889
  -6  -6  -2 807.984 8.87121
   6   6   2 829.281 9.00169
  -8  -6  -2 320.890 4.11232
   8   6   2 337.033 4.23669
 -10  -6  -2 64.2057 1.09667
  10   6   2 69.7274 1.19834
 -12  -6  -2 106.502 1.86605
  12   6   2 113.007 1.95681
 -14  -6  -2 257.942 4.59762
  14   6   2 288.999 4.72066
 -16  -6  -2 45.1009 0.93109
  16   6   2 52.5527 1.12044
 -18  -6  -2 134.559 2.50659
  18   6   2 153.717 2.93973
 -20  -6  -2 42.7965 1.08803
  20   6   2 45.5017 1.06386
 -22  -6  -2 59.5913 1.42349
  22   6   2 67.4730 1.54588
 -24  -6  -2 11.1109 0.64920
  24   6   2 13.9215 0.60895
 -26  -6  -2 15.3963 0.78187
  26   6   2 15.2268 0.79336
 -28  -6  -2 13.1307 0.86841
  28   6   2 14.1626 0.88173
  29  -7  -2 0.37374 0.45436
 -29   7   2 0.07748 0.44520
  27  -7  -2 2.08645 0.40333
 -27   7   2 1.96964 0.44709
  25  -7  -2 3.07660 0.40582
 -25   7   2 3.54140 0.41569
  23  -7  -2 10.4313 0.62988
 -23   7   2 9.53261 0.52069
  21  -7  -2 17.5697 0.77177
 -21   7   2 16.3053 0.71757
  19  -7  -2 1.68741 0.36426
 -19   7   2 2.05582 0.31891
  17  -7  -2 14.5776 0.54197
 -17   7   2 14.6113 0.62682
  15  -7  -2 99.0268 2.44553
 -15   7   2 96.9042 2.18439
  13  -7  -2 2.46903 0.23889
 -13   7   2 2.07196 0.27191
  11  -7  -2 26.7802 0.62114
 -11   7   2 25.6098 0.66367
   9  -7  -2 15.9779 0.39665
  -9   7   2 16.2068 0.41353
   7  -7  -2 23.3232 0.50104
  -7   7   2 23.3041 0.46859
   5  -7  -2 34.5626 0.57143
  -5   7   2 35.4950 0.56128
   3  -7  -2 467.310 5.28975
  -3   7   2 476.699 6.02555
   1  -7  -2 186.799 2.26550
  -1   7   2 183.542 1.99349
  -1  -7  -2 98.7749 1.24240
   1   7   2 102.122 1.20156
  -3  -7  -2 122.944 1.54551
   3   7   2 125.298 1.45180
  -5  -7  -2 316.255 3.95098
   5   7   2 334.545 4.06803
  -7  -7  -2 72.5184 1.18346
   7   7   2 75.2144 1.31976
  -9  -7  -2 23.6025 0.55171
   9   7   2 25.1670 0.57208
 -11  -7  -2 68.9825 1.20415
  11   7   2 74.9163 1.26463
 -13  -7  -2 66.7313 1.52403
  13   7   2 75.1351 1.30146
 -15  -7  -2 1.85007 0.30742
  15   7   2 2.16446 0.20172
 -17  -7  -2 7.06425 0.35674
  17   7   2 7.68878 0.35541
 -19  -7  -2 11.8395 0.51342
  19   7   2 12.1300 0.43574
 -21  -7  -2 10.7487 0.63386
  21   7   2 10.7107 0.50258
 -23  -7  -2 6.42435 0.50101
  23   7   2 6.97906 0.42827
 -25  -7  -2 49.4465 1.37200
  25   7   2 54.7763 1.65963
 -27  -7  -2 7.76058 0.77147
  27   7   2 7.58598 0.63516
 -29  -7  -2 32.0577 1.81395
  29   7   2 34.0056 1.73146
  28  -8  -2 1.05991 0.40717
 -28   8   2 1.32668 0.44403
  26  -8  -2 23.0840 0.88639
 -26   8   2 23.0617 0.90020
  24  -8  -2 30.1201 0.98069
 -24   8   2 27.6788 1.00810
  22  -8  -2 20.6668 0.86218
 -22   8   2 19.0568 0.76117
  20  -8  -2 50.3033 1.27664
 -20   8   2 47.3734 1.25744
  18  -8  -2 78.4117 1.68132
 -18   8   2 76.6020 1.74064
  16  -8  -2 51.7501 1.32244
 -16   8   2 55.3046 1.35116
  14  -8  -2 174.108 3.32070
 -14   8   2 174.662 3.52470
  12  -8  -2 36.3082 0.87643
 -12   8   2 33.7049 0.90845
  10  -8  -2 41.2736 0.83461
 -10   8   2 40.4262 0.90750
   8  -8  -2 271.182 3.70732
  -8   8   2 259.139 3.85819
   6  -8  -2 4.79577 0.18920
  -6   8   2 4.58632 0.17149
   4  -8  -2 297.370 3.64070
  -4   8   2 300.039 4.05070
   2  -8  -2 53.4365 0.77349
  -2   8   2 56.1712 0.89436
   0  -8  -2 1067.49 11.8020
   0   8   2 1077.78 11.9109
  -2  -8  -2 136.653 1.65260
   2   8   2 139.931 1.59692
  -4  -8  -2 140.355 1.97019
   4   8   2 143.196 2.07354
  -6  -8  -2 118.832 1.90696
   6   8   2 126.390 1.91788
  -8  -8  -2 89.6105 1.40614
   8   8   2 89.9696 1.58347
 -10  -8  -2 34.6154 0.69048
  10   8   2 36.1335 0.80268
 -12  -8  -2 120.716 2.31537
  12   8   2 128.622 2.17449
 -14  -8  -2 75.5802 1.72449
  14   8   2 84.0265 1.37391
 -16  -8  -2 36.6233 0.96624
  16   8   2 39.9993 0.76336
 -18  -8  -2 28.3873 0.76275
  18   8   2 30.9665 0.75317
 -20  -8  -2 15.4889 0.61577
  20   8   2 17.4952 0.66456
 -22  -8  -2 8.17897 0.54482
  22   8   2 8.72802 0.47771
 -24  -8  -2 22.9458 0.91379
  24   8   2 26.7571 1.02216
 -26  -8  -2 33.3660 1.51494
  26   8   2 36.5022 1.59811
 -28  -8  -2 17.8859 1.31163
  28   8   2 23.6691 1.52438
  27  -9  -2 8.68288 0.66682
 -27   9   2 9.45563 0.67130
  25  -9  -2 19.7697 0.81771
 -25   9   2 19.9909 0.82751
  23  -9  -2 4.91522 0.42504
 -23   9   2 4.86447 0.46762
  21  -9  -2 13.4255 0.69087
 -21   9   2 11.7787 0.60461
  19  -9  -2 0.76686 0.21250
 -19   9   2 0.80257 0.34986
  17  -9  -2 33.8516 0.92007
 -17   9   2 32.2984 1.00504
  15  -9  -2 120.963 2.51028
 -15   9   2 122.376 2.70282
  13  -9  -2 7.54819 0.39026
 -13   9   2 8.06727 0.59919
  11  -9  -2 36.9039 0.85402
 -11   9   2 35.0592 1.02844
   9  -9  -2 22.1308 0.58332
  -9   9   2 23.0033 0.56975
   7  -9  -2 120.851 1.76062
  -7   9   2 117.737 1.73464
   5  -9  -2 39.5016 0.67410
  -5   9   2 40.1912 0.69650
   3  -9  -2 135.163 1.76040
  -3   9   2 136.925 2.05435
   1  -9  -2 152.816 2.04627
  -1   9   2 155.550 2.04915
  -1  -9  -2 28.7810 0.53659
   1   9   2 29.7981 0.47192
  -3  -9  -2 220.098 3.32686
   3   9   2 225.854 2.90126
  -5  -9  -2 58.9733 1.13027
   5   9   2 62.2809 1.08472
  -7  -9  -2 89.8952 1.51307
   7   9   2 96.3688 1.57732
  -9  -9  -2 33.1367 0.66475
   9   9   2 35.4038 0.81552
 -11  -9  -2 111.913 2.01649
  11   9   2 126.279 2.11721
 -13  -9  -2 34.1147 0.93497
  13   9   2 38.2084 0.78402
 -15  -9  -2 27.5034 0.81329
  15   9   2 29.1560 0.66280
 -17  -9  -2 48.4222 1.20236
  17   9   2 54.1043 1.02755
 -19  -9  -2 7.75012 0.46152
  19   9   2 7.74198 0.28689
 -21  -9  -2 9.79884 0.51007
  21   9   2 10.7487 0.45562
 -23  -9  -2 1.48639 0.38944
  23   9   2 1.81607 0.41838
 -25  -9  -2 4.14029 0.62682
  25   9   2 2.80346 0.64206
 -27  -9  -2 16.8339 1.08584
  27   9   2 16.0792 1.24134
  28 -10  -2 1.48291 0.51818
 -28  10   2 0.90715 0.54598
  26 -10  -2 10.7028 0.79930
 -26  10   2 10.3409 0.66526
  24 -10  -2 10.6039 0.61827
 -24  10   2 10.9684 0.66059
  22 -10  -2 15.6386 0.82280
 -22  10   2 14.1672 0.66684
  20 -10  -2 46.9143 1.41028
 -20  10   2 45.6982 1.21702
  18 -10  -2 22.8468 0.83799
 -18  10   2 20.3361 0.83077
  16 -10  -2 12.0892 0.52157
 -16  10   2 13.5022 0.77682
  14 -10  -2 603.559 10.0358
 -14  10   2 566.300 12.7527
  12 -10  -2 167.163 3.26756
 -12  10   2 167.162 3.34260
  10 -10  -2 39.6177 0.93709
 -10  10   2 39.4823 0.99211
   8 -10  -2 13.9266 0.45091
  -8  10   2 13.1542 0.35550
   6 -10  -2 130.883 2.41122
  -6  10   2 134.678 2.05409
   4 -10  -2 249.001 3.80041
  -4  10   2 256.860 4.06581
   2 -10  -2 144.905 2.02147
  -2  10   2 152.641 2.14388
   0 -10  -2 105.599 1.65411
   0  10   2 109.353 1.63713
  -2 -10  -2 528.015 7.90907
   2  10   2 542.364 6.54370
  -4 -10  -2 192.705 2.75516
   4  10   2 200.081 2.64147
  -6 -10  -2 79.4379 1.52073
   6  10   2 87.1355 1.45260
  -8 -10  -2 69.8178 1.24540
   8  10   2 73.3787 1.32840
 -10 -10  -2 27.2571 0.70683
  10  10   2 29.7301 0.73465
 -12 -10  -2 132.837 2.72329
  12  10   2 143.780 2.39841
 -14 -10  -2 11.6284 0.53295
  14  10   2 11.4839 0.37105
 -16 -10  -2 30.1470 0.85320
  16  10   2 34.1318 0.80758
 -18 -10  -2 17.2851 0.71984
  18  10   2 18.3557 0.51306
 -20 -10  -2 9.80031 0.57955
  20  10   2 11.1807 0.49351
 -22 -10  -2 10.9295 0.66452
  22  10   2 12.6490 0.63584
 -24 -10  -2 14.3575 0.89208
  24  10   2 16.0907 1.14908
 -26 -10  -2 8.39128 0.84858
  26  10   2 8.78543 0.88901
 -28 -10  -2 22.4233 1.48485
  28  10   2 23.6039 1.58015
  27 -11  -2 35.6980 1.43528
 -27  11   2 35.2891 1.38145
  25 -11  -2 12.0943 0.75500
 -25  11   2 12.0763 0.77627
  23 -11  -2 32.9259 1.03184
 -23  11   2 28.5596 1.01373
  21 -11  -2 1.27196 0.36365
 -21  11   2 2.10368 0.34372
  19 -11  -2 10.2783 0.64645
 -19  11   2 10.0247 0.65265
  17 -11  -2 288.587 5.41201
 -17  11   2 272.944 5.36494
  15 -11  -2 96.3952 2.03072
 -15  11   2 97.3259 2.33262
  13 -11  -2 129.403 2.56211
 -13  11   2 125.701 2.85153
  11 -11  -2 117.917 2.35559
 -11  11   2 120.936 2.32920
   9 -11  -2 8.06948 0.36679
  -9  11   2 8.00379 0.31886
   7 -11  -2 26.2794 0.63038
  -7  11   2 25.6684 0.52915
   5 -11  -2 107.031 2.02858
  -5  11   2 106.880 1.82950
   3 -11  -2 12.5378 0.37886
  -3  11   2 12.6432 0.35320
   1 -11  -2 212.702 3.12857
  -1  11   2 216.064 3.15904
  -1 -11  -2 1.58335 0.34085
   1  11   2 2.41095 0.13011
  -3 -11  -2 101.024 1.71364
   3  11   2 107.752 1.51880
  -5 -11  -2 48.7213 0.91174
   5  11   2 50.9760 0.92252
  -7 -11  -2 172.651 3.26734
   7  11   2 178.569 3.02916
  -9 -11  -2 41.6529 1.07023
   9  11   2 46.4941 1.23637
 -11 -11  -2 64.0244 1.41329
  11  11   2 72.2670 1.77479
 -13 -11  -2 2.20420 0.25591
  13  11   2 2.82797 0.21313
 -15 -11  -2 34.3958 0.99942
  15  11   2 36.7655 0.79815
 -17 -11  -2 9.53424 0.51800
  17  11   2 10.4742 0.37470
 -19 -11  -2 26.3256 0.97176
  19  11   2 27.5023 0.76352
 -21 -11  -2 11.8322 0.60233
  21  11   2 10.6593 0.57033
 -23 -11  -2 25.1541 1.06579
  23  11   2 28.7090 1.09080
 -25 -11  -2 0.81948 0.56947
  25  11   2 1.65910 0.58429
 -27 -11  -2 1.08220 0.85356
  27  11   2 1.65555 0.79732
  26 -12  -2 17.8285 1.02401
 -26  12   2 15.3396 0.89180
  24 -12  -2 1.96318 0.40131
 -24  12   2 2.15493 0.43413
  22 -12  -2 28.9162 1.06921
 -22  12   2 27.6026 0.97289
  20 -12  -2 26.1107 0.96471
 -20  12   2 22.8907 0.85286
  18 -12  -2 5.57452 0.64113
 -18  12   2 4.66224 0.53960
  16 -12  -2 59.0975 1.45548
 -16  12   2 55.1824 1.39989
  14 -12  -2 65.0713 1.51491
 -14  12   2 64.6357 1.54290
  12 -12  -2 228.478 4.29531
 -12  12   2 225.894 4.13275
  10 -12  -2 135.388 2.76374
 -10  12   2 132.230 2.51776
   8 -12  -2 223.880 4.10415
  -8  12   2 225.574 3.51727
   6 -12  -2 203.677 4.34348
  -6  12   2 201.726 3.73810
   4 -12  -2 3.37276 0.20686
  -4  12   2 3.74562 0.23331
   2 -12  -2 169.729 2.86460
  -2  12   2 173.885 2.81278
   0 -12  -2 73.7450 1.43488
   0  12   2 74.5892 1.29779
  -2 -12  -2 349.991 6.10198
   2  12   2 367.635 5.54432
  -4 -12  -2 13.8390 0.36958
   4  12   2 14.3748 0.38811
  -6 -12  -2 104.706 1.99040
   6  12   2 106.921 2.07902
  -8 -12  -2 75.9472 1.67903
   8  12   2 79.4644 1.52061
 -10 -12  -2 16.7896 0.55009
  10  12   2 19.0890 0.80372
 -12 -12  -2 26.7962 0.70678
  12  12   2 29.4157 0.90294
 -14 -12  -2 82.8224 1.65506
  14  12   2 89.2166 1.80259
 -16 -12  -2 9.69909 0.51033
  16  12   2 10.6941 0.40236
 -18 -12  -2 14.9344 0.68903
  18  12   2 15.2613 0.58445
 -20 -12  -2 1.66010 0.33472
  20  12   2 1.26602 0.30396
 -22 -12  -2 5.43418 0.55170
  22  12   2 6.28611 0.48146
 -24 -12  -2 6.14221 0.78679
  24  12   2 4.42819 0.52157
 -26 -12  -2 4.92911 0.68828
  26  12   2 5.17778 0.71842
  25 -13  -2 11.2064 0.80183
 -25  13   2 11.5032 0.77282
  23 -13  -2 28.0642 0.98679
 -23  13   2 24.3672 0.92226
  21 -13  -2 2.68528 0.34114
 -21  13   2 2.19508 0.38611
  19 -13  -2 52.2417 1.55795
 -19  13   2 49.3082 1.36993
  17 -13  -2 39.0800 1.29563
 -17  13   2 38.8793 1.43904
  15 -13  -2 46.6588 1.26405
 -15  13   2 46.5072 1.25542
  13 -13  -2 138.356 2.98416
 -13  13   2 133.423 3.05736
  11 -13  -2 49.4133 1.30411
 -11  13   2 48.0958 1.20563
   9 -13  -2 65.6947 1.83488
  -9  13   2 63.1932 1.21824
   7 -13  -2 79.3482 1.63502
  -7  13   2 79.7940 1.67870
   5 -13  -2 163.045 3.01505
  -5  13   2 166.262 2.95457
   3 -13  -2 52.1260 0.97551
  -3  13   2 54.1443 1.03325
   1 -13  -2 12.0153 0.37248
  -1  13   2 11.9180 0.39087
  -1 -13  -2 121.478 2.27453
   1  13   2 129.970 2.22479
  -3 -13  -2 2.18738 0.22772
   3  13   2 2.37805 0.14971
  -5 -13  -2 152.674 2.55698
   5  13   2 159.981 2.57673
  -7 -13  -2 84.8754 1.71313
   7  13   2 87.8681 1.80934
  -9 -13  -2 70.1600 1.47025
   9  13   2 73.2019 1.57491
 -11 -13  -2 7.33034 0.35222
  11  13   2 8.29476 0.46811
 -13 -13  -2 252.865 4.89093
  13  13   2 272.425 4.98835
 -15 -13  -2 102.905 2.11134
  15  13   2 109.950 2.45017
 -17 -13  -2 10.1479 0.55459
  17  13   2 10.1721 0.48407
 -19 -13  -2 9.46473 0.53312
  19  13   2 10.0758 0.60527
 -21 -13  -2 3.54555 0.41465
  21  13   2 3.94017 0.44442
 -23 -13  -2 65.1066 1.90213
  23  13   2 69.9917 2.01455
 -25 -13  -2 37.1069 1.48516
  25  13   2 43.1751 1.58189
  26 -14  -2 39.5627 1.53658
 -26  14   2 40.7999 2.45712
  24 -14  -2 9.91914 0.87158
 -24  14   2 10.9211 0.81162
  22 -14  -2 2.94607 0.35856
 -22  14   2 3.34404 0.40222
  20 -14  -2 4.67554 0.38471
 -20  14   2 4.33519 0.40397
  18 -14  -2 10.5663 0.69112
 -18  14   2 11.6074 0.58483
  16 -14  -2 22.1309 0.81587
 -16  14   2 21.4461 0.96517
  14 -14  -2 244.755 5.04048
 -14  14   2 245.452 5.31362
  12 -14  -2 98.4175 2.44571
 -12  14   2 96.1514 2.20354
  10 -14  -2 56.0382 1.55925
 -10  14   2 52.6173 1.22213
   8 -14  -2 140.067 2.72075
  -8  14   2 140.659 2.56941
   6 -14  -2 169.160 2.93771
  -6  14   2 173.243 3.51209
   4 -14  -2 18.7133 0.51161
  -4  14   2 19.3379 0.53362
   2 -14  -2 16.8276 0.46212
  -2  14   2 18.1783 0.59793
   0 -14  -2 23.9343 0.60259
   0  14   2 24.8816 0.58247
  -2 -14  -2 170.003 3.13189
   2  14   2 177.719 2.75613
  -4 -14  -2 14.6046 0.47156
   4  14   2 16.1563 0.40776
  -6 -14  -2 48.7704 0.95680
   6  14   2 52.6448 0.99431
  -8 -14  -2 45.5749 0.99171
   8  14   2 50.3586 1.13660
 -10 -14  -2 19.9535 0.63305
  10  14   2 20.8890 0.68085
 -12 -14  -2 54.2303 1.16000
  12  14   2 60.0992 1.33329
 -14 -14  -2 170.192 3.22894
  14  14   2 178.361 3.57928
 -16 -14  -2 46.3022 1.27619
  16  14   2 48.4514 1.45260
 -18 -14  -2 25.5873 0.91883
  18  14   2 26.5811 0.88700
 -20 -14  -2 8.49644 0.59883
  20  14   2 9.15219 0.59978
 -22 -14  -2 3.39114 0.45768
  22  14   2 3.22765 0.49657
 -24 -14  -2 20.1813 0.94045
  24  14   2 20.6331 1.13776
  25 -15  -2 13.6348 0.89359
 -25  15   2 11.3959 0.92848
  23 -15  -2 0.81474 0.42340
 -23  15   2 0.73211 0.45614
  21 -15  -2 15.4420 0.65780
 -21  15   2 16.3642 0.70056
  19 -15  -2 4.72457 0.38301
 -19  15   2 4.12741 0.42313
  17 -15  -2 18.0941 0.66091
 -17  15   2 15.4406 0.71622
  15 -15  -2 18.8016 0.70008
 -15  15   2 18.8779 0.86123
  13 -15  -2 21.4934 0.82923
 -13  15   2 19.9498 0.77570
  11 -15  -2 17.4491 0.72052
 -11  15   2 18.2054 0.61040
   9 -15  -2 64.2367 1.53988
  -9  15   2 64.4850 1.33723
   7 -15  -2 23.0107 0.63385
  -7  15   2 22.3128 0.72089
   5 -15  -2 63.5850 1.25834
  -5  15   2 64.8621 1.51670
   3 -15  -2 102.444 1.86284
  -3  15   2 104.475 2.23042
   1 -15  -2 1.31620 0.17456
  -1  15   2 1.11729 0.17016
  -1 -15  -2 57.2066 1.15496
   1  15   2 59.8837 1.09868
  -3 -15  -2 19.6906 0.58819
   3  15   2 21.5558 0.48965
  -5 -15  -2 2.98828 0.23444
   5  15   2 3.17869 0.18615
  -7 -15  -2 31.7418 0.83144
   7  15   2 34.3261 0.86259
  -9 -15  -2 16.3215 0.59156
   9  15   2 18.5302 0.57050
 -11 -15  -2 26.6812 0.78758
  11  15   2 27.8328 0.76839
 -13 -15  -2 8.96741 0.52993
  13  15   2 9.94476 0.46116
 -15 -15  -2 21.7702 1.04491
  15  15   2 21.8247 0.71125
 -17 -15  -2 3.35712 0.54318
  17  15   2 3.56232 0.38632
 -19 -15  -2 21.2484 0.89036
  19  15   2 22.6232 0.91693
 -21 -15  -2 10.9794 0.68419
  21  15   2 12.0866 0.87960
 -23 -15  -2 9.86147 0.67048
  23  15   2 10.5330 1.10006
 -25 -15  -2 3.02675 0.83909
  25  15   2 3.98122 1.09891
  24 -16  -2 25.4239 2.12910
 -24  16   2 23.4760 1.72639
  22 -16  -2 21.4636 1.11797
 -22  16   2 22.6156 1.28288
  20 -16  -2 6.43123 0.44272
 -20  16   2 6.91951 0.49757
  18 -16  -2 7.83030 0.47256
 -18  16   2 7.83825 0.53220
  16 -16  -2 5.20295 0.42707
 -16  16   2 5.09887 0.39731
  14 -16  -2 2.62667 0.36171
 -14  16   2 2.53116 0.32566
  12 -16  -2 17.9435 0.81985
 -12  16   2 19.2856 0.65512
  10 -16  -2 106.410 2.34681
 -10  16   2 102.314 2.10287
   8 -16  -2 11.5836 0.49425
  -8  16   2 10.8304 0.50603
   6 -16  -2 58.7602 1.15589
  -6  16   2 58.7761 1.42885
   4 -16  -2 236.305 4.01092
  -4  16   2 236.493 4.70302
   2 -16  -2 17.1750 0.49701
  -2  16   2 17.1722 0.56624
   0 -16  -2 73.5696 1.34869
   0  16   2 75.6844 1.43372
  -2 -16  -2 119.224 2.31469
   2  16   2 126.359 2.25954
  -4 -16  -2 190.149 3.35276
   4  16   2 205.671 3.52004
  -6 -16  -2 391.389 7.03207
   6  16   2 428.677 7.10178
  -8 -16  -2 177.955 3.14112
   8  16   2 191.405 3.53573
 -10 -16  -2 4.23564 0.33064
  10  16   2 4.31843 0.30156
 -12 -16  -2 25.5745 0.80768
  12  16   2 28.2502 0.88495
 -14 -16  -2 21.2621 1.13025
  14  16   2 22.6455 0.86056
 -16 -16  -2 41.3405 1.70129
  16  16   2 47.5761 1.22321
 -18 -16  -2 9.47708 0.88002
  18  16   2 8.62527 0.56145
 -20 -16  -2 8.12500 0.84428
  20  16   2 7.95505 0.75585
 -22 -16  -2 1.66091 0.43598
  22  16   2 1.11732 0.75085
 -24 -16  -2 13.7164 1.38163
  24  16   2 14.9645 1.41008
  23 -17  -2 2.94388 0.95918
 -23  17   2 2.06750 0.87501
  21 -17  -2 5.57383 0.71231
 -21  17   2 5.45543 0.76799
  19 -17  -2 2.64909 0.37514
 -19  17   2 2.71594 0.35715
  17 -17  -2 0.33972 0.26041
 -17  17   2 0.35881 0.25546
  15 -17  -2 4.08022 0.41953
 -15  17   2 3.94532 0.36155
  13 -17  -2 7.58846 0.53937
 -13  17   2 8.14911 0.51379
  11 -17  -2 0.73094 0.28922
 -11  17   2 0.67273 0.27121
   9 -17  -2 4.05330 0.31816
  -9  17   2 4.76788 0.30232
   7 -17  -2 92.8386 1.79693
  -7  17   2 90.5839 2.06508
   5 -17  -2 1.82241 0.22299
  -5  17   2 1.55914 0.26819
   3 -17  -2 93.0035 1.75487
  -3  17   2 94.6543 1.81840
   1 -17  -2 26.8738 0.65748
  -1  17   2 26.7706 0.68241
  -1 -17  -2 44.7137 1.06100
   1  17   2 47.9950 0.92023
  -3 -17  -2 65.5030 1.42607
   3  17   2 65.1991 1.16918
  -5 -17  -2 74.3384 1.50043
   5  17   2 80.0018 1.45520
  -7 -17  -2 92.2751 2.27042
   7  17   2 106.085 1.93170
  -9 -17  -2 56.2996 1.23331
   9  17   2 60.3273 1.21576
 -11 -17  -2 8.80744 0.51520
  11  17   2 9.78057 0.51062
 -13 -17  -2 4.77552 0.53835
  13  17   2 5.45913 0.40018
 -15 -17  -2 15.3896 0.94020
  15  17   2 18.2789 0.73260
 -17 -17  -2 10.7909 0.89159
  17  17   2 10.9867 0.62697
 -19 -17  -2 37.7024 1.33257
  19  17   2 39.8532 1.91878
 -21 -17  -2 5.02531 0.57779
  21  17   2 3.32779 0.77928
 -23 -17  -2 5.23746 0.72398
  23  17   2 5.68084 0.83426
  22 -18  -2 25.6697 1.82987
 -22  18   2 22.0986 1.11893
  20 -18  -2 1.71037 0.39525
 -20  18   2 1.05975 0.34964
  18 -18  -2 6.42182 0.48448
 -18  18   2 5.75959 0.45059
  16 -18  -2 1.30468 0.31389
 -16  18   2 2.32888 0.32401
  14 -18  -2 14.2027 0.68477
 -14  18   2 13.9641 0.64655
  12 -18  -2 11.1427 0.79051
 -12  18   2 12.2076 0.62280
  10 -18  -2 31.3212 1.05266
 -10  18   2 30.6887 1.10331
   8 -18  -2 4.64995 0.50859
  -8  18   2 4.94878 0.39538
   6 -18  -2 65.4852 1.40398
  -6  18   2 62.3353 1.54559
   4 -18  -2 14.9978 0.51903
  -4  18   2 15.3642 0.62832
   2 -18  -2 53.7451 1.09794
  -2  18   2 57.3245 1.30645
   0 -18  -2 7.41843 0.44492
   0  18   2 7.31448 0.41174
  -2 -18  -2 206.887 4.10779
   2  18   2 206.939 3.26049
  -4 -18  -2 44.2695 1.02607
   4  18   2 45.3690 0.92089
  -6 -18  -2 48.0951 1.03719
   6  18   2 50.4802 1.00854
  -8 -18  -2 14.1946 0.59573
   8  18   2 14.8569 0.43562
 -10 -18  -2 4.11401 0.39959
  10  18   2 4.76341 0.31248
 -12 -18  -2 60.6746 1.57572
  12  18   2 65.1216 1.54853
 -14 -18  -2 0.86470 0.31925
  14  18   2 1.06017 0.25792
 -16 -18  -2 40.9558 1.33627
  16  18   2 65.8339 2.14255
 -18 -18  -2 22.6174 0.98453
  18  18   2 24.0480 1.16428
 -20 -18  -2 21.1421 1.03004
  20  18   2 18.1342 1.32201
 -22 -18  -2 4.05532 0.64303
  22  18   2 3.33690 0.65389
  21 -19  -2 19.0545 1.54896
 -21  19   2 16.0540 1.01980
  19 -19  -2 3.02352 0.45683
 -19  19   2 2.43528 0.44831
  17 -19  -2 5.58069 0.55744
 -17  19   2 4.96581 0.44867
  15 -19  -2 3.39725 0.41014
 -15  19   2 3.43676 0.46760
  13 -19  -2 9.26717 0.69780
 -13  19   2 9.72289 0.61739
  11 -19  -2 7.66457 0.51283
 -11  19   2 8.39303 0.62013
   9 -19  -2 20.8740 0.86864
  -9  19   2 18.3814 0.72964
   7 -19  -2 18.0637 0.75182
  -7  19   2 17.9272 0.78381
   5 -19  -2 30.9057 1.06576
  -5  19   2 35.3846 1.45581
   3 -19  -2 7.50884 0.45044
  -3  19   2 7.37940 0.51152
   1 -19  -2 14.6708 0.56476
  -1  19   2 15.6067 0.59472
  -1 -19  -2 105.572 1.99046
   1  19   2 113.657 2.00038
  -3 -19  -2 250.499 4.61513
   3  19   2 258.934 4.42348
  -5 -19  -2 5.45500 0.43406
   5  19   2 5.66643 0.43794
  -7 -19  -2 47.3200 1.55095
   7  19   2 49.6557 1.24007
  -9 -19  -2 36.7914 1.24569
   9  19   2 38.6280 1.06410
 -11 -19  -2 13.0755 0.63082
  11  19   2 14.5752 0.64573
 -13 -19  -2 13.0484 0.63951
  13  19   2 13.8539 0.69081
 -15 -19  -2 71.1349 1.69347
  15  19   2 71.2211 2.08821
 -17 -19  -2 48.1061 1.33543
  17  19   2 51.3894 1.80272
 -19 -19  -2 2.69059 0.50164
  19  19   2 3.68317 0.57169
 -21 -19  -2 11.2755 0.92957
  21  19   2 11.6684 0.97729
  20 -20  -2 2.00783 1.52808
 -20  20   2 1.16051 0.60141
  18 -20  -2 1.24915 0.44530
 -18  20   2 1.19131 0.43237
  16 -20  -2 4.24645 0.45849
 -16  20   2 3.48797 0.44617
  14 -20  -2 7.53259 0.50805
 -14  20   2 6.90174 0.60703
  12 -20  -2 2.20895 0.38078
 -12  20   2 1.77796 0.55090
  10 -20  -2 2.87668 0.42307
 -10  20   2 3.32036 0.41446
   8 -20  -2 63.5777 1.59882
  -8  20   2 59.9020 1.85981
   6 -20  -2 36.8331 1.21797
  -6  20   2 36.2552 1.28522
   4 -20  -2 35.2326 2.04301
  -4  20   2 32.7327 1.14456
   2 -20  -2 37.8512 1.04321
  -2  20   2 40.6145 1.11424
   0 -20  -2 3.49279 0.35854
   0  20   2 3.80781 0.43417
  -2 -20  -2 10.0728 0.65492
   2  20   2 10.1309 0.49929
  -4 -20  -2 10.4741 0.68103
   4  20   2 11.2902 0.68365
  -6 -20  -2 2.03947 0.29979
   6  20   2 3.07174 0.36107
  -8 -20  -2 4.97983 0.47517
   8  20   2 4.17770 0.47359
 -10 -20  -2 6.69773 0.52225
  10  20   2 6.44758 0.60944
 -12 -20  -2 4.29835 0.54171
  12  20   2 4.66029 0.57861
 -14 -20  -2 7.30805 0.76797
  14  20   2 9.72931 0.76504
 -16 -20  -2 14.2064 0.96411
  16  20   2 13.9426 1.50774
 -18 -20  -2 8.84720 0.65875
  18  20   2 8.70326 0.89243
 -20 -20  -2 6.66518 0.76396
  20  20   2 8.98615 0.95671
  19 -21  -2 5.13515 2.88181
 -19  21   2 1.65175 0.91226
  17 -21  -2 3.90947 0.59414
 -17  21   2 3.75181 0.52468
  15 -21  -2 21.6419 1.15080
 -15  21   2 19.0243 1.15939
  13 -21  -2 42.3156 1.32928
 -13  21   2 43.9581 1.43550
  11 -21  -2 0.25870 0.33525
 -11  21   2 0.19268 0.35710
   9 -21  -2 25.6957 0.94819
  -9  21   2 25.6217 0.99318
   7 -21  -2 1.51456 0.39757
  -7  21   2 1.40899 0.33155
   5 -21  -2 21.9061 0.84012
  -5  21   2 20.4446 0.98696
   3 -21  -2 27.9956 0.97170
  -3  21   2 26.7705 0.88830
   1 -21  -2 3.48899 0.36077
  -1  21   2 4.79828 0.47419
  -1 -21  -2 15.3160 0.79970
   1  21   2 15.7614 0.68992
  -3 -21  -2 37.5502 1.00170
   3  21   2 39.3552 1.17802
  -5 -21  -2 8.39605 0.53493
   5  21   2 6.63553 0.46203
  -7 -21  -2 0.30552 0.29916
   7  21   2 0.47047 0.29379
  -9 -21  -2 26.7713 1.11438
   9  21   2 29.0424 1.11186
 -11 -21  -2 5.74846 0.89953
  11  21   2 6.58992 0.79178
 -13 -21  -2 11.6044 0.92370
  13  21   2 14.5087 0.87092
 -15 -21  -2 24.7409 1.46953
  15  21   2 26.7326 1.50227
 -17 -21  -2 8.13846 0.97405
  17  21   2 11.0546 0.96167
 -19 -21  -2 86.5454 6.72555
  16 -22  -2 6.96868 0.90830
 -16  22   2 5.69985 0.67829
  14 -22  -2 18.8326 0.90242
 -14  22   2 19.2773 1.01623
  12 -22  -2 11.7336 0.70046
 -12  22   2 11.7096 0.78412
  10 -22  -2 8.36115 0.58103
 -10  22   2 9.60406 0.71382
   8 -22  -2 1.25798 0.28742
  -8  22   2 2.56527 0.41090
   6 -22  -2 38.0714 0.98462
  -6  22   2 38.8352 1.29707
   4 -22  -2 5.56812 0.38251
  -4  22   2 4.64907 0.46101
   2 -22  -2 21.8132 0.75673
  -2  22   2 22.0107 0.81334
   0 -22  -2 2.88297 0.38221
   0  22   2 2.58017 0.41530
  -2 -22  -2 8.48223 0.49278
   2  22   2 7.60493 0.54584
  -4 -22  -2 5.35723 0.47523
   4  22   2 5.24431 0.49451
  -6 -22  -2 38.4889 1.29722
   6  22   2 37.9806 1.10720
  -8 -22  -2 12.9150 0.75966
   8  22   2 12.3087 0.88479
 -10 -22  -2 64.4704 1.91845
  10  22   2 61.0809 2.30694
 -12 -22  -2 12.3188 1.14865
  12  22   2 17.3838 1.58863
 -14 -22  -2 3.38240 0.72231
  14  22   2 2.30265 0.59332
 -16 -22  -2 1.90891 0.65349
  16  22   2 3.38172 0.84908
  15 -23  -2 2.96663 0.52838
 -15  23   2 4.26896 0.62439
  13 -23  -2 33.4047 1.25793
 -13  23   2 35.0461 1.34736
  11 -23  -2 13.8346 0.84961
 -11  23   2 13.6800 0.88602
   9 -23  -2 82.4124 2.05897
  -9  23   2 80.8002 2.22179
   7 -23  -2 3.73606 0.43950
  -7  23   2 5.47367 0.62695
   5 -23  -2 0.37017 0.23758
  -5  23   2 0.39999 0.37867
   3 -23  -2 28.0586 0.77690
  -3  23   2 28.3418 1.09425
   1 -23  -2 1.77975 0.33290
  -1  23   2 2.37708 0.33241
  -1 -23  -2 1.31964 0.28213
   1  23   2 2.06166 0.37140
  -3 -23  -2 8.28726 0.49683
   3  23   2 7.69550 0.55351
  -5 -23  -2 2.55356 0.42723
   5  23   2 1.78132 0.35032
  -7 -23  -2 9.92918 0.71605
   7  23   2 9.28304 0.60161
  -9 -23  -2 8.06986 0.59677
   9  23   2 7.58084 0.82142
 -11 -23  -2 38.2067 1.62472
  11  23   2 38.3610 2.00518
 -13 -23  -2 3.41669 0.93769
  13  23   2 7.25453 0.94354
 -15 -23  -2 27.5690 1.47500
  15  23   2 34.1383 1.77966
  14 -24  -2 0.98312 0.53908
 -14  24   2 0.46476 0.59280
  12 -24  -2 6.06874 0.59665
 -12  24   2 4.64308 0.67870
  10 -24  -2 18.7339 0.94561
 -10  24   2 17.0269 0.96682
   8 -24  -2 16.6615 0.85646
  -8  24   2 16.2488 0.91520
   6 -24  -2 9.26294 0.62488
  -6  24   2 10.5268 0.84796
   4 -24  -2 52.8259 1.29724
  -4  24   2 52.1326 1.80665
   2 -24  -2 17.6797 0.76724
  -2  24   2 19.1880 0.95257
   0 -24  -2 12.7645 0.60170
   0  24   2 12.9680 0.69453
  -2 -24  -2 3.52333 0.37433
   2  24   2 3.99015 0.51713
  -4 -24  -2 4.99977 0.42554
   4  24   2 5.84144 0.54399
  -6 -24  -2 1.45781 0.42673
   6  24   2 1.58398 0.38700
  -8 -24  -2 10.3309 0.67971
   8  24   2 10.7119 0.73723
 -10 -24  -2 2.91440 0.54464
  10  24   2 2.44083 0.44145
 -12 -24  -2 0.06343 0.42498
  12  24   2 0.48791 0.37184
  11 -25  -2 1.07385 0.45595
 -11  25   2 2.82159 0.67316
   9 -25  -2 30.8582 1.25992
  -9  25   2 31.8152 1.27454
   7 -25  -2 1.94219 0.53737
  -7  25   2 0.95812 0.47600
   5 -25  -2 41.4740 1.42097
  -5  25   2 42.7562 1.62525
   3 -25  -2 1.63147 0.42214
  -3  25   2 1.90695 0.53024
   1 -25  -2 14.7039 0.86678
  -1  25   2 16.2882 0.85100
  -1 -25  -2 6.12545 0.63322
   1  25   2 6.61138 0.66430
  -3 -25  -2 10.2536 0.71834
   3  25   2 8.75364 0.69355
  -5 -25  -2 6.15058 0.59530
   5  25   2 6.81078 0.62303
  -7 -25  -2 13.4965 0.78200
   7  25   2 12.2878 0.75989
  -9 -25  -2 17.2085 1.05865
   9  25   2 17.6954 1.03996
 -11 -25  -2 11.6488 1.14917
  11  25   2 11.0022 1.10017
   8 -26  -2 0.44091 0.40830
  -8  26   2 0.13856 0.43434
   6 -26  -2 0.26077 0.35788
  -6  26   2 0.00000 0.47723
   4 -26  -2 0.94511 0.42969
  -4  26   2 1.08923 0.44032
   2 -26  -2 8.41636 0.83082
  -2  26   2 9.08464 0.75707
   0 -26  -2 6.16776 0.88195
   0  26   2 6.32860 0.71974
  -2 -26  -2 18.8275 1.15861
   2  26   2 19.7712 1.23955
  -4 -26  -2 10.2157 0.92096
   4  26   2 8.97416 0.64903
  -6 -26  -2 0.03042 0.53395
   6  26   2 1.17748 0.40228
  -8 -26  -2 6.40851 1.37418
   8  26   2 5.79166 0.87172
  -1  27   2 7.79327 1.74936
  30   0  -3 0.84631 1.03012
 -30   0   3 0.09274 0.69545
  28   0  -3 0.52836 0.72754
 -28   0   3 0.51008 0.79173
  26   0  -3 0.03541 0.39228
 -26   0   3 0.01246 0.38653
  24   0  -3 0.03250 0.33581
 -24   0   3 0.20777 0.38790
  22   0  -3 0.47970 0.38654
 -22   0   3 0.09338 0.39344
  20   0  -3 0.36585 0.32803
 -20   0   3 0.22127 0.25990
  18   0  -3 0.31437 0.29289
 -18   0   3 0.21426 0.21507
  16   0  -3 0.19442 0.25104
 -16   0   3 0.21518 0.23483
  14   0  -3 0.37854 0.19941
 -14   0   3 0.12563 0.15095
  12   0  -3 0.41390 0.21399
 -12   0   3 0.23519 0.14293
  10   0  -3 0.22664 0.14357
 -10   0   3 0.14978 0.11868
   8   0  -3 0.15019 0.15684
  -8   0   3 0.30728 0.19442
   6   0  -3 0.65954 0.16996
  -6   0   3 0.09412 0.15944
   4   0  -3 0.11840 0.06731
  -4   0   3 0.12115 0.04292
   2   0  -3 0.23411 0.04839
  -2   0   3 0.23433 0.04865
   0   0  -3 0.16296 0.02876
   0   0   3 0.22659 0.04371
  -2   0  -3 0.22867 0.05113
   2   0   3 0.28941 0.05813
  -4   0  -3 0.82861 0.07163
   4   0   3 0.91293 0.08923
  -6   0  -3 0.20559 0.07461
   6   0   3 0.26606 0.08311
  -8   0  -3 0.06944 0.08966
   8   0   3 0.24923 0.09804
 -10   0  -3 0.05252 0.10999
  10   0   3 0.13447 0.10976
 -12   0  -3 0.14001 0.13608
  12   0   3 0.49370 0.20999
 -14   0  -3 0.00000 0.37948
  14   0   3 0.03944 0.18707
 -16   0  -3 0.00000 0.71764
  16   0   3 0.34122 0.23799
 -18   0  -3 0.06105 0.28128
  18   0   3 0.56553 0.25801
 -20   0  -3 0.44284 0.37633
  20   0   3 0.00000 0.34513
 -22   0  -3 0.18761 0.53174
  22   0   3 0.00000 0.27073
 -24   0  -3 0.50186 0.50008
  24   0   3 0.91201 0.49157
 -26   0  -3 0.26520 0.41478
  26   0   3 0.44346 0.34917
 -28   0  -3 1.59539 0.67850
  28   0   3 0.17214 0.80904
  30   0   3 0.00000 0.63489
  29  -1  -3 19.7031 1.00989
 -29   1   3 19.2026 1.08669
  27  -1  -3 1.12790 0.49281
 -27   1   3 2.08216 0.47429
  25  -1  -3 6.81724 0.50985
 -25   1   3 6.04255 0.47938
  23  -1  -3 14.1280 0.67967
 -23   1   3 14.7447 0.67463
  21  -1  -3 35.1676 1.02700
 -21   1   3 34.6631 0.93129
  19  -1  -3 12.8047 0.57229
 -19   1   3 12.8778 0.45229
  17  -1  -3 21.7815 0.68931
 -17   1   3 20.8879 0.58259
  15  -1  -3 37.8997 1.00005
 -15   1   3 35.7620 0.76016
  13  -1  -3 15.5250 0.49367
 -13   1   3 15.0337 0.40804
  11  -1  -3 162.211 2.50358
 -11   1   3 161.088 2.59383
   9  -1  -3 147.241 2.58868
  -9   1   3 148.203 2.48871
   7  -1  -3 262.830 3.57536
  -7   1   3 272.738 4.47425
   5  -1  -3 6.81744 0.16250
  -5   1   3 6.85303 0.14091
   3  -1  -3 154.197 1.93627
  -3   1   3 160.983 1.85637
   1  -1  -3 14.2869 0.19981
  -1   1   3 14.9753 0.20208
  -1  -1  -3 23.1807 0.28837
   1   1   3 24.0206 0.33947
  -3  -1  -3 158.995 1.78750
   3   1   3 162.861 2.00304
  -5  -1  -3 42.1364 0.53368
   5   1   3 45.6593 0.62363
  -7  -1  -3 138.918 1.68285
   7   1   3 147.328 1.71780
  -9  -1  -3 43.2391 0.64696
   9   1   3 46.8068 0.73012
 -11  -1  -3 161.467 2.17913
  11   1   3 173.213 2.76303
 -13  -1  -3 78.4085 1.29503
  13   1   3 85.3984 1.83150
 -15  -1  -3 36.4750 0.95762
  15   1   3 41.9037 1.11437
 -17  -1  -3 22.6199 0.62079
  17   1   3 27.1614 0.81003
 -19  -1  -3 73.6599 1.65574
  19   1   3 85.0150 1.76979
 -21  -1  -3 12.4788 0.64771
  21   1   3 14.7838 0.57324
 -23  -1  -3 7.90199 0.59974
  23   1   3 8.36275 0.46947
 -25  -1  -3 11.5608 0.68722
  25   1   3 12.5736 0.71069
 -27  -1  -3 9.32340 0.62920
  27   1   3 10.0134 0.58029
 -29  -1  -3 1.32958 0.39903
  29   1   3 1.02444 0.50081
  30  -2  -3 10.5964 0.92709
 -30   2   3 9.64300 1.35920
  28  -2  -3 3.13160 0.67784
 -28   2   3 2.80692 0.63933
  26  -2  -3 3.33108 0.54956
 -26   2   3 2.68021 0.50158
  24  -2  -3 1.55296 0.33022
 -24   2   3 1.16638 0.35095
  22  -2  -3 24.9194 0.92799
 -22   2   3 23.2031 0.90348
  20  -2  -3 121.786 2.38925
 -20   2   3 123.817 2.22225
  18  -2  -3 10.9266 0.49580
 -18   2   3 10.1017 0.43264
  16  -2  -3 82.4988 1.66312
 -16   2   3 78.9199 1.35099
  14  -2  -3 141.639 2.59807
 -14   2   3 133.628 2.29113
  12  -2  -3 127.482 2.04495
 -12   2   3 122.370 2.14496
  10  -2  -3 555.664 7.42333
 -10   2   3 557.002 7.67358
   8  -2  -3 273.589 3.25098
  -8   2   3 269.878 2.97800
   6  -2  -3 245.269 2.99596
  -6   2   3 246.322 3.29751
   4  -2  -3 1857.39 23.4875
  -4   2   3 1834.01 23.7001
   2  -2  -3 4254.47 91.1138
  -2   2   3 4161.56 95.1219
   0  -2  -3 1102.85 17.0231
   0   2   3 1056.00 15.7716
  -2  -2  -3 3356.41 62.6707
   2   2   3 3311.94 116.858
  -4  -2  -3 1353.38 14.7317
   4   2   3 1428.73 17.8664
  -6  -2  -3 163.346 1.85233
   6   2   3 171.112 2.00686
  -8  -2  -3 998.949 9.97898
   8   2   3 1025.67 11.0736
 -10  -2  -3 478.804 5.51927
  10   2   3 504.561 6.52487
 -12  -2  -3 86.0866 1.28019
  12   2   3 90.1565 1.67003
 -14  -2  -3 95.1483 1.77562
  14   2   3 105.032 2.34357
 -16  -2  -3 92.6883 1.78090
  16   2   3 108.090 2.44423
 -18  -2  -3 85.8138 1.70800
  18   2   3 98.8266 2.28271
 -20  -2  -3 0.37479 0.30058
  20   2   3 1.26482 0.22831
 -22  -2  -3 17.6694 0.87560
  22   2   3 18.2940 0.70358
 -24  -2  -3 36.2000 1.21069
  24   2   3 41.7177 1.11741
 -26  -2  -3 1.31554 0.36227
  26   2   3 0.87891 0.27560
 -28  -2  -3 17.9021 0.93626
  28   2   3 16.5350 1.01463
  29  -3  -3 4.17222 0.87492
 -29   3   3 1.48073 1.09891
  27  -3  -3 4.78965 0.65534
 -27   3   3 2.61491 0.57732
  25  -3  -3 6.43397 0.65961
 -25   3   3 7.36249 0.52041
  23  -3  -3 69.5069 1.67574
 -23   3   3 65.5776 1.40571
  21  -3  -3 8.62987 0.50968
 -21   3   3 8.97643 0.41598
  19  -3  -3 48.8873 1.34119
 -19   3   3 46.4864 1.04519
  17  -3  -3 0.28680 0.23159
 -17   3   3 0.38143 0.17172
  15  -3  -3 50.8194 1.16343
 -15   3   3 48.5806 1.02035
  13  -3  -3 81.8674 1.54330
 -13   3   3 79.1635 1.46399
  11  -3  -3 459.017 6.69659
 -11   3   3 469.859 6.42864
   9  -3  -3 224.355 3.07851
  -9   3   3 224.569 3.13851
   7  -3  -3 24.3006 0.38165
  -7   3   3 24.8253 0.38372
   5  -3  -3 15.4170 0.26374
  -5   3   3 16.0596 0.26298
   3  -3  -3 116.922 1.59090
  -3   3   3 119.620 1.37298
   1  -3  -3 156.669 1.82944
  -1   3   3 163.261 1.82457
  -1  -3  -3 88.3698 1.07314
   1   3   3 91.9535 1.10491
  -3  -3  -3 51.6029 0.65337
   3   3   3 53.4800 0.70785
  -5  -3  -3 100.168 1.36168
   5   3   3 103.331 1.41248
  -7  -3  -3 109.739 1.41970
   7   3   3 114.159 1.51554
  -9  -3  -3 88.0859 1.22454
   9   3   3 94.6129 1.42699
 -11  -3  -3 94.9231 1.41312
  11   3   3 103.287 1.65787
 -13  -3  -3 46.2702 0.85105
  13   3   3 49.0485 0.97778
 -15  -3  -3 24.4294 0.73566
  15   3   3 29.3311 0.73037
 -17  -3  -3 82.8435 1.91124
  17   3   3 94.8297 2.07248
 -19  -3  -3 23.1986 1.01025
  19   3   3 25.7300 0.74559
 -21  -3  -3 27.9041 0.91377
  21   3   3 31.6116 0.87906
 -23  -3  -3 24.5161 0.99744
  23   3   3 27.4243 0.84695
 -25  -3  -3 0.77144 0.33444
  25   3   3 1.72592 0.29580
 -27  -3  -3 1.52009 0.42585
  27   3   3 2.32756 0.48984
 -29  -3  -3 13.7356 0.96829
  29   3   3 17.6953 1.62652
  30  -4  -3 31.8179 1.59400
 -30   4   3 32.6350 2.33160
  28  -4  -3 2.05877 0.73832
 -28   4   3 1.95087 0.92074
  26  -4  -3 7.17777 0.58933
 -26   4   3 6.43162 0.52645
  24  -4  -3 4.78208 0.43474
 -24   4   3 4.79482 0.45417
  22  -4  -3 9.60887 0.58013
 -22   4   3 9.74882 0.64701
  20  -4  -3 44.3663 1.17690
 -20   4   3 43.9653 1.01719
  18  -4  -3 66.0918 1.50507
 -18   4   3 65.6596 1.37486
  16  -4  -3 107.171 2.16312
 -16   4   3 101.756 1.83944
  14  -4  -3 72.5893 1.76028
 -14   4   3 72.3702 1.53098
  12  -4  -3 206.559 3.46453
 -12   4   3 202.324 3.77401
  10  -4  -3 881.658 11.1548
 -10   4   3 879.527 11.8530
   8  -4  -3 1958.85 21.4702
  -8   4   3 1930.67 22.2141
   6  -4  -3 69.5368 0.99893
  -6   4   3 71.0200 1.00445
   4  -4  -3 2969.40 56.7781
  -4   4   3 2881.26 71.1420
   2  -4  -3 1355.92 16.5768
  -2   4   3 1334.06 16.2841
   0  -4  -3 1088.94 12.2851
   0   4   3 1077.89 11.9523
  -2  -4  -3 2191.31 41.4310
   2   4   3 2130.81 46.3731
  -4  -4  -3 146.191 1.67239
   4   4   3 154.182 1.88029
  -6  -4  -3 85.4149 1.06204
   6   4   3 89.8061 1.28617
  -8  -4  -3 1901.74 21.1040
   8   4   3 1989.84 26.2448
 -10  -4  -3 7.29862 0.24332
  10   4   3 7.95275 0.24182
 -12  -4  -3 130.221 2.10657
  12   4   3 137.794 2.42970
 -14  -4  -3 3.90025 0.34875
  14   4   3 4.40260 0.23161
 -16  -4  -3 37.1820 1.02163
  16   4   3 41.8178 0.98603
 -18  -4  -3 84.2341 1.83794
  18   4   3 98.6249 1.99482
 -20  -4  -3 102.266 2.15661
  20   4   3 112.174 2.25651
 -22  -4  -3 8.03696 0.56641
  22   4   3 9.30334 0.47276
 -24  -4  -3 85.9195 2.13449
  24   4   3 96.0340 2.23682
 -26  -4  -3 31.6181 1.10139
  26   4   3 36.2232 1.53191
 -28  -4  -3 17.1423 1.33856
  28   4   3 23.9294 1.76386
  29  -5  -3 2.01413 0.47804
 -29   5   3 1.09591 0.57539
  27  -5  -3 10.1159 0.66474
 -27   5   3 9.53128 0.62551
  25  -5  -3 10.2912 0.63478
 -25   5   3 10.8880 0.70060
  23  -5  -3 4.22967 0.45582
 -23   5   3 4.52975 0.49033
  21  -5  -3 74.2346 1.77642
 -21   5   3 72.8816 1.92246
  19  -5  -3 59.0696 1.57023
 -19   5   3 57.2402 1.37441
  17  -5  -3 62.3336 1.44165
 -17   5   3 61.2542 1.40202
  15  -5  -3 27.1041 0.77020
 -15   5   3 29.0136 0.78425
  13  -5  -3 62.5371 1.13874
 -13   5   3 63.2285 1.35556
  11  -5  -3 46.3570 0.82535
 -11   5   3 45.5988 1.00180
   9  -5  -3 100.572 1.52493
  -9   5   3 96.0479 1.68653
   7  -5  -3 27.9601 0.46722
  -7   5   3 27.8240 0.45483
   5  -5  -3 57.3472 0.85486
  -5   5   3 56.7191 0.79723
   3  -5  -3 35.4177 0.54311
  -3   5   3 36.7354 0.54091
   1  -5  -3 24.7123 0.36840
  -1   5   3 25.7066 0.38470
  -1  -5  -3 176.411 2.11565
   1   5   3 181.261 2.23477
  -3  -5  -3 28.9653 0.43042
   3   5   3 30.5092 0.46576
  -5  -5  -3 0.08527 0.05026
   5   5   3 0.08652 0.04610
  -7  -5  -3 39.6247 0.60795
   7   5   3 39.9064 0.73762
  -9  -5  -3 31.5809 0.57352
   9   5   3 34.9104 0.65763
 -11  -5  -3 100.990 1.54094
  11   5   3 106.444 1.82170
 -13  -5  -3 69.1794 1.31379
  13   5   3 73.2334 1.42143
 -15  -5  -3 13.9711 0.52121
  15   5   3 16.4664 0.46018
 -17  -5  -3 161.897 3.07457
  17   5   3 179.404 3.25845
 -19  -5  -3 5.13224 0.38383
  19   5   3 5.96883 0.38082
 -21  -5  -3 25.5295 0.94307
  21   5   3 31.2125 0.93042
 -23  -5  -3 60.0889 1.53524
  23   5   3 65.4230 1.50496
 -25  -5  -3 46.6479 1.25058
  25   5   3 52.8429 1.75222
 -27  -5  -3 35.8078 1.37369
  27   5   3 39.0388 2.02201
 -29  -5  -3 34.3194 1.57451
  29   5   3 33.7965 1.66689
  28  -6  -3 2.55097 0.42524
 -28   6   3 3.74555 0.47762
  26  -6  -3 3.00481 0.42106
 -26   6   3 3.21845 0.43199
  24  -6  -3 43.1128 1.25089
 -24   6   3 40.5702 1.15234
  22  -6  -3 3.65143 0.51124
 -22   6   3 4.42432 0.43091
  20  -6  -3 86.1578 2.12530
 -20   6   3 79.8915 1.89444
  18  -6  -3 42.6893 1.21945
 -18   6   3 38.4160 1.03341
  16  -6  -3 36.3957 0.95810
 -16   6   3 34.2795 0.90860
  14  -6  -3 66.9158 1.32791
 -14   6   3 66.3317 1.44872
  12  -6  -3 74.3128 1.35753
 -12   6   3 73.1732 1.51137
  10  -6  -3 59.1145 1.12614
 -10   6   3 60.1434 1.41391
   8  -6  -3 116.771 1.81608
  -8   6   3 116.088 1.69239
   6  -6  -3 1095.90 12.6624
  -6   6   3 1077.37 12.2531
   4  -6  -3 478.248 5.60453
  -4   6   3 482.077 5.69925
   2  -6  -3 306.572 3.55945
  -2   6   3 311.397 3.60895
   0  -6  -3 170.429 1.99655
   0   6   3 173.988 2.19234
  -2  -6  -3 150.048 1.76670
   2   6   3 153.270 1.79617
  -4  -6  -3 85.7974 1.00539
   4   6   3 88.9660 1.12607
  -6  -6  -3 1312.86 15.2755
   6   6   3 1387.69 16.8677
  -8  -6  -3 21.0083 0.43504
   8   6   3 23.6127 0.57140
 -10  -6  -3 517.400 6.77177
  10   6   3 550.775 7.47549
 -12  -6  -3 67.7348 1.22158
  12   6   3 72.8544 1.22401
 -14  -6  -3 379.502 5.77617
  14   6   3 418.080 6.71734
 -16  -6  -3 37.1820 0.79705
  16   6   3 42.2884 0.99751
 -18  -6  -3 37.0849 0.91274
  18   6   3 39.1731 0.88412
 -20  -6  -3 119.052 2.32181
  20   6   3 133.912 2.50436
 -22  -6  -3 9.43193 0.67686
  22   6   3 7.72799 0.51699
 -24  -6  -3 64.7321 1.53633
  24   6   3 73.4297 1.86967
 -26  -6  -3 36.3990 1.17288
  26   6   3 40.4303 1.43901
 -28  -6  -3 23.0162 1.04068
  28   6   3 24.8108 1.40852
  29  -7  -3 1.55309 0.49925
 -29   7   3 0.96652 0.61260
  27  -7  -3 2.98101 0.46248
 -27   7   3 3.02047 0.50686
  25  -7  -3 1.86553 0.35410
 -25   7   3 1.87053 0.36081
  23  -7  -3 33.3510 1.04690
 -23   7   3 32.0760 0.99892
  21  -7  -3 16.7945 0.80447
 -21   7   3 18.2197 0.85999
  19  -7  -3 122.543 3.05277
 -19   7   3 124.408 2.80177
  17  -7  -3 89.5495 2.00728
 -17   7   3 86.0320 2.03098
  15  -7  -3 105.776 2.03475
 -15   7   3 104.600 2.13521
  13  -7  -3 62.2025 1.19430
 -13   7   3 63.9590 1.40344
  11  -7  -3 67.3195 1.31672
 -11   7   3 65.7913 1.44495
   9  -7  -3 169.645 2.75647
  -9   7   3 168.024 2.77098
   7  -7  -3 20.0841 0.43680
  -7   7   3 20.5633 0.40933
   5  -7  -3 140.722 2.14860
  -5   7   3 143.880 1.90363
   3  -7  -3 13.0645 0.23932
  -3   7   3 13.1868 0.26079
   1  -7  -3 29.5968 0.40744
  -1   7   3 29.7149 0.45865
  -1  -7  -3 37.0556 0.49180
   1   7   3 37.8600 0.56219
  -3  -7  -3 64.3315 0.93691
   3   7   3 67.0828 1.03056
  -5  -7  -3 29.4512 0.58811
   5   7   3 34.4178 0.69191
  -7  -7  -3 56.5062 0.93518
   7   7   3 57.6539 0.95973
  -9  -7  -3 74.9280 1.27806
   9   7   3 79.1287 1.17335
 -11  -7  -3 38.8820 0.76401
  11   7   3 42.6160 0.80469
 -13  -7  -3 5.65559 0.30771
  13   7   3 6.67659 0.21748
 -15  -7  -3 28.2982 0.74606
  15   7   3 31.3006 0.62171
 -17  -7  -3 49.9645 1.08166
  17   7   3 54.0692 1.17623
 -19  -7  -3 42.4968 1.13896
  19   7   3 46.7085 1.01300
 -21  -7  -3 11.7684 0.70171
  21   7   3 13.5678 0.52955
 -23  -7  -3 18.1787 0.84825
  23   7   3 21.9357 0.92567
 -25  -7  -3 3.60202 0.45297
  25   7   3 3.74419 0.49695
 -27  -7  -3 16.4966 0.90531
  27   7   3 18.0114 0.91474
  29   7   3 3.65380 0.85374
  28  -8  -3 1.08056 0.45346
 -28   8   3 2.20060 0.48132
  26  -8  -3 22.7401 0.90422
 -26   8   3 23.2355 0.94373
  24  -8  -3 42.3717 1.21567
 -24   8   3 36.8048 1.17593
  22  -8  -3 32.5487 1.01028
 -22   8   3 32.8871 1.04518
  20  -8  -3 48.5435 1.48811
 -20   8   3 44.5765 1.56074
  18  -8  -3 56.2292 1.30913
 -18   8   3 58.4726 1.51360
  16  -8  -3 40.0075 0.94403
 -16   8   3 38.2947 1.05926
  14  -8  -3 156.904 3.01266
 -14   8   3 149.279 3.11932
  12  -8  -3 8.84799 0.34224
 -12   8   3 9.25337 0.41798
  10  -8  -3 329.501 5.55908
 -10   8   3 324.559 5.71948
   8  -8  -3 298.719 4.33126
  -8   8   3 293.052 4.35495
   6  -8  -3 142.561 2.13278
  -6   8   3 139.916 1.87104
   4  -8  -3 805.480 9.59228
  -4   8   3 811.160 10.7023
   2  -8  -3 1114.39 12.3621
  -2   8   3 1121.25 14.0534
   0  -8  -3 261.641 3.22667
   0   8   3 267.357 3.41539
  -2  -8  -3 686.276 8.60580
   2   8   3 701.249 9.73506
  -4  -8  -3 795.216 10.9521
   4   8   3 827.430 12.8228
  -6  -8  -3 383.151 5.17783
   6   8   3 400.937 6.20773
  -8  -8  -3 33.5062 0.64207
   8   8   3 36.4391 0.71048
 -10  -8  -3 64.0517 1.12113
  10   8   3 67.9668 1.25748
 -12  -8  -3 255.619 4.11541
  12   8   3 282.900 4.31367
 -14  -8  -3 251.108 4.56099
  14   8   3 275.708 4.24367
 -16  -8  -3 85.3288 1.70783
  16   8   3 93.9146 1.64917
 -18  -8  -3 6.96348 0.35967
  18   8   3 8.28540 0.27961
 -20  -8  -3 147.661 3.27198
  20   8   3 161.388 2.66923
 -22  -8  -3 23.7484 0.98960
  22   8   3 25.2629 0.82645
 -24  -8  -3 60.2290 1.75592
  24   8   3 66.5593 2.70864
 -26  -8  -3 9.68608 1.03053
  26   8   3 8.91813 0.86401
 -28  -8  -3 32.7605 1.73512
  28   8   3 29.8703 2.06593
  27  -9  -3 1.52332 0.44651
 -27   9   3 0.86376 0.48290
  25  -9  -3 0.48021 0.31594
 -25   9   3 0.15830 0.33163
  23  -9  -3 24.0300 0.90082
 -23   9   3 22.7460 0.84137
  21  -9  -3 17.3210 0.75525
 -21   9   3 17.9330 0.96866
  19  -9  -3 20.5046 0.80539
 -19   9   3 18.9757 0.84185
  17  -9  -3 389.528 6.39402
 -17   9   3 376.957 8.89469
  15  -9  -3 300.348 4.96878
 -15   9   3 302.581 6.38232
  13  -9  -3 7.88305 0.33882
 -13   9   3 7.48816 0.45563
  11  -9  -3 47.0921 1.01568
 -11   9   3 45.8902 1.13144
   9  -9  -3 14.9671 0.43709
  -9   9   3 15.1860 0.43202
   7  -9  -3 22.4841 0.50700
  -7   9   3 23.2542 0.45743
   5  -9  -3 38.0760 0.71267
  -5   9   3 40.4969 0.73913
   3  -9  -3 25.2394 0.45531
  -3   9   3 26.1910 0.51407
   1  -9  -3 165.725 2.17496
  -1   9   3 170.993 2.24925
  -1  -9  -3 347.497 4.99663
   1   9   3 359.856 4.55922
  -3  -9  -3 155.604 2.56753
   3   9   3 158.358 2.35144
  -5  -9  -3 62.1804 1.07623
   5   9   3 66.4503 1.05824
  -7  -9  -3 47.7959 0.87651
   7   9   3 51.7212 0.87196
  -9  -9  -3 0.99210 0.13100
   9   9   3 0.90384 0.12931
 -11  -9  -3 22.7184 0.54748
  11   9   3 25.2016 0.60554
 -13  -9  -3 8.12879 0.39470
  13   9   3 9.24985 0.30053
 -15  -9  -3 7.66914 0.41564
  15   9   3 8.14895 0.26865
 -17  -9  -3 5.26924 0.38256
  17   9   3 5.62915 0.18565
 -19  -9  -3 3.46267 0.29756
  19   9   3 4.01321 0.27717
 -21  -9  -3 2.23765 0.39735
  21   9   3 2.59658 0.32629
 -23  -9  -3 6.51996 0.73887
  23   9   3 7.98373 0.64851
 -25  -9  -3 4.55376 0.76161
  25   9   3 7.00668 0.79105
 -27  -9  -3 6.93655 1.05564
  27   9   3 11.4959 1.66252
  28 -10  -3 2.19995 0.65558
 -28  10   3 2.08631 0.60038
  26 -10  -3 0.71632 0.39497
 -26  10   3 0.47473 0.53237
  24 -10  -3 16.6543 1.06009
 -24  10   3 15.8130 0.78673
  22 -10  -3 9.27516 0.73483
 -22  10   3 10.1994 0.57138
  20 -10  -3 27.0991 0.90792
 -20  10   3 28.6737 1.22910
  18 -10  -3 164.944 3.27847
 -18  10   3 158.736 3.67701
  16 -10  -3 163.166 3.21289
 -16  10   3 155.105 3.77697
  14 -10  -3 33.2151 0.89142
 -14  10   3 33.0684 0.92997
  12 -10  -3 68.7688 1.40800
 -12  10   3 68.5071 1.53830
  10 -10  -3 12.2854 0.44934
 -10  10   3 11.2284 0.38476
   8 -10  -3 35.5796 0.78673
  -8  10   3 35.3615 0.70317
   6 -10  -3 237.482 4.22410
  -6  10   3 243.166 3.93853
   4 -10  -3 227.257 3.68135
  -4  10   3 236.142 3.98173
   2 -10  -3 1107.61 14.2418
  -2  10   3 1147.62 14.6072
   0 -10  -3 399.030 5.63824
   0  10   3 404.191 5.09066
  -2 -10  -3 396.606 5.10108
   2  10   3 418.352 5.64136
  -4 -10  -3 243.256 3.47101
   4  10   3 245.714 3.79124
  -6 -10  -3 332.572 4.74604
   6  10   3 362.754 5.29333
  -8 -10  -3 193.879 3.10246
   8  10   3 209.806 3.44048
 -10 -10  -3 6.77296 0.30848
  10  10   3 6.68330 0.32709
 -12 -10  -3 168.274 2.78032
  12  10   3 183.209 3.15559
 -14 -10  -3 168.445 3.17822
  14  10   3 188.031 3.40900
 -16 -10  -3 89.9559 1.91698
  16  10   3 96.2739 2.08128
 -18 -10  -3 37.6226 0.96727
  18  10   3 39.8964 1.14757
 -20 -10  -3 55.6509 1.39579
  20  10   3 58.7134 1.44399
 -22 -10  -3 4.39596 0.68256
  22  10   3 6.69317 0.58203
 -24 -10  -3 0.55650 0.47029
  24  10   3 0.91021 0.66160
 -26 -10  -3 10.0364 1.05650
  26  10   3 10.9571 1.30793
  27 -11  -3 1.28745 0.41206
 -27  11   3 1.72167 0.61095
  25 -11  -3 10.2574 0.78969
 -25  11   3 11.5287 0.81034
  23 -11  -3 4.31145 0.55043
 -23  11   3 5.11563 0.51013
  21 -11  -3 5.00225 0.52687
 -21  11   3 6.22112 0.48650
  19 -11  -3 0.77225 0.32835
 -19  11   3 0.99829 0.36149
  17 -11  -3 105.155 2.24823
 -17  11   3 102.916 2.34842
  15 -11  -3 290.342 5.00138
 -15  11   3 277.233 5.37727
  13 -11  -3 118.773 2.37920
 -13  11   3 118.215 2.68613
  11 -11  -3 76.8659 1.61734
 -11  11   3 76.9534 1.58060
   9 -11  -3 105.203 2.22137
  -9  11   3 103.557 1.89546
   7 -11  -3 75.4873 1.43325
  -7  11   3 77.5447 1.59123
   5 -11  -3 110.728 2.07447
  -5  11   3 111.494 2.12236
   3 -11  -3 102.207 1.89563
  -3  11   3 104.647 1.89011
   1 -11  -3 3.54228 0.17256
  -1  11   3 3.75089 0.19497
  -1 -11  -3 54.5040 0.98329
   1  11   3 58.1830 0.95127
  -3 -11  -3 47.1160 0.80859
   3  11   3 50.0378 1.00891
  -5 -11  -3 60.1433 1.31601
   5  11   3 63.8657 1.19292
  -7 -11  -3 19.1344 0.63870
   7  11   3 20.2440 0.53073
  -9 -11  -3 16.8035 0.47199
   9  11   3 17.7822 0.50948
 -11 -11  -3 19.2273 0.59950
  11  11   3 21.3237 0.61410
 -13 -11  -3 0.28703 0.19137
  13  11   3 0.44221 0.11904
 -15 -11  -3 3.36819 0.29548
  15  11   3 3.05007 0.18208
 -17 -11  -3 8.18285 0.45547
  17  11   3 8.41066 0.53376
 -19 -11  -3 25.0702 0.93630
  19  11   3 25.6712 0.91365
 -21 -11  -3 2.40434 0.47782
  21  11   3 2.85346 0.42295
 -23 -11  -3 26.3881 1.25240
  23  11   3 27.2776 1.15240
 -25 -11  -3 15.7090 2.94434
  25  11   3 9.23036 0.90364
 -27 -11  -3 12.7714 1.18380
  27  11   3 11.3798 1.34672
  26 -12  -3 4.49006 0.53095
 -26  12   3 3.93486 0.59809
  24 -12  -3 34.4678 1.17532
 -24  12   3 32.6460 1.26967
  22 -12  -3 16.6501 0.84578
 -22  12   3 15.4058 0.77396
  20 -12  -3 9.08029 0.59412
 -20  12   3 10.3651 0.56784
  18 -12  -3 36.4735 1.10890
 -18  12   3 35.2320 1.18227
  16 -12  -3 11.3682 0.55952
 -16  12   3 10.3934 0.60886
  14 -12  -3 166.817 3.46609
 -14  12   3 157.044 3.19936
  12 -12  -3 52.0173 1.21585
 -12  12   3 54.7320 1.23642
  10 -12  -3 8.77611 0.41784
 -10  12   3 9.06787 0.35285
   8 -12  -3 33.8102 0.78341
  -8  12   3 34.4285 0.84702
   6 -12  -3 21.8910 0.62591
  -6  12   3 23.1780 0.64109
   4 -12  -3 46.2258 0.97645
  -4  12   3 49.1016 0.99838
   2 -12  -3 179.378 2.86991
  -2  12   3 184.881 3.04380
   0 -12  -3 66.4319 1.24408
   0  12   3 71.3652 1.26804
  -2 -12  -3 3.16731 0.20201
   2  12   3 3.32270 0.22663
  -4 -12  -3 197.535 3.05555
   4  12   3 204.530 3.37173
  -6 -12  -3 145.788 2.85499
   6  12   3 158.131 2.61658
  -8 -12  -3 40.6341 0.87441
   8  12   3 44.9537 1.09412
 -10 -12  -3 11.9915 0.42186
  10  12   3 14.1533 0.54513
 -12 -12  -3 42.3691 0.95027
  12  12   3 45.3841 1.03654
 -14 -12  -3 53.0469 1.24475
  14  12   3 57.9250 1.17283
 -16 -12  -3 36.9487 1.00655
  16  12   3 41.4649 0.93296
 -18 -12  -3 24.5639 0.83334
  18  12   3 29.0071 1.20123
 -20 -12  -3 9.06275 0.74140
  20  12   3 9.61996 0.59168
 -22 -12  -3 21.0189 0.97209
  22  12   3 20.9096 0.93622
 -24 -12  -3 14.6062 1.48281
  24  12   3 12.3806 0.79029
 -26 -12  -3 1.58465 0.68686
  26  12   3 0.06489 0.54067
  25 -13  -3 20.3760 1.00679
 -25  13   3 18.0504 0.96674
  23 -13  -3 0.74461 0.31525
 -23  13   3 0.19209 0.29730
  21 -13  -3 46.9875 1.29930
 -21  13   3 41.6843 1.27456
  19 -13  -3 91.0586 2.19691
 -19  13   3 86.8227 1.95062
  17 -13  -3 42.6183 1.35107
 -17  13   3 39.3700 1.42076
  15 -13  -3 10.2543 0.70992
 -15  13   3 4.98637 0.72845
  13 -13  -3 21.4485 0.85731
 -13  13   3 20.0437 0.71362
  11 -13  -3 73.9753 1.79846
 -11  13   3 71.1916 1.54428
   9 -13  -3 83.7717 1.73091
  -9  13   3 85.4350 1.66437
   7 -13  -3 24.2509 0.61908
  -7  13   3 24.7322 0.64289
   5 -13  -3 46.0390 1.01921
  -5  13   3 48.3154 1.07880
   3 -13  -3 127.279 2.56123
  -3  13   3 133.484 2.41118
   1 -13  -3 40.2763 0.90748
  -1  13   3 39.1911 0.82287
  -1 -13  -3 2.57633 0.22091
   1  13   3 2.77572 0.13946
  -3 -13  -3 44.8661 0.92873
   3  13   3 49.2321 1.03963
  -5 -13  -3 25.5866 0.54863
   5  13   3 26.9220 0.66732
  -7 -13  -3 45.8151 1.02933
   7  13   3 51.0171 1.05587
  -9 -13  -3 27.3594 0.73086
   9  13   3 29.2534 0.70348
 -11 -13  -3 4.02064 0.28401
  11  13   3 3.89558 0.30124
 -13 -13  -3 117.720 2.16211
  13  13   3 128.639 2.32464
 -15 -13  -3 39.1181 1.04041
  15  13   3 40.6948 0.90872
 -17 -13  -3 0.27841 0.27867
  17  13   3 0.16943 0.24952
 -19 -13  -3 9.24971 0.62268
  19  13   3 9.90808 0.58731
 -21 -13  -3 7.74854 0.57104
  21  13   3 9.70168 0.65463
 -23 -13  -3 8.50218 0.65097
  23  13   3 8.52376 0.64176
 -25 -13  -3 0.00667 0.35581
  25  13   3 0.45794 0.43837
  26 -14  -3 3.83043 0.75722
  24 -14  -3 22.2437 1.03562
 -24  14   3 19.3360 0.88981
  22 -14  -3 0.31136 0.27689
 -22  14   3 0.70700 0.34945
  20 -14  -3 2.03468 0.32076
 -20  14   3 2.99499 0.36731
  18 -14  -3 1.97466 0.35556
 -18  14   3 1.52011 0.49607
  16 -14  -3 33.5064 1.15323
 -16  14   3 31.6488 1.27936
  14 -14  -3 12.9805 0.76541
 -14  14   3 12.8378 0.83982
  12 -14  -3 126.254 2.77581
 -12  14   3 122.785 2.64616
  10 -14  -3 29.7481 0.83378
 -10  14   3 29.4832 0.79568
   8 -14  -3 15.1881 0.49377
  -8  14   3 15.2748 0.47855
   6 -14  -3 29.3788 0.75001
  -6  14   3 29.5728 0.79506
   4 -14  -3 23.5921 0.58954
  -4  14   3 25.7531 0.62656
   2 -14  -3 30.1799 0.66587
  -2  14   3 32.5669 0.74864
   0 -14  -3 62.0641 1.26070
   0  14   3 64.1407 1.11662
  -2 -14  -3 25.6972 0.62789
   2  14   3 26.9111 0.67583
  -4 -14  -3 181.034 3.15695
   4  14   3 188.991 3.35017
  -6 -14  -3 133.644 2.16133
   6  14   3 140.272 2.47095
  -8 -14  -3 6.95330 0.37825
   8  14   3 6.91830 0.27703
 -10 -14  -3 37.3351 1.00480
  10  14   3 40.4602 0.86337
 -12 -14  -3 16.4123 0.53155
  12  14   3 19.1332 0.65185
 -14 -14  -3 0.34744 0.23903
  14  14   3 1.19291 0.17738
 -16 -14  -3 20.3373 0.85338
  16  14   3 21.9311 0.67367
 -18 -14  -3 14.6317 0.81440
  18  14   3 14.7835 0.69384
 -20 -14  -3 0.07917 0.30323
  20  14   3 0.82788 0.37133
 -22 -14  -3 2.31253 0.41550
  22  14   3 2.00125 0.56307
 -24 -14  -3 2.68852 0.53980
  24  14   3 1.90049 0.64647
  25 -15  -3 1.13682 0.46667
 -25  15   3 1.33813 0.58126
  23 -15  -3 0.95025 0.36599
 -23  15   3 1.07539 0.35291
  21 -15  -3 3.13512 0.40008
 -21  15   3 2.69543 0.35402
  19 -15  -3 1.55237 0.31943
 -19  15   3 1.44459 0.35558
  17 -15  -3 103.582 2.77025
 -17  15   3 105.709 2.61491
  15 -15  -3 11.1237 0.78858
 -15  15   3 9.75522 0.68872
  13 -15  -3 2.76343 0.42913
 -13  15   3 2.66411 0.35094
  11 -15  -3 0.53399 0.22778
 -11  15   3 0.34495 0.21357
   9 -15  -3 40.7909 1.17792
  -9  15   3 41.3890 0.97312
   7 -15  -3 23.4254 0.67155
  -7  15   3 23.9321 0.72282
   5 -15  -3 50.5840 1.05080
  -5  15   3 50.6511 1.16657
   3 -15  -3 78.1187 1.47861
  -3  15   3 80.3638 1.64567
   1 -15  -3 12.3260 0.41346
  -1  15   3 13.3145 0.43911
  -1 -15  -3 2.81524 0.22843
   1  15   3 3.16539 0.16674
  -3 -15  -3 28.3516 0.69160
   3  15   3 30.2081 0.84493
  -5 -15  -3 104.208 1.93528
   5  15   3 109.718 2.17772
  -7 -15  -3 163.721 2.91567
   7  15   3 177.429 3.04966
  -9 -15  -3 178.206 3.52825
   9  15   3 190.197 3.64133
 -11 -15  -3 30.2568 0.92687
  11  15   3 32.7627 0.79879
 -13 -15  -3 0.49736 0.24321
  13  15   3 0.47967 0.19491
 -15 -15  -3 11.7183 0.86794
  15  15   3 12.1736 0.49856
 -17 -15  -3 5.67068 0.56270
  17  15   3 6.37772 0.47811
 -19 -15  -3 6.91525 0.55479
  19  15   3 6.89595 0.67135
 -21 -15  -3 47.0716 1.39403
  21  15   3 49.9554 1.76382
 -23 -15  -3 9.46246 0.92038
  23  15   3 12.5982 1.62350
  24 -16  -3 1.90022 0.63045
 -24  16   3 1.11620 0.65109
  22 -16  -3 4.05841 0.47852
 -22  16   3 4.11212 0.45878
  20 -16  -3 0.87616 0.27521
 -20  16   3 1.11233 0.30919
  18 -16  -3 1.69744 0.29378
 -18  16   3 1.57634 0.29592
  16 -16  -3 38.2352 1.13208
 -16  16   3 37.5143 1.00685
  14 -16  -3 3.69572 0.34955
 -14  16   3 4.12152 0.35797
  12 -16  -3 15.7567 0.83633
 -12  16   3 16.0919 0.62609
  10 -16  -3 38.4434 1.09169
 -10  16   3 38.9716 0.93516
   8 -16  -3 48.0843 1.07560
  -8  16   3 47.5154 1.25903
   6 -16  -3 1.71252 0.23214
  -6  16   3 1.80520 0.24082
   4 -16  -3 64.2621 1.36332
  -4  16   3 65.3508 1.40712
   2 -16  -3 215.835 3.48415
  -2  16   3 220.650 3.83258
   0 -16  -3 19.5388 0.52214
   0  16   3 20.8368 0.51256
  -2 -16  -3 309.215 5.23837
   2  16   3 324.011 6.65480
  -4 -16  -3 186.890 3.45598
   4  16   3 199.271 4.00589
  -6 -16  -3 260.694 4.47867
   6  16   3 274.553 5.32492
  -8 -16  -3 40.4886 0.91679
   8  16   3 43.6908 0.97687
 -10 -16  -3 0.40144 0.25245
  10  16   3 0.78809 0.15053
 -12 -16  -3 8.16847 0.63025
  12  16   3 6.53178 0.40846
 -14 -16  -3 36.0653 1.60232
  14  16   3 35.9824 1.10650
 -16 -16  -3 13.4142 0.92225
  16  16   3 14.3465 0.66158
 -18 -16  -3 10.2987 0.75580
  18  16   3 10.6573 0.79462
 -20 -16  -3 0.55783 0.35810
  20  16   3 0.75347 0.68106
 -22 -16  -3 1.32414 0.57497
  22  16   3 0.59359 1.08690
 -24 -16  -3 1.70983 1.33445
  24  16   3 1.14509 0.75253
  23 -17  -3 0.10898 0.83818
 -23  17   3 0.88909 0.53686
  21 -17  -3 6.85439 0.58279
 -21  17   3 7.28366 0.56909
  19 -17  -3 27.8189 0.87719
 -19  17   3 25.4565 0.84809
  17 -17  -3 28.3844 0.92520
 -17  17   3 28.4202 0.93553
  15 -17  -3 24.8384 0.95325
 -15  17   3 21.9121 0.77670
  13 -17  -3 13.7508 0.67717
 -13  17   3 12.3383 0.66443
  11 -17  -3 32.5629 1.12416
 -11  17   3 31.7229 0.96773
   9 -17  -3 62.9610 1.50020
  -9  17   3 65.5465 1.48040
   7 -17  -3 40.1519 0.95130
  -7  17   3 40.6727 1.11854
   5 -17  -3 8.95615 0.39820
  -5  17   3 8.33554 0.48305
   3 -17  -3 98.5561 1.83850
  -3  17   3 101.980 2.07403
   1 -17  -3 92.2462 1.64978
  -1  17   3 96.4412 1.71552
  -1 -17  -3 73.1807 1.43822
   1  17   3 74.7761 1.30776
  -3 -17  -3 208.734 3.93130
   3  17   3 228.049 4.24331
  -5 -17  -3 16.9374 0.58410
   5  17   3 18.5560 0.70165
  -7 -17  -3 66.4242 1.59037
   7  17   3 73.1877 1.61214
  -9 -17  -3 26.7109 0.73229
   9  17   3 28.8554 0.79610
 -11 -17  -3 15.3405 0.71342
  11  17   3 17.5435 0.55459
 -13 -17  -3 12.4285 0.91962
  13  17   3 14.6141 0.63106
 -15 -17  -3 2.79369 0.66400
  15  17   3 2.93558 0.29759
 -17 -17  -3 15.7712 0.76453
  17  17   3 17.4955 1.00677
 -19 -17  -3 15.1832 0.76050
  19  17   3 17.9420 1.03947
 -21 -17  -3 26.8416 1.17105
  21  17   3 27.6130 1.43170
 -23 -17  -3 3.74700 0.76986
  23  17   3 6.78876 0.87657
  22 -18  -3 10.3362 0.98204
 -22  18   3 11.3168 0.71798
  20 -18  -3 2.49037 0.45896
 -20  18   3 2.38231 0.45757
  18 -18  -3 9.44305 0.57678
 -18  18   3 9.29254 0.53985
  16 -18  -3 5.17687 0.46770
 -16  18   3 3.98887 0.49602
  14 -18  -3 29.7715 1.03553
 -14  18   3 30.2364 0.93420
  12 -18  -3 0.82527 0.39558
 -12  18   3 0.61781 0.32866
  10 -18  -3 25.2566 0.95957
 -10  18   3 25.7728 0.88494
   8 -18  -3 3.03153 0.38072
  -8  18   3 3.07444 0.40555
   6 -18  -3 58.8140 1.33296
  -6  18   3 58.9039 1.47458
   4 -18  -3 7.57943 0.40767
  -4  18   3 6.85487 0.45633
   2 -18  -3 101.222 2.05110
  -2  18   3 102.483 2.14079
   0 -18  -3 115.111 2.02413
   0  18   3 115.228 1.92426
  -2 -18  -3 643.054 11.9608
   2  18   3 690.263 12.1731
  -4 -18  -3 87.0746 1.71475
   4  18   3 91.6809 1.93571
  -6 -18  -3 1.04929 0.20736
   6  18   3 1.33913 0.27786
  -8 -18  -3 2.93552 0.35774
   8  18   3 4.07469 0.45090
 -10 -18  -3 33.6381 0.94254
  10  18   3 33.4017 1.01598
 -12 -18  -3 3.81694 0.41469
  12  18   3 3.80808 0.38485
 -14 -18  -3 16.8607 0.71423
  14  18   3 17.7987 0.88401
 -16 -18  -3 28.1039 1.01065
  16  18   3 28.9627 1.16438
 -18 -18  -3 32.8018 1.18659
  18  18   3 31.6730 1.26781
 -20 -18  -3 22.9304 1.05309
  20  18   3 26.9028 1.28457
 -22 -18  -3 6.12351 0.86669
  22  18   3 8.07740 0.83028
  21 -19  -3 1.54080 1.00300
 -21  19   3 0.91516 0.43375
  19 -19  -3 3.13974 0.49103
 -19  19   3 2.19286 0.46982
  17 -19  -3 39.4286 1.25885
 -17  19   3 40.7324 1.29491
  15 -19  -3 8.82183 0.65911
 -15  19   3 9.02377 0.59496
  13 -19  -3 2.38179 0.46984
 -13  19   3 2.21111 0.36709
  11 -19  -3 29.2440 1.03017
 -11  19   3 29.3336 1.19392
   9 -19  -3 69.8800 1.93028
  -9  19   3 70.7269 1.72365
   7 -19  -3 46.0795 1.30226
  -7  19   3 46.0860 1.31927
   5 -19  -3 44.5687 1.20222
  -5  19   3 46.5151 1.59651
   3 -19  -3 25.7263 0.77466
  -3  19   3 26.9728 0.89237
   1 -19  -3 36.8053 0.95408
  -1  19   3 39.1441 1.04221
  -1 -19  -3 6.07654 0.43568
   1  19   3 6.40737 0.49620
  -3 -19  -3 13.3972 0.60136
   3  19   3 14.7881 0.65079
  -5 -19  -3 5.81364 0.36935
   5  19   3 6.35369 0.46932
  -7 -19  -3 15.6166 0.83373
   7  19   3 16.2876 0.64863
  -9 -19  -3 24.2607 1.01064
   9  19   3 25.4238 0.94571
 -11 -19  -3 10.2091 0.61261
  11  19   3 10.1761 0.57547
 -13 -19  -3 55.8437 1.52111
  13  19   3 61.1196 1.62830
 -15 -19  -3 7.63498 0.54426
  15  19   3 6.93720 0.66743
 -17 -19  -3 42.3486 1.39889
  17  19   3 43.2999 1.60457
 -19 -19  -3 32.1134 1.29194
  19  19   3 32.2563 1.36339
 -21 -19  -3 17.6935 1.53718
  21  19   3 17.5446 1.26605
  20 -20  -3 4.69487 1.15331
 -20  20   3 4.49758 0.70015
  18 -20  -3 10.9865 0.72577
 -18  20   3 9.43228 0.74384
  16 -20  -3 17.8363 0.89109
 -16  20   3 14.6607 0.82218
  14 -20  -3 16.5887 0.84182
 -14  20   3 17.4332 1.12855
  12 -20  -3 4.65378 0.43721
 -12  20   3 4.90013 0.52819
  10 -20  -3 2.09545 0.40890
 -10  20   3 1.88614 0.37888
   8 -20  -3 14.5943 0.86264
  -8  20   3 10.3969 1.53234
   6 -20  -3 37.3052 1.51079
  -6  20   3 35.2880 1.18781
   4 -20  -3 10.2735 0.56402
  -4  20   3 12.1993 0.74756
   2 -20  -3 11.1329 0.57710
  -2  20   3 10.9191 0.61870
   0 -20  -3 10.0009 0.52450
   0  20   3 10.6476 0.48601
  -2 -20  -3 20.8260 0.75072
   2  20   3 21.1268 0.89409
  -4 -20  -3 13.9346 0.68547
   4  20   3 14.9449 0.63825
  -6 -20  -3 34.0417 0.99724
   6  20   3 36.6057 1.13270
  -8 -20  -3 0.36633 0.31221
   8  20   3 0.38406 0.33635
 -10 -20  -3 3.65833 0.56509
  10  20   3 3.57667 0.53477
 -12 -20  -3 7.59616 0.71724
  12  20   3 7.81246 0.75619
 -14 -20  -3 30.2263 1.33533
  14  20   3 29.3254 1.41392
 -16 -20  -3 90.1622 2.30691
  16  20   3 91.7468 2.96679
 -18 -20  -3 55.5478 1.68276
  18  20   3 53.1462 1.80094
 -20 -20  -3 39.3329 1.92481
  20  20   3 36.0790 2.67035
  19 -21  -3 11.3618 1.45906
 -19  21   3 14.4805 0.93321
  17 -21  -3 3.97037 0.75647
 -17  21   3 6.20770 0.70828
  15 -21  -3 21.6278 1.05940
 -15  21   3 21.1074 1.21828
  13 -21  -3 29.2378 1.05800
 -13  21   3 30.2550 1.43044
  11 -21  -3 29.2607 1.01470
 -11  21   3 28.7292 1.03013
   9 -21  -3 35.3531 1.21195
  -9  21   3 38.2580 1.45797
   7 -21  -3 21.8512 1.06947
  -7  21   3 20.4055 1.23927
   5 -21  -3 5.46571 0.59020
  -5  21   3 4.77258 0.55383
   3 -21  -3 31.3140 1.03108
  -3  21   3 33.3298 1.15243
   1 -21  -3 26.8894 0.85007
  -1  21   3 29.6968 0.99604
  -1 -21  -3 23.6295 0.82837
   1  21   3 23.5789 0.88387
  -3 -21  -3 4.24011 0.37860
   3  21   3 3.89274 0.37659
  -5 -21  -3 18.1267 0.74412
   5  21   3 17.1363 0.77713
  -7 -21  -3 2.01348 0.58076
   7  21   3 1.11279 0.37746
  -9 -21  -3 15.4570 0.89606
   9  21   3 16.6668 0.81670
 -11 -21  -3 2.74576 0.53519
  11  21   3 3.40533 0.54599
 -13 -21  -3 9.88731 0.97887
  13  21   3 11.5467 1.11254
 -15 -21  -3 8.14104 0.82917
  15  21   3 6.30932 1.15640
 -17 -21  -3 19.2772 1.00904
  17  21   3 21.4424 0.98326
  16 -22  -3 0.64463 0.35508
 -16  22   3 0.93767 0.49985
  14 -22  -3 0.63215 0.35254
 -14  22   3 0.58140 0.43993
  12 -22  -3 27.5167 1.09662
 -12  22   3 26.3778 1.12915
  10 -22  -3 4.35957 0.41217
 -10  22   3 5.86419 0.63064
   8 -22  -3 20.0667 0.74603
  -8  22   3 20.8438 1.01209
   6 -22  -3 9.49959 0.51030
  -6  22   3 9.15418 0.78212
   4 -22  -3 1.08493 0.25870
  -4  22   3 0.69102 0.48848
   2 -22  -3 10.3636 0.59448
  -2  22   3 11.1793 0.72572
   0 -22  -3 0.79875 0.27875
   0  22   3 1.27167 0.32154
  -2 -22  -3 7.29332 0.48673
   2  22   3 6.78032 0.48322
  -4 -22  -3 10.2295 0.59569
   4  22   3 12.0385 0.68127
  -6 -22  -3 3.71904 0.53677
   6  22   3 4.40917 0.55289
  -8 -22  -3 3.97127 0.60345
   8  22   3 4.80931 0.56278
 -10 -22  -3 11.2948 0.81760
  10  22   3 11.2507 0.88442
 -12 -22  -3 8.30412 0.90330
  12  22   3 10.4389 1.08305
 -14 -22  -3 1.80260 0.84363
  14  22   3 0.00000 0.58308
 -16 -22  -3 11.7287 1.17099
  16  22   3 7.49521 0.80248
  15 -23  -3 1.89188 0.48630
 -15  23   3 1.89122 0.73194
  13 -23  -3 19.6268 1.07629
 -13  23   3 22.1305 1.07807
  11 -23  -3 1.69651 0.42995
 -11  23   3 2.05237 0.48178
   9 -23  -3 79.6208 2.01379
  -9  23   3 75.0091 2.10767
   7 -23  -3 2.13019 0.33537
  -7  23   3 3.27526 0.54897
   5 -23  -3 1.75325 0.31033
  -5  23   3 1.00177 0.43253
   3 -23  -3 1.89880 0.28386
  -3  23   3 1.35340 0.35032
   1 -23  -3 23.9692 0.77970
  -1  23   3 22.4224 0.91895
  -1 -23  -3 10.8712 0.57813
   1  23   3 10.8412 0.82801
  -3 -23  -3 18.6066 0.70214
   3  23   3 16.3709 0.87634
  -5 -23  -3 2.08787 0.36313
   5  23   3 1.67105 0.43694
  -7 -23  -3 0.11649 0.32462
   7  23   3 0.87772 0.35757
  -9 -23  -3 32.8321 1.30196
   9  23   3 33.7878 1.83051
 -11 -23  -3 0.22462 0.60619
  11  23   3 0.00000 0.63888
 -13 -23  -3 2.33358 0.60343
  13  23   3 2.42378 0.57722
 -15 -23  -3 2.46028 0.79512
  15  23   3 1.93332 0.54957
  12 -24  -3 2.98734 0.47344
 -12  24   3 2.35127 0.54643
  10 -24  -3 31.4677 1.20058
 -10  24   3 30.7786 1.25050
   8 -24  -3 1.46875 0.38105
  -8  24   3 2.37808 0.47181
   6 -24  -3 2.55920 0.41223
  -6  24   3 2.79163 0.59090
   4 -24  -3 21.3962 0.82702
  -4  24   3 21.7615 1.11942
   2 -24  -3 4.37003 0.42753
  -2  24   3 5.10327 0.50779
   0 -24  -3 4.11083 0.41323
   0  24   3 3.56812 0.49046
  -2 -24  -3 0.30420 0.26868
   2  24   3 0.62138 0.35259
  -4 -24  -3 17.0196 0.70193
   4  24   3 17.0997 0.81704
  -6 -24  -3 18.7542 0.93483
   6  24   3 19.7044 0.92849
  -8 -24  -3 1.68706 0.45768
   8  24   3 0.86129 0.38777
 -10 -24  -3 1.66124 0.47366
  10  24   3 0.77061 0.43043
 -12 -24  -3 12.3531 0.77251
  12  24   3 12.4267 1.00243
  11 -25  -3 12.0644 0.89447
 -11  25   3 12.5557 0.91899
   9 -25  -3 11.5770 0.75076
  -9  25   3 11.9121 0.81519
   7 -25  -3 10.0500 0.82032
  -7  25   3 11.0294 0.85841
   5 -25  -3 0.51918 0.33958
  -5  25   3 0.59916 0.40224
   3 -25  -3 5.39881 0.53454
  -3  25   3 6.31722 0.63810
   1 -25  -3 23.6158 1.02546
  -1  25   3 23.9360 1.08407
  -1 -25  -3 8.72978 0.71154
   1  25   3 8.13787 0.61861
  -3 -25  -3 1.10333 0.34565
   3  25   3 0.49714 0.37718
  -5 -25  -3 9.28017 0.72260
   5  25   3 8.17566 0.61409
  -7 -25  -3 10.6712 0.81674
   7  25   3 10.3578 0.70294
  -9 -25  -3 14.2847 0.97495
   9  25   3 13.3220 0.87772
   6 -26  -3 2.06864 0.49105
  -6  26   3 1.76248 0.59191
   4 -26  -3 3.32973 0.79096
  -4  26   3 3.40774 0.61969
   2 -26  -3 5.31590 0.76006
  -2  26   3 7.05082 0.85115
   0 -26  -3 5.88795 0.90670
   0  26   3 5.17496 0.79157
  -2 -26  -3 4.05408 0.54453
   2  26   3 3.45804 0.47243
  -4 -26  -3 4.25243 0.66155
   4  26   3 3.57132 0.54536
  -6 -26  -3 9.21847 0.81267
   6  26   3 9.73807 0.71078
  30   0  -4 12.8041 1.29091
 -30   0   4 11.0350 1.67371
  28   0  -4 4.57353 0.84723
 -28   0   4 4.94124 0.78065
  26   0  -4 37.7707 2.11046
 -26   0   4 36.4907 1.51470
  24   0  -4 30.0494 1.39056
 -24   0   4 27.0434 1.23904
  22   0  -4 0.68062 0.49290
 -22   0   4 0.26079 0.28141
  20   0  -4 223.427 5.99107
 -20   0   4 216.722 4.73317
  18   0  -4 14.6896 0.84522
 -18   0   4 15.1388 0.72159
  16   0  -4 6.96687 0.59669
 -16   0   4 5.98920 0.38102
  14   0  -4 37.0604 1.21985
 -14   0   4 36.6062 1.07012
  12   0  -4 676.884 13.7770
 -12   0   4 650.099 13.3121
  10   0  -4 1259.31 27.8772
 -10   0   4 1200.10 28.6903
   8   0  -4 505.349 8.61657
  -8   0   4 511.170 10.0839
   6   0  -4 633.980 10.0009
  -6   0   4 638.448 9.01367
   4   0  -4 406.920 5.72718
  -4   0   4 410.457 5.72879
   2   0  -4 487.193 6.97405
  -2   0   4 475.542 7.07918
   0   0  -4 7965.75 204.782
   0   0   4 8051.22 311.003
  -2   0  -4 1459.36 22.9374
   2   0   4 1399.77 34.9057
  -4   0  -4 4027.20 103.578
   4   0   4 4284.35 168.568
  -6   0  -4 1314.52 19.1208
   6   0   4 1358.25 21.8869
  -8   0  -4 701.247 10.3743
   8   0   4 708.313 11.3286
 -10   0  -4 256.937 4.40490
  10   0   4 273.608 5.48367
 -12   0  -4 20.3341 0.83016
  12   0   4 24.2124 0.99089
 -14   0  -4 204.061 5.21918
  14   0   4 220.938 5.61257
 -16   0  -4 257.214 5.28641
  16   0   4 297.809 7.49662
 -18   0  -4 131.405 3.28977
  18   0   4 143.749 3.87868
 -20   0  -4 28.9370 1.29598
  20   0   4 30.8191 1.18849
 -22   0  -4 20.6095 1.18314
  22   0   4 22.0616 1.08903
 -24   0  -4 48.7049 1.91338
  24   0   4 48.5760 1.72779
 -26   0  -4 0.55617 0.44556
  26   0   4 0.28719 0.39789
 -28   0  -4 50.9637 2.05178
  28   0   4 57.9348 3.65425
  29  -1  -4 7.88215 0.67154
 -29   1   4 8.55276 0.75965
  27  -1  -4 2.75665 0.41836
 -27   1   4 2.71301 0.39030
  25  -1  -4 2.12744 0.36414
 -25   1   4 1.98639 0.36102
  23  -1  -4 22.2717 0.84401
 -23   1   4 21.0521 0.72464
  21  -1  -4 10.8181 0.58497
 -21   1   4 11.1428 0.44951
  19  -1  -4 5.42454 0.40850
 -19   1   4 4.87113 0.32578
  17  -1  -4 13.4379 0.65465
 -17   1   4 15.0969 0.42926
  15  -1  -4 2.59577 0.26415
 -15   1   4 2.29248 0.18424
  13  -1  -4 24.4116 0.66093
 -13   1   4 23.4050 0.51032
  11  -1  -4 47.0373 0.94919
 -11   1   4 48.2068 1.11415
   9  -1  -4 17.4106 0.44542
  -9   1   4 18.0283 0.50720
   7  -1  -4 112.253 1.52802
  -7   1   4 116.096 1.36248
   5  -1  -4 81.7753 1.12030
  -5   1   4 86.4658 1.03117
   3  -1  -4 17.3562 0.23566
  -3   1   4 18.0893 0.26013
   1  -1  -4 49.9210 0.61161
  -1   1   4 53.2920 0.64507
  -1  -1  -4 27.0226 0.32339
   1   1   4 28.4448 0.42507
  -3  -1  -4 4.68686 0.10623
   3   1   4 5.02599 0.11454
  -5  -1  -4 59.0939 0.73257
   5   1   4 64.0189 0.87520
  -7  -1  -4 99.9446 1.18432
   7   1   4 105.380 1.40793
  -9  -1  -4 6.25504 0.19375
   9   1   4 7.31267 0.20844
 -11  -1  -4 47.3408 0.83438
  11   1   4 52.3401 1.08339
 -13  -1  -4 18.9947 0.43845
  13   1   4 20.2833 0.59155
 -15  -1  -4 6.04855 0.34884
  15   1   4 8.04938 0.39442
 -17  -1  -4 6.87098 0.35752
  17   1   4 8.76457 0.40289
 -19  -1  -4 5.84996 0.39267
  19   1   4 7.50689 0.39908
 -21  -1  -4 21.7655 0.81231
  21   1   4 23.2122 0.71867
 -23  -1  -4 5.66678 0.58345
  23   1   4 7.11979 0.47728
 -25  -1  -4 0.24458 0.30387
  25   1   4 1.01290 0.26083
 -27  -1  -4 2.80189 0.43774
  27   1   4 2.42089 0.43826
 -29  -1  -4 4.06838 0.52073
  29   1   4 5.74388 0.75777
  30  -2  -4 4.12539 0.70092
 -30   2   4 1.46924 1.16471
  28  -2  -4 1.20469 0.50013
 -28   2   4 0.65516 0.53191
  26  -2  -4 50.7373 1.48169
 -26   2   4 47.8391 1.22851
  24  -2  -4 13.5703 0.70289
 -24   2   4 14.4721 0.59154
  22  -2  -4 34.0945 1.16139
 -22   2   4 31.3003 0.88531
  20  -2  -4 243.468 4.56998
 -20   2   4 238.166 3.79749
  18  -2  -4 42.9142 1.10979
 -18   2   4 43.7978 0.90773
  16  -2  -4 9.68693 0.47885
 -16   2   4 9.78630 0.33288
  14  -2  -4 27.5664 0.84222
 -14   2   4 27.5928 0.69724
  12  -2  -4 44.1393 0.95117
 -12   2   4 44.7195 0.94261
  10  -2  -4 251.166 3.60330
 -10   2   4 253.804 4.14872
   8  -2  -4 80.3106 1.09870
  -8   2   4 77.9221 1.14118
   6  -2  -4 1552.11 16.8142
  -6   2   4 1547.88 17.7755
   4  -2  -4 783.413 8.91598
  -4   2   4 797.258 8.58863
   2  -2  -4 1497.41 19.0382
  -2   2   4 1490.13 19.1644
   0  -2  -4 1973.93 43.0066
   0   2   4 1894.25 38.5420
  -2  -2  -4 381.820 3.77109
   2   2   4 383.958 4.77071
  -4  -2  -4 694.850 6.86604
   4   2   4 721.643 8.40860
  -6  -2  -4 243.085 2.42364
   6   2   4 252.367 3.16325
  -8  -2  -4 838.798 9.00129
   8   2   4 883.633 12.0474
 -10  -2  -4 190.846 2.49985
  10   2   4 200.769 2.77126
 -12  -2  -4 165.962 2.30256
  12   2   4 178.567 2.98699
 -14  -2  -4 4.88990 0.32481
  14   2   4 5.28486 0.32323
 -16  -2  -4 13.3545 0.57998
  16   2   4 15.0740 0.56798
 -18  -2  -4 39.0625 0.86900
  18   2   4 45.2858 1.10752
 -20  -2  -4 11.0457 0.57338
  20   2   4 12.1445 0.50417
 -22  -2  -4 105.811 2.30698
  22   2   4 114.381 2.32257
 -24  -2  -4 37.8088 1.16032
  24   2   4 42.1734 1.10483
 -26  -2  -4 10.8001 0.68807
  26   2   4 11.0375 0.70354
 -28  -2  -4 11.1921 0.73851
  28   2   4 13.5243 1.04627
  29  -3  -4 24.0481 1.06098
 -29   3   4 23.8980 1.28315
  27  -3  -4 29.9810 1.18777
 -27   3   4 28.2430 0.92210
  25  -3  -4 21.0177 0.89325
 -25   3   4 20.7710 0.76558
  23  -3  -4 39.2814 1.15059
 -23   3   4 36.6607 0.94960
  21  -3  -4 15.6326 0.68127
 -21   3   4 15.7289 0.53182
  19  -3  -4 15.5020 0.64412
 -19   3   4 15.7566 0.48354
  17  -3  -4 9.00774 0.48556
 -17   3   4 8.38221 0.34853
  15  -3  -4 32.9577 0.94718
 -15   3   4 32.3994 0.75903
  13  -3  -4 7.27129 0.38372
 -13   3   4 8.27150 0.27576
  11  -3  -4 72.4403 1.34800
 -11   3   4 71.2729 1.28236
   9  -3  -4 113.398 1.76582
  -9   3   4 114.670 1.80029
   7  -3  -4 53.9026 0.73649
  -7   3   4 53.5726 0.72854
   5  -3  -4 14.2317 0.25326
  -5   3   4 14.8151 0.25028
   3  -3  -4 50.2079 0.70355
  -3   3   4 53.3237 0.67465
   1  -3  -4 28.7684 0.37599
  -1   3   4 29.7368 0.38338
  -1  -3  -4 26.5859 0.35755
   1   3   4 27.8300 0.40334
  -3  -3  -4 20.5016 0.30894
   3   3   4 21.8841 0.36123
  -5  -3  -4 23.5400 0.31745
   5   3   4 24.8603 0.40944
  -7  -3  -4 10.6080 0.22493
   7   3   4 11.1454 0.25064
  -9  -3  -4 52.7020 0.75990
   9   3   4 58.1142 0.92751
 -11  -3  -4 88.1959 1.25531
  11   3   4 96.4659 1.63921
 -13  -3  -4 59.0163 1.15310
  13   3   4 64.7421 1.35063
 -15  -3  -4 75.6602 2.03860
  15   3   4 91.4883 1.65427
 -17  -3  -4 12.5845 0.53088
  17   3   4 15.7010 0.52152
 -19  -3  -4 120.772 2.30412
  19   3   4 139.423 2.82143
 -21  -3  -4 25.9440 0.94797
  21   3   4 28.6820 0.81042
 -23  -3  -4 11.8875 0.75949
  23   3   4 13.9034 0.61216
 -25  -3  -4 40.2918 1.23588
  25   3   4 43.0672 1.43732
 -27  -3  -4 2.09928 0.50656
  27   3   4 1.83811 0.51502
 -29  -3  -4 0.52113 0.43824
  29   3   4 0.06911 0.48975
  30  -4  -4 10.5357 1.31322
  28  -4  -4 2.23639 0.65140
 -28   4   4 5.19035 0.66185
  26  -4  -4 77.3171 1.92814
 -26   4   4 75.0319 2.05640
  24  -4  -4 18.9103 0.81176
 -24   4   4 18.6930 0.87721
  22  -4  -4 2.79810 0.39907
 -22   4   4 2.56684 0.36399
  20  -4  -4 261.600 4.88627
 -20   4   4 259.965 4.14272
  18  -4  -4 71.4185 1.63201
 -18   4   4 66.6148 1.39973
  16  -4  -4 28.4847 0.82076
 -16   4   4 28.2094 0.75891
  14  -4  -4 39.2768 1.03971
 -14   4   4 38.8446 0.90948
  12  -4  -4 119.808 2.06579
 -12   4   4 121.665 2.17618
  10  -4  -4 370.604 5.40471
 -10   4   4 370.048 5.42168
   8  -4  -4 514.694 6.04538
  -8   4   4 515.700 6.57101
   6  -4  -4 671.730 7.87268
  -6   4   4 678.645 7.46977
   4  -4  -4 432.147 4.99991
  -4   4   4 431.622 4.98477
   2  -4  -4 25.6686 0.39903
  -2   4   4 26.5328 0.38126
   0  -4  -4 1304.93 15.4344
   0   4   4 1299.94 15.2624
  -2  -4  -4 2399.34 45.1989
   2   4   4 2367.27 45.1504
  -4  -4  -4 1053.48 11.2654
   4   4   4 1085.73 12.8525
  -6  -4  -4 142.738 1.65186
   6   4   4 149.907 1.93443
  -8  -4  -4 460.064 5.51377
   8   4   4 484.142 7.40576
 -10  -4  -4 162.468 2.22960
  10   4   4 170.368 2.62841
 -12  -4  -4 253.121 4.04983
  12   4   4 270.786 4.32681
 -14  -4  -4 132.570 3.31257
  14   4   4 157.297 2.78470
 -16  -4  -4 103.167 1.98571
  16   4   4 118.160 2.30917
 -18  -4  -4 23.7809 0.78744
  18   4   4 27.3455 0.77878
 -20  -4  -4 56.9077 1.32984
  20   4   4 62.4726 1.55389
 -22  -4  -4 147.354 3.18983
  22   4   4 158.138 3.06698
 -24  -4  -4 50.8258 1.39207
  24   4   4 55.3894 1.70113
 -26  -4  -4 78.2024 1.91002
  26   4   4 88.4911 2.79247
 -28  -4  -4 26.9490 1.34180
  28   4   4 29.1487 1.46565
  29  -5  -4 3.71957 0.47409
 -29   5   4 3.69117 0.60983
  27  -5  -4 40.6941 1.33004
 -27   5   4 39.3747 1.47647
  25  -5  -4 1.40670 0.44906
 -25   5   4 1.71530 0.43274
  23  -5  -4 0.39720 0.39787
 -23   5   4 0.72910 0.31531
  21  -5  -4 2.58131 0.43356
 -21   5   4 4.19432 0.44464
  19  -5  -4 4.50533 0.38193
 -19   5   4 4.34784 0.37041
  17  -5  -4 56.7014 1.42217
 -17   5   4 55.2068 1.28913
  15  -5  -4 32.0667 0.87967
 -15   5   4 31.2004 0.83264
  13  -5  -4 234.821 4.29492
 -13   5   4 231.969 4.41617
  11  -5  -4 29.1095 0.57776
 -11   5   4 28.2297 0.67927
   9  -5  -4 57.4161 1.02341
  -9   5   4 59.4360 1.09614
   7  -5  -4 83.7675 1.18013
  -7   5   4 82.5577 1.20468
   5  -5  -4 15.5159 0.28913
  -5   5   4 16.0505 0.28166
   3  -5  -4 27.3170 0.42571
  -3   5   4 28.7494 0.41882
   1  -5  -4 11.9599 0.22400
  -1   5   4 12.6369 0.22626
  -1  -5  -4 7.97071 0.16218
   1   5   4 8.11954 0.16897
  -3  -5  -4 71.1759 0.89450
   3   5   4 74.4644 0.91880
  -5  -5  -4 34.2711 0.46662
   5   5   4 34.7439 0.52819
  -7  -5  -4 56.1722 0.86762
   7   5   4 61.0144 1.01418
  -9  -5  -4 39.7044 0.62948
   9   5   4 44.2094 0.88173
 -11  -5  -4 65.3184 1.06473
  11   5   4 71.7117 1.31128
 -13  -5  -4 25.0576 0.62773
  13   5   4 28.6857 0.70407
 -15  -5  -4 16.0757 0.55303
  15   5   4 18.4665 0.48134
 -17  -5  -4 11.3245 0.50977
  17   5   4 13.8206 0.43431
 -19  -5  -4 67.1012 1.46617
  19   5   4 77.7527 1.54671
 -21  -5  -4 1.96659 0.34471
  21   5   4 2.33970 0.24499
 -23  -5  -4 9.55900 0.59157
  23   5   4 10.5432 0.73981
 -25  -5  -4 28.9038 1.02258
  25   5   4 33.8323 1.37683
 -27  -5  -4 12.4062 1.01152
  27   5   4 13.3698 1.09763
 -29  -5  -4 1.80145 0.58425
  29   5   4 0.75405 0.64891
  28  -6  -4 6.61237 0.71083
 -28   6   4 6.08409 0.61056
  26  -6  -4 25.4744 1.11590
 -26   6   4 24.1626 1.03228
  24  -6  -4 64.4423 1.70155
 -24   6   4 58.2382 1.47173
  22  -6  -4 62.3415 1.81809
 -22   6   4 56.8570 1.42871
  20  -6  -4 46.9360 1.32054
 -20   6   4 42.7095 1.13922
  18  -6  -4 28.7272 0.88718
 -18   6   4 28.1744 0.83383
  16  -6  -4 113.027 2.28857
 -16   6   4 110.547 2.24375
  14  -6  -4 169.705 3.49829
 -14   6   4 169.848 3.45165
  12  -6  -4 66.6758 1.19211
 -12   6   4 66.6543 1.53717
  10  -6  -4 681.735 10.7204
 -10   6   4 684.009 11.9691
   8  -6  -4 947.507 12.1556
  -8   6   4 938.076 14.1225
   6  -6  -4 425.496 5.22705
  -6   6   4 425.597 5.25322
   4  -6  -4 109.199 1.35474
  -4   6   4 108.701 1.39066
   2  -6  -4 710.071 7.87284
  -2   6   4 718.888 8.52057
   0  -6  -4 206.930 2.28476
   0   6   4 213.377 2.32833
  -2  -6  -4 79.2214 0.94539
   2   6   4 82.5350 0.99556
  -4  -6  -4 1357.78 13.5375
   4   6   4 1415.38 15.1774
  -6  -6  -4 396.667 4.95323
   6   6   4 427.944 5.19081
  -8  -6  -4 695.039 8.61763
   8   6   4 742.738 11.5688
 -10  -6  -4 743.951 10.5903
  10   6   4 794.802 13.0603
 -12  -6  -4 133.686 2.41975
  12   6   4 144.124 2.77836
 -14  -6  -4 187.669 2.88824
  14   6   4 213.327 3.96606
 -16  -6  -4 351.688 6.32555
  16   6   4 396.544 6.88906
 -18  -6  -4 20.2833 0.64686
  18   6   4 22.7719 0.59242
 -20  -6  -4 48.6359 1.14077
  20   6   4 54.2434 1.13155
 -22  -6  -4 6.41650 0.47253
  22   6   4 6.22017 0.37045
 -24  -6  -4 120.794 2.44091
  24   6   4 135.315 3.62535
 -26  -6  -4 47.5377 1.47644
  26   6   4 48.7046 2.28298
 -28  -6  -4 4.57296 0.58783
  28   6   4 5.93768 0.62996
  29  -7  -4 8.76266 0.92333
 -29   7   4 11.0968 0.88608
  27  -7  -4 19.1090 0.92626
 -27   7   4 18.4206 0.93133
  25  -7  -4 26.2367 1.04122
 -25   7   4 23.5459 0.88785
  23  -7  -4 9.22395 0.67991
 -23   7   4 10.4202 0.69734
  21  -7  -4 99.8215 2.34351
 -21   7   4 99.0753 2.73273
  19  -7  -4 79.5355 1.91408
 -19   7   4 77.8529 1.90437
  17  -7  -4 1.91958 0.29640
 -17   7   4 1.58862 0.25949
  15  -7  -4 66.2572 1.31573
 -15   7   4 64.7952 1.43937
  13  -7  -4 28.9892 0.69848
 -13   7   4 28.2174 0.76255
  11  -7  -4 171.047 2.87592
 -11   7   4 164.751 3.23861
   9  -7  -4 20.6067 0.48748
  -9   7   4 20.8907 0.55302
   7  -7  -4 188.055 2.83343
  -7   7   4 196.547 3.25927
   5  -7  -4 209.564 2.78816
  -5   7   4 214.934 3.08080
   3  -7  -4 27.7658 0.44862
  -3   7   4 29.4721 0.54075
   1  -7  -4 189.625 2.11408
  -1   7   4 194.446 2.40124
  -1  -7  -4 252.544 2.93560
   1   7   4 267.539 3.36813
  -3  -7  -4 160.240 2.26387
   3   7   4 165.477 2.25533
  -5  -7  -4 204.609 2.53066
   5   7   4 214.574 3.13000
  -7  -7  -4 84.5681 1.25864
   7   7   4 91.5843 1.40926
  -9  -7  -4 270.652 4.24766
   9   7   4 298.220 5.07483
 -11  -7  -4 110.169 1.90157
  11   7   4 122.925 2.25229
 -13  -7  -4 38.7135 0.80764
  13   7   4 44.8495 1.04650
 -15  -7  -4 30.0954 0.77455
  15   7   4 34.5762 0.88076
 -17  -7  -4 33.7057 0.80773
  17   7   4 39.0067 0.96688
 -19  -7  -4 23.6940 0.75648
  19   7   4 27.0476 0.77513
 -21  -7  -4 5.87721 0.49094
  21   7   4 6.22979 0.40104
 -23  -7  -4 28.5601 0.97520
  23   7   4 33.8322 1.05354
 -25  -7  -4 20.6912 0.94400
  25   7   4 22.4083 1.24175
 -27  -7  -4 15.3224 0.86790
  27   7   4 17.1479 0.95821
  28  -8  -4 8.39618 0.73856
 -28   8   4 7.62484 0.66697
  26  -8  -4 12.9184 0.70599
 -26   8   4 14.0279 0.71288
  24  -8  -4 66.7765 1.67180
 -24   8   4 61.7695 1.57885
  22  -8  -4 2.00091 0.47386
 -22   8   4 1.57450 0.45984
  20  -8  -4 6.26554 0.63074
 -20   8   4 5.89340 0.54939
  18  -8  -4 237.803 4.52881
 -18   8   4 236.651 4.52769
  16  -8  -4 81.9961 1.62479
 -16   8   4 79.7926 1.99023
  14  -8  -4 15.6883 0.46105
 -14   8   4 15.8699 0.55211
  12  -8  -4 139.879 2.56540
 -12   8   4 144.198 2.89006
  10  -8  -4 101.096 1.87053
 -10   8   4 102.206 1.95355
   8  -8  -4 81.2660 1.44748
  -8   8   4 81.1784 1.56828
   6  -8  -4 56.2519 0.90961
  -6   8   4 55.3839 0.94425
   4  -8  -4 53.3939 0.88117
  -4   8   4 55.5957 1.03681
   2  -8  -4 404.174 5.35747
  -2   8   4 413.704 6.03577
   0  -8  -4 318.639 4.63743
   0   8   4 339.169 4.72017
  -2  -8  -4 556.543 8.46883
   2   8   4 566.514 7.83737
  -4  -8  -4 79.9781 1.29155
   4   8   4 80.9398 1.44002
  -6  -8  -4 121.233 1.59148
   6   8   4 127.730 1.99621
  -8  -8  -4 234.624 3.41505
   8   8   4 251.487 4.27438
 -10  -8  -4 321.322 5.12698
  10   8   4 355.127 6.05828
 -12  -8  -4 83.5200 1.45359
  12   8   4 92.4136 1.97888
 -14  -8  -4 90.5988 1.76552
  14   8   4 102.857 2.35271
 -16  -8  -4 54.6336 1.20652
  16   8   4 63.5367 1.41171
 -18  -8  -4 103.075 1.95663
  18   8   4 118.144 2.45584
 -20  -8  -4 38.7466 1.25621
  20   8   4 41.2210 1.05889
 -22  -8  -4 32.2510 1.13758
  22   8   4 35.7153 1.11775
 -24  -8  -4 45.3106 1.48344
  24   8   4 55.3095 2.88924
 -26  -8  -4 0.57732 1.16640
  26   8   4 0.59899 0.51316
 -28  -8  -4 0.76911 0.83835
  28   8   4 0.49931 0.66729
  27  -9  -4 0.97633 0.38686
 -27   9   4 1.05017 0.58585
  25  -9  -4 1.80814 0.37297
 -25   9   4 2.15793 0.47137
  23  -9  -4 11.1359 0.78770
 -23   9   4 10.6223 0.85529
  21  -9  -4 32.9553 1.15015
 -21   9   4 30.3298 1.33782
  19  -9  -4 122.433 2.70977
 -19   9   4 118.151 3.29799
  17  -9  -4 171.938 3.25359
 -17   9   4 166.741 3.56021
  15  -9  -4 68.5490 1.37334
 -15   9   4 65.8609 1.49170
  13  -9  -4 2.21761 0.23061
 -13   9   4 2.44858 0.25975
  11  -9  -4 17.8547 0.56619
 -11   9   4 17.9941 0.62429
   9  -9  -4 71.1494 1.29387
  -9   9   4 72.9052 1.45991
   7  -9  -4 42.3503 0.81670
  -7   9   4 42.5909 0.82233
   5  -9  -4 21.3136 0.43941
  -5   9   4 21.1756 0.50645
   3  -9  -4 210.529 3.18831
  -3   9   4 223.431 3.77444
   1  -9  -4 122.399 1.76470
  -1   9   4 125.605 1.74031
  -1  -9  -4 199.833 3.11907
   1   9   4 203.111 2.99745
  -3  -9  -4 0.80343 0.11488
   3   9   4 1.17770 0.19623
  -5  -9  -4 245.214 3.36831
   5   9   4 261.581 3.98072
  -7  -9  -4 70.1200 1.16870
   7   9   4 77.8652 1.35916
  -9  -9  -4 5.44406 0.23843
   9   9   4 6.05036 0.22258
 -11  -9  -4 23.2801 0.52652
  11   9   4 25.8405 0.75717
 -13  -9  -4 30.0892 0.81424
  13   9   4 35.6920 1.02464
 -15  -9  -4 17.8954 0.56169
  15   9   4 19.0362 0.59303
 -17  -9  -4 0.40196 0.19567
  17   9   4 0.82869 0.15884
 -19  -9  -4 27.4758 0.86141
  19   9   4 29.9023 0.80855
 -21  -9  -4 19.9768 1.00727
  21   9   4 23.0108 0.80211
 -23  -9  -4 12.3538 0.94190
  23   9   4 14.8878 1.03722
 -25  -9  -4 0.77075 1.08695
  25   9   4 0.00000 1.01538
 -27  -9  -4 18.3399 1.41592
  27   9   4 25.3389 2.26939
  28 -10  -4 2.59222 0.62951
 -28  10   4 1.94406 0.67695
  26 -10  -4 3.55331 0.53609
 -26  10   4 4.89998 0.75453
  24 -10  -4 2.74709 0.50202
 -24  10   4 2.63525 0.80311
  22 -10  -4 3.28061 0.63084
 -22  10   4 2.15522 0.69807
  20 -10  -4 37.7556 1.35884
 -20  10   4 36.6277 1.36574
  18 -10  -4 105.082 2.33682
 -18  10   4 101.240 2.50008
  16 -10  -4 67.6245 1.45611
 -16  10   4 65.0749 1.50169
  14 -10  -4 20.3178 0.67874
 -14  10   4 18.2180 0.64389
  12 -10  -4 174.151 3.14563
 -12  10   4 178.152 3.53908
  10 -10  -4 153.691 2.94773
 -10  10   4 161.548 2.99658
   8 -10  -4 234.415 3.77578
  -8  10   4 242.271 3.88123
   6 -10  -4 102.255 1.72413
  -6  10   4 105.006 1.80628
   4 -10  -4 368.651 5.42004
  -4  10   4 386.128 6.07086
   2 -10  -4 70.6852 1.10632
  -2  10   4 73.5389 1.27287
   0 -10  -4 37.4474 0.72030
   0  10   4 37.8969 0.72857
  -2 -10  -4 12.0719 0.29761
   2  10   4 13.1213 0.40138
  -4 -10  -4 26.5154 0.55474
   4  10   4 27.9106 0.60065
  -6 -10  -4 299.680 4.48439
   6  10   4 315.449 5.42346
  -8 -10  -4 13.2938 0.39731
   8  10   4 15.0773 0.35973
 -10 -10  -4 18.1511 0.47760
  10  10   4 20.3388 0.56104
 -12 -10  -4 29.8676 0.70707
  12  10   4 33.3554 0.92177
 -14 -10  -4 14.8800 0.61166
  14  10   4 16.2998 0.61340
 -16 -10  -4 0.45837 0.22997
  16  10   4 0.89587 0.25044
 -18 -10  -4 44.9253 1.24290
  18  10   4 47.3990 1.40742
 -20 -10  -4 15.2743 0.64904
  20  10   4 16.2620 0.75740
 -22 -10  -4 10.2015 0.82990
  22  10   4 10.1050 0.71254
 -24 -10  -4 17.7897 1.28875
  24  10   4 18.6801 1.49384
 -26 -10  -4 3.52226 0.93118
  26  10   4 0.37730 2.37001
  27 -11  -4 0.09005 0.38950
 -27  11   4 0.08944 0.51563
  25 -11  -4 1.57724 0.50369
 -25  11   4 1.80457 0.58124
  23 -11  -4 26.0622 0.98615
 -23  11   4 24.6156 0.91667
  21 -11  -4 9.60893 0.65492
 -21  11   4 8.27688 0.54287
  19 -11  -4 6.60124 0.47094
 -19  11   4 7.98107 0.61505
  17 -11  -4 112.766 2.20607
 -17  11   4 105.769 2.22998
  15 -11  -4 14.3295 0.53269
 -15  11   4 13.0739 0.61766
  13 -11  -4 68.3404 1.51528
 -13  11   4 69.4032 1.59029
  11 -11  -4 33.3011 0.85940
 -11  11   4 32.7229 0.78951
   9 -11  -4 2.16121 0.22080
  -9  11   4 1.95042 0.18847
   7 -11  -4 14.8276 0.49920
  -7  11   4 14.5979 0.44191
   5 -11  -4 13.3129 0.41406
  -5  11   4 13.5334 0.40191
   3 -11  -4 94.4373 1.56839
  -3  11   4 97.8098 1.89898
   1 -11  -4 37.8881 0.63501
  -1  11   4 38.8063 0.71133
  -1 -11  -4 56.5957 0.97620
   1  11   4 58.4318 1.31499
  -3 -11  -4 49.4329 0.94620
   3  11   4 46.2552 0.99549
  -5 -11  -4 125.605 2.07726
   5  11   4 132.225 2.64123
  -7 -11  -4 56.4429 1.53779
   7  11   4 60.3194 1.19713
  -9 -11  -4 115.586 1.96808
   9  11   4 130.606 2.24005
 -11 -11  -4 17.6658 0.53979
  11  11   4 20.2519 0.53847
 -13 -11  -4 40.6045 0.92738
  13  11   4 44.8898 1.16177
 -15 -11  -4 21.0001 0.70632
  15  11   4 22.1890 0.76153
 -17 -11  -4 0.13784 0.25084
  17  11   4 0.65088 0.25936
 -19 -11  -4 29.6048 1.23825
  19  11   4 33.0902 1.05910
 -21 -11  -4 2.37892 0.55771
  21  11   4 2.35184 0.54940
 -23 -11  -4 12.0637 0.91880
  23  11   4 12.2812 1.29046
 -25 -11  -4 12.1846 1.20415
  25  11   4 14.8687 1.54186
 -27 -11  -4 9.13158 1.20412
  27  11   4 13.8471 1.12978
  26 -12  -4 1.47344 0.48262
 -26  12   4 0.52245 0.50604
  24 -12  -4 3.78025 0.55446
 -24  12   4 3.27445 0.47350
  22 -12  -4 4.48622 0.51430
 -22  12   4 3.58455 0.42995
  20 -12  -4 34.9221 1.09937
 -20  12   4 33.7149 1.07139
  18 -12  -4 26.5071 0.81631
 -18  12   4 27.2396 1.00200
  16 -12  -4 81.3707 1.74077
 -16  12   4 78.4928 1.82594
  14 -12  -4 33.2864 0.97818
 -14  12   4 32.7375 0.96069
  12 -12  -4 12.7202 0.52925
 -12  12   4 13.4708 0.49717
  10 -12  -4 29.2515 0.78295
 -10  12   4 28.7408 0.68601
   8 -12  -4 20.2568 0.55707
  -8  12   4 20.1568 0.55091
   6 -12  -4 221.515 4.31554
  -6  12   4 223.895 3.87490
   4 -12  -4 44.8196 1.03667
  -4  12   4 46.9604 1.07954
   2 -12  -4 9.21022 0.29589
  -2  12   4 9.12261 0.32440
   0 -12  -4 9.68441 0.30868
   0  12   4 9.77391 0.29302
  -2 -12  -4 40.5033 0.91002
   2  12   4 43.7978 0.99658
  -4 -12  -4 87.1043 1.54769
   4  12   4 95.2514 1.84465
  -6 -12  -4 56.3836 1.15852
   6  12   4 60.2659 1.29624
  -8 -12  -4 62.6401 1.25376
   8  12   4 70.2836 1.46912
 -10 -12  -4 43.0307 0.92748
  10  12   4 48.7240 1.01553
 -12 -12  -4 12.5269 0.44990
  12  12   4 14.5793 0.41353
 -14 -12  -4 105.602 2.13169
  14  12   4 111.428 2.44251
 -16 -12  -4 30.3186 0.89898
  16  12   4 32.2344 0.99646
 -18 -12  -4 2.40503 0.36368
  18  12   4 1.91265 0.32446
 -20 -12  -4 4.51425 0.47748
  20  12   4 4.66189 0.43972
 -22 -12  -4 8.56779 0.73216
  22  12   4 9.83466 0.67537
 -24 -12  -4 2.45354 0.83034
  24  12   4 3.28170 0.67519
 -26 -12  -4 36.9614 3.94405
  26  12   4 35.4387 2.37785
  25 -13  -4 9.07766 0.74662
 -25  13   4 7.71577 0.78705
  23 -13  -4 0.53947 0.37995
 -23  13   4 0.35190 0.34233
  21 -13  -4 15.1390 1.02226
 -21  13   4 17.3855 0.76839
  19 -13  -4 36.8545 1.17619
 -19  13   4 36.5414 1.18556
  17 -13  -4 10.0338 0.62186
 -17  13   4 10.5342 0.82630
  15 -13  -4 72.6443 1.83937
 -15  13   4 73.9446 1.61553
  13 -13  -4 24.0507 0.82080
 -13  13   4 24.1516 0.69704
  11 -13  -4 155.647 3.02238
 -11  13   4 164.159 2.81784
   9 -13  -4 55.6170 1.17079
  -9  13   4 53.1013 1.22321
   7 -13  -4 13.1593 0.45200
  -7  13   4 12.6380 0.47095
   5 -13  -4 19.0636 0.58647
  -5  13   4 18.5819 0.51192
   3 -13  -4 112.328 2.08106
  -3  13   4 115.625 2.12698
   1 -13  -4 213.052 3.53686
  -1  13   4 215.487 3.54212
  -1 -13  -4 13.1789 0.38987
   1  13   4 14.8753 0.48508
  -3 -13  -4 59.7826 1.25754
   3  13   4 62.4696 1.31691
  -5 -13  -4 15.9481 0.40835
   5  13   4 16.0259 0.49091
  -7 -13  -4 0.88254 0.17340
   7  13   4 0.82912 0.16908
  -9 -13  -4 31.2558 0.81897
   9  13   4 34.8950 0.84090
 -11 -13  -4 40.9465 0.90828
  11  13   4 44.1292 0.96128
 -13 -13  -4 56.6368 1.20221
  13  13   4 60.0922 1.19248
 -15 -13  -4 39.5398 1.04565
  15  13   4 41.7529 1.25640
 -17 -13  -4 5.79270 0.47450
  17  13   4 6.87745 0.52904
 -19 -13  -4 55.1127 1.49854
  19  13   4 59.7515 1.58695
 -21 -13  -4 35.3934 1.15902
  21  13   4 37.4733 1.33468
 -23 -13  -4 4.02886 0.62588
  23  13   4 3.80973 0.50854
 -25 -13  -4 3.09936 0.43946
  25  13   4 3.77755 0.56185
  24 -14  -4 19.1070 0.98691
 -24  14   4 17.3680 0.97614
  22 -14  -4 1.25910 0.34763
 -22  14   4 1.50093 0.38002
  20 -14  -4 14.8461 0.74136
 -20  14   4 11.2050 0.72904
  18 -14  -4 3.93976 0.45707
 -18  14   4 5.36865 0.60440
  16 -14  -4 27.0883 1.15509
 -16  14   4 26.0823 1.15016
  14 -14  -4 1.75662 0.43930
 -14  14   4 1.94644 0.33607
  12 -14  -4 53.7001 1.41140
 -12  14   4 57.1901 1.24419
  10 -14  -4 39.1284 0.98334
 -10  14   4 39.9992 1.01404
   8 -14  -4 45.0637 0.99541
  -8  14   4 44.9291 1.04010
   6 -14  -4 11.6607 0.43699
  -6  14   4 11.2684 0.47206
   4 -14  -4 41.2118 0.99552
  -4  14   4 43.4067 0.99666
   2 -14  -4 18.3450 0.47088
  -2  14   4 20.2060 0.52006
   0 -14  -4 23.2898 0.55813
   0  14   4 24.6050 0.53099
  -2 -14  -4 32.3232 0.73996
   2  14   4 37.3692 1.00295
  -4 -14  -4 82.7591 1.55935
   4  14   4 92.9863 1.86748
  -6 -14  -4 32.2223 0.65743
   6  14   4 35.4392 0.89138
  -8 -14  -4 149.669 2.80495
   8  14   4 158.331 2.57577
 -10 -14  -4 111.429 2.18603
  10  14   4 121.271 2.48741
 -12 -14  -4 18.7612 0.58786
  12  14   4 21.3766 0.59099
 -14 -14  -4 31.6076 0.81825
  14  14   4 37.3513 0.99414
 -16 -14  -4 22.0535 0.83441
  16  14   4 23.7503 0.83704
 -18 -14  -4 8.44794 0.57504
  18  14   4 8.15150 0.58369
 -20 -14  -4 3.05321 0.42250
  20  14   4 2.43612 0.49401
 -22 -14  -4 32.9070 1.29031
  22  14   4 37.8033 1.39929
 -24 -14  -4 9.50174 0.69081
  24  14   4 9.17402 1.05917
  25 -15  -4 3.11005 0.58467
 -25  15   4 4.44473 0.76681
  23 -15  -4 5.31582 0.51315
 -23  15   4 5.92048 0.58946
  21 -15  -4 1.31697 0.33488
 -21  15   4 1.91467 0.43007
  19 -15  -4 4.77560 0.45335
 -19  15   4 4.01414 0.60467
  17 -15  -4 33.3539 1.05125
 -17  15   4 33.1159 1.13327
  15 -15  -4 23.1820 0.96790
 -15  15   4 22.0614 0.80121
  13 -15  -4 1.00274 0.23936
 -13  15   4 0.60361 0.22456
  11 -15  -4 10.0999 0.48853
 -11  15   4 9.88570 0.42936
   9 -15  -4 22.2408 0.63883
  -9  15   4 23.0620 0.77927
   7 -15  -4 34.4768 0.86953
  -7  15   4 35.5605 0.93059
   5 -15  -4 10.4519 0.45924
  -5  15   4 10.9983 0.43164
   3 -15  -4 27.9101 0.72498
  -3  15   4 29.0223 0.75009
   1 -15  -4 15.2586 0.45390
  -1  15   4 15.5671 0.42647
  -1 -15  -4 0.30535 0.14132
   1  15   4 0.50612 0.18411
  -3 -15  -4 3.49233 0.24933
   3  15   4 4.01315 0.30884
  -5 -15  -4 32.5534 0.73166
   5  15   4 35.1939 0.84940
  -7 -15  -4 18.7300 0.51194
   7  15   4 21.7002 0.63353
  -9 -15  -4 42.2859 1.21452
   9  15   4 45.3764 0.92660
 -11 -15  -4 10.3697 0.64071
  11  15   4 12.3191 0.67227
 -13 -15  -4 2.62371 0.28347
  13  15   4 2.32274 0.23682
 -15 -15  -4 14.1141 0.68886
  15  15   4 16.5030 0.63815
 -17 -15  -4 2.21351 0.36401
  17  15   4 2.44538 0.33277
 -19 -15  -4 5.75810 0.50438
  19  15   4 6.41592 0.65075
 -21 -15  -4 14.2553 0.96118
  21  15   4 14.5360 1.13104
 -23 -15  -4 0.45825 0.43029
  23  15   4 0.29323 0.87169
  24 -16  -4 14.8189 0.94111
 -24  16   4 11.4124 1.16618
  22 -16  -4 0.45608 0.32875
 -22  16   4 1.30107 0.35695
  20 -16  -4 10.9262 0.66527
 -20  16   4 10.0855 0.62001
  18 -16  -4 0.31111 0.25761
 -18  16   4 0.88419 0.26343
  16 -16  -4 28.5780 0.98050
 -16  16   4 26.9171 0.89233
  14 -16  -4 27.3279 0.92414
 -14  16   4 27.2512 0.85560
  12 -16  -4 19.9703 0.74355
 -12  16   4 20.5885 0.73915
  10 -16  -4 154.958 3.28255
 -10  16   4 158.169 3.08659
   8 -16  -4 5.41429 0.35631
  -8  16   4 6.61969 0.46920
   6 -16  -4 53.5331 1.20655
  -6  16   4 55.0352 1.20983
   4 -16  -4 22.4021 0.65200
  -4  16   4 21.5006 0.63731
   2 -16  -4 20.3231 0.56548
  -2  16   4 20.7109 0.57961
   0 -16  -4 22.4802 0.56643
   0  16   4 23.5567 0.66615
  -2 -16  -4 224.509 4.06738
   2  16   4 241.563 4.72472
  -4 -16  -4 6.91125 0.37402
   4  16   4 7.65403 0.43285
  -6 -16  -4 79.1962 1.47469
   6  16   4 84.7306 1.70183
  -8 -16  -4 22.4411 0.75621
   8  16   4 24.0874 0.75819
 -10 -16  -4 45.6124 1.32474
  10  16   4 49.3318 1.10017
 -12 -16  -4 96.3197 2.38593
  12  16   4 101.655 2.56256
 -14 -16  -4 44.6094 1.76324
  14  16   4 45.7488 1.30850
 -16 -16  -4 38.6544 1.17443
  16  16   4 41.4013 1.18666
 -18 -16  -4 53.9869 1.49774
  18  16   4 55.2649 1.97722
 -20 -16  -4 10.5602 0.77136
  20  16   4 12.5817 0.95303
 -22 -16  -4 4.58058 0.89767
  22  16   4 5.33972 0.89131
  23 -17  -4 12.8941 0.92006
 -23  17   4 11.8029 0.90378
  21 -17  -4 9.30476 0.60874
 -21  17   4 11.1450 0.65200
  19 -17  -4 0.55247 0.27539
 -19  17   4 0.80291 0.31269
  17 -17  -4 4.77455 0.47567
 -17  17   4 3.99024 0.39308
  15 -17  -4 2.64353 0.33877
 -15  17   4 2.87424 0.39948
  13 -17  -4 2.30316 0.33543
 -13  17   4 2.69334 0.38157
  11 -17  -4 125.780 2.82302
 -11  17   4 123.458 2.82897
   9 -17  -4 14.4551 0.55632
  -9  17   4 14.7652 0.58461
   7 -17  -4 11.0751 0.48962
  -7  17   4 10.2803 0.51371
   5 -17  -4 64.3043 1.40954
  -5  17   4 65.6604 1.58798
   3 -17  -4 8.74960 0.40645
  -3  17   4 8.51790 0.42322
   1 -17  -4 82.2296 1.57189
  -1  17   4 83.0958 1.44826
  -1 -17  -4 53.6433 1.21951
   1  17   4 57.2359 1.46074
  -3 -17  -4 183.296 3.25713
   3  17   4 192.898 3.67123
  -5 -17  -4 13.2101 0.48182
   5  17   4 13.9919 0.62955
  -7 -17  -4 51.7502 1.08636
   7  17   4 56.0635 1.25028
  -9 -17  -4 2.76377 0.31223
   9  17   4 2.95066 0.30617
 -11 -17  -4 1.12370 0.44386
  11  17   4 1.61282 0.30962
 -13 -17  -4 11.1700 0.77496
  13  17   4 12.1766 0.70184
 -15 -17  -4 3.13047 0.39509
  15  17   4 3.02221 0.52031
 -17 -17  -4 18.8458 0.81435
  17  17   4 20.2421 0.97477
 -19 -17  -4 4.17573 0.52399
  19  17   4 4.37022 0.57494
 -21 -17  -4 0.89013 0.42661
  21  17   4 0.68510 0.53449
  22 -18  -4 1.48700 0.58955
 -22  18   4 1.38730 0.52024
  20 -18  -4 1.68958 0.38458
 -20  18   4 2.92202 0.46512
  18 -18  -4 1.71117 0.35101
 -18  18   4 1.73058 0.45290
  16 -18  -4 10.5424 0.68550
 -16  18   4 13.0113 0.63346
  14 -18  -4 8.93102 0.62306
 -14  18   4 9.09140 0.56899
  12 -18  -4 0.25410 0.34733
 -12  18   4 1.07585 0.39862
  10 -18  -4 40.6549 1.22750
 -10  18   4 39.8595 1.16202
   8 -18  -4 17.4257 0.64106
  -8  18   4 17.5242 0.71001
   6 -18  -4 58.1338 1.50026
  -6  18   4 82.5076 1.98291
   4 -18  -4 160.970 3.05801
  -4  18   4 162.765 3.13288
   2 -18  -4 14.8532 0.57554
  -2  18   4 15.1906 0.52128
   0 -18  -4 287.319 4.59344
   0  18   4 301.739 5.54065
  -2 -18  -4 223.341 4.10425
   2  18   4 237.881 4.45390
  -4 -18  -4 18.2275 0.58409
   4  18   4 19.8403 0.68896
  -6 -18  -4 75.4820 1.52560
   6  18   4 81.8945 1.77658
  -8 -18  -4 10.0358 0.54169
   8  18   4 10.6161 0.52997
 -10 -18  -4 15.6388 0.62497
  10  18   4 15.9773 0.65311
 -12 -18  -4 20.6514 0.79413
  12  18   4 22.7720 0.82243
 -14 -18  -4 43.6952 1.26744
  14  18   4 45.6311 1.50564
 -16 -18  -4 53.2853 1.46986
  16  18   4 52.5192 1.78770
 -18 -18  -4 47.6583 1.49597
  18  18   4 49.7535 1.80725
 -20 -18  -4 16.8319 0.91210
  20  18   4 18.9992 1.14311
  21 -19  -4 26.3961 1.52614
 -21  19   4 22.2041 1.51430
  19 -19  -4 11.6131 0.82616
 -19  19   4 14.6323 0.90258
  17 -19  -4 31.2798 1.15741
 -17  19   4 31.6963 1.12956
  15 -19  -4 35.5357 1.26439
 -15  19   4 32.2890 1.18268
  13 -19  -4 8.54081 0.63253
 -13  19   4 9.28937 0.56362
  11 -19  -4 20.3501 0.82459
 -11  19   4 21.0275 0.87956
   9 -19  -4 30.3215 1.12712
  -9  19   4 27.5406 0.95266
   7 -19  -4 64.5676 1.92304
  -7  19   4 64.0910 1.75632
   5 -19  -4 2.58715 0.38294
  -5  19   4 2.55049 0.45636
   3 -19  -4 54.6984 1.33326
  -3  19   4 58.5822 1.98995
   1 -19  -4 132.982 2.63472
  -1  19   4 129.551 2.45982
  -1 -19  -4 62.0177 1.33033
   1  19   4 64.8735 1.61237
  -3 -19  -4 7.36626 0.46096
   3  19   4 6.83701 0.48017
  -5 -19  -4 53.7229 1.31625
   5  19   4 55.3069 1.63460
  -7 -19  -4 2.84519 0.39667
   7  19   4 3.68776 0.42460
  -9 -19  -4 2.47793 0.43664
   9  19   4 2.64386 0.38780
 -11 -19  -4 0.30859 0.24445
  11  19   4 0.74887 0.38827
 -13 -19  -4 14.1081 0.66651
  13  19   4 15.1421 0.74462
 -15 -19  -4 84.9481 2.06692
  15  19   4 85.3670 2.10252
 -17 -19  -4 22.5071 1.11903
  17  19   4 24.3583 1.15636
 -19 -19  -4 2.02671 0.42564
  19  19   4 0.95988 0.59588
  20 -20  -4 3.87773 0.96820
 -20  20   4 3.65216 0.89643
  18 -20  -4 5.66678 0.73999
 -18  20   4 7.75376 0.69889
  16 -20  -4 14.9816 1.11113
 -16  20   4 14.3540 1.05602
  14 -20  -4 16.3816 0.85996
 -14  20   4 16.9880 0.96433
  12 -20  -4 6.54609 0.55874
 -12  20   4 6.41834 0.56453
  10 -20  -4 0.92073 0.81805
 -10  20   4 0.83531 0.71226
   8 -20  -4 9.26969 0.65948
  -8  20   4 9.64987 0.71696
   6 -20  -4 54.4838 1.78221
  -6  20   4 61.8074 1.90265
   4 -20  -4 23.9284 0.84786
  -4  20   4 26.9325 1.10697
   2 -20  -4 38.8719 1.08318
  -2  20   4 40.1120 1.19546
   0 -20  -4 13.9268 0.61431
   0  20   4 14.5486 0.80668
  -2 -20  -4 7.25659 0.44692
   2  20   4 6.64800 0.45249
  -4 -20  -4 102.356 2.40169
   4  20   4 108.850 2.47888
  -6 -20  -4 13.9615 0.87118
   6  20   4 15.6337 0.72997
  -8 -20  -4 2.57010 0.48130
   8  20   4 4.13111 0.50477
 -10 -20  -4 2.44032 0.55609
  10  20   4 3.76673 0.54693
 -12 -20  -4 11.6432 0.89803
  12  20   4 13.7789 0.88585
 -14 -20  -4 4.93680 0.46746
  14  20   4 4.68282 0.52059
 -16 -20  -4 22.4307 1.16542
  16  20   4 21.6333 1.05102
 -18 -20  -4 14.1821 0.82947
  18  20   4 13.0056 0.91661
  17 -21  -4 9.70860 0.81894
 -17  21   4 8.81130 1.01186
  15 -21  -4 3.88471 0.53717
 -15  21   4 3.64919 0.68694
  13 -21  -4 107.573 2.34155
 -13  21   4 107.270 2.96759
  11 -21  -4 17.8139 0.82212
 -11  21   4 19.2491 1.19519
   9 -21  -4 6.82573 0.60043
  -9  21   4 5.92527 0.78119
   7 -21  -4 6.08616 0.51138
  -7  21   4 5.33435 0.58969
   5 -21  -4 20.8299 0.77441
  -5  21   4 21.4174 1.10252
   3 -21  -4 55.0855 1.40227
  -3  21   4 52.7573 1.70196
   1 -21  -4 22.0319 0.76494
  -1  21   4 21.1137 1.02785
  -1 -21  -4 45.0379 1.18941
   1  21   4 44.9922 1.32589
  -3 -21  -4 5.09621 0.38208
   3  21   4 5.19468 0.63841
  -5 -21  -4 51.9452 1.65896
   5  21   4 53.8868 1.60077
  -7 -21  -4 14.2516 0.80551
   7  21   4 16.2461 0.78702
  -9 -21  -4 1.67800 0.45687
   9  21   4 1.58049 0.45238
 -11 -21  -4 12.6695 0.91891
  11  21   4 14.3262 0.90452
 -13 -21  -4 81.3751 2.50170
  13  21   4 84.3695 2.92815
 -15 -21  -4 60.7643 1.73044
  15  21   4 65.5026 1.78833
 -17 -21  -4 4.76526 0.49440
  17  21   4 5.96273 0.57280
  16 -22  -4 0.51748 0.35963
 -16  22   4 0.44996 0.46237
  14 -22  -4 1.89635 0.42417
 -14  22   4 1.79455 0.49681
  12 -22  -4 8.98034 0.56177
 -12  22   4 9.59098 0.77351
  10 -22  -4 2.08468 0.34503
 -10  22   4 1.13251 0.54080
   8 -22  -4 17.8886 0.70071
  -8  22   4 16.7358 0.96611
   6 -22  -4 6.96369 0.48389
  -6  22   4 6.18417 0.63366
   4 -22  -4 10.3443 0.60379
  -4  22   4 10.8473 0.95614
   2 -22  -4 5.68650 0.40791
  -2  22   4 6.02331 0.57323
   0 -22  -4 15.2273 0.61670
   0  22   4 14.6780 0.75262
  -2 -22  -4 23.2126 0.75726
   2  22   4 24.7727 0.92984
  -4 -22  -4 7.84015 0.60641
   4  22   4 9.86665 0.69244
  -6 -22  -4 1.13340 0.38499
   6  22   4 1.66976 0.50279
  -8 -22  -4 5.59176 0.60702
   8  22   4 6.02012 0.57268
 -10 -22  -4 9.12837 0.76978
  10  22   4 8.14028 0.88648
 -12 -22  -4 18.2979 1.13007
  12  22   4 17.7747 1.49543
 -14 -22  -4 0.83904 0.60348
  14  22   4 0.67309 0.40988
 -16 -22  -4 29.9979 1.17426
  16  22   4 30.4591 1.41455
  15 -23  -4 1.12801 0.46296
 -15  23   4 0.23014 0.48467
  13 -23  -4 38.1358 1.38218
 -13  23   4 37.6657 1.39673
  11 -23  -4 24.3141 1.13454
 -11  23   4 24.1006 1.09866
   9 -23  -4 36.4207 1.08898
  -9  23   4 37.6926 1.50302
   7 -23  -4 4.33149 0.37575
  -7  23   4 4.10789 0.54402
   5 -23  -4 6.56345 0.43840
  -5  23   4 5.73969 0.53236
   3 -23  -4 2.81508 0.32847
  -3  23   4 2.29713 0.38730
   1 -23  -4 17.7101 0.72426
  -1  23   4 14.9240 0.96473
  -1 -23  -4 4.16742 0.38001
   1  23   4 5.33761 0.48343
  -3 -23  -4 13.7272 0.64293
   3  23   4 13.7780 0.74233
  -5 -23  -4 15.7474 0.73368
   5  23   4 16.5460 0.80406
  -7 -23  -4 22.7336 1.11770
   7  23   4 22.6624 1.00493
  -9 -23  -4 7.28293 0.76835
   9  23   4 6.90534 0.95957
 -11 -23  -4 8.11137 0.82633
  11  23   4 5.23931 0.62066
 -13 -23  -4 4.78783 0.61839
  13  23   4 4.55599 0.53850
 -15 -23  -4 34.5187 2.24566
  15  23   4 33.9415 3.64061
  12 -24  -4 1.36333 0.44121
 -12  24   4 1.27233 0.51573
  10 -24  -4 1.87984 0.45970
 -10  24   4 1.79820 0.47282
   8 -24  -4 4.83218 0.55806
  -8  24   4 5.13527 0.55132
   6 -24  -4 2.83486 0.38946
  -6  24   4 3.35515 0.58406
   4 -24  -4 0.76106 0.29222
  -4  24   4 1.06078 0.41919
   2 -24  -4 1.26188 0.32496
  -2  24   4 1.75091 0.45248
   0 -24  -4 8.20073 0.54616
   0  24   4 8.71399 0.69088
  -2 -24  -4 1.84042 0.35520
   2  24   4 1.84354 0.40434
  -4 -24  -4 6.04811 0.52480
   4  24   4 6.07492 0.55747
  -6 -24  -4 5.40005 0.78380
   6  24   4 5.96905 0.58980
  -8 -24  -4 2.87230 0.51780
   8  24   4 3.61363 0.45672
 -10 -24  -4 3.52635 0.51303
  10  24   4 4.99768 0.62621
 -12 -24  -4 2.14083 0.47607
  12  24   4 2.25563 0.57850
   9 -25  -4 6.81941 0.59151
  -9  25   4 6.02062 0.65695
   7 -25  -4 0.38257 0.38758
  -7  25   4 0.86569 0.52905
   5 -25  -4 0.75450 0.35282
  -5  25   4 0.47012 0.40720
   3 -25  -4 10.4898 0.78861
  -3  25   4 12.2114 0.95046
   1 -25  -4 6.89459 0.64016
  -1  25   4 8.04063 0.71795
  -1 -25  -4 1.28823 0.39186
   1  25   4 0.68511 0.41678
  -3 -25  -4 21.6541 0.88043
   3  25   4 19.8880 1.00470
  -5 -25  -4 24.4494 1.14904
   5  25   4 25.0029 1.07403
  -7 -25  -4 11.8531 0.90678
   7  25   4 12.1575 0.85274
  -9 -25  -4 8.78606 0.79736
   9  25   4 9.17172 0.88138
   6 -26  -4 4.66781 0.60543
  -6  26   4 5.12046 0.83860
   4 -26  -4 2.54688 0.67101
  -4  26   4 1.46900 0.67538
   2 -26  -4 7.60294 0.80408
  -2  26   4 9.56387 0.97144
   0 -26  -4 0.59952 0.41387
   0  26   4 0.86384 0.56300
  -2 -26  -4 3.71245 0.51297
   2  26   4 5.24130 0.59662
  -4 -26  -4 7.85438 0.76955
   4  26   4 8.31626 0.89526
  -6 -26  -4 1.24351 0.52246
   6  26   4 0.51760 0.48078
  30   0  -5 0.29626 0.63733
 -30   0   5 1.07033 0.75959
  28   0  -5 0.97102 0.54220
 -28   0   5 0.67687 0.59443
  26   0  -5 0.20849 0.41564
 -26   0   5 0.10944 0.39007
  24   0  -5 0.36932 0.40277
 -24   0   5 0.38087 0.32660
  22   0  -5 0.12542 0.40231
 -22   0   5 0.06131 0.29319
  20   0  -5 0.39780 0.43705
 -20   0   5 0.07355 0.22824
  18   0  -5 0.32271 0.30485
 -18   0   5 0.55485 0.28812
  16   0  -5 0.12414 0.23880
 -16   0   5 0.04195 0.16803
  14   0  -5 0.00000 0.58510
 -14   0   5 0.00000 0.25055
  12   0  -5 0.23144 0.27795
 -12   0   5 0.38594 0.20468
  10   0  -5 2.30347 0.76424
 -10   0   5 1.57377 0.38220
   8   0  -5 0.06423 0.11339
  -8   0   5 0.09360 0.10132
   6   0  -5 0.22273 0.09081
  -6   0   5 0.22099 0.05892
   4   0  -5 0.27037 0.06268
  -4   0   5 0.38263 0.07503
   2   0  -5 1.20290 0.26419
  -2   0   5 0.19133 0.06488
   0   0  -5 0.99755 0.20406
   0   0   5 1.17985 0.33239
  -2   0  -5 0.24284 0.05070
   2   0   5 0.21507 0.05415
  -4   0  -5 0.23986 0.08385
   4   0   5 0.21466 0.06515
  -6   0  -5 0.12509 0.07243
   6   0   5 0.34276 0.09222
  -8   0  -5 0.26062 0.09795
   8   0   5 0.00000 1.45541
 -10   0  -5 0.00000 0.74012
  10   0   5 0.81635 0.19508
 -12   0  -5 0.06352 0.18375
  12   0   5 0.00000 0.15750
 -14   0  -5 0.19373 0.15908
  14   0   5 0.00000 0.16236
 -16   0  -5 0.03359 0.19603
  16   0   5 0.02336 0.18861
 -18   0  -5 0.09246 0.28674
  18   0   5 0.46719 0.27213
 -20   0  -5 0.49768 0.35449
  20   0   5 0.33859 0.25663
 -22   0  -5 0.14372 0.42388
  22   0   5 0.00000 0.29323
 -24   0  -5 0.01948 0.40946
  24   0   5 0.25734 0.31694
 -26   0  -5 0.03062 0.45828
  26   0   5 0.24331 0.55032
 -28   0  -5 1.10880 0.52943
  28   0   5 0.00000 1.14968
  29  -1  -5 13.4344 0.73916
 -29   1   5 11.0064 0.71371
  27  -1  -5 14.7976 0.77488
 -27   1   5 14.6425 0.67396
  25  -1  -5 0.07097 0.27418
 -25   1   5 0.51350 0.26427
  23  -1  -5 11.0566 0.62981
 -23   1   5 10.4139 0.52774
  21  -1  -5 2.85294 0.35890
 -21   1   5 3.62523 0.26208
  19  -1  -5 24.5509 0.81725
 -19   1   5 24.5169 0.62240
  17  -1  -5 8.24960 0.45842
 -17   1   5 8.68658 0.31851
  15  -1  -5 42.0910 1.14743
 -15   1   5 46.2738 0.93174
  13  -1  -5 0.63370 0.23879
 -13   1   5 0.22777 0.10270
  11  -1  -5 61.2932 1.19242
 -11   1   5 61.8232 1.28509
   9  -1  -5 15.7719 0.40880
  -9   1   5 17.4622 0.35822
   7  -1  -5 22.3672 0.38141
  -7   1   5 22.8442 0.35934
   5  -1  -5 52.6493 0.66886
  -5   1   5 55.9701 0.70209
   3  -1  -5 175.085 2.01795
  -3   1   5 179.268 2.12514
   1  -1  -5 56.8260 0.66326
  -1   1   5 61.2154 0.83172
  -1  -1  -5 280.877 2.87366
   1   1   5 295.435 3.84951
  -3  -1  -5 187.026 2.11102
   3   1   5 194.397 2.41634
  -5  -1  -5 24.9394 0.36229
   5   1   5 26.6377 0.40471
  -7  -1  -5 214.890 2.30800
   7   1   5 235.280 3.35898
  -9  -1  -5 73.5188 1.04716
   9   1   5 81.5049 1.35669
 -11  -1  -5 43.0543 0.81922
  11   1   5 48.1204 1.03651
 -13  -1  -5 43.7070 0.86372
  13   1   5 48.0804 1.10160
 -15  -1  -5 30.8149 0.73555
  15   1   5 34.5680 0.82858
 -17  -1  -5 100.410 1.73769
  17   1   5 115.108 2.22762
 -19  -1  -5 12.1758 0.53815
  19   1   5 14.7477 0.52830
 -21  -1  -5 26.6630 0.90223
  21   1   5 30.1341 0.83606
 -23  -1  -5 13.3461 0.77167
  23   1   5 14.5724 0.57681
 -25  -1  -5 0.57876 0.33390
  25   1   5 0.74488 0.24826
 -27  -1  -5 10.6096 0.79772
  27   1   5 12.5951 0.98335
 -29  -1  -5 5.84835 0.60573
  29   1   5 8.04184 0.85032
  30  -2  -5 2.26360 0.73907
  28  -2  -5 4.79304 0.54205
 -28   2   5 4.05306 0.52143
  26  -2  -5 3.64707 0.43703
 -26   2   5 3.27022 0.36669
  24  -2  -5 37.4528 1.25541
 -24   2   5 36.4542 0.97610
  22  -2  -5 16.3654 0.73968
 -22   2   5 16.4293 0.54705
  20  -2  -5 34.2029 1.01617
 -20   2   5 34.8433 0.73503
  18  -2  -5 47.5862 1.20953
 -18   2   5 46.7977 0.87743
  16  -2  -5 31.5114 0.98976
 -16   2   5 32.8557 0.67791
  14  -2  -5 48.2953 1.23814
 -14   2   5 48.0324 1.13327
  12  -2  -5 607.140 10.0921
 -12   2   5 611.178 10.2942
  10  -2  -5 453.409 6.57022
 -10   2   5 460.108 6.94685
   8  -2  -5 46.6692 0.74023
  -8   2   5 47.0287 0.88030
   6  -2  -5 159.883 1.81798
  -6   2   5 161.899 2.03425
   4  -2  -5 71.6660 0.90410
  -4   2   5 72.5205 0.90595
   2  -2  -5 363.445 4.00578
  -2   2   5 376.354 4.32898
   0  -2  -5 2.03492 0.07380
   0   2   5 2.17006 0.09323
  -2  -2  -5 115.006 1.19255
   2   2   5 119.425 1.47022
  -4  -2  -5 1265.87 12.5798
   4   2   5 1321.81 15.4740
  -6  -2  -5 87.1374 0.99312
   6   2   5 91.9668 1.27812
  -8  -2  -5 738.722 8.05546
   8   2   5 819.391 12.0820
 -10  -2  -5 518.555 6.09885
  10   2   5 543.250 7.98849
 -12  -2  -5 59.3575 0.95064
  12   2   5 62.9708 1.16740
 -14  -2  -5 116.016 1.90982
  14   2   5 129.097 2.30427
 -16  -2  -5 16.2150 0.50490
  16   2   5 17.4491 0.52974
 -18  -2  -5 143.743 2.37224
  18   2   5 168.682 3.38800
 -20  -2  -5 43.8941 1.02217
  20   2   5 48.4808 1.14164
 -22  -2  -5 140.340 2.92750
  22   2   5 155.423 3.27715
 -24  -2  -5 6.06741 0.52428
  24   2   5 6.84074 0.41773
 -26  -2  -5 25.6924 0.96878
  26   2   5 26.7253 1.19001
 -28  -2  -5 23.5177 1.06933
  28   2   5 24.4080 1.37182
  29  -3  -5 5.48557 0.56723
 -29   3   5 5.24453 0.61480
  27  -3  -5 5.51908 0.51978
 -27   3   5 4.95864 0.54066
  25  -3  -5 14.0206 0.74028
 -25   3   5 12.5871 0.63571
  23  -3  -5 4.44630 0.42893
 -23   3   5 4.41787 0.36264
  21  -3  -5 37.1645 1.09912
 -21   3   5 35.7415 0.86201
  19  -3  -5 2.52694 0.33054
 -19   3   5 2.61744 0.25711
  17  -3  -5 3.69547 0.34380
 -17   3   5 3.28179 0.27405
  15  -3  -5 83.5194 1.76499
 -15   3   5 81.5210 1.62507
  13  -3  -5 25.7668 0.67117
 -13   3   5 27.1475 0.59685
  11  -3  -5 74.8348 1.43186
 -11   3   5 80.4337 1.45395
   9  -3  -5 10.6889 0.32293
  -9   3   5 11.6442 0.29960
   7  -3  -5 29.4231 0.49170
  -7   3   5 29.6747 0.53646
   5  -3  -5 12.8235 0.26824
  -5   3   5 13.3273 0.25030
   3  -3  -5 147.777 1.66189
  -3   3   5 149.418 1.76266
   1  -3  -5 9.26858 0.17093
  -1   3   5 9.56378 0.16410
  -1  -3  -5 90.8572 1.13802
   1   3   5 96.6266 1.25954
  -3  -3  -5 1.72962 0.06706
   3   3   5 1.65094 0.08530
  -5  -3  -5 27.7001 0.37629
   5   3   5 28.6761 0.47169
  -7  -3  -5 198.243 2.27934
   7   3   5 214.650 2.87477
  -9  -3  -5 37.9252 0.55335
   9   3   5 41.4360 0.89864
 -11  -3  -5 173.982 2.37029
  11   3   5 188.944 3.55191
 -13  -3  -5 32.4813 0.81069
  13   3   5 37.4803 0.78713
 -15  -3  -5 56.8386 1.11910
  15   3   5 65.2250 1.17934
 -17  -3  -5 7.69349 0.36305
  17   3   5 9.29060 0.38816
 -19  -3  -5 18.5333 0.64947
  19   3   5 22.3929 0.68814
 -21  -3  -5 31.1735 0.99796
  21   3   5 36.1024 1.00011
 -23  -3  -5 47.9561 1.32894
  23   3   5 54.5388 1.33120
 -25  -3  -5 42.3782 1.37353
  25   3   5 49.4864 1.63259
 -27  -3  -5 7.68827 0.76079
  27   3   5 6.11060 0.63444
 -29  -3  -5 7.35244 1.40487
  29   3   5 6.87366 1.02514
  28  -4  -5 4.36814 0.49920
 -28   4   5 5.03515 0.75537
  26  -4  -5 11.2764 0.78683
 -26   4   5 10.7503 0.72013
  24  -4  -5 1.14537 0.35452
 -24   4   5 0.95219 0.34426
  22  -4  -5 118.127 2.51339
 -22   4   5 115.566 2.40407
  20  -4  -5 78.6270 1.79244
 -20   4   5 77.9326 1.61596
  18  -4  -5 9.77442 0.53012
 -18   4   5 11.0511 0.47830
  16  -4  -5 117.011 2.56925
 -16   4   5 117.430 2.25412
  14  -4  -5 286.898 5.53766
 -14   4   5 282.262 4.91675
  12  -4  -5 163.771 2.86104
 -12   4   5 162.466 2.73364
  10  -4  -5 581.049 8.15390
 -10   4   5 573.471 8.11620
   8  -4  -5 136.166 1.88245
  -8   4   5 136.424 2.09397
   6  -4  -5 2063.89 24.3180
  -6   4   5 2062.26 23.8432
   4  -4  -5 166.034 2.02564
  -4   4   5 168.707 2.00318
   2  -4  -5 837.012 9.25161
  -2   4   5 870.279 9.05509
   0  -4  -5 611.875 6.31550
   0   4   5 630.971 7.02571
  -2  -4  -5 456.862 4.70691
   2   4   5 476.671 5.59006
  -4  -4  -5 98.4650 1.21447
   4   4   5 101.543 1.37867
  -6  -4  -5 1086.55 11.9436
   6   4   5 1130.40 13.3287
  -8  -4  -5 41.1441 0.65775
   8   4   5 45.1503 1.08794
 -10  -4  -5 95.4951 1.49349
  10   4   5 105.183 1.90385
 -12  -4  -5 119.893 1.92676
  12   4   5 130.376 2.36830
 -14  -4  -5 16.6644 0.51683
  14   4   5 18.2196 0.53653
 -16  -4  -5 122.898 2.16493
  16   4   5 135.845 2.38899
 -18  -4  -5 17.8194 0.60769
  18   4   5 19.2259 0.58541
 -20  -4  -5 231.447 4.06930
  20   4   5 264.482 5.19320
 -22  -4  -5 93.8230 2.64037
  22   4   5 109.135 2.40569
 -24  -4  -5 31.1452 1.11664
  24   4   5 36.8394 1.40143
 -26  -4  -5 19.1761 0.94299
  26   4   5 21.8288 1.25851
 -28  -4  -5 28.9139 1.22790
  28   4   5 32.5877 1.57993
  29  -5  -5 22.4190 1.04549
 -29   5   5 21.6357 1.34886
  27  -5  -5 3.66860 0.69846
 -27   5   5 2.52307 0.66509
  25  -5  -5 10.9517 0.85299
 -25   5   5 11.4643 0.68474
  23  -5  -5 96.0107 2.23346
 -23   5   5 93.9109 2.21736
  21  -5  -5 39.8164 1.21777
 -21   5   5 41.9864 1.15496
  19  -5  -5 24.5906 0.82493
 -19   5   5 23.6851 0.75359
  17  -5  -5 48.9701 1.22086
 -17   5   5 50.4645 1.14328
  15  -5  -5 76.7539 1.65676
 -15   5   5 78.6598 1.83780
  13  -5  -5 8.25375 0.38848
 -13   5   5 9.04919 0.38547
  11  -5  -5 112.062 1.83191
 -11   5   5 111.734 1.94205
   9  -5  -5 88.1650 1.52751
  -9   5   5 88.6461 1.45497
   7  -5  -5 195.801 2.68297
  -7   5   5 206.976 2.91574
   5  -5  -5 11.8870 0.24567
  -5   5   5 12.0658 0.27087
   3  -5  -5 34.4698 0.46850
  -3   5   5 35.1676 0.48712
   1  -5  -5 160.224 2.03178
  -1   5   5 164.548 1.88593
  -1  -5  -5 99.3232 1.22791
   1   5   5 102.491 1.35777
  -3  -5  -5 114.437 1.32712
   3   5   5 118.439 1.36437
  -5  -5  -5 224.094 2.55719
   5   5   5 232.772 3.03949
  -7  -5  -5 17.7715 0.41465
   7   5   5 19.7697 0.40850
  -9  -5  -5 38.8965 0.67345
   9   5   5 42.6395 0.85271
 -11  -5  -5 47.2440 0.83353
  11   5   5 52.7077 1.07160
 -13  -5  -5 63.7717 1.29969
  13   5   5 68.9610 1.38034
 -15  -5  -5 27.8199 0.68459
  15   5   5 32.7476 0.80410
 -17  -5  -5 12.5661 0.51852
  17   5   5 14.6678 0.50237
 -19  -5  -5 17.7033 0.66919
  19   5   5 21.0980 0.67122
 -21  -5  -5 0.80007 0.31779
  21   5   5 0.72511 0.14871
 -23  -5  -5 9.72116 0.59554
  23   5   5 12.5871 0.76863
 -25  -5  -5 17.1842 0.78101
  25   5   5 15.8700 0.82407
 -27  -5  -5 6.98249 0.63126
  27   5   5 8.41224 0.71169
  28  -6  -5 1.75842 0.51189
 -28   6   5 1.61330 0.58260
  26  -6  -5 1.28066 0.47257
 -26   6   5 1.19302 0.69909
  24  -6  -5 1.48162 0.40068
 -24   6   5 1.66637 0.37142
  22  -6  -5 56.7661 1.66066
 -22   6   5 55.7196 1.40044
  20  -6  -5 26.3854 0.88102
 -20   6   5 27.5003 0.84215
  18  -6  -5 48.8331 1.24299
 -18   6   5 49.2265 1.19843
  16  -6  -5 197.794 4.03659
 -16   6   5 192.854 3.63682
  14  -6  -5 89.3738 1.85839
 -14   6   5 89.2495 1.75976
  12  -6  -5 1350.88 22.1037
 -12   6   5 1371.61 22.8487
  10  -6  -5 518.021 8.22261
 -10   6   5 516.023 8.34918
   8  -6  -5 600.803 7.97252
  -8   6   5 593.224 8.37073
   6  -6  -5 1212.96 14.5900
  -6   6   5 1230.02 16.6013
   4  -6  -5 137.678 1.75221
  -4   6   5 136.506 1.80518
   2  -6  -5 994.430 10.7785
  -2   6   5 1023.40 10.9806
   0  -6  -5 25.6243 0.33622
   0   6   5 27.0754 0.42295
  -2  -6  -5 757.515 8.40594
   2   6   5 775.633 8.36541
  -4  -6  -5 1283.33 13.9298
   4   6   5 1327.49 14.8467
  -6  -6  -5 164.836 2.05317
   6   6   5 176.637 2.69886
  -8  -6  -5 381.934 4.96868
   8   6   5 399.972 6.11062
 -10  -6  -5 176.719 2.67530
  10   6   5 191.600 3.32298
 -12  -6  -5 291.880 4.30982
  12   6   5 318.360 5.49339
 -14  -6  -5 15.9867 0.43936
  14   6   5 18.4882 0.58518
 -16  -6  -5 283.995 4.38940
  16   6   5 325.113 6.11828
 -18  -6  -5 2.84859 0.32185
  18   6   5 3.97189 0.28901
 -20  -6  -5 38.9605 1.10104
  20   6   5 46.0520 1.03439
 -22  -6  -5 18.3439 0.71344
  22   6   5 21.6238 0.86875
 -24  -6  -5 13.9724 0.70669
  24   6   5 17.6379 0.94158
 -26  -6  -5 7.78163 0.72595
  26   6   5 8.02941 0.83843
 -28  -6  -5 61.5476 1.89345
  28   6   5 69.1131 2.45181
  29  -7  -5 8.45494 0.81258
 -29   7   5 7.74229 0.77167
  27  -7  -5 39.8142 1.62816
 -27   7   5 39.7239 1.42678
  25  -7  -5 17.7519 0.94394
 -25   7   5 16.3374 0.90893
  23  -7  -5 26.4965 1.11042
 -23   7   5 26.0635 0.98836
  21  -7  -5 125.030 2.90135
 -21   7   5 121.394 2.75161
  19  -7  -5 118.597 2.46840
 -19   7   5 115.576 2.39154
  17  -7  -5 11.4527 0.54556
 -17   7   5 11.6601 0.50437
  15  -7  -5 25.9951 0.83340
 -15   7   5 25.8503 0.74420
  13  -7  -5 121.239 2.13423
 -13   7   5 121.670 2.60926
  11  -7  -5 79.2348 1.54438
 -11   7   5 81.6115 1.57109
   9  -7  -5 46.1481 0.85455
  -9   7   5 45.7695 0.94233
   7  -7  -5 22.9176 0.47949
  -7   7   5 23.1543 0.48947
   5  -7  -5 137.920 1.97902
  -5   7   5 136.696 2.55848
   3  -7  -5 40.7149 0.67823
  -3   7   5 43.1731 0.90676
   1  -7  -5 3.11309 0.15445
  -1   7   5 3.21401 0.16932
  -1  -7  -5 278.879 3.74677
   1   7   5 295.545 3.81566
  -3  -7  -5 231.412 2.75051
   3   7   5 244.368 3.20873
  -5  -7  -5 80.8448 1.10640
   5   7   5 88.1060 1.32098
  -7  -7  -5 240.269 3.13631
   7   7   5 254.620 3.69990
  -9  -7  -5 45.5322 0.81316
   9   7   5 48.9499 0.98418
 -11  -7  -5 30.1221 0.76839
  11   7   5 34.4040 0.82122
 -13  -7  -5 5.98743 0.32404
  13   7   5 6.95592 0.35858
 -15  -7  -5 26.0409 0.61868
  15   7   5 31.3891 0.84784
 -17  -7  -5 5.34583 0.37730
  17   7   5 7.30512 0.42081
 -19  -7  -5 15.0906 0.61030
  19   7   5 16.3247 0.66686
 -21  -7  -5 6.30071 0.54250
  21   7   5 7.02688 0.42139
 -23  -7  -5 0.87140 0.33448
  23   7   5 0.29480 0.30294
 -25  -7  -5 11.0270 0.72522
  25   7   5 11.8540 0.97476
 -27  -7  -5 6.03630 0.60258
  27   7   5 6.41118 0.73250
  28  -8  -5 8.04018 0.61405
 -28   8   5 8.54763 0.75664
  26  -8  -5 10.9834 0.74061
 -26   8   5 10.0125 0.90275
  24  -8  -5 18.0790 0.99390
 -24   8   5 18.6760 1.09204
  22  -8  -5 39.9816 1.31364
 -22   8   5 38.9955 1.32706
  20  -8  -5 71.2265 2.20214
 -20   8   5 69.6353 1.82526
  18  -8  -5 92.1191 2.05020
 -18   8   5 87.5170 2.07398
  16  -8  -5 70.8730 1.47145
 -16   8   5 69.9627 1.53831
  14  -8  -5 16.2607 0.49412
 -14   8   5 16.7483 0.57596
  12  -8  -5 292.282 5.36271
 -12   8   5 289.262 5.26807
  10  -8  -5 1.38929 0.16868
 -10   8   5 1.84965 0.20432
   8  -8  -5 140.433 2.34187
  -8   8   5 139.546 2.32428
   6  -8  -5 105.074 1.69734
  -6   8   5 106.749 1.87531
   4  -8  -5 23.0315 0.50063
  -4   8   5 24.1887 0.60168
   2  -8  -5 720.428 9.29144
  -2   8   5 756.352 12.0396
   0  -8  -5 582.647 7.61931
   0   8   5 633.664 9.43103
  -2  -8  -5 425.761 6.23731
   2   8   5 450.634 6.26429
  -4  -8  -5 906.656 10.6349
   4   8   5 969.405 12.4310
  -6  -8  -5 73.1817 1.00597
   6   8   5 78.4192 1.25875
  -8  -8  -5 14.6673 0.36608
   8   8   5 15.6024 0.41477
 -10  -8  -5 142.690 2.90217
  10   8   5 146.796 2.94405
 -12  -8  -5 181.787 3.01391
  12   8   5 214.175 4.06377
 -14  -8  -5 59.4433 1.26779
  14   8   5 69.3643 1.50208
 -16  -8  -5 71.1744 1.59005
  16   8   5 84.7443 1.81768
 -18  -8  -5 6.53020 0.36490
  18   8   5 8.25401 0.48202
 -20  -8  -5 6.46628 0.51016
  20   8   5 7.71392 0.50491
 -22  -8  -5 14.5542 0.90304
  22   8   5 15.7909 0.75926
 -24  -8  -5 47.4854 1.67768
  24   8   5 51.6826 2.09859
 -26  -8  -5 4.67241 0.78555
  26   8   5 4.14059 0.76876
 -28  -8  -5 9.76242 2.06807
  28   8   5 9.01588 0.83793
  27  -9  -5 4.06655 0.59582
 -27   9   5 4.04518 0.99827
  25  -9  -5 23.9813 1.19581
 -25   9   5 18.1574 1.92295
  23  -9  -5 17.6866 0.88675
 -23   9   5 18.4035 0.90939
  21  -9  -5 221.106 4.97155
 -21   9   5 209.923 4.76082
  19  -9  -5 33.6669 1.21506
 -19   9   5 32.3535 1.15010
  17  -9  -5 37.1618 1.04160
 -17   9   5 36.4135 1.02587
  15  -9  -5 0.36631 0.16544
 -15   9   5 0.61987 0.20523
  13  -9  -5 46.6034 0.98266
 -13   9   5 47.9902 1.20938
  11  -9  -5 3.26149 0.22121
 -11   9   5 3.24520 0.24032
   9  -9  -5 1.71102 0.15674
  -9   9   5 1.38815 0.16044
   7  -9  -5 0.25903 0.09597
  -7   9   5 0.35647 0.10103
   5  -9  -5 187.043 2.98568
  -5   9   5 194.974 3.36483
   3  -9  -5 389.109 5.39188
  -3   9   5 397.673 6.07006
   1  -9  -5 140.498 1.91841
  -1   9   5 151.978 2.15608
  -1  -9  -5 214.132 3.22877
   1   9   5 222.526 3.05502
  -3  -9  -5 69.0627 1.07365
   3   9   5 74.7240 1.32319
  -5  -9  -5 231.133 3.33044
   5   9   5 247.149 3.61139
  -7  -9  -5 221.267 3.06916
   7   9   5 229.204 4.18762
  -9  -9  -5 30.8067 0.64700
   9   9   5 34.1702 0.79311
 -11  -9  -5 15.7837 0.43914
  11   9   5 17.7030 0.48325
 -13  -9  -5 0.33921 0.16821
  13   9   5 0.34311 0.14840
 -15  -9  -5 61.3923 1.41191
  15   9   5 74.6077 1.61926
 -17  -9  -5 49.4133 1.25985
  17   9   5 59.6523 1.41421
 -19  -9  -5 0.00000 0.44693
  19   9   5 0.41064 0.25990
 -21  -9  -5 15.2897 1.01673
  21   9   5 17.4138 0.97406
 -23  -9  -5 10.5126 0.85114
  23   9   5 10.1654 1.77796
 -25  -9  -5 0.00000 1.08726
  25   9   5 2.26692 0.77503
 -27  -9  -5 3.43357 0.60001
  27   9   5 1.73619 0.71720
  26 -10  -5 1.03747 0.50615
 -26  10   5 1.92541 0.81573
  24 -10  -5 1.64058 0.72761
 -24  10   5 2.69892 0.82917
  22 -10  -5 42.6577 1.32380
 -22  10   5 41.4923 1.30601
  20 -10  -5 46.1708 1.50765
 -20  10   5 45.3217 1.36451
  18 -10  -5 11.2437 0.59355
 -18  10   5 11.6132 0.54536
  16 -10  -5 101.542 2.00573
 -16  10   5 99.7705 2.25712
  14 -10  -5 79.0025 1.71956
 -14  10   5 76.3459 1.70518
  12 -10  -5 74.5823 1.62770
 -12  10   5 76.5184 1.67458
  10 -10  -5 129.816 2.12813
 -10  10   5 127.956 2.19602
   8 -10  -5 53.4302 1.30947
  -8  10   5 53.4105 1.10850
   6 -10  -5 106.407 1.78861
  -6  10   5 107.775 1.95863
   4 -10  -5 60.9379 1.02253
  -4  10   5 63.7143 1.29869
   2 -10  -5 37.2104 0.69516
  -2  10   5 39.2574 0.83434
   0 -10  -5 233.652 3.67254
   0  10   5 261.524 4.04688
  -2 -10  -5 14.3878 0.34308
   2  10   5 15.8734 0.43550
  -4 -10  -5 808.274 12.5834
   4  10   5 835.964 14.0216
  -6 -10  -5 24.7415 0.49429
   6  10   5 26.1469 0.57826
  -8 -10  -5 22.1143 0.49845
   8  10   5 24.3734 0.58936
 -10 -10  -5 56.2592 1.07424
  10  10   5 62.3356 1.31862
 -12 -10  -5 11.1879 0.41502
  12  10   5 13.3085 0.57568
 -14 -10  -5 35.2052 0.92876
  14  10   5 41.4654 1.10616
 -16 -10  -5 203.237 3.85453
  16  10   5 230.726 4.66693
 -18 -10  -5 31.9206 1.54095
  18  10   5 37.6664 1.34852
 -20 -10  -5 0.12025 0.55340
  20  10   5 1.09080 0.36926
 -22 -10  -5 1.83676 0.59202
  22  10   5 1.78687 0.88266
 -24 -10  -5 11.1420 1.12049
  24  10   5 17.5713 1.23778
 -26 -10  -5 5.18970 0.85981
  26  10   5 7.94128 1.06401
  27 -11  -5 2.17763 0.61485
 -27  11   5 2.54660 0.66610
  25 -11  -5 0.54411 0.42365
 -25  11   5 0.00000 1.67991
  23 -11  -5 0.75699 0.38871
 -23  11   5 2.34623 0.56295
  21 -11  -5 5.70594 0.47071
 -21  11   5 4.61752 0.54885
  19 -11  -5 23.2507 0.84312
 -19  11   5 24.4825 0.87726
  17 -11  -5 10.1758 0.44889
 -17  11   5 8.92602 0.48681
  15 -11  -5 14.5968 0.50998
 -15  11   5 13.6480 0.57812
  13 -11  -5 10.9927 0.47653
 -13  11   5 10.1464 0.47886
  11 -11  -5 39.5310 1.05079
 -11  11   5 41.5693 0.83806
   9 -11  -5 35.5287 0.87066
  -9  11   5 35.3454 0.76036
   7 -11  -5 42.0891 1.02647
  -7  11   5 41.7102 0.96008
   5 -11  -5 30.0856 0.67790
  -5  11   5 32.5754 0.71880
   3 -11  -5 2.85936 0.16665
  -3  11   5 3.03207 0.22284
   1 -11  -5 61.0620 1.01204
  -1  11   5 64.3120 1.27623
  -1 -11  -5 18.3405 0.47415
   1  11   5 19.8052 0.57864
  -3 -11  -5 123.094 1.93544
   3  11   5 133.621 2.39029
  -5 -11  -5 7.09852 0.36318
   5  11   5 7.51314 0.31757
  -7 -11  -5 30.8762 0.59801
   7  11   5 34.7012 0.80109
  -9 -11  -5 21.9490 0.55654
   9  11   5 24.4940 0.61542
 -11 -11  -5 19.8731 0.54687
  11  11   5 22.6164 0.65010
 -13 -11  -5 28.7440 0.71310
  13  11   5 34.7618 0.96779
 -15 -11  -5 10.0618 0.50478
  15  11   5 11.2191 0.54849
 -17 -11  -5 23.7387 1.05212
  17  11   5 26.0459 0.87788
 -19 -11  -5 9.92217 1.00982
  19  11   5 13.6696 0.74060
 -21 -11  -5 36.5715 1.36060
  21  11   5 42.5884 1.92781
 -23 -11  -5 6.30823 0.77943
  23  11   5 6.52565 0.93629
 -25 -11  -5 13.6133 1.09522
  25  11   5 16.4062 1.50206
  26 -12  -5 4.89659 0.74705
 -26  12   5 3.27649 0.68102
  24 -12  -5 2.98272 0.64609
 -24  12   5 3.49142 0.68221
  22 -12  -5 11.5683 0.72571
 -22  12   5 11.8590 0.73580
  20 -12  -5 46.6965 1.21931
 -20  12   5 45.5653 1.21859
  18 -12  -5 25.5805 0.84228
 -18  12   5 23.5024 0.90773
  16 -12  -5 85.0349 1.66073
 -16  12   5 82.1004 1.80167
  14 -12  -5 2.92630 0.30447
 -14  12   5 2.81279 0.29373
  12 -12  -5 36.3818 1.02013
 -12  12   5 36.6580 0.90967
  10 -12  -5 19.8787 0.61494
 -10  12   5 17.9145 0.54886
   8 -12  -5 26.3400 0.70178
  -8  12   5 26.5481 0.62064
   6 -12  -5 140.621 2.62079
  -6  12   5 147.482 2.62994
   4 -12  -5 69.8814 1.51615
  -4  12   5 70.4502 1.52390
   2 -12  -5 103.856 2.26607
  -2  12   5 109.114 2.18393
   0 -12  -5 14.8944 0.68368
   0  12   5 16.7343 0.62015
  -2 -12  -5 0.53711 0.16744
   2  12   5 0.69916 0.21134
  -4 -12  -5 21.9559 0.49045
   4  12   5 23.8372 0.69993
  -6 -12  -5 134.766 2.29814
   6  12   5 141.692 2.58061
  -8 -12  -5 43.9119 1.06727
   8  12   5 45.4748 1.06702
 -10 -12  -5 36.4495 0.81249
  10  12   5 42.1461 0.98724
 -12 -12  -5 18.0319 0.54081
  12  12   5 20.6589 0.74217
 -14 -12  -5 2.23770 0.26941
  14  12   5 2.45607 0.28801
 -16 -12  -5 15.0888 0.70327
  16  12   5 17.4022 0.68790
 -18 -12  -5 0.26719 0.29846
  18  12   5 0.31654 0.28414
 -20 -12  -5 1.10407 0.39881
  20  12   5 1.80830 0.37831
 -22 -12  -5 24.0462 0.99010
  22  12   5 28.3832 1.35985
 -24 -12  -5 5.21884 0.90138
  24  12   5 7.06069 0.79168
 -26 -12  -5 0.57417 0.58941
  26  12   5 3.18742 0.70729
  25 -13  -5 19.3661 0.98840
 -25  13   5 18.9848 1.01136
  23 -13  -5 11.3395 0.85602
 -23  13   5 9.08219 0.90663
  21 -13  -5 9.59752 0.71780
 -21  13   5 8.56361 0.69135
  19 -13  -5 5.40977 0.47779
 -19  13   5 5.23932 0.64758
  17 -13  -5 31.9256 1.09789
 -17  13   5 30.2031 0.94943
  15 -13  -5 8.19384 0.48511
 -15  13   5 8.61001 0.44726
  13 -13  -5 13.3874 0.55635
 -13  13   5 13.9084 0.52175
  11 -13  -5 90.5117 1.90187
 -11  13   5 94.9066 1.81444
   9 -13  -5 6.77414 0.34544
  -9  13   5 7.59515 0.35162
   7 -13  -5 17.8108 0.54248
  -7  13   5 19.3985 0.59448
   5 -13  -5 57.5211 1.19127
  -5  13   5 59.7512 1.34562
   3 -13  -5 9.51929 0.39946
  -3  13   5 9.41323 0.37477
   1 -13  -5 33.9316 0.69196
  -1  13   5 34.9355 0.80802
  -1 -13  -5 5.88476 0.30187
   1  13   5 6.06140 0.41694
  -3 -13  -5 8.07164 0.39031
   3  13   5 9.86948 0.46450
  -5 -13  -5 39.7142 0.81288
   5  13   5 42.1884 0.93984
  -7 -13  -5 102.740 1.70161
   7  13   5 108.080 1.91381
  -9 -13  -5 43.5187 0.96674
   9  13   5 47.0613 1.04680
 -11 -13  -5 18.8353 0.51939
  11  13   5 21.6840 0.63990
 -13 -13  -5 7.45333 0.38439
  13  13   5 8.58537 0.42506
 -15 -13  -5 3.95796 0.39673
  15  13   5 2.98575 0.30028
 -17 -13  -5 18.8215 0.81008
  17  13   5 19.5562 0.78221
 -19 -13  -5 14.4815 0.73655
  19  13   5 15.1634 0.98101
 -21 -13  -5 10.6372 0.72544
  21  13   5 11.3390 0.68469
 -23 -13  -5 3.90676 0.48364
  23  13   5 4.25548 0.50242
 -25 -13  -5 6.06746 0.74881
  25  13   5 5.57791 0.84379
  24 -14  -5 5.41900 0.69758
 -24  14   5 5.74764 0.74372
  22 -14  -5 2.21195 0.59093
 -22  14   5 1.45866 0.57117
  20 -14  -5 3.46134 0.55876
 -20  14   5 2.40422 0.55348
  18 -14  -5 9.34116 0.63477
 -18  14   5 8.05890 0.70884
  16 -14  -5 13.7019 0.88576
 -16  14   5 13.1388 0.59089
  14 -14  -5 3.28289 0.37866
 -14  14   5 3.41073 0.30990
  12 -14  -5 1.70881 0.25378
 -12  14   5 1.08665 0.22677
  10 -14  -5 6.25728 0.35148
 -10  14   5 7.54603 0.35538
   8 -14  -5 33.6282 0.86550
  -8  14   5 33.0862 0.79943
   6 -14  -5 13.0524 0.45800
  -6  14   5 14.2878 0.47444
   4 -14  -5 1.73504 0.21696
  -4  14   5 2.10677 0.21914
   2 -14  -5 11.6404 0.38258
  -2  14   5 11.6174 0.38442
   0 -14  -5 46.2951 0.89943
   0  14   5 45.7317 1.01001
  -2 -14  -5 30.5994 0.75617
   2  14   5 34.1689 0.92941
  -4 -14  -5 9.25553 0.36048
   4  14   5 9.15535 0.38114
  -6 -14  -5 1.69103 0.17631
   6  14   5 1.88432 0.19661
  -8 -14  -5 54.2913 1.15098
   8  14   5 59.2498 1.10580
 -10 -14  -5 9.17515 0.48457
  10  14   5 9.90783 0.43029
 -12 -14  -5 17.0872 0.52883
  12  14   5 18.1832 0.58225
 -14 -14  -5 14.1193 0.56670
  14  14   5 15.4441 0.59525
 -16 -14  -5 24.5609 0.89249
  16  14   5 27.6578 1.10179
 -18 -14  -5 6.21077 0.55207
  18  14   5 7.46395 0.62004
 -20 -14  -5 1.43094 0.39526
  20  14   5 2.91757 0.48518
 -22 -14  -5 0.53551 0.42674
  22  14   5 0.00000 0.40885
 -24 -14  -5 1.32901 0.43185
  24  14   5 0.05905 0.68990
  23 -15  -5 5.98002 0.65318
 -23  15   5 5.05763 0.83103
  21 -15  -5 1.18431 0.50170
 -21  15   5 2.24963 0.54871
  19 -15  -5 20.4193 0.86033
 -19  15   5 20.0857 0.87519
  17 -15  -5 55.9231 1.45254
 -17  15   5 55.7632 1.39369
  15 -15  -5 17.3558 0.72020
 -15  15   5 17.0165 0.62920
  13 -15  -5 11.1545 0.55332
 -13  15   5 12.5099 0.71270
  11 -15  -5 35.6121 0.95023
 -11  15   5 35.2850 1.16026
   9 -15  -5 13.4853 0.49429
  -9  15   5 14.9672 0.58847
   7 -15  -5 70.8140 1.40387
  -7  15   5 74.5630 1.61500
   5 -15  -5 45.8608 1.20477
  -5  15   5 48.5775 1.15085
   3 -15  -5 40.7340 0.94921
  -3  15   5 43.0235 0.92300
   1 -15  -5 35.8394 0.80074
  -1  15   5 37.2071 1.01653
  -1 -15  -5 2.00921 0.23897
   1  15   5 2.40091 0.25222
  -3 -15  -5 4.77759 0.28074
   3  15   5 5.01227 0.33312
  -5 -15  -5 0.79459 0.15693
   5  15   5 0.95559 0.19783
  -7 -15  -5 0.30914 0.13291
   7  15   5 0.21818 0.17781
  -9 -15  -5 55.1712 1.46769
   9  15   5 56.0782 1.14421
 -11 -15  -5 10.3065 0.57280
  11  15   5 10.1019 0.46908
 -13 -15  -5 14.1710 0.51842
  13  15   5 16.7330 0.83151
 -15 -15  -5 12.9940 0.65982
  15  15   5 14.1218 0.84347
 -17 -15  -5 11.3165 0.75335
  17  15   5 15.5328 0.84169
 -19 -15  -5 8.96604 0.77069
  19  15   5 10.8213 0.77537
 -21 -15  -5 5.36279 0.75451
  21  15   5 4.31144 0.69304
 -23 -15  -5 23.4767 1.00554
  23  15   5 22.8072 1.58854
  24 -16  -5 2.35572 0.52298
 -24  16   5 2.46138 0.71659
  22 -16  -5 5.70975 0.51224
 -22  16   5 4.14222 0.94446
  20 -16  -5 8.93437 0.61862
 -20  16   5 10.0514 0.57165
  18 -16  -5 20.3142 0.73036
 -18  16   5 20.6233 0.79795
  16 -16  -5 17.2592 0.70228
 -16  16   5 18.3710 0.71956
  14 -16  -5 30.0932 0.96573
 -14  16   5 30.4188 0.90955
  12 -16  -5 20.5564 0.82512
 -12  16   5 20.0476 0.69666
  10 -16  -5 19.7101 0.63836
 -10  16   5 20.0186 0.79079
   8 -16  -5 2.32425 0.26182
  -8  16   5 2.99984 0.32797
   6 -16  -5 41.1379 1.07627
  -6  16   5 42.1916 1.07707
   4 -16  -5 21.8284 0.70983
  -4  16   5 21.9139 0.72556
   2 -16  -5 20.1008 0.59718
  -2  16   5 20.2894 0.56842
   0 -16  -5 1.54749 0.18466
   0  16   5 1.73037 0.25307
  -2 -16  -5 39.0351 0.93834
   2  16   5 44.6861 1.13706
  -4 -16  -5 24.1857 0.64835
   4  16   5 27.5694 0.78719
  -6 -16  -5 37.7782 0.90451
   6  16   5 41.5371 0.97958
  -8 -16  -5 4.58755 0.39973
   8  16   5 4.92463 0.34900
 -10 -16  -5 46.3904 1.38449
  10  16   5 48.2043 1.12295
 -12 -16  -5 173.351 3.64939
  12  16   5 187.027 4.57740
 -14 -16  -5 53.0334 1.51352
  14  16   5 54.1372 1.53965
 -16 -16  -5 8.80149 0.59068
  16  16   5 9.66143 0.72644
 -18 -16  -5 3.93718 0.49777
  18  16   5 5.49682 0.64911
 -20 -16  -5 3.77811 0.72825
  20  16   5 3.95595 0.58877
 -22 -16  -5 1.40448 0.44596
  22  16   5 0.82488 0.50139
  23 -17  -5 0.64306 0.44658
 -23  17   5 1.79692 0.65603
  21 -17  -5 1.28164 0.40627
 -21  17   5 0.77713 0.43247
  19 -17  -5 2.54336 0.45895
 -19  17   5 1.95663 0.40115
  17 -17  -5 1.51461 0.32316
 -17  17   5 2.21185 0.34342
  15 -17  -5 24.2356 0.85011
 -15  17   5 25.1802 0.84368
  13 -17  -5 8.20101 0.48836
 -13  17   5 9.00360 0.55076
  11 -17  -5 21.0047 0.80644
 -11  17   5 20.9086 0.71608
   9 -17  -5 31.6359 0.84170
  -9  17   5 33.3651 0.87363
   7 -17  -5 18.3390 0.66204
  -7  17   5 18.6583 0.67790
   5 -17  -5 43.1366 1.04990
  -5  17   5 43.7614 0.98100
   3 -17  -5 97.4197 1.94367
  -3  17   5 96.7906 1.88321
   1 -17  -5 54.5830 1.14323
  -1  17   5 58.8732 1.58896
  -1 -17  -5 14.8275 0.49294
   1  17   5 15.7288 0.60564
  -3 -17  -5 90.5756 1.83729
   3  17   5 95.1855 2.13272
  -5 -17  -5 16.1099 0.57349
   5  17   5 17.5995 0.64127
  -7 -17  -5 11.8296 0.41918
   7  17   5 13.0903 0.52491
  -9 -17  -5 44.5064 1.50660
   9  17   5 52.0420 1.28229
 -11 -17  -5 38.6215 1.43107
  11  17   5 44.2274 1.14943
 -13 -17  -5 13.1919 0.71511
  13  17   5 13.9394 0.92017
 -15 -17  -5 1.77109 0.36641
  15  17   5 1.44747 0.41210
 -17 -17  -5 1.34383 0.35185
  17  17   5 0.99181 0.42673
 -19 -17  -5 10.7056 0.83183
  19  17   5 12.8979 0.85001
 -21 -17  -5 10.3777 0.74972
  21  17   5 12.5556 0.89768
  22 -18  -5 11.2592 0.99872
 -22  18   5 12.6769 1.02990
  20 -18  -5 8.02614 0.68423
 -20  18   5 6.29706 0.77696
  18 -18  -5 7.88567 0.69428
 -18  18   5 5.38853 0.58152
  16 -18  -5 11.3633 0.64909
 -16  18   5 12.0749 0.65550
  14 -18  -5 14.0481 0.74890
 -14  18   5 14.6361 0.71017
  12 -18  -5 1.76884 0.37561
 -12  18   5 1.28393 0.34169
  10 -18  -5 8.09120 0.48935
 -10  18   5 7.47621 0.49935
   8 -18  -5 34.9767 1.17277
  -8  18   5 34.0269 0.97960
   6 -18  -5 24.7536 0.76180
  -6  18   5 25.2549 0.84072
   4 -18  -5 46.3604 1.13007
  -4  18   5 49.5115 1.24442
   2 -18  -5 149.105 2.82508
  -2  18   5 152.685 2.89411
   0 -18  -5 55.1690 1.16815
   0  18   5 57.7639 1.30132
  -2 -18  -5 112.409 2.22449
   2  18   5 118.423 2.40873
  -4 -18  -5 43.7940 1.01308
   4  18   5 47.4771 1.18843
  -6 -18  -5 39.6938 1.01667
   6  18   5 43.4618 1.21794
  -8 -18  -5 10.9938 0.56944
   8  18   5 11.7804 0.57488
 -10 -18  -5 47.7748 1.22130
  10  18   5 50.4287 1.42086
 -12 -18  -5 68.6135 1.60323
  12  18   5 72.3584 1.80020
 -14 -18  -5 74.7623 1.86539
  14  18   5 78.6402 2.05756
 -16 -18  -5 6.65111 0.52356
  16  18   5 7.51381 0.64517
 -18 -18  -5 31.5413 1.37831
  18  18   5 32.2887 1.37365
 -20 -18  -5 7.66485 0.77057
  20  18   5 8.91134 0.86679
  21 -19  -5 11.7734 1.04518
 -21  19   5 10.5340 0.95365
  19 -19  -5 1.10542 0.55643
 -19  19   5 1.78788 0.48319
  17 -19  -5 37.2698 1.78792
 -17  19   5 29.7182 1.18834
  15 -19  -5 16.5667 0.84863
 -15  19   5 18.7825 0.87315
  13 -19  -5 7.61094 0.64722
 -13  19   5 6.67598 0.59057
  11 -19  -5 19.1792 0.91549
 -11  19   5 19.2474 0.85018
   9 -19  -5 39.8199 1.10414
  -9  19   5 41.1268 1.20835
   7 -19  -5 49.4396 1.67907
  -7  19   5 50.2470 1.64857
   5 -19  -5 14.3221 0.70357
  -5  19   5 17.5784 0.84416
   3 -19  -5 127.506 2.93264
  -3  19   5 128.187 2.80832
   1 -19  -5 46.4848 1.18765
  -1  19   5 46.4785 1.33425
  -1 -19  -5 13.2936 0.52636
   1  19   5 15.2151 0.62433
  -3 -19  -5 40.1317 1.01789
   3  19   5 41.0065 1.19576
  -5 -19  -5 17.3302 0.71655
   5  19   5 16.8566 0.71860
  -7 -19  -5 18.4121 0.70110
   7  19   5 19.6504 0.80649
  -9 -19  -5 30.5883 1.02377
   9  19   5 33.8993 1.22399
 -11 -19  -5 4.91081 0.41782
  11  19   5 6.20811 0.52955
 -13 -19  -5 6.88241 0.55870
  13  19   5 8.01095 0.55469
 -15 -19  -5 28.8606 1.00546
  15  19   5 33.1115 1.10663
 -17 -19  -5 21.3600 1.16686
  17  19   5 26.2789 1.53832
 -19 -19  -5 8.27411 0.70328
  19  19   5 8.57042 0.79523
  18 -20  -5 31.5146 1.55589
 -18  20   5 31.7279 1.39669
  16 -20  -5 7.81335 0.73506
 -16  20   5 9.98480 0.92654
  14 -20  -5 3.47616 0.46019
 -14  20   5 4.22614 0.60848
  12 -20  -5 4.89924 0.78599
 -12  20   5 4.32439 0.63395
  10 -20  -5 8.62457 0.63479
 -10  20   5 6.97363 0.78421
   8 -20  -5 13.0418 0.63148
  -8  20   5 13.8783 0.83858
   6 -20  -5 6.88261 0.59484
  -6  20   5 5.42569 0.63349
   4 -20  -5 74.9636 1.89074
  -4  20   5 74.6017 2.15877
   2 -20  -5 160.889 3.08877
  -2  20   5 165.904 3.83136
   0 -20  -5 66.8822 1.47785
   0  20   5 72.5798 1.94153
  -2 -20  -5 3.55326 0.31836
   2  20   5 3.84242 0.43206
  -4 -20  -5 3.67203 0.42850
   4  20   5 4.79945 0.50189
  -6 -20  -5 8.27547 0.62347
   6  20   5 9.32902 0.64326
  -8 -20  -5 4.03239 0.54542
   8  20   5 5.70669 0.62143
 -10 -20  -5 6.64561 0.71351
  10  20   5 6.31319 0.77528
 -12 -20  -5 23.1557 0.79787
  12  20   5 26.0544 1.03942
 -14 -20  -5 25.4146 0.93971
  14  20   5 26.4006 0.99181
 -16 -20  -5 18.3457 0.88007
  16  20   5 17.1154 1.01733
 -18 -20  -5 12.3703 0.85495
  18  20   5 12.4262 0.79016
  17 -21  -5 4.08123 0.67308
 -17  21   5 5.48039 0.74846
  15 -21  -5 64.1512 1.92708
 -15  21   5 59.8531 1.82885
  13 -21  -5 56.6776 1.49578
 -13  21   5 55.9283 2.13887
  11 -21  -5 19.6322 0.84659
 -11  21   5 19.8700 1.43773
   9 -21  -5 39.7152 1.14650
  -9  21   5 37.1923 1.55956
   7 -21  -5 3.84391 0.40587
  -7  21   5 2.75321 0.51629
   5 -21  -5 11.5781 0.61908
  -5  21   5 13.2173 1.01251
   3 -21  -5 68.4270 1.97927
  -3  21   5 67.8123 2.62204
   1 -21  -5 44.6793 1.11420
  -1  21   5 46.3617 1.49584
  -1 -21  -5 13.7546 0.56429
   1  21   5 15.5126 0.75928
  -3 -21  -5 23.5680 0.81148
   3  21   5 23.1399 0.95234
  -5 -21  -5 49.3311 1.44174
   5  21   5 46.1581 1.51640
  -7 -21  -5 6.98951 0.70604
   7  21   5 8.44738 0.61768
  -9 -21  -5 14.3975 0.90535
   9  21   5 16.8724 0.86404
 -11 -21  -5 18.1050 0.98665
  11  21   5 18.7602 0.93083
 -13 -21  -5 18.9660 0.96707
  13  21   5 17.0977 0.97075
 -15 -21  -5 24.5994 0.96753
  15  21   5 25.7854 1.09073
 -17 -21  -5 18.5285 0.87390
  17  21   5 17.0661 0.91198
  16 -22  -5 0.97796 0.45344
 -16  22   5 0.56516 0.60353
  14 -22  -5 7.96981 0.60672
 -14  22   5 7.77433 0.72365
  12 -22  -5 1.00135 0.32430
 -12  22   5 1.21997 0.56919
  10 -22  -5 19.0234 0.89547
 -10  22   5 19.6170 1.09965
   8 -22  -5 3.64473 0.42598
  -8  22   5 3.14629 0.57003
   6 -22  -5 27.0302 1.01794
  -6  22   5 25.1252 1.31286
   4 -22  -5 4.58431 0.46190
  -4  22   5 4.97068 0.53681
   2 -22  -5 29.0641 0.89329
  -2  22   5 27.1187 1.26074
   0 -22  -5 11.3309 0.59672
   0  22   5 10.4457 0.71131
  -2 -22  -5 8.10191 0.55281
   2  22   5 8.27562 0.59789
  -4 -22  -5 12.9066 0.66012
   4  22   5 14.0988 0.78804
  -6 -22  -5 11.3616 0.80627
   6  22   5 10.9363 0.75684
  -8 -22  -5 4.10159 0.68813
   8  22   5 5.59375 0.65602
 -10 -22  -5 8.67686 0.76070
  10  22   5 8.14423 0.74753
 -12 -22  -5 8.59850 0.74046
  12  22   5 8.86612 0.66270
 -14 -22  -5 8.78273 0.63096
  14  22   5 11.1506 0.76981
 -16 -22  -5 6.50561 0.63878
  16  22   5 7.02256 0.85201
  15 -23  -5 11.7382 1.08654
 -15  23   5 11.3238 0.93468
  13 -23  -5 7.95988 0.62747
 -13  23   5 7.98317 0.73668
  11 -23  -5 12.6393 0.86502
 -11  23   5 11.2158 0.90331
   9 -23  -5 0.76836 0.32715
  -9  23   5 1.15410 0.44244
   7 -23  -5 9.03700 0.52582
  -7  23   5 9.65876 0.73599
   5 -23  -5 3.39504 0.36586
  -5  23   5 3.28527 0.50698
   3 -23  -5 15.5281 0.66072
  -3  23   5 15.2774 0.87981
   1 -23  -5 30.9992 0.99576
  -1  23   5 31.7064 1.22783
  -1 -23  -5 1.73729 0.35372
   1  23   5 2.00182 0.41745
  -3 -23  -5 1.60803 0.34303
   3  23   5 1.59138 0.40607
  -5 -23  -5 1.06976 0.39971
   5  23   5 1.59434 0.42713
  -7 -23  -5 4.80372 0.73983
   7  23   5 5.51936 0.62589
  -9 -23  -5 8.22232 1.04381
   9  23   5 6.31017 0.55709
 -11 -23  -5 6.19263 0.64150
  11  23   5 5.48456 0.59317
 -13 -23  -5 10.4247 0.75113
  13  23   5 10.8805 0.80811
  12 -24  -5 1.38728 0.42156
 -12  24   5 1.97238 0.53404
  10 -24  -5 1.35981 0.38301
 -10  24   5 0.83864 0.40077
   8 -24  -5 5.65001 0.54915
  -8  24   5 5.54911 0.58984
   6 -24  -5 14.9713 0.73436
  -6  24   5 16.0337 1.08107
   4 -24  -5 1.32865 0.34556
  -4  24   5 2.01893 0.80142
   2 -24  -5 12.5087 0.74591
  -2  24   5 11.2294 0.84356
   0 -24  -5 9.85397 0.64669
   0  24   5 9.36585 0.76622
  -2 -24  -5 3.39082 0.41057
   2  24   5 3.23205 0.54618
  -4 -24  -5 3.50195 0.51982
   4  24   5 4.86681 0.56631
  -6 -24  -5 0.74853 0.36846
   6  24   5 1.03053 0.46570
  -8 -24  -5 17.3070 0.98810
   8  24   5 19.5136 0.90947
 -10 -24  -5 3.32752 0.50458
  10  24   5 3.79934 0.53828
 -12 -24  -5 6.46174 0.75432
  12  24   5 6.24512 0.89959
   9 -25  -5 2.79867 0.45217
  -9  25   5 3.90406 0.62912
   7 -25  -5 2.03152 0.45000
  -7  25   5 1.19867 0.55436
   5 -25  -5 9.10816 0.66083
  -5  25   5 9.87619 0.89954
   3 -25  -5 8.37081 0.64945
  -3  25   5 7.46698 0.77123
   1 -25  -5 9.10967 0.58696
  -1  25   5 9.49367 0.73852
  -1 -25  -5 9.15058 0.59380
   1  25   5 7.92124 0.68109
  -3 -25  -5 0.62588 0.36614
   3  25   5 1.29424 0.40636
  -5 -25  -5 15.3560 0.89818
   5  25   5 14.3254 0.88385
  -7 -25  -5 12.9272 0.86339
   7  25   5 12.8730 0.88251
  -9 -25  -5 20.7040 1.39495
   9  25   5 21.0520 1.39895
   4 -26  -5 1.55953 0.56283
  -4  26   5 0.71000 0.71236
   2 -26  -5 4.75207 0.58543
  -2  26   5 5.80333 1.01708
   0 -26  -5 0.92106 0.43081
   0  26   5 1.65475 0.62202
  -2 -26  -5 10.3019 0.90667
   2  26   5 8.06435 1.08261
  -4 -26  -5 6.91802 0.66174
   4  26   5 4.79374 0.81885
  28   0  -6 2.16715 0.58213
 -28   0   6 1.96985 0.72943
  26   0  -6 28.5555 1.44880
 -26   0   6 28.5975 1.10105
  24   0  -6 28.7499 1.78226
 -24   0   6 29.7821 1.14602
  22   0  -6 53.3543 1.98048
 -22   0   6 52.1334 1.64347
  20   0  -6 107.536 3.25398
 -20   0   6 112.871 2.64007
  18   0  -6 102.686 3.13049
 -18   0   6 101.555 2.65880
  16   0  -6 209.971 5.90102
 -16   0   6 206.847 5.89741
  14   0  -6 91.8860 4.21813
 -14   0   6 86.7426 2.27719
  12   0  -6 128.795 3.24055
 -12   0   6 123.641 3.08551
  10   0  -6 163.444 3.62038
 -10   0   6 167.129 3.20977
   8   0  -6 221.119 4.31729
  -8   0   6 230.882 3.94251
   6   0  -6 2341.89 39.1057
  -6   0   6 2362.49 35.3594
   4   0  -6 1440.15 19.2189
  -4   0   6 1455.07 21.2901
   2   0  -6 96.0709 1.52824
  -2   0   6 99.4409 1.85297
   0   0  -6 2224.06 44.3571
   0   0   6 2204.54 44.1382
  -2   0  -6 124.749 1.64820
   2   0   6 121.084 2.29992
  -4   0  -6 3124.93 59.3306
  -6   0  -6 20.6008 0.50929
   6   0   6 23.2752 0.54024
  -8   0  -6 146.363 2.88993
   8   0   6 151.331 3.31930
 -10   0  -6 163.695 3.07714
  10   0   6 187.874 5.37963
 -12   0  -6 479.539 8.38253
  12   0   6 534.747 13.9768
 -14   0  -6 60.1891 1.39770
  14   0   6 68.9460 2.29399
 -16   0  -6 56.9172 1.47056
  16   0   6 65.0470 1.91877
 -18   0  -6 398.805 8.89442
  18   0   6 443.734 11.0566
 -20   0  -6 226.166 5.37584
  20   0   6 257.801 6.66311
 -22   0  -6 66.6394 2.31618
  22   0   6 79.6439 2.42859
 -24   0  -6 53.6600 2.04372
  24   0   6 57.0437 1.94365
 -26   0  -6 19.5129 1.48633
  26   0   6 21.9474 2.16358
 -28   0  -6 6.02895 0.83570
  28   0   6 4.17864 0.94817
  29  -1  -6 4.84323 0.50739
 -29   1   6 5.30845 0.56095
  27  -1  -6 0.84382 0.35217
 -27   1   6 0.84836 0.37800
  25  -1  -6 34.1284 1.11843
 -25   1   6 34.6097 0.91730
  23  -1  -6 7.47090 0.53380
 -23   1   6 8.00193 0.43196
  21  -1  -6 18.4298 0.84332
 -21   1   6 19.8014 0.57321
  19  -1  -6 13.4378 0.61550
 -19   1   6 15.0194 0.51910
  17  -1  -6 16.6255 0.69279
 -17   1   6 18.4873 0.49954
  15  -1  -6 55.7894 1.54633
 -15   1   6 57.8618 1.36934
  13  -1  -6 9.75898 0.80896
 -13   1   6 10.9683 0.33538
  11  -1  -6 1.08842 0.18061
 -11   1   6 1.21373 0.11087
   9  -1  -6 77.5370 1.32036
  -9   1   6 81.8893 1.33779
   7  -1  -6 1.56762 0.10890
  -7   1   6 1.80395 0.10311
   5  -1  -6 49.3931 0.58852
  -5   1   6 50.6900 0.67676
   3  -1  -6 87.4441 0.98447
  -3   1   6 92.3799 1.18038
   1  -1  -6 70.4921 0.82599
  -1   1   6 74.6209 1.03272
  -1  -1  -6 20.4236 0.26229
   1   1   6 21.2386 0.44760
  -3  -1  -6 15.6331 0.22609
   3   1   6 16.8668 0.28507
  -5  -1  -6 44.5594 0.57523
   5   1   6 48.1882 0.66127
  -7  -1  -6 44.6610 0.68110
   7   1   6 59.2452 0.94932
  -9  -1  -6 58.6222 0.86719
   9   1   6 62.3357 1.17720
 -11  -1  -6 7.10513 0.26616
  11   1   6 9.52247 0.29471
 -13  -1  -6 12.6686 0.34210
  13   1   6 14.3543 0.39878
 -15  -1  -6 1.29408 0.17243
  15   1   6 1.80436 0.22438
 -17  -1  -6 7.42823 0.37349
  17   1   6 8.73699 0.39094
 -19  -1  -6 12.9489 0.52809
  19   1   6 15.0400 0.56351
 -21  -1  -6 39.6164 1.23975
  21   1   6 44.8512 1.08864
 -23  -1  -6 27.7724 1.04915
  23   1   6 31.9168 0.88444
 -25  -1  -6 19.6639 0.85650
  25   1   6 24.8706 1.28540
 -27  -1  -6 1.32858 0.46278
  27   1   6 1.86176 0.52628
  29   1   6 1.41686 0.65167
  28  -2  -6 7.54177 0.59067
 -28   2   6 7.04634 0.77215
  26  -2  -6 5.02936 0.49162
 -26   2   6 3.96856 0.45570
  24  -2  -6 7.85477 0.59529
 -24   2   6 6.97490 0.42112
  22  -2  -6 1.73096 0.32969
 -22   2   6 1.48181 0.24918
  20  -2  -6 38.0577 1.09667
 -20   2   6 38.6761 0.84309
  18  -2  -6 80.9533 1.79476
 -18   2   6 83.6867 1.58503
  16  -2  -6 90.8921 1.99033
 -16   2   6 94.0385 1.76613
  14  -2  -6 20.8465 0.81478
 -14   2   6 21.5410 0.57219
  12  -2  -6 26.2728 0.66458
 -12   2   6 26.5080 0.56796
  10  -2  -6 5.52737 0.25629
 -10   2   6 5.82294 0.23485
   8  -2  -6 179.272 2.49023
  -8   2   6 185.243 2.72053
   6  -2  -6 639.672 6.93182
  -6   2   6 649.101 7.61004
   4  -2  -6 534.176 5.63702
  -4   2   6 534.158 5.80194
   2  -2  -6 766.141 7.50040
  -2   2   6 779.010 9.54465
   0  -2  -6 200.506 2.09279
   0   2   6 202.661 2.74965
  -2  -2  -6 328.365 3.17281
   2   2   6 332.374 4.27105
  -4  -2  -6 2441.30 26.8200
   4   2   6 2591.14 40.8026
  -6  -2  -6 84.8108 1.06613
   6   2   6 91.9641 1.40675
  -8  -2  -6 34.6680 0.62282
   8   2   6 38.6377 0.71357
 -10  -2  -6 378.585 4.65836
  10   2   6 409.693 6.82057
 -12  -2  -6 360.740 4.85470
  12   2   6 384.910 7.72850
 -14  -2  -6 60.1429 1.00298
  14   2   6 68.0105 1.38996
 -16  -2  -6 217.723 3.26371
  16   2   6 257.170 4.61338
 -18  -2  -6 212.306 3.34287
  18   2   6 231.173 4.58266
 -20  -2  -6 205.693 3.31561
  20   2   6 231.205 4.26762
 -22  -2  -6 42.1751 1.22577
  22   2   6 46.3943 1.13099
 -24  -2  -6 66.8951 1.68961
  24   2   6 74.2157 1.96841
 -26  -2  -6 16.3807 0.81403
  26   2   6 19.9964 1.05117
 -28  -2  -6 11.3519 1.19920
  28   2   6 11.6172 1.88886
  29  -3  -6 4.42336 0.52414
 -29   3   6 3.75661 0.58569
  27  -3  -6 40.2535 1.39178
 -27   3   6 37.8141 1.29373
  25  -3  -6 0.30666 0.34405
 -25   3   6 0.33388 0.26606
  23  -3  -6 37.5974 1.20076
 -23   3   6 38.3086 1.00483
  21  -3  -6 36.5061 1.28609
 -21   3   6 38.1469 0.92928
  19  -3  -6 43.0611 1.16638
 -19   3   6 43.0381 0.93843
  17  -3  -6 59.7836 1.41796
 -17   3   6 57.9065 1.43394
  15  -3  -6 7.33936 0.43104
 -15   3   6 7.51931 0.33954
  13  -3  -6 84.4440 1.87843
 -13   3   6 91.0965 1.64304
  11  -3  -6 72.1792 1.38792
 -11   3   6 73.0576 1.32614
   9  -3  -6 29.9168 0.62438
  -9   3   6 30.7641 0.61231
   7  -3  -6 188.712 2.43029
  -7   3   6 196.009 2.75712
   5  -3  -6 101.601 1.35417
  -5   3   6 106.423 1.37326
   3  -3  -6 189.363 2.21842
  -3   3   6 190.367 2.18941
   1  -3  -6 104.819 1.27701
  -1   3   6 109.956 1.24730
  -1  -3  -6 81.9575 1.01989
   1   3   6 85.7435 1.11881
  -3  -3  -6 43.6850 0.55938
   3   3   6 46.2952 0.68095
  -5  -3  -6 47.5930 0.60051
   5   3   6 51.6812 0.72802
  -7  -3  -6 81.6361 1.02508
   7   3   6 87.1360 1.48287
  -9  -3  -6 105.151 1.37786
   9   3   6 112.986 1.95818
 -11  -3  -6 32.7033 0.57890
  11   3   6 37.4750 0.79314
 -13  -3  -6 2.44013 0.15923
  13   3   6 2.52715 0.20350
 -15  -3  -6 70.6967 1.22665
  15   3   6 81.0480 1.62771
 -17  -3  -6 1.31882 0.22387
  17   3   6 1.72907 0.20603
 -19  -3  -6 39.6669 0.98351
  19   3   6 47.1245 1.09330
 -21  -3  -6 34.0235 1.15349
  21   3   6 43.4402 1.13156
 -23  -3  -6 18.0170 0.81895
  23   3   6 22.1406 0.83543
 -25  -3  -6 6.42472 0.55101
  25   3   6 7.68489 0.70544
 -27  -3  -6 1.58205 0.63203
  27   3   6 1.29249 0.55303
  28  -4  -6 1.60595 0.46929
 -28   4   6 2.18130 0.75603
  26  -4  -6 1.91125 0.45472
 -26   4   6 3.21900 0.58951
  24  -4  -6 20.6366 0.89776
 -24   4   6 21.1423 0.74682
  22  -4  -6 22.4241 0.87072
 -22   4   6 22.9624 0.73518
  20  -4  -6 18.9745 0.74733
 -20   4   6 18.4617 0.61617
  18  -4  -6 174.152 3.38484
 -18   4   6 177.697 3.40661
  16  -4  -6 3.64317 0.33958
 -16   4   6 4.42032 0.29253
  14  -4  -6 26.9381 0.78991
 -14   4   6 28.9753 0.72160
  12  -4  -6 109.949 2.02353
 -12   4   6 109.986 1.90809
  10  -4  -6 39.8954 0.85520
 -10   4   6 40.9038 0.83629
   8  -4  -6 465.028 6.67128
  -8   4   6 479.574 6.58689
   6  -4  -6 543.285 6.55252
  -6   4   6 553.373 7.17502
   4  -4  -6 390.566 4.87774
  -4   4   6 408.410 4.85854
   2  -4  -6 982.122 10.3997
  -2   4   6 1019.92 10.4211
   0  -4  -6 107.194 1.20977
   0   4   6 113.457 1.32629
  -2  -4  -6 379.673 3.90991
   2   4   6 396.443 4.86210
  -4  -4  -6 285.351 3.05343
   4   4   6 299.765 4.03121
  -6  -4  -6 164.011 1.85059
   6   4   6 174.847 2.49028
  -8  -4  -6 213.185 2.83876
   8   4   6 230.062 3.33843
 -10  -4  -6 109.668 1.69375
  10   4   6 120.472 2.08585
 -12  -4  -6 122.055 1.95371
  12   4   6 127.878 2.68995
 -14  -4  -6 93.2494 1.55335
  14   4   6 105.422 1.90981
 -16  -4  -6 50.5986 1.01538
  16   4   6 58.9703 1.20370
 -18  -4  -6 14.4593 0.52567
  18   4   6 15.5491 0.59890
 -20  -4  -6 40.8495 1.10840
  20   4   6 50.1075 1.56314
 -22  -4  -6 91.9218 2.36432
  22   4   6 110.045 3.03612
 -24  -4  -6 13.1894 0.77830
  24   4   6 14.6344 0.74462
 -26  -4  -6 5.90396 0.66939
  26   4   6 6.71145 0.65239
 -28  -4  -6 5.96198 0.78420
  28   4   6 5.55159 0.95021
  29  -5  -6 5.60549 1.08455
 -29   5   6 2.93964 0.88366
  27  -5  -6 2.20620 0.53153
 -27   5   6 0.87659 0.55951
  25  -5  -6 7.88774 0.71276
 -25   5   6 8.91266 0.81803
  23  -5  -6 114.299 2.48325
 -23   5   6 115.983 2.38748
  21  -5  -6 33.5950 1.12315
 -21   5   6 33.2842 1.00122
  19  -5  -6 2.43871 0.32289
 -19   5   6 2.54457 0.27358
  17  -5  -6 14.0787 0.60083
 -17   5   6 14.5963 0.60704
  15  -5  -6 66.5272 1.49790
 -15   5   6 65.7919 1.37052
  13  -5  -6 53.6282 1.14449
 -13   5   6 55.2771 1.22441
  11  -5  -6 159.931 2.79686
 -11   5   6 166.936 2.86284
   9  -5  -6 77.8837 1.49705
  -9   5   6 84.3348 1.42810
   7  -5  -6 158.440 2.22308
  -7   5   6 164.332 2.42303
   5  -5  -6 24.8647 0.44857
  -5   5   6 26.9601 0.49563
   3  -5  -6 221.142 2.67165
  -3   5   6 233.537 2.74075
   1  -5  -6 28.8870 0.41498
  -1   5   6 31.0159 0.45660
  -1  -5  -6 91.8426 1.13657
   1   5   6 98.5804 1.27536
  -3  -5  -6 32.8038 0.45458
   3   5   6 35.5727 0.56801
  -5  -5  -6 173.035 2.08807
   5   5   6 182.752 2.78223
  -7  -5  -6 121.959 1.73828
   7   5   6 127.262 2.04222
  -9  -5  -6 16.2554 0.39811
   9   5   6 17.6091 0.43200
 -11  -5  -6 37.5346 0.75538
  11   5   6 40.1943 0.92397
 -13  -5  -6 4.98023 0.24248
  13   5   6 5.47848 0.30690
 -15  -5  -6 7.32554 0.33794
  15   5   6 8.09734 0.38528
 -17  -5  -6 15.9323 0.53185
  17   5   6 19.4902 0.62059
 -19  -5  -6 47.1147 1.08923
  19   5   6 53.5714 1.44734
 -21  -5  -6 15.7660 0.83732
  21   5   6 19.6208 0.89934
 -23  -5  -6 3.51028 0.41126
  23   5   6 2.95721 0.47234
 -25  -5  -6 21.0233 0.88086
  25   5   6 22.8026 1.02805
 -27  -5  -6 3.19635 0.52432
  27   5   6 3.49926 0.57948
  28  -6  -6 17.0697 0.97902
 -28   6   6 17.2936 1.14614
  26  -6  -6 2.18448 0.53006
 -26   6   6 1.73559 0.59773
  24  -6  -6 25.1177 1.07988
 -24   6   6 24.0211 0.94458
  22  -6  -6 56.5370 1.57566
 -22   6   6 56.5277 1.56706
  20  -6  -6 127.748 2.81176
 -20   6   6 126.762 2.69136
  18  -6  -6 31.9690 0.95377
 -18   6   6 32.4348 0.88559
  16  -6  -6 23.6753 0.77349
 -16   6   6 23.4268 0.69615
  14  -6  -6 252.208 5.02000
 -14   6   6 253.993 4.45770
  12  -6  -6 669.680 12.4499
 -12   6   6 673.368 11.3394
  10  -6  -6 341.055 5.70488
 -10   6   6 339.508 5.55396
   8  -6  -6 113.876 1.86305
  -8   6   6 116.888 1.79389
   6  -6  -6 394.237 5.23348
  -6   6   6 403.843 5.60619
   4  -6  -6 226.938 2.92424
  -4   6   6 230.681 3.15685
   2  -6  -6 322.430 4.14062
  -2   6   6 336.696 4.32489
   0  -6  -6 699.872 7.51688
   0   6   6 732.115 9.07738
  -2  -6  -6 219.949 2.64780
   2   6   6 225.815 2.94868
  -4  -6  -6 769.944 8.35741
   4   6   6 803.600 9.71954
  -6  -6  -6 437.093 4.93238
   6   6   6 464.677 6.56021
  -8  -6  -6 156.851 2.26231
   8   6   6 168.625 2.89575
 -10  -6  -6 299.085 4.38859
  10   6   6 320.435 5.45640
 -12  -6  -6 47.5737 0.98094
  12   6   6 50.7904 1.23659
 -14  -6  -6 168.494 2.51094
  14   6   6 186.222 3.33138
 -16  -6  -6 127.880 2.06214
  16   6   6 145.250 2.87241
 -18  -6  -6 10.7537 0.43139
  18   6   6 12.1430 0.47098
 -20  -6  -6 19.0181 0.74076
  20   6   6 20.7863 0.86490
 -22  -6  -6 29.3156 0.90219
  22   6   6 33.1714 1.28694
 -24  -6  -6 22.8772 0.89262
  24   6   6 26.0227 1.23640
 -26  -6  -6 8.23604 0.69345
  26   6   6 8.71902 0.77167
 -28  -6  -6 4.16363 0.71787
  28   6   6 4.24954 0.70440
  27  -7  -6 46.5590 1.63350
 -27   7   6 47.8946 2.30473
  25  -7  -6 20.3809 1.17579
 -25   7   6 22.0212 1.03103
  23  -7  -6 100.290 2.26549
 -23   7   6 101.330 2.43257
  21  -7  -6 44.3246 1.25574
 -21   7   6 43.8408 1.15526
  19  -7  -6 18.1143 0.71978
 -19   7   6 19.9474 0.69692
  17  -7  -6 17.0242 0.66369
 -17   7   6 16.9787 0.59002
  15  -7  -6 497.076 8.76357
 -15   7   6 499.136 8.92122
  13  -7  -6 6.70729 0.34794
 -13   7   6 7.54954 0.34921
  11  -7  -6 326.341 5.51373
 -11   7   6 345.147 5.68085
   9  -7  -6 81.3937 1.38329
  -9   7   6 84.9491 1.48543
   7  -7  -6 43.1852 0.97395
  -7   7   6 46.2816 1.08944
   5  -7  -6 115.586 1.84985
  -5   7   6 118.679 3.33279
   3  -7  -6 19.2827 0.39748
  -3   7   6 20.4474 0.52118
   1  -7  -6 295.030 3.77583
  -1   7   6 313.549 4.27273
  -1  -7  -6 253.843 3.08920
   1   7   6 268.819 3.57447
  -3  -7  -6 9.15686 0.20330
   3   7   6 9.55857 0.21120
  -5  -7  -6 37.5307 0.56906
   5   7   6 39.4576 0.67877
  -7  -7  -6 3.12795 0.16229
   7   7   6 3.52499 0.20277
  -9  -7  -6 14.2343 0.35938
   9   7   6 14.9968 0.41520
 -11  -7  -6 83.6436 1.47147
  11   7   6 92.5905 1.97846
 -13  -7  -6 99.1670 1.83331
  13   7   6 116.294 2.48883
 -15  -7  -6 13.6439 0.49836
  15   7   6 17.2276 0.58570
 -17  -7  -6 8.54947 0.40285
  17   7   6 9.41974 0.47630
 -19  -7  -6 27.2318 0.85265
  19   7   6 31.6611 0.87351
 -21  -7  -6 8.12203 0.52684
  21   7   6 9.81564 0.54045
 -23  -7  -6 7.57844 0.61628
  23   7   6 8.74956 0.58945
 -25  -7  -6 3.91876 0.50265
  25   7   6 4.30251 0.75288
 -27  -7  -6 21.8088 1.15005
  27   7   6 28.3406 1.38204
  28  -8  -6 19.4344 1.16749
 -28   8   6 15.1083 1.05471
  26  -8  -6 4.44796 0.68974
 -26   8   6 5.59844 0.85883
  24  -8  -6 10.6976 0.74985
 -24   8   6 11.0162 0.82107
  22  -8  -6 25.0692 1.01211
 -22   8   6 23.8084 0.96186
  20  -8  -6 35.1893 1.12503
 -20   8   6 34.4406 1.02630
  18  -8  -6 89.2191 1.96196
 -18   8   6 86.5739 1.86257
  16  -8  -6 56.9706 1.36874
 -16   8   6 55.8125 1.31198
  14  -8  -6 71.8109 1.36957
 -14   8   6 72.0803 2.11270
  12  -8  -6 83.1468 1.60069
 -12   8   6 87.5973 1.76851
  10  -8  -6 13.3497 0.43914
 -10   8   6 13.3556 0.41314
   8  -8  -6 35.9237 0.78951
  -8   8   6 33.6207 0.82019
   6  -8  -6 22.4584 0.50708
  -6   8   6 24.1632 0.53586
   4  -8  -6 94.9720 1.64977
  -4   8   6 94.2865 2.26731
   2  -8  -6 48.1469 0.78959
  -2   8   6 50.7495 1.13206
   0  -8  -6 322.802 4.20766
   0   8   6 338.954 5.02590
  -2  -8  -6 451.540 5.45376
   2   8   6 479.429 6.23409
  -4  -8  -6 254.822 2.90337
   4   8   6 273.241 3.85883
  -6  -8  -6 350.109 4.61315
   6   8   6 375.994 5.69690
  -8  -8  -6 677.294 9.82090
   8   8   6 720.477 11.3901
 -10  -8  -6 130.543 2.24749
  10   8   6 147.665 2.78176
 -12  -8  -6 163.587 2.51670
  12   8   6 184.012 4.14167
 -14  -8  -6 45.5840 1.01785
  14   8   6 51.6914 1.12618
 -16  -8  -6 63.0642 1.49264
  16   8   6 69.0592 1.55740
 -18  -8  -6 8.09293 0.59617
  18   8   6 9.77643 0.51867
 -20  -8  -6 78.7908 2.18229
  20   8   6 85.8937 1.94016
 -22  -8  -6 23.7450 1.00877
  22   8   6 27.5870 1.02696
 -24  -8  -6 1.71119 0.46978
  24   8   6 2.26789 0.58456
 -26  -8  -6 5.14681 0.69965
  26   8   6 7.14263 0.77913
  27  -9  -6 5.57683 0.85256
 -27   9   6 4.83419 1.05468
  25  -9  -6 23.4364 1.32295
 -25   9   6 18.1547 1.12037
  23  -9  -6 13.5924 0.83008
 -23   9   6 13.3207 0.97631
  21  -9  -6 95.2835 2.20182
 -21   9   6 96.6167 2.50405
  19  -9  -6 9.04434 0.58548
 -19   9   6 10.2463 0.52659
  17  -9  -6 49.3744 1.26444
 -17   9   6 48.6404 1.19290
  15  -9  -6 74.9180 1.44069
 -15   9   6 74.2158 1.60623
  13  -9  -6 107.394 2.18121
 -13   9   6 109.458 2.21362
  11  -9  -6 11.5790 0.42291
 -11   9   6 11.3341 0.40407
   9  -9  -6 26.1867 0.66576
  -9   9   6 27.6052 0.69061
   7  -9  -6 6.19418 0.31298
  -7   9   6 7.93558 0.29817
   5  -9  -6 12.1833 0.36823
  -5   9   6 13.6794 0.42191
   3  -9  -6 51.3017 1.03904
  -3   9   6 52.1548 1.06186
   1  -9  -6 206.537 2.85951
  -1   9   6 211.908 3.01640
  -1  -9  -6 1.52696 0.11194
   1   9   6 1.73999 0.14141
  -3  -9  -6 230.271 3.52408
   3   9   6 253.518 4.23878
  -5  -9  -6 50.1744 0.81446
   5   9   6 55.6660 0.88725
  -7  -9  -6 67.6863 1.09555
   7   9   6 72.3647 1.24606
  -9  -9  -6 18.4997 0.47879
   9   9   6 20.8949 0.60975
 -11  -9  -6 40.7230 0.81253
  11   9   6 45.1976 1.04786
 -13  -9  -6 55.5629 1.13626
  13   9   6 64.1949 1.53153
 -15  -9  -6 74.5553 1.60773
  15   9   6 92.5442 1.98934
 -17  -9  -6 8.84058 0.53903
  17   9   6 10.9012 0.54062
 -19  -9  -6 0.98241 0.57112
  19   9   6 0.91283 0.42617
 -21  -9  -6 1.40659 0.53071
  21   9   6 1.33587 0.83020
 -23  -9  -6 18.6266 1.00283
  23   9   6 21.7056 1.19496
 -25  -9  -6 7.46191 0.81493
  25   9   6 9.11488 1.05615
 -27  -9  -6 4.41655 1.03422
  27   9   6 5.80823 0.71295
  26 -10  -6 3.32813 1.38163
 -26  10   6 7.37699 1.32658
  24 -10  -6 9.46790 0.89303
 -24  10   6 7.93836 0.76591
  22 -10  -6 8.48370 0.67254
 -22  10   6 8.04906 0.60312
  20 -10  -6 8.19208 0.71987
 -20  10   6 8.86572 0.52591
  18 -10  -6 17.3232 0.78185
 -18  10   6 18.3185 0.66796
  16 -10  -6 109.566 2.00415
 -16  10   6 111.368 2.29062
  14 -10  -6 18.7822 0.57616
 -14  10   6 20.3674 0.64303
  12 -10  -6 105.113 2.13096
 -12  10   6 107.338 1.90669
  10 -10  -6 32.2147 0.75167
 -10  10   6 35.1818 0.89491
   8 -10  -6 0.72569 0.13081
  -8  10   6 0.44594 0.12232
   6 -10  -6 21.2794 0.53212
  -6  10   6 21.2561 0.50216
   4 -10  -6 241.148 3.79110
  -4  10   6 241.016 4.43724
   2 -10  -6 126.519 2.02913
  -2  10   6 129.221 2.20491
   0 -10  -6 106.944 1.96723
   0  10   6 111.464 1.94177
  -2 -10  -6 633.727 9.30822
   2  10   6 649.599 9.76411
  -4 -10  -6 91.7681 1.64954
   4  10   6 99.1292 1.76860
  -6 -10  -6 66.0236 1.12794
   6  10   6 70.3252 1.38808
  -8 -10  -6 133.699 2.21197
   8  10   6 148.607 2.60931
 -10 -10  -6 35.9479 0.73060
  10  10   6 40.6803 0.92066
 -12 -10  -6 131.787 2.36983
  12  10   6 150.149 3.13203
 -14 -10  -6 72.5497 1.48905
  14  10   6 83.1233 1.85497
 -16 -10  -6 109.376 2.17161
  16  10   6 123.333 2.53414
 -18 -10  -6 38.4706 1.82833
  18  10   6 40.2975 1.19356
 -20 -10  -6 49.7993 1.99100
  20  10   6 45.7069 2.12961
 -22 -10  -6 2.91409 0.62190
  22  10   6 1.35182 0.84959
 -24 -10  -6 7.59195 0.91794
  24  10   6 7.21737 0.89239
 -26 -10  -6 17.1608 1.09747
  26  10   6 18.5827 1.52987
  27 -11  -6 12.5432 0.81339
 -27  11   6 11.8527 0.96953
  25 -11  -6 2.77256 0.78020
 -25  11   6 3.64970 1.77340
  23 -11  -6 6.18550 0.64416
 -23  11   6 4.06004 0.55586
  21 -11  -6 1.80597 0.33687
 -21  11   6 1.35697 0.29045
  19 -11  -6 10.0692 0.62548
 -19  11   6 9.97832 0.55588
  17 -11  -6 49.8858 1.32188
 -17  11   6 47.2429 1.29188
  15 -11  -6 103.963 2.06167
 -15  11   6 101.936 2.11717
  13 -11  -6 25.1867 0.75546
 -13  11   6 24.6155 0.71823
  11 -11  -6 12.8409 0.44902
 -11  11   6 13.7048 0.44013
   9 -11  -6 10.8281 0.39761
  -9  11   6 13.0156 0.40365
   7 -11  -6 0.72524 0.15804
  -7  11   6 1.63709 0.18221
   5 -11  -6 11.8651 0.37529
  -5  11   6 12.3714 0.46473
   3 -11  -6 9.31862 0.32522
  -3  11   6 9.26370 0.36217
   1 -11  -6 29.1217 0.70554
  -1  11   6 29.8905 0.73600
  -1 -11  -6 5.04171 0.26335
   1  11   6 5.66681 0.31395
  -3 -11  -6 37.9696 0.82561
   3  11   6 40.5169 0.99090
  -5 -11  -6 97.0737 1.47197
   5  11   6 108.260 1.79060
  -7 -11  -6 42.2888 0.77495
   7  11   6 46.1022 0.85885
  -9 -11  -6 31.8766 0.65866
   9  11   6 34.9550 0.89189
 -11 -11  -6 12.9050 0.42835
  11  11   6 13.4141 0.53994
 -13 -11  -6 88.0758 1.61135
  13  11   6 98.1719 2.20042
 -15 -11  -6 72.6756 1.62941
  15  11   6 85.9565 1.85143
 -17 -11  -6 2.76473 0.46258
  17  11   6 3.01206 0.39401
 -19 -11  -6 0.47559 0.64675
  19  11   6 0.77872 1.70330
 -21 -11  -6 4.96730 0.71737
  21  11   6 6.09272 0.74171
 -23 -11  -6 51.8212 2.06264
  23  11   6 63.2656 2.16110
 -25 -11  -6 9.37706 0.81916
  25  11   6 9.54408 1.21075
  26 -12  -6 2.38563 0.63402
 -26  12   6 4.84096 0.90168
  24 -12  -6 1.12404 0.45833
 -24  12   6 2.32865 0.56842
  22 -12  -6 3.14223 0.49272
 -22  12   6 1.75242 0.42975
  20 -12  -6 14.6605 0.72123
 -20  12   6 12.3180 0.64605
  18 -12  -6 3.64444 0.32247
 -18  12   6 4.24906 0.40689
  16 -12  -6 58.5324 1.43659
 -16  12   6 58.7807 1.51331
  14 -12  -6 20.3006 0.68916
 -14  12   6 18.3812 0.62707
  12 -12  -6 7.78248 0.43895
 -12  12   6 7.06070 0.38639
  10 -12  -6 84.4001 1.64720
 -10  12   6 87.6252 1.60764
   8 -12  -6 62.4234 1.35526
  -8  12   6 64.4767 1.29034
   6 -12  -6 108.412 2.08074
  -6  12   6 107.270 2.15346
   4 -12  -6 15.0859 0.48403
  -4  12   6 15.1941 0.55491
   2 -12  -6 15.9655 0.42356
  -2  12   6 17.0799 0.70772
   0 -12  -6 5.67440 0.27087
   0  12   6 6.74690 0.50621
  -2 -12  -6 78.3282 1.38916
   2  12   6 85.5265 1.81971
  -4 -12  -6 57.5569 1.02702
   4  12   6 63.0353 1.17472
  -6 -12  -6 34.3178 0.64553
   6  12   6 38.2093 0.71655
  -8 -12  -6 145.962 2.57041
   8  12   6 160.211 2.85309
 -10 -12  -6 103.230 1.81680
  10  12   6 111.772 2.47642
 -12 -12  -6 116.422 2.02765
  12  12   6 129.916 2.80048
 -14 -12  -6 114.888 2.13830
  14  12   6 128.063 2.81559
 -16 -12  -6 0.27626 0.27015
  16  12   6 0.77692 0.27743
 -18 -12  -6 19.7690 1.07891
  18  12   6 20.4539 1.07896
 -20 -12  -6 33.4568 1.21665
  20  12   6 40.5530 1.56784
 -22 -12  -6 13.1145 0.74940
  22  12   6 12.6970 0.95666
 -24 -12  -6 16.4201 0.97798
  24  12   6 15.2311 1.24732
  25 -13  -6 0.61409 0.69104
 -25  13   6 0.73406 0.47271
  23 -13  -6 0.54750 0.47730
 -23  13   6 0.39434 0.56034
  21 -13  -6 2.08249 0.52153
 -21  13   6 2.66537 0.55191
  19 -13  -6 19.9780 1.07049
 -19  13   6 21.3558 0.84848
  17 -13  -6 0.92148 0.26554
 -17  13   6 1.17805 0.26250
  15 -13  -6 26.6534 0.91517
 -15  13   6 25.9641 0.80066
  13 -13  -6 4.72056 0.35837
 -13  13   6 5.08667 0.33016
  11 -13  -6 40.8037 0.97596
 -11  13   6 43.1892 0.98996
   9 -13  -6 0.50549 0.17824
  -9  13   6 0.80849 0.18108
   7 -13  -6 8.09650 0.40885
  -7  13   6 8.64363 0.38082
   5 -13  -6 4.59897 0.26993
  -5  13   6 5.00019 0.31278
   3 -13  -6 21.8243 0.63476
  -3  13   6 24.7409 0.71592
   1 -13  -6 25.3326 0.61248
  -1  13   6 27.3319 0.96626
  -1 -13  -6 5.92710 0.31639
   1  13   6 6.60143 0.36865
  -3 -13  -6 2.42817 0.19446
   3  13   6 2.76016 0.23113
  -5 -13  -6 0.90372 0.14741
   5  13   6 1.28308 0.18722
  -7 -13  -6 2.61569 0.18937
   7  13   6 2.54603 0.20135
  -9 -13  -6 43.1617 1.04772
   9  13   6 43.3008 1.04684
 -11 -13  -6 4.76971 0.24952
  11  13   6 4.80368 0.47826
 -13 -13  -6 1.97279 0.22487
  13  13   6 2.28575 0.32635
 -15 -13  -6 20.5561 0.76735
  15  13   6 20.4986 0.80404
 -17 -13  -6 5.97242 0.50318
  17  13   6 6.32729 0.57504
 -19 -13  -6 50.1990 1.42960
  19  13   6 57.8493 1.77613
 -21 -13  -6 1.21124 0.36494
  21  13   6 1.28345 0.37955
 -23 -13  -6 9.23182 0.62968
  23  13   6 9.23703 0.96289
 -25 -13  -6 8.04196 1.11016
  25  13   6 11.2748 1.70769
  24 -14  -6 3.09735 0.60487
 -24  14   6 2.37277 0.60413
  22 -14  -6 2.46247 0.56040
 -22  14   6 0.92625 0.59569
  20 -14  -6 12.1680 0.91328
 -20  14   6 14.1558 0.92589
  18 -14  -6 33.7263 1.21437
 -18  14   6 32.7637 0.88217
  16 -14  -6 22.9547 0.78034
 -16  14   6 23.3925 0.72957
  14 -14  -6 33.0327 1.07421
 -14  14   6 34.3115 0.99900
  12 -14  -6 14.0781 0.56508
 -12  14   6 14.4456 0.49339
  10 -14  -6 14.1984 0.50540
 -10  14   6 15.0813 0.52265
   8 -14  -6 0.26595 0.16555
  -8  14   6 0.55814 0.17272
   6 -14  -6 1.63001 0.19923
  -6  14   6 1.25550 0.20148
   4 -14  -6 1.11906 0.21527
  -4  14   6 0.71510 0.15824
   2 -14  -6 67.5179 1.50946
  -2  14   6 70.2580 1.53084
   0 -14  -6 98.2922 1.69546
   0  14   6 102.107 2.24852
  -2 -14  -6 263.313 4.68053
   2  14   6 278.131 5.13011
  -4 -14  -6 126.565 2.04790
   4  14   6 136.848 2.68606
  -6 -14  -6 164.170 2.61243
   6  14   6 178.755 3.16569
  -8 -14  -6 72.4858 1.47078
   8  14   6 78.2234 1.67601
 -10 -14  -6 191.714 3.35060
  10  14   6 204.300 3.88839
 -12 -14  -6 66.0671 1.33307
  12  14   6 71.8504 1.75840
 -14 -14  -6 38.5366 1.15741
  14  14   6 42.7267 1.31143
 -16 -14  -6 23.1746 0.86442
  16  14   6 23.8825 1.17315
 -18 -14  -6 9.48759 0.63083
  18  14   6 10.6954 0.88064
 -20 -14  -6 39.1932 1.25768
  20  14   6 42.8936 1.46576
 -22 -14  -6 6.87562 0.58761
  22  14   6 8.20045 0.69861
 -24 -14  -6 4.66536 0.64406
  24  14   6 5.89665 0.92843
  23 -15  -6 4.22681 0.65409
 -23  15   6 2.91426 0.61518
  21 -15  -6 24.4422 1.25451
 -21  15   6 21.5280 1.74266
  19 -15  -6 14.9834 0.84079
 -19  15   6 16.2173 0.67821
  17 -15  -6 1.40505 0.29666
 -17  15   6 1.33118 0.30584
  15 -15  -6 3.01105 0.33296
 -15  15   6 2.51068 0.37234
  13 -15  -6 2.29010 0.31768
 -13  15   6 2.15831 0.31954
  11 -15  -6 23.4750 0.69391
 -11  15   6 25.5229 0.82946
   9 -15  -6 3.07876 0.26453
  -9  15   6 3.19305 0.27248
   7 -15  -6 33.5268 0.84371
  -7  15   6 33.0393 0.96065
   5 -15  -6 47.9592 1.16664
  -5  15   6 48.2164 1.03936
   3 -15  -6 51.1291 1.13056
  -3  15   6 52.0119 1.13839
   1 -15  -6 8.92930 0.37385
  -1  15   6 8.72001 0.52075
  -1 -15  -6 24.9838 0.67959
   1  15   6 24.5223 0.73549
  -3 -15  -6 7.08384 0.35760
   3  15   6 7.79008 0.41814
  -5 -15  -6 25.6130 0.68437
   5  15   6 28.7482 0.86386
  -7 -15  -6 8.78409 0.40314
   7  15   6 9.42625 0.39465
  -9 -15  -6 37.0723 0.95082
   9  15   6 39.7208 1.02314
 -11 -15  -6 10.2775 0.50808
  11  15   6 11.0125 0.41416
 -13 -15  -6 40.0684 1.17027
  13  15   6 43.0389 1.52943
 -15 -15  -6 22.4156 0.93344
  15  15   6 22.8425 1.30546
 -17 -15  -6 12.8326 0.75418
  17  15   6 15.7395 0.96326
 -19 -15  -6 10.3145 0.72955
  19  15   6 12.3253 0.94220
 -21 -15  -6 2.58244 0.43967
  21  15   6 1.97446 0.49557
 -23 -15  -6 29.3394 1.18688
  23  15   6 34.8738 1.69242
  22 -16  -6 19.7319 1.01196
 -22  16   6 17.8487 1.01658
  20 -16  -6 4.33614 0.52049
 -20  16   6 3.51030 0.56137
  18 -16  -6 5.36779 0.47478
 -18  16   6 4.21439 0.41304
  16 -16  -6 9.18868 0.53573
 -16  16   6 9.29583 0.51930
  14 -16  -6 0.62851 0.24263
 -14  16   6 1.22084 0.29467
  12 -16  -6 12.4961 0.56409
 -12  16   6 12.5119 0.64043
  10 -16  -6 16.6443 0.61051
 -10  16   6 18.5346 0.60997
   8 -16  -6 3.14273 0.28483
  -8  16   6 3.05596 0.31305
   6 -16  -6 5.79815 0.39168
  -6  16   6 6.23305 0.36496
   4 -16  -6 39.1228 0.95548
  -4  16   6 39.2450 0.94712
   2 -16  -6 25.6371 0.71055
  -2  16   6 26.2858 0.83332
   0 -16  -6 21.9824 0.55242
   0  16   6 23.5417 0.79255
  -2 -16  -6 70.5296 1.49969
   2  16   6 74.3471 1.64374
  -4 -16  -6 99.0638 1.88993
   4  16   6 105.420 2.18679
  -6 -16  -6 9.13209 0.39784
   6  16   6 9.28858 0.50962
  -8 -16  -6 17.8974 0.73043
   8  16   6 20.1035 0.59904
 -10 -16  -6 150.391 3.20608
  10  16   6 159.682 2.92656
 -12 -16  -6 177.318 3.92277
  12  16   6 183.968 3.58469
 -14 -16  -6 7.58438 0.54391
  14  16   6 8.33250 0.67622
 -16 -16  -6 4.94586 0.54450
  16  16   6 5.21583 0.68158
 -18 -16  -6 3.58860 0.45898
  18  16   6 3.75184 0.54168
 -20 -16  -6 31.6807 1.41430
  20  16   6 34.6073 1.34100
 -22 -16  -6 11.0660 0.73279
  22  16   6 12.8751 1.03858
  21 -17  -6 11.9726 0.71181
 -21  17   6 11.6615 0.99160
  19 -17  -6 28.5985 1.18964
 -19  17   6 26.6948 0.96474
  17 -17  -6 22.1951 0.94485
 -17  17   6 21.7870 0.86848
  15 -17  -6 2.38801 0.35959
 -15  17   6 2.76377 0.36545
  13 -17  -6 2.40553 0.31733
 -13  17   6 2.53240 0.36119
  11 -17  -6 13.6586 0.58542
 -11  17   6 14.3659 0.60373
   9 -17  -6 30.6574 1.04451
  -9  17   6 31.9915 0.96345
   7 -17  -6 26.8459 0.83618
  -7  17   6 28.3989 0.82440
   5 -17  -6 25.5962 0.75005
  -5  17   6 27.2903 0.71811
   3 -17  -6 94.5625 1.90452
  -3  17   6 95.8018 2.16917
   1 -17  -6 8.83422 0.37180
  -1  17   6 10.1554 0.53725
  -1 -17  -6 8.21586 0.38274
   1  17   6 8.37352 0.43201
  -3 -17  -6 24.9265 0.71130
   3  17   6 25.8687 0.85198
  -5 -17  -6 32.8956 0.80750
   5  17   6 36.6041 0.99209
  -7 -17  -6 3.64198 0.25539
   7  17   6 3.33255 0.32277
  -9 -17  -6 90.2335 1.72324
   9  17   6 98.5796 2.21893
 -11 -17  -6 11.3159 0.59256
  11  17   6 11.1710 0.59950
 -13 -17  -6 27.1272 1.00550
  13  17   6 29.9651 1.04081
 -15 -17  -6 10.4775 0.62009
  15  17   6 11.6907 0.75588
 -17 -17  -6 2.88553 0.43944
  17  17   6 2.03614 0.46122
 -19 -17  -6 18.8531 0.98933
  19  17   6 20.6800 1.01990
 -21 -17  -6 10.9907 0.83145
  21  17   6 11.1595 0.99943
  20 -18  -6 0.72199 0.39168
 -20  18   6 1.07891 0.52659
  18 -18  -6 7.54710 0.79645
 -18  18   6 6.20915 0.55167
  16 -18  -6 28.9950 1.09358
 -16  18   6 28.5923 1.11896
  14 -18  -6 0.62992 0.28796
 -14  18   6 0.99958 0.38447
  12 -18  -6 2.84464 0.35994
 -12  18   6 2.84899 0.32080
  10 -18  -6 11.3039 0.55569
 -10  18   6 10.2382 0.61672
   8 -18  -6 12.0645 0.61290
  -8  18   6 12.3162 0.53149
   6 -18  -6 18.5440 0.77436
  -6  18   6 19.2475 0.71768
   4 -18  -6 117.738 2.33336
  -4  18   6 117.919 2.64551
   2 -18  -6 14.1124 0.55330
  -2  18   6 14.7824 0.66367
   0 -18  -6 46.6974 1.10646
   0  18   6 44.6233 1.52499
  -2 -18  -6 4.03356 0.28790
   2  18   6 4.74767 0.35293
  -4 -18  -6 20.6423 0.85389
   4  18   6 24.0105 0.82104
  -6 -18  -6 4.38814 0.32458
   6  18   6 4.94006 0.40751
  -8 -18  -6 7.14007 0.47501
   8  18   6 7.80072 0.54542
 -10 -18  -6 5.84419 0.46052
  10  18   6 7.11082 0.52614
 -12 -18  -6 68.9962 1.72268
  12  18   6 76.7532 1.98885
 -14 -18  -6 9.12800 0.60806
  14  18   6 11.8637 0.64823
 -16 -18  -6 4.07974 0.43764
  16  18   6 3.52682 0.51286
 -18 -18  -6 5.04377 0.64644
  18  18   6 4.47897 0.66879
 -20 -18  -6 28.2960 1.12945
  20  18   6 28.4702 1.67662
  19 -19  -6 31.9334 1.17227
 -19  19   6 24.2375 1.03348
  17 -19  -6 53.6744 1.78050
 -17  19   6 53.8277 2.03089
  15 -19  -6 2.53522 0.50753
 -15  19   6 3.89352 0.59818
  13 -19  -6 9.43176 0.86776
 -13  19   6 9.73011 0.71592
  11 -19  -6 16.4784 0.78267
 -11  19   6 16.0881 0.78377
   9 -19  -6 65.0498 1.54115
  -9  19   6 65.5468 1.59239
   7 -19  -6 11.1966 0.70829
  -7  19   6 10.9507 0.62559
   5 -19  -6 2.52191 0.36213
  -5  19   6 2.22228 0.35165
   3 -19  -6 41.8219 1.10794
  -3  19   6 42.1171 1.23678
   1 -19  -6 19.4084 0.67693
  -1  19   6 19.3381 0.88092
  -1 -19  -6 5.10924 0.37102
   1  19   6 5.37893 0.49534
  -3 -19  -6 3.99023 0.37287
   3  19   6 3.82251 0.44910
  -5 -19  -6 35.6501 1.04827
   5  19   6 39.8993 1.17686
  -7 -19  -6 12.2013 0.59488
   7  19   6 12.5472 0.69514
  -9 -19  -6 2.43696 0.37066
   9  19   6 1.93859 0.37231
 -11 -19  -6 0.62915 0.30857
  11  19   6 1.01695 0.32429
 -13 -19  -6 8.12088 0.51231
  13  19   6 7.14703 0.57357
 -15 -19  -6 14.7549 0.73644
  15  19   6 16.9241 0.82617
 -17 -19  -6 0.77188 0.41743
  17  19   6 1.58235 0.42539
 -19 -19  -6 5.16908 0.66635
  19  19   6 7.42345 0.74776
  18 -20  -6 10.8445 0.86229
 -18  20   6 10.1393 1.24326
  16 -20  -6 31.2800 1.74302
 -16  20   6 33.0638 1.52485
  14 -20  -6 8.20658 1.00710
 -14  20   6 6.84304 0.72981
  12 -20  -6 11.9480 0.70114
 -12  20   6 13.0512 0.87240
  10 -20  -6 9.32957 0.54065
 -10  20   6 10.1322 0.69111
   8 -20  -6 43.2047 1.16745
  -8  20   6 42.4503 1.46641
   6 -20  -6 6.06014 0.58798
  -6  20   6 5.40316 0.65745
   4 -20  -6 25.4592 0.96457
  -4  20   6 25.5507 1.01756
   2 -20  -6 118.739 2.37446
  -2  20   6 119.102 2.96083
   0 -20  -6 8.28864 0.49737
   0  20   6 9.51559 0.63247
  -2 -20  -6 11.7983 0.54723
   2  20   6 13.8295 0.69895
  -4 -20  -6 6.95746 0.51775
   4  20   6 7.44207 0.58398
  -6 -20  -6 6.33071 0.50095
   6  20   6 6.79775 0.59288
  -8 -20  -6 15.7779 1.10169
   8  20   6 16.9408 0.99660
 -10 -20  -6 0.38131 0.29660
  10  20   6 0.70368 0.32842
 -12 -20  -6 38.8171 1.07094
  12  20   6 41.1480 1.33034
 -14 -20  -6 24.7470 1.05614
  14  20   6 26.2992 1.00994
 -16 -20  -6 7.23647 0.57694
  16  20   6 7.41046 0.64216
 -18 -20  -6 14.8210 0.96943
  18  20   6 15.2482 1.05623
  17 -21  -6 3.22149 0.64067
 -17  21   6 5.56172 1.28317
  15 -21  -6 4.22545 0.74217
 -15  21   6 4.79786 0.76644
  13 -21  -6 12.7070 0.95719
 -13  21   6 10.8526 1.25170
  11 -21  -6 5.56646 0.51668
 -11  21   6 7.21316 0.67731
   9 -21  -6 15.1639 0.65535
  -9  21   6 12.0147 1.03838
   7 -21  -6 3.07212 0.43423
  -7  21   6 2.81371 0.52444
   5 -21  -6 15.2988 0.72425
  -5  21   6 17.4623 1.08109
   3 -21  -6 19.2717 0.91824
  -3  21   6 22.4860 1.00343
   1 -21  -6 19.8188 0.76606
  -1  21   6 20.5613 0.94065
  -1 -21  -6 2.90984 0.45534
   1  21   6 3.95786 0.48730
  -3 -21  -6 1.72822 0.31556
   3  21   6 2.86724 0.39553
  -5 -21  -6 12.7926 0.66840
   5  21   6 13.6821 0.75623
  -7 -21  -6 19.2361 0.83426
   7  21   6 21.8722 1.04519
  -9 -21  -6 0.69446 0.45026
   9  21   6 0.22913 0.32283
 -11 -21  -6 20.3372 0.89603
  11  21   6 23.0876 0.99643
 -13 -21  -6 39.4716 1.22107
  13  21   6 38.9044 1.49244
 -15 -21  -6 7.22853 0.54747
  15  21   6 8.63653 0.68999
 -17 -21  -6 14.1366 0.98904
  17  21   6 13.6750 1.23197
  16 -22  -6 4.35147 0.86360
 -16  22   6 3.08350 0.93069
  14 -22  -6 2.51633 0.43605
 -14  22   6 2.21992 0.69110
  12 -22  -6 5.12988 0.72053
 -12  22   6 6.63999 0.81986
  10 -22  -6 11.3120 0.71806
 -10  22   6 11.2197 0.86625
   8 -22  -6 0.85085 0.35894
  -8  22   6 0.39300 0.63807
   6 -22  -6 9.81804 0.64403
  -6  22   6 9.22703 0.76017
   4 -22  -6 85.9472 1.88252
  -4  22   6 85.3071 2.37352
   2 -22  -6 74.2711 1.79175
  -2  22   6 74.4246 2.12064
   0 -22  -6 5.74325 0.53530
   0  22   6 5.00062 0.57037
  -2 -22  -6 20.9672 0.87731
   2  22   6 17.9392 0.92834
  -4 -22  -6 5.02492 0.57984
   4  22   6 4.73883 0.52674
  -6 -22  -6 17.9909 0.94113
   6  22   6 17.0250 0.90012
  -8 -22  -6 7.00318 0.75381
   8  22   6 7.72838 0.62522
 -10 -22  -6 48.3153 1.68631
  10  22   6 47.8475 1.57672
 -12 -22  -6 15.0761 0.81489
  12  22   6 13.6995 0.84080
 -14 -22  -6 0.64066 0.37077
  14  22   6 1.12233 0.53338
  13 -23  -6 6.50723 0.56907
 -13  23   6 7.39491 0.75831
  11 -23  -6 20.8004 0.93222
 -11  23   6 23.0882 1.13728
   9 -23  -6 1.15169 0.35188
  -9  23   6 1.54844 0.48147
   7 -23  -6 32.3361 0.95636
  -7  23   6 33.1133 1.56079
   5 -23  -6 39.5826 1.12886
  -5  23   6 37.2548 1.58378
   3 -23  -6 32.9410 1.04121
  -3  23   6 31.3541 1.24605
   1 -23  -6 12.6925 0.69601
  -1  23   6 10.8117 0.76102
  -1 -23  -6 4.68106 0.47869
   1  23   6 5.31641 0.56126
  -3 -23  -6 4.94744 0.63051
   3  23   6 7.25950 0.64171
  -5 -23  -6 22.7958 1.10926
   5  23   6 20.8068 0.92754
  -7 -23  -6 21.6050 1.98634
   7  23   6 24.4444 1.15970
  -9 -23  -6 3.63579 0.51398
   9  23   6 2.44517 0.47124
 -11 -23  -6 37.7627 1.38131
  11  23   6 40.4256 1.54960
 -13 -23  -6 3.76785 0.68283
  13  23   6 5.41807 0.85568
  12 -24  -6 1.13653 0.50388
 -12  24   6 1.20539 0.52167
  10 -24  -6 9.04647 0.63457
 -10  24   6 8.26174 0.70459
   8 -24  -6 0.26253 0.28549
  -8  24   6 0.63460 0.45110
   6 -24  -6 27.9283 0.90438
  -6  24   6 25.5037 1.32028
   4 -24  -6 34.6627 1.08144
  -4  24   6 35.2856 1.51751
   2 -24  -6 12.0614 0.76756
  -2  24   6 10.0818 0.91615
   0 -24  -6 9.29761 0.61657
   0  24   6 9.89295 0.83224
  -2 -24  -6 5.18944 0.50336
   2  24   6 5.36527 0.77486
  -4 -24  -6 19.7135 0.81504
   4  24   6 20.0378 0.89707
  -6 -24  -6 2.03012 0.39001
   6  24   6 2.71149 0.43139
  -8 -24  -6 3.32481 0.49073
   8  24   6 3.47431 0.50375
 -10 -24  -6 5.48792 0.62254
  10  24   6 5.54407 0.85077
   9 -25  -6 36.6001 1.71244
  -9  25   6 37.5062 1.97403
   7 -25  -6 5.89089 0.55814
  -7  25   6 5.79333 0.88152
   5 -25  -6 2.10512 0.42471
  -5  25   6 3.32995 0.69541
   3 -25  -6 4.85502 0.51873
  -3  25   6 3.24047 0.68545
   1 -25  -6 37.9133 1.22113
  -1  25   6 35.0505 1.48572
  -1 -25  -6 10.8187 0.64162
   1  25   6 11.6866 0.87994
  -3 -25  -6 14.8646 0.83348
   3  25   6 17.3679 1.13568
  -5 -25  -6 10.7824 0.77576
   5  25   6 10.1553 0.75267
  -7 -25  -6 18.9107 1.18009
   7  25   6 19.1286 1.27827
   2 -26  -6 6.71978 0.71294
  -2  26   6 9.12459 1.28588
   0 -26  -6 24.1629 1.25133
   0  26   6 25.5459 1.61014
  -2 -26  -6 3.01418 0.50919
   2  26   6 1.44159 0.87075
  28   0  -7 0.13222 0.43009
 -28   0   7 0.57157 0.59636
  26   0  -7 0.21093 0.53727
 -26   0   7 0.23137 0.47791
  24   0  -7 0.09154 0.38851
 -24   0   7 0.31976 0.32285
  22   0  -7 0.26402 0.40508
 -22   0   7 0.25359 0.28940
  20   0  -7 0.00000 0.63773
 -20   0   7 2.20563 0.74576
  18   0  -7 0.38910 0.70400
 -18   0   7 0.63659 0.36568
  16   0  -7 0.40779 0.66087
 -16   0   7 0.13939 0.40798
  14   0  -7 5.75565 0.72578
 -14   0   7 2.61924 0.50641
  12   0  -7 0.17224 0.18364
 -12   0   7 0.19687 0.09456
  10   0  -7 0.09394 0.15063
 -10   0   7 0.19214 0.07971
   8   0  -7 0.26854 0.13703
  -8   0   7 0.18718 0.07842
   6   0  -7 0.16919 0.10264
  -6   0   7 0.15907 0.10090
   4   0  -7 0.17288 0.07193
  -4   0   7 0.25942 0.09666
   2   0  -7 0.04208 0.06180
  -2   0   7 0.16573 0.07457
   0   0  -7 2.22314 0.26693
   0   0   7 2.23726 0.43169
  -2   0  -7 0.13035 0.04343
   2   0   7 0.19155 0.07829
  -4   0  -7 0.00000 0.18174
   4   0   7 0.04761 0.17216
  -6   0  -7 0.00000 0.15444
   6   0   7 0.00000 0.23832
  -8   0  -7 0.16916 0.16046
   8   0   7 0.14420 0.16956
 -10   0  -7 0.15925 0.11502
  10   0   7 0.15567 0.16177
 -12   0  -7 0.22760 0.15373
  12   0   7 0.04612 0.12810
 -14   0  -7 1.55578 0.22489
  14   0   7 1.81399 0.27254
 -16   0  -7 0.60457 0.22208
  16   0   7 0.15129 0.24351
 -18   0  -7 0.33425 0.29363
  18   0   7 0.47787 0.29244
 -20   0  -7 0.00000 0.33007
  20   0   7 0.52210 0.31996
 -22   0  -7 0.57641 0.44256
  22   0   7 0.14235 0.32580
 -24   0  -7 0.17453 0.41678
  24   0   7 0.00000 0.89724
 -26   0  -7 0.00000 0.98013
  26   0   7 0.34011 1.31138
 -28   0  -7 0.64588 0.54257
  28   0   7 1.12344 1.53038
  29  -1  -7 3.89574 0.60153
 -29   1   7 4.65998 0.63103
  27  -1  -7 9.50206 0.84720
 -27   1   7 9.63875 0.74924
  25  -1  -7 2.82646 0.40721
 -25   1   7 2.93284 0.33815
  23  -1  -7 12.2625 0.71990
 -23   1   7 13.4052 0.51350
  21  -1  -7 61.2983 1.62493
 -21   1   7 66.7678 1.33071
  19  -1  -7 12.6307 0.67855
 -19   1   7 14.5897 0.50503
  17  -1  -7 6.55572 0.52653
 -17   1   7 6.21841 0.26400
  15  -1  -7 7.62197 0.53046
 -15   1   7 9.24619 0.34550
  13  -1  -7 3.31976 0.30620
 -13   1   7 4.54986 0.18677
  11  -1  -7 4.19160 0.24397
 -11   1   7 4.92407 0.20791
   9  -1  -7 85.6702 1.44314
  -9   1   7 87.3885 1.48678
   7  -1  -7 115.030 1.55004
  -7   1   7 122.776 1.80218
   5  -1  -7 119.354 1.52269
  -5   1   7 126.544 1.72734
   3  -1  -7 131.312 1.52928
  -3   1   7 141.501 1.81223
   1  -1  -7 129.808 1.28303
  -1   1   7 138.158 1.90969
  -1  -1  -7 93.5432 0.97791
   1   1   7 98.6149 1.64770
  -3  -1  -7 4.60838 0.09815
   3   1   7 5.04057 0.15157
  -5  -1  -7 24.3234 0.42673
   5   1   7 27.0771 0.49250
  -7  -1  -7 47.8773 0.73877
   7   1   7 53.2214 0.90151
  -9  -1  -7 112.026 1.56184
   9   1   7 129.339 2.08020
 -11  -1  -7 34.9884 0.60084
  11   1   7 40.1297 0.90763
 -13  -1  -7 13.1894 0.34644
  13   1   7 15.5495 0.48249
 -15  -1  -7 5.91293 0.28876
  15   1   7 7.24695 0.37647
 -17  -1  -7 141.179 2.33022
  17   1   7 160.782 3.48583
 -19  -1  -7 21.7204 0.63874
  19   1   7 25.3938 0.82404
 -21  -1  -7 7.87430 0.55429
  21   1   7 10.0102 0.52186
 -23  -1  -7 28.0366 1.05266
  23   1   7 34.5919 1.20846
 -25  -1  -7 5.41931 0.52072
  25   1   7 8.76898 1.54046
 -27  -1  -7 24.4960 1.26808
  27   1   7 33.1577 2.06470
  28  -2  -7 0.84923 0.36267
 -28   2   7 1.13345 0.56323
  26  -2  -7 32.8657 1.12175
 -26   2   7 31.7205 1.06403
  24  -2  -7 7.35153 0.55332
 -24   2   7 6.27352 0.39733
  22  -2  -7 62.4158 1.60762
 -22   2   7 63.5017 1.34452
  20  -2  -7 15.3554 0.70477
 -20   2   7 15.7774 0.62072
  18  -2  -7 28.0865 0.94169
 -18   2   7 29.5628 0.73269
  16  -2  -7 20.0737 0.75054
 -16   2   7 20.4217 0.49553
  14  -2  -7 426.291 7.07468
 -14   2   7 451.165 6.93041
  12  -2  -7 16.8144 0.59240
 -12   2   7 16.3331 0.43604
  10  -2  -7 282.755 4.45150
 -10   2   7 283.161 4.46200
   8  -2  -7 54.0800 0.88336
  -8   2   7 54.6778 0.95914
   6  -2  -7 185.621 2.33241
  -6   2   7 184.275 2.88899
   4  -2  -7 937.636 10.3232
  -4   2   7 953.314 11.1065
   2  -2  -7 823.101 8.09569
  -2   2   7 845.512 9.64583
   0  -2  -7 336.428 3.29999
   0   2   7 348.481 4.85770
  -2  -2  -7 367.332 3.88001
   2   2   7 378.262 5.09663
  -4  -2  -7 92.7890 1.14568
   4   2   7 96.9398 1.40825
  -6  -2  -7 33.5215 0.49655
   6   2   7 35.1134 0.57176
  -8  -2  -7 460.921 5.31332
   8   2   7 487.211 7.26071
 -10  -2  -7 16.3067 0.34203
  10   2   7 17.4897 0.42865
 -12  -2  -7 29.0756 0.55141
  12   2   7 30.4419 0.72333
 -14  -2  -7 20.9799 0.50223
  14   2   7 21.3052 0.65117
 -16  -2  -7 448.218 6.18582
  16   2   7 523.738 10.9451
 -18  -2  -7 148.509 2.44440
  18   2   7 171.394 3.49112
 -20  -2  -7 33.5068 0.91499
  20   2   7 40.0470 1.36179
 -22  -2  -7 68.0023 1.71833
  22   2   7 78.0465 2.07205
 -24  -2  -7 66.7983 1.80602
  24   2   7 73.4203 3.24001
 -26  -2  -7 1.79549 0.87265
  26   2   7 3.32911 0.94544
 -28  -2  -7 4.80577 0.94826
  28   2   7 5.67032 2.22250
  29  -3  -7 13.0352 1.18149
 -29   3   7 15.3108 1.10294
  27  -3  -7 32.1005 1.25625
 -27   3   7 29.8281 1.23677
  25  -3  -7 17.4184 0.80299
 -25   3   7 17.6684 0.79227
  23  -3  -7 35.6310 1.19601
 -23   3   7 37.4068 0.93397
  21  -3  -7 6.84924 0.50475
 -21   3   7 7.17600 0.38074
  19  -3  -7 74.7136 1.72855
 -19   3   7 78.5902 1.63305
  17  -3  -7 6.86207 0.45887
 -17   3   7 8.03108 0.33535
  15  -3  -7 28.6057 0.83970
 -15   3   7 31.0920 0.66461
  13  -3  -7 12.3984 0.48840
 -13   3   7 14.0738 0.42450
  11  -3  -7 240.572 3.83077
 -11   3   7 251.545 4.02130
   9  -3  -7 7.05953 0.26540
  -9   3   7 7.28069 0.24960
   7  -3  -7 133.237 1.94128
  -7   3   7 141.927 2.22725
   5  -3  -7 92.4839 1.22422
  -5   3   7 97.6613 1.54696
   3  -3  -7 106.110 1.43214
  -3   3   7 112.859 1.47127
   1  -3  -7 12.2067 0.21006
  -1   3   7 13.3470 0.27575
  -1  -3  -7 28.3093 0.39711
   1   3   7 31.5128 0.55114
  -3  -3  -7 19.5215 0.29883
   3   3   7 20.9560 0.33796
  -5  -3  -7 124.685 1.41875
   5   3   7 136.408 1.80451
  -7  -3  -7 129.855 1.53654
   7   3   7 140.488 2.04848
  -9  -3  -7 68.7095 1.00887
   9   3   7 75.8035 1.35356
 -11  -3  -7 84.3596 1.29132
  11   3   7 94.9346 1.62161
 -13  -3  -7 6.85772 0.25095
  13   3   7 7.62363 0.36671
 -15  -3  -7 51.9609 1.00830
  15   3   7 59.8721 1.27248
 -17  -3  -7 1.33121 0.23149
  17   3   7 1.77077 0.29347
 -19  -3  -7 61.2712 1.39556
  19   3   7 74.7563 1.91643
 -21  -3  -7 3.11951 0.40223
  21   3   7 2.23601 0.39168
 -23  -3  -7 13.3941 0.72303
  23   3   7 17.8096 0.82708
 -25  -3  -7 39.1648 1.38601
  25   3   7 46.8313 2.01163
 -27  -3  -7 9.93543 1.55285
  27   3   7 13.3105 3.15060
  28  -4  -7 28.4642 1.16740
 -28   4   7 25.0784 1.39297
  26  -4  -7 30.3506 1.08109
 -26   4   7 30.6456 1.03095
  24  -4  -7 56.6197 1.54797
 -24   4   7 57.3365 1.45941
  22  -4  -7 54.0359 1.44972
 -22   4   7 53.3388 1.17557
  20  -4  -7 80.6626 1.97336
 -20   4   7 77.0439 1.67320
  18  -4  -7 9.45667 0.54352
 -18   4   7 9.89476 0.45548
  16  -4  -7 105.976 2.20424
 -16   4   7 105.982 2.11655
  14  -4  -7 242.518 4.17217
 -14   4   7 249.766 3.88800
  12  -4  -7 370.474 6.15842
 -12   4   7 384.862 6.72030
  10  -4  -7 324.862 5.77468
 -10   4   7 314.297 4.93243
   8  -4  -7 276.430 3.94247
  -8   4   7 282.985 4.09267
   6  -4  -7 28.9926 0.46898
  -6   4   7 30.1422 0.58633
   4  -4  -7 260.730 3.34401
  -4   4   7 264.108 3.67639
   2  -4  -7 68.8666 0.94672
  -2   4   7 72.4663 0.91745
   0  -4  -7 159.430 1.95715
   0   4   7 174.657 2.18029
  -2  -4  -7 426.534 4.62624
   2   4   7 456.983 6.27254
  -4  -4  -7 384.638 4.26107
   4   4   7 412.929 5.36156
  -6  -4  -7 858.875 9.10547
   6   4   7 905.118 12.4735
  -8  -4  -7 97.0906 1.36969
   8   4   7 103.632 1.84081
 -10  -4  -7 34.4297 0.62660
  10   4   7 37.4958 0.69636
 -12  -4  -7 51.7717 0.88661
  12   4   7 61.0550 1.26715
 -14  -4  -7 93.7114 1.57027
  14   4   7 104.273 2.16025
 -16  -4  -7 75.7360 1.35462
  16   4   7 88.3329 1.91014
 -18  -4  -7 14.3083 0.58600
  18   4   7 15.0101 0.74592
 -20  -4  -7 57.5752 1.53875
  20   4   7 62.7948 1.72699
 -22  -4  -7 64.7730 1.71068
  22   4   7 75.7789 1.99360
 -24  -4  -7 41.2157 1.23949
  24   4   7 44.7538 1.78723
 -26  -4  -7 4.09587 0.71712
  26   4   7 1.56964 0.65722
 -28  -4  -7 38.6660 1.92288
  28   4   7 39.4516 3.17498
  29  -5  -7 54.4329 3.01250
 -29   5   7 43.8732 5.30460
  27  -5  -7 70.0245 2.12104
 -27   5   7 70.2232 2.89557
  25  -5  -7 23.5445 0.93652
 -25   5   7 23.6538 0.88859
  23  -5  -7 110.104 2.47476
 -23   5   7 109.491 2.17401
  21  -5  -7 3.94103 0.41940
 -21   5   7 4.01449 0.33619
  19  -5  -7 18.4778 0.72718
 -19   5   7 18.6137 0.63018
  17  -5  -7 19.2453 0.71694
 -17   5   7 20.3492 0.62751
  15  -5  -7 65.1938 1.48382
 -15   5   7 68.2553 1.55009
  13  -5  -7 98.8349 1.98522
 -13   5   7 106.343 2.39320
  11  -5  -7 16.1769 0.62806
 -11   5   7 17.0101 0.45042
   9  -5  -7 0.67872 0.14649
  -9   5   7 0.64738 0.11866
   7  -5  -7 73.8717 1.09511
  -7   5   7 76.0198 1.29913
   5  -5  -7 121.408 1.66906
  -5   5   7 126.938 2.06147
   3  -5  -7 46.4663 0.67890
  -3   5   7 48.7840 0.77082
   1  -5  -7 61.5914 0.83103
  -1   5   7 66.2165 0.91580
  -1  -5  -7 70.3691 1.05373
   1   5   7 73.6624 1.05557
  -3  -5  -7 66.3859 0.84735
   3   5   7 71.3512 1.13124
  -5  -5  -7 28.0308 0.43620
   5   5   7 30.0914 0.55382
  -7  -5  -7 5.22588 0.15835
   7   5   7 5.91730 0.21992
  -9  -5  -7 25.3948 0.53034
   9   5   7 27.4982 0.60548
 -11  -5  -7 29.7273 0.63158
  11   5   7 33.7696 0.71525
 -13  -5  -7 0.68028 0.15776
  13   5   7 0.75993 0.17601
 -15  -5  -7 0.74150 0.17057
  15   5   7 0.58394 0.16645
 -17  -5  -7 11.7940 0.48072
  17   5   7 15.0384 0.75246
 -19  -5  -7 4.57368 0.39628
  19   5   7 5.21527 0.46699
 -21  -5  -7 22.7363 0.89814
  21   5   7 25.9608 1.30665
 -23  -5  -7 11.5850 0.68007
  23   5   7 13.3317 0.75296
 -25  -5  -7 1.86877 0.40130
  25   5   7 2.98058 0.53305
 -27  -5  -7 3.84844 0.72110
  27   5   7 3.10040 1.56052
  28  -6  -7 16.2964 1.01132
 -28   6   7 14.7916 1.12884
  26  -6  -7 25.7306 1.29590
 -26   6   7 24.5611 1.21841
  24  -6  -7 29.5103 1.04943
 -24   6   7 29.7933 0.98661
  22  -6  -7 94.8025 2.15513
 -22   6   7 93.2191 2.16017
  20  -6  -7 57.4884 1.62321
 -20   6   7 55.4884 1.52878
  18  -6  -7 19.9480 0.74529
 -18   6   7 20.2811 0.61232
  16  -6  -7 69.8867 1.62462
 -16   6   7 69.2469 1.45824
  14  -6  -7 271.806 5.06310
 -14   6   7 275.500 5.00075
  12  -6  -7 404.216 7.73402
 -12   6   7 405.804 6.96234
  10  -6  -7 270.633 5.50303
 -10   6   7 268.390 4.31426
   8  -6  -7 40.9367 0.80067
  -8   6   7 42.4491 0.87790
   6  -6  -7 759.185 9.97489
  -6   6   7 790.393 9.83431
   4  -6  -7 807.517 9.74684
  -4   6   7 818.831 10.1494
   2  -6  -7 76.9207 1.17559
  -2   6   7 81.0413 1.27601
   0  -6  -7 141.251 1.88496
   0   6   7 149.490 1.96315
  -2  -6  -7 90.8499 1.22401
   2   6   7 95.5320 1.47539
  -4  -6  -7 114.098 1.40125
   4   6   7 119.966 1.96043
  -6  -6  -7 810.649 10.2748
   6   6   7 843.699 12.2011
  -8  -6  -7 69.9141 1.16169
   8   6   7 77.6576 1.33987
 -10  -6  -7 164.229 2.39757
  10   6   7 189.115 3.13932
 -12  -6  -7 152.998 2.46809
  12   6   7 174.039 3.32294
 -14  -6  -7 73.6621 1.29810
  14   6   7 82.9337 2.07291
 -16  -6  -7 76.5898 1.34380
  16   6   7 83.5739 2.14425
 -18  -6  -7 17.2000 0.50556
  18   6   7 19.2824 0.65578
 -20  -6  -7 39.4007 1.04533
  20   6   7 45.7658 1.21690
 -22  -6  -7 9.27075 0.59745
  22   6   7 11.5174 0.64975
 -24  -6  -7 13.5205 0.74494
  24   6   7 14.9906 1.06332
 -26  -6  -7 18.5648 0.97153
  26   6   7 22.3810 1.45001
  27  -7  -7 13.2715 1.19402
 -27   7   7 13.2056 1.25497
  25  -7  -7 51.6171 1.46178
 -25   7   7 49.2026 1.54140
  23  -7  -7 35.3803 1.13155
 -23   7   7 37.1143 1.22170
  21  -7  -7 3.42643 0.39884
 -21   7   7 3.54012 0.32568
  19  -7  -7 3.20256 0.38986
 -19   7   7 3.45093 0.29418
  17  -7  -7 51.2667 1.29923
 -17   7   7 51.5698 1.15984
  15  -7  -7 62.2643 1.44984
 -15   7   7 63.7598 1.34472
  13  -7  -7 48.6184 1.16950
 -13   7   7 50.2534 1.08623
  11  -7  -7 64.9566 1.26028
 -11   7   7 69.2512 1.52931
   9  -7  -7 27.5557 0.84673
  -9   7   7 29.4037 1.00213
   7  -7  -7 11.6926 0.38570
  -7   7   7 12.5675 0.47834
   5  -7  -7 19.8739 0.42064
  -5   7   7 21.9147 0.51251
   3  -7  -7 0.48194 0.08868
  -3   7   7 0.74937 0.11441
   1  -7  -7 46.5473 0.70612
  -1   7   7 49.1315 0.78976
  -1  -7  -7 87.9452 1.24114
   1   7   7 92.4592 1.33984
  -3  -7  -7 52.2142 0.74040
   3   7   7 55.6655 0.92348
  -5  -7  -7 62.0283 0.94111
   5   7   7 66.9583 1.04864
  -7  -7  -7 33.0234 0.55138
   7   7   7 36.8084 0.75618
  -9  -7  -7 33.4314 0.63390
   9   7   7 37.5109 0.79394
 -11  -7  -7 25.7337 0.57338
  11   7   7 29.8178 0.66121
 -13  -7  -7 4.37852 0.30202
  13   7   7 5.12295 0.33175
 -15  -7  -7 28.4652 0.79769
  15   7   7 33.1136 0.96589
 -17  -7  -7 43.6052 1.12986
  17   7   7 54.5673 1.36625
 -19  -7  -7 1.22276 0.40216
  19   7   7 1.28916 0.29829
 -21  -7  -7 5.95996 0.53512
  21   7   7 8.17375 0.53929
 -23  -7  -7 1.71757 0.38878
  23   7   7 1.80912 0.48162
 -25  -7  -7 1.54295 0.44204
  25   7   7 1.70190 1.00813
 -27  -7  -7 0.78751 0.45459
  27   7   7 2.87598 0.74852
  28  -8  -7 30.7756 1.37653
 -28   8   7 29.9621 1.61569
  26  -8  -7 20.9878 1.18704
 -26   8   7 21.7043 1.22107
  24  -8  -7 50.9967 1.51135
 -24   8   7 49.2030 1.69753
  22  -8  -7 88.0872 2.17004
 -22   8   7 88.5027 2.38713
  20  -8  -7 24.6279 0.90425
 -20   8   7 24.9429 0.80579
  18  -8  -7 96.6249 2.10413
 -18   8   7 92.3657 1.95287
  16  -8  -7 190.773 3.67052
 -16   8   7 183.609 3.48935
  14  -8  -7 194.547 3.67498
 -14   8   7 196.729 3.66433
  12  -8  -7 24.2386 0.65096
 -12   8   7 26.1796 0.63303
  10  -8  -7 260.923 5.00623
 -10   8   7 269.998 5.76761
   8  -8  -7 189.456 3.62332
  -8   8   7 201.371 5.14875
   6  -8  -7 251.585 3.96657
  -6   8   7 258.699 4.72182
   4  -8  -7 92.9519 1.48813
  -4   8   7 96.4655 2.02476
   2  -8  -7 210.676 2.87891
  -2   8   7 222.106 3.67699
   0  -8  -7 458.739 6.06000
   0   8   7 476.600 7.40433
  -2  -8  -7 34.1418 0.55111
   2   8   7 36.8301 0.70728
  -4  -8  -7 325.293 4.13196
   4   8   7 346.990 4.70434
  -6  -8  -7 84.1975 1.21454
   6   8   7 90.1587 1.59298
  -8  -8  -7 29.3040 0.61136
   8   8   7 31.7910 0.69576
 -10  -8  -7 207.057 3.17790
  10   8   7 234.953 4.39748
 -12  -8  -7 101.857 1.74902
  12   8   7 111.965 2.38465
 -14  -8  -7 101.135 2.10964
  14   8   7 116.526 2.82395
 -16  -8  -7 49.1081 1.11564
  16   8   7 56.3778 1.43892
 -18  -8  -7 0.52159 0.32921
  18   8   7 0.73359 0.31208
 -20  -8  -7 4.84219 0.61127
  20   8   7 6.77451 0.48044
 -22  -8  -7 43.9008 1.46004
  22   8   7 51.6128 1.93670
 -24  -8  -7 13.9915 0.90062
  24   8   7 18.9793 1.34116
 -26  -8  -7 3.46548 0.55436
  26   8   7 3.75123 0.75922
  27  -9  -7 6.80134 0.86239
 -27   9   7 3.10056 0.68563
  25  -9  -7 4.38660 0.68814
 -25   9   7 3.53299 0.67627
  23  -9  -7 12.5870 0.81668
 -23   9   7 13.5843 0.90529
  21  -9  -7 35.3981 1.09874
 -21   9   7 37.1667 1.10925
  19  -9  -7 29.8247 1.03521
 -19   9   7 29.7052 0.93376
  17  -9  -7 174.963 3.42192
 -17   9   7 175.335 3.70502
  15  -9  -7 38.3239 0.94182
 -15   9   7 39.2517 0.99001
  13  -9  -7 46.6137 1.02542
 -13   9   7 50.6097 1.05729
  11  -9  -7 0.77428 0.15293
 -11   9   7 0.65598 0.16422
   9  -9  -7 60.1148 1.34383
  -9   9   7 66.6913 1.42088
   7  -9  -7 27.3325 0.67381
  -7   9   7 29.3687 0.70233
   5  -9  -7 23.1263 0.52033
  -5   9   7 23.8492 0.58888
   3  -9  -7 43.0803 0.71855
  -3   9   7 45.6151 1.00930
   1  -9  -7 235.557 3.34814
  -1   9   7 248.513 4.06682
  -1  -9  -7 44.1187 0.73193
   1   9   7 46.7937 0.85995
  -3  -9  -7 89.4038 1.46436
   3   9   7 97.2912 1.72493
  -5  -9  -7 94.1179 1.25811
   5   9   7 103.148 1.54689
  -7  -9  -7 108.953 1.79784
   7   9   7 121.039 2.23227
  -9  -9  -7 4.54680 0.23784
   9   9   7 4.83086 0.30043
 -11  -9  -7 9.80610 0.34829
  11   9   7 11.3578 0.47095
 -13  -9  -7 1.25018 0.27639
  13   9   7 1.22479 0.24665
 -15  -9  -7 50.2873 1.35571
  15   9   7 60.6734 1.84822
 -17  -9  -7 24.8632 1.06373
  17   9   7 26.9261 0.92955
 -19  -9  -7 3.24756 0.58180
  19   9   7 2.33620 0.68177
 -21  -9  -7 8.00800 0.65400
  21   9   7 11.2855 0.92695
 -23  -9  -7 29.1310 1.16876
  23   9   7 33.3091 1.58554
 -25  -9  -7 1.38749 0.57219
  25   9   7 0.71529 0.59318
  26 -10  -7 6.08699 0.80495
 -26  10   7 4.57423 0.85342
  24 -10  -7 38.6576 1.36564
 -24  10   7 38.4949 1.33026
  22 -10  -7 6.30634 0.54236
 -22  10   7 5.66453 0.53070
  20 -10  -7 4.94603 0.44512
 -20  10   7 4.68773 0.39576
  18 -10  -7 69.9907 1.77915
 -18  10   7 67.4586 1.61867
  16 -10  -7 252.184 4.39912
 -16  10   7 252.947 4.71867
  14 -10  -7 6.26383 0.37292
 -14  10   7 6.08709 0.34941
  12 -10  -7 47.8648 1.14230
 -12  10   7 49.3426 0.97782
  10 -10  -7 21.8099 0.55942
 -10  10   7 25.6506 0.63851
   8 -10  -7 22.7847 0.60331
  -8  10   7 24.5963 0.61659
   6 -10  -7 10.0887 0.32225
  -6  10   7 10.8034 0.38962
   4 -10  -7 426.232 7.17118
  -4  10   7 446.072 7.91364
   2 -10  -7 82.9942 1.38713
  -2  10   7 86.5871 1.65312
   0 -10  -7 185.082 2.91187
   0  10   7 201.847 3.51523
  -2 -10  -7 164.006 2.53661
   2  10   7 179.943 3.13728
  -4 -10  -7 255.257 4.06840
   4  10   7 279.901 4.28370
  -6 -10  -7 102.495 1.59924
   6  10   7 111.515 1.79128
  -8 -10  -7 120.070 1.94054
   8  10   7 131.438 2.52584
 -10 -10  -7 118.207 2.03843
  10  10   7 129.792 2.37711
 -12 -10  -7 262.648 4.01833
  12  10   7 296.385 6.28581
 -14 -10  -7 113.468 2.17706
  14  10   7 127.269 3.00279
 -16 -10  -7 28.6813 0.89993
  16  10   7 31.2570 0.90815
 -18 -10  -7 36.6240 1.27760
  18  10   7 36.7031 1.25889
 -20 -10  -7 1.65012 0.54659
  20  10   7 1.33873 0.97856
 -22 -10  -7 19.2155 0.90905
  22  10   7 20.1051 1.16205
 -24 -10  -7 7.34545 0.80417
  24  10   7 5.97051 0.74850
 -26 -10  -7 4.41718 0.93340
  26  10   7 3.03482 0.77322
  25 -11  -7 12.7375 0.91008
 -25  11   7 12.9236 0.80366
  23 -11  -7 40.6135 1.25237
 -23  11   7 39.7480 1.30504
  21 -11  -7 4.90012 0.46979
 -21  11   7 3.56724 0.45962
  19 -11  -7 13.9740 0.74865
 -19  11   7 16.2620 0.71457
  17 -11  -7 13.5972 0.72862
 -17  11   7 13.6934 0.56401
  15 -11  -7 71.3761 1.41423
 -15  11   7 70.0080 1.48971
  13 -11  -7 41.7936 1.04278
 -13  11   7 44.0015 1.04179
  11 -11  -7 90.1489 1.64106
 -11  11   7 98.6176 1.96402
   9 -11  -7 22.3611 0.59071
  -9  11   7 25.2809 0.61442
   7 -11  -7 48.3925 1.01136
  -7  11   7 55.2732 1.37882
   5 -11  -7 10.3969 0.37614
  -5  11   7 11.2624 0.39786
   3 -11  -7 4.05708 0.21820
  -3  11   7 4.10303 0.25260
   1 -11  -7 4.38612 0.36150
  -1  11   7 4.38409 0.37186
  -1 -11  -7 131.642 2.27891
   1  11   7 137.430 2.70068
  -3 -11  -7 226.781 3.64327
   3  11   7 242.024 4.17960
  -5 -11  -7 26.7142 0.56580
   5  11   7 30.0518 0.66694
  -7 -11  -7 48.8047 0.86326
   7  11   7 52.6338 1.03235
  -9 -11  -7 44.5647 0.85018
   9  11   7 47.1967 1.04066
 -11 -11  -7 77.7291 1.36569
  11  11   7 84.0498 1.97063
 -13 -11  -7 27.4384 0.76043
  13  11   7 31.3394 0.92263
 -15 -11  -7 10.8229 0.60103
  15  11   7 11.2809 0.62216
 -17 -11  -7 6.95134 0.69354
  17  11   7 9.30013 0.80902
 -19 -11  -7 39.3467 1.46028
  19  11   7 45.5829 2.27617
 -21 -11  -7 25.6759 0.98427
  21  11   7 31.8222 1.56614
 -23 -11  -7 2.83268 0.57202
  23  11   7 4.01647 0.77863
 -25 -11  -7 7.42138 0.72232
  25  11   7 8.59033 0.96671
  26 -12  -7 1.43717 0.42896
 -26  12   7 0.82657 0.53065
  24 -12  -7 7.96399 0.69200
 -24  12   7 7.44911 0.65022
  22 -12  -7 4.79273 0.51993
 -22  12   7 5.17710 0.55766
  20 -12  -7 35.2886 1.10293
 -20  12   7 33.2192 0.98459
  18 -12  -7 4.62684 0.42254
 -18  12   7 4.98615 0.40287
  16 -12  -7 94.4088 2.15292
 -16  12   7 95.3966 1.96763
  14 -12  -7 66.3430 1.51782
 -14  12   7 65.6298 1.51502
  12 -12  -7 132.015 2.62303
 -12  12   7 134.412 2.45893
  10 -12  -7 25.5504 0.70313
 -10  12   7 26.5776 0.72582
   8 -12  -7 22.1766 0.66738
  -8  12   7 24.8314 0.65002
   6 -12  -7 14.4925 0.54279
  -6  12   7 15.5401 0.62887
   4 -12  -7 27.4882 0.86251
  -4  12   7 24.7588 1.11042
   2 -12  -7 42.7936 1.00549
  -2  12   7 43.0833 1.04244
   0 -12  -7 79.4171 1.68514
   0  12   7 84.1914 1.85066
  -2 -12  -7 69.9528 1.24308
   2  12   7 72.4013 1.68488
  -4 -12  -7 14.6876 0.39202
   4  12   7 16.4726 0.47505
  -6 -12  -7 222.941 3.79507
   6  12   7 249.095 3.83266
  -8 -12  -7 22.2768 0.49563
   8  12   7 25.0085 0.57263
 -10 -12  -7 101.639 1.77587
  10  12   7 107.713 2.23594
 -12 -12  -7 61.5084 1.25678
  12  12   7 67.1542 1.69124
 -14 -12  -7 23.8161 0.68180
  14  12   7 26.9433 0.88451
 -16 -12  -7 26.3013 1.00733
  16  12   7 26.9535 1.09946
 -18 -12  -7 7.08771 0.60492
  18  12   7 6.77025 0.64333
 -20 -12  -7 42.8262 1.30086
  20  12   7 47.4996 1.75820
 -22 -12  -7 25.3535 1.13299
  22  12   7 31.4130 1.43656
 -24 -12  -7 4.61355 0.64461
  24  12   7 6.62102 0.75833
  25 -13  -7 1.64594 0.68695
 -25  13   7 0.47452 0.76171
  23 -13  -7 0.98150 0.59813
 -23  13   7 0.86286 0.50143
  21 -13  -7 28.8742 1.18203
 -21  13   7 28.7866 0.99849
  19 -13  -7 12.9220 0.66668
 -19  13   7 14.7638 0.63007
  17 -13  -7 31.5434 0.89862
 -17  13   7 32.3520 0.90122
  15 -13  -7 47.2368 1.37997
 -15  13   7 47.3069 1.17921
  13 -13  -7 6.11134 0.39208
 -13  13   7 6.75683 0.34636
  11 -13  -7 1.56687 0.25530
 -11  13   7 1.13111 0.22444
   9 -13  -7 28.3004 0.78702
  -9  13   7 28.7957 0.73489
   7 -13  -7 5.94018 0.38513
  -7  13   7 5.95443 0.49795
   5 -13  -7 5.72956 0.35878
  -5  13   7 6.20115 0.52279
   3 -13  -7 4.91598 0.39777
  -3  13   7 5.84711 0.36092
   1 -13  -7 0.48398 0.19001
  -1  13   7 0.58889 0.23635
  -1 -13  -7 21.8699 0.56153
   1  13   7 21.7598 0.60930
  -3 -13  -7 8.31960 0.29805
   3  13   7 8.95324 0.37146
  -5 -13  -7 9.11259 0.31146
   5  13   7 9.88951 0.35480
  -7 -13  -7 41.5567 0.84551
   7  13   7 45.2010 0.87434
  -9 -13  -7 5.60197 0.34810
   9  13   7 5.91643 0.27839
 -11 -13  -7 24.1066 0.59693
  11  13   7 26.3344 0.83054
 -13 -13  -7 29.9599 0.73237
  13  13   7 32.4250 1.12616
 -15 -13  -7 4.90835 0.40108
  15  13   7 5.94192 0.53072
 -17 -13  -7 2.15170 0.36926
  17  13   7 1.81062 0.39604
 -19 -13  -7 37.6321 1.19870
  19  13   7 42.7488 1.47974
 -21 -13  -7 52.6018 1.53017
  21  13   7 57.3223 1.78934
 -23 -13  -7 10.4799 0.72118
  23  13   7 12.1234 0.97119
  24 -14  -7 6.58541 0.71631
 -24  14   7 4.77947 1.05873
  22 -14  -7 0.06042 0.67725
 -22  14   7 2.31097 0.86063
  20 -14  -7 16.9105 1.05374
 -20  14   7 17.9373 0.80689
  18 -14  -7 11.3139 0.68653
 -18  14   7 13.7921 0.57174
  16 -14  -7 34.4087 0.99615
 -16  14   7 34.1857 0.99858
  14 -14  -7 7.04146 0.46533
 -14  14   7 8.10826 0.44909
  12 -14  -7 2.44065 0.29884
 -12  14   7 1.83681 0.24734
  10 -14  -7 16.9243 0.55974
 -10  14   7 16.3402 0.53387
   8 -14  -7 81.5510 1.68578
  -8  14   7 84.6183 1.81955
   6 -14  -7 21.5850 0.61777
  -6  14   7 21.1810 0.73346
   4 -14  -7 55.1755 1.28313
  -4  14   7 54.5336 1.40257
   2 -14  -7 54.4816 1.27756
  -2  14   7 53.9259 1.30641
   0 -14  -7 28.3750 0.68145
   0  14   7 27.5638 0.73336
  -2 -14  -7 60.1240 1.25372
   2  14   7 60.7248 1.26905
  -4 -14  -7 32.2455 0.71441
   4  14   7 35.5844 0.85961
  -6 -14  -7 258.952 3.98213
   6  14   7 279.871 4.30241
  -8 -14  -7 303.790 4.69125
   8  14   7 326.827 5.26975
 -10 -14  -7 104.165 2.00553
  10  14   7 112.312 2.15878
 -12 -14  -7 38.3399 0.99680
  12  14   7 41.5190 1.33443
 -14 -14  -7 30.2116 0.99330
  14  14   7 32.7260 1.39415
 -16 -14  -7 15.4108 0.73000
  16  14   7 14.6229 0.84819
 -18 -14  -7 0.50915 0.28517
  18  14   7 0.92249 0.37432
 -20 -14  -7 2.05589 0.39987
  20  14   7 2.11397 0.44862
 -22 -14  -7 2.17369 0.46562
  22  14   7 2.34550 0.53999
  23 -15  -7 1.75126 0.52313
 -23  15   7 0.00000 0.61818
  21 -15  -7 5.36580 0.76323
 -21  15   7 4.67916 0.65180
  19 -15  -7 14.9130 0.77679
 -19  15   7 15.7923 0.87074
  17 -15  -7 7.72772 0.48808
 -17  15   7 9.36063 0.67509
  15 -15  -7 1.22755 0.26951
 -15  15   7 1.17542 0.42387
  13 -15  -7 10.9511 0.55257
 -13  15   7 10.5104 0.55860
  11 -15  -7 60.1380 1.30874
 -11  15   7 65.3772 1.38590
   9 -15  -7 28.0489 0.79076
  -9  15   7 27.9131 0.77414
   7 -15  -7 157.612 2.93205
  -7  15   7 158.320 3.79566
   5 -15  -7 18.5933 0.56506
  -5  15   7 18.6426 0.63799
   3 -15  -7 23.0279 0.67017
  -3  15   7 24.5451 0.71595
   1 -15  -7 30.7994 0.78934
  -1  15   7 33.6674 0.92481
  -1 -15  -7 3.83290 0.23364
   1  15   7 3.39484 0.28689
  -3 -15  -7 12.8005 0.47635
   3  15   7 12.9888 0.46269
  -5 -15  -7 19.3219 0.58794
   5  15   7 21.3165 0.61414
  -7 -15  -7 36.4999 0.81643
   7  15   7 39.8850 0.85986
  -9 -15  -7 10.3620 0.46804
   9  15   7 12.7387 0.44789
 -11 -15  -7 2.40368 0.32602
  11  15   7 3.68265 0.36977
 -13 -15  -7 0.69529 0.32087
  13  15   7 0.00000 0.42551
 -15 -15  -7 2.30348 0.44655
  15  15   7 2.65087 0.54662
 -17 -15  -7 1.13635 0.35774
  17  15   7 1.45897 0.39130
 -19 -15  -7 31.2655 1.10262
  19  15   7 33.8246 1.27869
 -21 -15  -7 14.8987 0.88568
  21  15   7 17.2146 1.13142
 -23 -15  -7 14.7785 1.24838
  23  15   7 13.2114 1.03694
  22 -16  -7 9.55985 0.68021
 -22  16   7 7.63094 0.87661
  20 -16  -7 7.24300 0.59238
 -20  16   7 7.39744 0.69085
  18 -16  -7 4.47310 0.43418
 -18  16   7 3.89247 0.57434
  16 -16  -7 7.89333 0.56444
 -16  16   7 8.21085 0.81847
  14 -16  -7 3.38677 0.34169
 -14  16   7 3.08713 0.44269
  12 -16  -7 20.2862 0.70996
 -12  16   7 20.2342 0.72791
  10 -16  -7 1.36997 0.25002
 -10  16   7 1.63652 0.32210
   8 -16  -7 37.7582 0.95310
  -8  16   7 37.9035 0.96217
   6 -16  -7 51.7042 1.27534
  -6  16   7 53.1593 1.22611
   4 -16  -7 111.254 2.18436
  -4  16   7 106.706 2.46700
   2 -16  -7 53.0028 1.18641
  -2  16   7 54.0138 1.45604
   0 -16  -7 0.15583 0.15799
   0  16   7 0.21238 0.24394
  -2 -16  -7 98.2430 1.95512
   2  16   7 105.870 2.06558
  -4 -16  -7 8.68348 0.44507
   4  16   7 8.98463 0.41417
  -6 -16  -7 3.10967 0.27428
   6  16   7 3.77528 0.33737
  -8 -16  -7 18.8272 0.52864
   8  16   7 18.6665 0.59637
 -10 -16  -7 50.1613 1.16302
  10  16   7 51.5483 1.28592
 -12 -16  -7 22.9626 0.83833
  12  16   7 25.5359 0.94886
 -14 -16  -7 23.2250 0.87009
  14  16   7 22.7843 1.01121
 -16 -16  -7 7.94398 0.57404
  16  16   7 8.66144 0.70267
 -18 -16  -7 6.62633 0.56076
  18  16   7 7.15734 0.63900
 -20 -16  -7 1.25490 0.36948
  20  16   7 0.96912 0.49348
 -22 -16  -7 23.0132 1.70156
  22  16   7 20.4155 1.52034
  21 -17  -7 21.0250 1.00927
 -21  17   7 17.7183 1.11500
  19 -17  -7 39.3686 1.27750
 -19  17   7 37.8569 1.53431
  17 -17  -7 38.4271 1.21474
 -17  17   7 36.5977 1.11414
  15 -17  -7 8.94742 0.52285
 -15  17   7 9.17911 0.63115
  13 -17  -7 18.0115 0.73879
 -13  17   7 16.7514 0.72453
  11 -17  -7 4.71613 0.35193
 -11  17   7 4.35462 0.35631
   9 -17  -7 52.2073 1.24134
  -9  17   7 52.9791 1.29776
   7 -17  -7 15.2292 0.77520
  -7  17   7 14.6839 0.65173
   5 -17  -7 13.2775 0.54405
  -5  17   7 14.5129 0.64336
   3 -17  -7 6.68943 0.39310
  -3  17   7 6.03383 0.48028
   1 -17  -7 47.2029 1.10824
  -1  17   7 47.4774 1.41762
  -1 -17  -7 36.9311 0.84222
   1  17   7 37.7268 1.09590
  -3 -17  -7 10.4610 0.46460
   3  17   7 11.0955 0.54253
  -5 -17  -7 39.3576 0.92937
   5  17   7 41.1542 1.07657
  -7 -17  -7 34.6728 0.78193
   7  17   7 36.6038 1.01350
  -9 -17  -7 0.27751 0.20749
   9  17   7 0.52699 0.29368
 -11 -17  -7 0.19749 0.25660
  11  17   7 0.13273 0.25440
 -13 -17  -7 16.1946 0.77727
  13  17   7 15.9266 0.71580
 -15 -17  -7 1.74800 0.37983
  15  17   7 2.54908 0.43371
 -17 -17  -7 0.81240 0.33208
  17  17   7 1.00245 0.40791
 -19 -17  -7 34.3972 1.31114
  19  17   7 40.6988 1.78124
 -21 -17  -7 20.3580 1.70475
  21  17   7 24.1180 1.62093
  20 -18  -7 7.29573 0.63616
 -20  18   7 5.97294 0.73385
  18 -18  -7 12.0656 0.84868
 -18  18   7 14.4066 1.16193
  16 -18  -7 11.7588 0.68105
 -16  18   7 13.2553 0.80357
  14 -18  -7 2.42393 0.33245
 -14  18   7 2.40120 0.43912
  12 -18  -7 7.54800 0.46807
 -12  18   7 7.64008 0.52954
  10 -18  -7 26.9109 0.85184
 -10  18   7 28.1296 0.90025
   8 -18  -7 16.4123 0.73814
  -8  18   7 16.5160 0.59638
   6 -18  -7 10.9548 0.52208
  -6  18   7 11.3409 0.61067
   4 -18  -7 26.0204 0.82016
  -4  18   7 25.4201 0.75247
   2 -18  -7 2.40670 0.31330
  -2  18   7 1.93148 0.48071
   0 -18  -7 3.67133 0.37816
   0  18   7 3.27954 0.42933
  -2 -18  -7 22.2329 0.63354
   2  18   7 24.0557 0.92519
  -4 -18  -7 4.42353 0.32995
   4  18   7 5.32119 0.44085
  -6 -18  -7 72.4300 1.49682
   6  18   7 75.2675 1.82115
  -8 -18  -7 2.15919 0.30901
   8  18   7 1.46658 0.33486
 -10 -18  -7 15.8286 0.62390
  10  18   7 17.4954 0.81653
 -12 -18  -7 5.05051 0.45672
  12  18   7 6.21282 0.47684
 -14 -18  -7 23.6740 0.84291
  14  18   7 24.9866 0.95584
 -16 -18  -7 7.88297 0.62728
  16  18   7 9.88697 0.61542
 -18 -18  -7 3.73043 0.52297
  18  18   7 3.70379 0.62613
 -20 -18  -7 2.93558 0.73836
  20  18   7 4.79030 1.14369
  19 -19  -7 12.0886 0.77245
 -19  19   7 11.7977 1.44050
  17 -19  -7 29.3021 1.21414
 -17  19   7 35.6515 1.82857
  15 -19  -7 14.5338 0.84162
 -15  19   7 13.1277 0.86973
  13 -19  -7 0.86281 0.41132
 -13  19   7 0.97304 0.46716
  11 -19  -7 3.70984 0.43057
 -11  19   7 3.87096 0.47815
   9 -19  -7 37.0005 1.07394
  -9  19   7 38.0749 1.16359
   7 -19  -7 1.50307 0.34174
  -7  19   7 1.27756 0.37828
   5 -19  -7 2.98156 0.31635
  -5  19   7 2.52892 0.40407
   3 -19  -7 4.24905 0.35344
  -3  19   7 4.63341 0.44643
   1 -19  -7 28.7934 0.89014
  -1  19   7 27.4036 1.24045
  -1 -19  -7 2.76701 0.25117
   1  19   7 1.60956 0.51394
  -3 -19  -7 13.0650 0.61452
   3  19   7 12.5434 0.87508
  -5 -19  -7 5.08961 0.46104
   5  19   7 4.98109 0.49897
  -7 -19  -7 17.3867 0.66055
   7  19   7 18.2139 0.83432
  -9 -19  -7 7.94360 0.57756
   9  19   7 11.5009 0.64828
 -11 -19  -7 1.12016 0.27750
  11  19   7 1.82272 0.36483
 -13 -19  -7 16.1848 0.66185
  13  19   7 17.8781 0.80616
 -15 -19  -7 0.15769 0.34043
  15  19   7 0.21180 0.30749
 -17 -19  -7 2.76540 0.43739
  17  19   7 1.75915 0.54979
 -19 -19  -7 42.8638 2.16812
  19  19   7 46.4062 2.03410
  18 -20  -7 5.36085 0.83724
 -18  20   7 4.96830 1.24459
  16 -20  -7 1.90038 0.70040
 -16  20   7 0.88715 0.57022
  14 -20  -7 8.92468 0.82173
 -14  20   7 6.87887 0.65473
  12 -20  -7 1.44218 0.39881
 -12  20   7 1.88991 0.45133
  10 -20  -7 21.8417 0.81992
 -10  20   7 22.9719 0.95798
   8 -20  -7 14.5524 0.73944
  -8  20   7 14.0030 0.83506
   6 -20  -7 46.6106 1.37504
  -6  20   7 45.1964 1.52210
   4 -20  -7 21.1404 0.72292
  -4  20   7 20.9802 0.96207
   2 -20  -7 53.4288 1.35793
  -2  20   7 62.7617 1.83124
   0 -20  -7 1.84396 0.40009
   0  20   7 2.06389 0.43299
  -2 -20  -7 37.1201 1.12037
   2  20   7 38.1871 1.27003
  -4 -20  -7 10.0978 0.70458
   4  20   7 8.91809 0.68912
  -6 -20  -7 11.1097 0.87787
   6  20   7 11.5777 0.81780
  -8 -20  -7 5.59161 0.52989
   8  20   7 6.70688 0.66579
 -10 -20  -7 3.92553 0.44442
  10  20   7 4.72374 0.49700
 -12 -20  -7 4.83835 0.42388
  12  20   7 5.45542 0.56529
 -14 -20  -7 7.60804 0.59777
  14  20   7 7.19011 0.66866
 -16 -20  -7 1.32841 0.32225
  16  20   7 1.38271 0.49114
 -18 -20  -7 8.08690 1.48762
  17 -21  -7 3.65314 0.67891
 -17  21   7 3.67647 0.96284
  15 -21  -7 0.59527 0.51641
 -15  21   7 0.19277 0.55268
  13 -21  -7 7.91644 0.79629
 -13  21   7 9.00248 0.79655
  11 -21  -7 1.45697 0.42795
 -11  21   7 2.54774 0.57067
   9 -21  -7 18.6789 0.79124
  -9  21   7 17.2441 1.01391
   7 -21  -7 33.1659 1.13632
  -7  21   7 31.5548 1.33436
   5 -21  -7 0.17826 0.24800
  -5  21   7 0.35229 0.33873
   3 -21  -7 31.0436 1.03679
  -3  21   7 31.7408 1.23384
   1 -21  -7 22.5150 0.90964
  -1  21   7 22.5415 0.96277
  -1 -21  -7 1.88860 0.43390
   1  21   7 1.12461 0.42488
  -3 -21  -7 0.82174 0.39958
   3  21   7 1.35655 0.40192
  -5 -21  -7 2.30522 0.47131
   5  21   7 3.17324 0.46921
  -7 -21  -7 2.28617 0.35351
   7  21   7 2.10205 0.38017
  -9 -21  -7 7.97405 0.56825
   9  21   7 8.26734 0.60233
 -11 -21  -7 17.8809 0.89498
  11  21   7 18.2630 0.91257
 -13 -21  -7 7.23354 0.51398
  13  21   7 9.40369 0.98884
 -15 -21  -7 0.61880 0.35320
  15  21   7 1.10942 0.52717
  14 -22  -7 6.37643 0.69610
 -14  22   7 5.68865 0.75575
  12 -22  -7 13.8202 0.92812
 -12  22   7 16.3094 1.16145
  10 -22  -7 4.14919 0.52147
 -10  22   7 4.40798 1.05730
   8 -22  -7 62.7526 1.69993
  -8  22   7 65.4580 2.14777
   6 -22  -7 17.9748 0.72379
  -6  22   7 18.7279 0.97640
   4 -22  -7 26.9978 0.87436
  -4  22   7 27.9299 1.17008
   2 -22  -7 18.1315 0.91795
  -2  22   7 21.8332 1.09752
   0 -22  -7 21.3295 1.07065
   0  22   7 19.8193 0.92382
  -2 -22  -7 21.9978 1.04171
   2  22   7 22.1607 1.10125
  -4 -22  -7 27.8536 1.00222
   4  22   7 29.2003 1.07358
  -6 -22  -7 2.82038 0.44118
   6  22   7 4.51828 0.44843
  -8 -22  -7 6.21651 0.63893
   8  22   7 4.28067 0.49476
 -10 -22  -7 3.58093 0.55634
  10  22   7 3.56773 0.59441
 -12 -22  -7 5.73285 0.60206
  12  22   7 5.24392 0.73638
 -14 -22  -7 0.89083 0.54973
  14  22   7 0.46449 0.58950
  13 -23  -7 19.0691 0.91019
 -13  23   7 19.3045 1.50907
  11 -23  -7 8.08474 0.57269
 -11  23   7 7.95401 0.82721
   9 -23  -7 5.57558 0.46859
  -9  23   7 3.86462 0.58346
   7 -23  -7 18.6015 0.88310
  -7  23   7 16.9854 1.38888
   5 -23  -7 1.15497 0.31419
  -5  23   7 0.79908 0.43655
   3 -23  -7 63.8417 1.66142
  -3  23   7 62.0731 1.92044
   1 -23  -7 26.0869 1.02239
  -1  23   7 25.0526 1.09287
  -1 -23  -7 12.9787 0.91182
   1  23   7 14.8498 0.87306
  -3 -23  -7 1.41672 0.44695
   3  23   7 0.93717 0.44579
  -5 -23  -7 7.20730 0.67815
   5  23   7 7.86751 0.63648
  -7 -23  -7 28.1945 1.22355
   7  23   7 28.4703 1.39203
  -9 -23  -7 1.30729 0.40825
   9  23   7 1.36348 0.47255
 -11 -23  -7 18.5085 1.32717
  11  23   7 20.1311 1.26841
  10 -24  -7 30.5979 1.06790
 -10  24   7 28.1420 1.46799
   8 -24  -7 17.3119 0.83384
  -8  24   7 13.3660 1.22619
   6 -24  -7 13.4003 0.66456
  -6  24   7 10.7078 1.03047
   4 -24  -7 8.94367 0.61813
  -4  24   7 9.75241 0.85383
   2 -24  -7 3.10125 0.40965
  -2  24   7 3.24774 0.55882
   0 -24  -7 6.16653 0.51506
   0  24   7 5.12344 0.65583
  -2 -24  -7 4.17820 0.45287
   2  24   7 2.72136 0.54604
  -4 -24  -7 3.00574 0.39383
   4  24   7 2.76137 0.47807
  -6 -24  -7 16.6078 0.81565
   6  24   7 19.2893 1.04458
  -8 -24  -7 1.50289 0.44112
   8  24   7 1.56861 0.50517
 -10 -24  -7 2.20209 0.71760
  10  24   7 1.37287 0.69224
   7 -25  -7 10.9474 0.81236
  -7  25   7 10.5487 1.07388
   5 -25  -7 30.3664 1.03448
  -5  25   7 31.4238 2.04403
   3 -25  -7 46.2604 1.46462
  -3  25   7 46.3044 2.02145
   1 -25  -7 4.13036 0.44920
  -1  25   7 4.00142 0.62730
  -1 -25  -7 3.70962 0.47905
   1  25   7 2.88988 0.73183
  -3 -25  -7 16.6269 0.82804
   3  25   7 16.5369 1.43916
  -5 -25  -7 13.7061 1.09032
   5  25   7 10.8539 0.93120
  28   0  -8 4.39910 0.73655
 -28   0   8 2.95705 0.88236
  26   0  -8 6.86775 0.81085
 -26   0   8 6.70722 0.66726
  24   0  -8 4.75597 0.66698
 -24   0   8 4.29381 0.69092
  22   0  -8 12.7382 2.60114
 -22   0   8 19.4298 1.28930
  20   0  -8 63.1807 3.27482
 -20   0   8 61.2661 3.00329
  18   0  -8 76.1231 2.66698
 -18   0   8 74.1044 2.28378
  16   0  -8 211.004 5.95500
 -16   0   8 198.301 4.77243
  14   0  -8 188.420 4.42814
 -14   0   8 192.397 3.79713
  12   0  -8 224.889 5.14423
 -12   0   8 225.160 4.33701
  10   0  -8 123.630 2.94096
 -10   0   8 120.698 3.30433
   8   0  -8 618.846 12.7290
  -8   0   8 641.175 11.9282
   6   0  -8 955.202 13.8290
  -6   0   8 985.602 17.7919
   4   0  -8 554.074 8.15550
  -4   0   8 582.841 10.9456
   2   0  -8 2014.74 28.9040
  -2   0   8 2091.32 35.6819
   0   0  -8 388.777 4.86708
   0   0   8 405.922 9.37873
  -2   0  -8 968.763 15.0331
   2   0   8 912.744 23.8006
  -4   0  -8 122.465 2.38898
   4   0   8 135.235 2.83996
  -6   0  -8 1675.53 28.7800
   6   0   8 1775.16 31.4430
  -8   0  -8 400.323 6.97082
   8   0   8 417.828 8.89642
 -10   0  -8 352.358 7.29272
  10   0   8 394.015 8.44760
 -12   0  -8 73.8526 1.53303
  12   0   8 85.2562 2.59948
 -14   0  -8 818.328 17.3165
  14   0   8 925.101 28.5197
 -16   0  -8 722.373 13.2635
  16   0   8 816.911 20.6232
 -18   0  -8 490.906 9.80158
  18   0   8 543.905 13.9023
 -20   0  -8 43.6366 1.70272
  20   0   8 48.5403 1.67533
 -22   0  -8 7.99719 0.80204
  22   0   8 9.33757 0.74236
 -24   0  -8 12.8031 1.01479
  24   0   8 13.6797 2.14489
 -26   0  -8 47.0974 2.06969
  26   0   8 52.8020 3.17449
 -28   0  -8 7.52654 1.21343
  28   0   8 8.15942 1.34498
  29  -1  -8 25.6052 1.53317
 -29   1   8 24.8696 1.16072
  27  -1  -8 26.0951 1.02713
 -27   1   8 25.4003 1.04155
  25  -1  -8 21.2158 0.90254
 -25   1   8 23.6671 0.85101
  23  -1  -8 15.9720 0.82568
 -23   1   8 17.0290 0.71172
  21  -1  -8 1.38607 0.44851
 -21   1   8 2.04817 0.35365
  19  -1  -8 0.63703 0.44435
 -19   1   8 0.31935 0.19341
  17  -1  -8 8.33568 0.56118
 -17   1   8 8.89238 0.31877
  15  -1  -8 75.3251 1.70253
 -15   1   8 78.8084 1.30400
  13  -1  -8 103.105 1.82284
 -13   1   8 111.212 2.08660
  11  -1  -8 75.9201 1.66406
 -11   1   8 83.3935 1.64847
   9  -1  -8 20.9150 0.49873
  -9   1   8 22.6029 0.44733
   7  -1  -8 44.5116 0.66681
  -7   1   8 48.0686 0.84191
   5  -1  -8 8.97769 0.17013
  -5   1   8 9.90575 0.26225
   3  -1  -8 98.9397 1.23291
  -3   1   8 108.992 1.59762
   1  -1  -8 19.5407 0.28437
  -1   1   8 21.5380 0.42083
  -1  -1  -8 9.71733 0.17766
   1   1   8 10.9254 0.33399
  -3  -1  -8 11.3876 0.19396
   3   1   8 12.8535 0.48504
  -5  -1  -8 114.652 1.44284
   5   1   8 133.176 1.93168
  -7  -1  -8 3.54761 0.14898
   7   1   8 4.03478 0.19185
  -9  -1  -8 24.2312 0.44657
   9   1   8 27.4705 0.55272
 -11  -1  -8 11.5225 0.31011
  11   1   8 12.7627 0.33073
 -13  -1  -8 72.5669 1.14626
  13   1   8 83.6372 1.68888
 -15  -1  -8 7.59142 0.34450
  15   1   8 9.63889 0.41058
 -17  -1  -8 20.9799 0.65845
  17   1   8 25.4878 0.86809
 -19  -1  -8 21.4854 0.71146
  19   1   8 27.2147 0.94445
 -21  -1  -8 8.46519 0.61155
  21   1   8 8.73026 0.56324
 -23  -1  -8 0.87995 0.34902
  23   1   8 0.67526 0.36093
 -25  -1  -8 21.1863 0.93650
  25   1   8 22.8207 2.31151
 -27  -1  -8 1.79510 0.50365
  27   1   8 3.92592 1.26294
  28  -2  -8 5.20226 0.55663
 -28   2   8 3.60856 0.53154
  26  -2  -8 22.8063 0.93738
 -26   2   8 20.3077 0.81255
  24  -2  -8 5.07858 0.48519
 -24   2   8 5.04322 0.49141
  22  -2  -8 37.2814 1.25307
 -22   2   8 37.0643 1.38561
  20  -2  -8 97.2373 3.05632
 -20   2   8 99.4191 1.81077
  18  -2  -8 37.2420 1.11899
 -18   2   8 38.4908 0.75142
  16  -2  -8 67.8798 1.60540
 -16   2   8 72.8577 1.58993
  14  -2  -8 285.436 4.85421
 -14   2   8 297.015 4.90219
  12  -2  -8 224.910 3.63402
 -12   2   8 236.632 3.93579
  10  -2  -8 1.31055 0.14796
 -10   2   8 1.94971 0.14331
   8  -2  -8 302.744 4.48247
  -8   2   8 307.548 4.58836
   6  -2  -8 388.405 4.75094
  -6   2   8 390.179 5.82397
   4  -2  -8 973.983 10.7443
  -4   2   8 1005.15 12.6736
   2  -2  -8 373.566 4.14697
  -2   2   8 387.218 4.99192
   0  -2  -8 664.899 6.90346
   0   2   8 675.186 9.87441
  -2  -2  -8 199.394 2.66857
   2   2   8 208.697 3.56277
  -4  -2  -8 129.642 1.63568
   4   2   8 136.362 1.95561
  -6  -2  -8 217.024 2.51150
   6   2   8 241.877 3.50845
  -8  -2  -8 53.1010 0.84931
   8   2   8 59.3506 1.02216
 -10  -2  -8 19.9578 0.40169
  10   2   8 21.6907 0.52553
 -12  -2  -8 159.611 2.41746
  12   2   8 180.463 2.98229
 -14  -2  -8 570.682 7.78119
  14   2   8 652.539 12.7815
 -16  -2  -8 87.4991 1.44090
  16   2   8 102.698 2.60260
 -18  -2  -8 137.116 2.28442
  18   2   8 158.440 3.62542
 -20  -2  -8 18.8926 0.75706
  20   2   8 24.4382 0.90832
 -22  -2  -8 7.95008 0.62871
  22   2   8 9.53524 0.75275
 -24  -2  -8 60.2109 1.77445
  24   2   8 65.7225 2.98953
 -26  -2  -8 49.9928 2.55107
  28   2   8 31.0919 4.38995
  29  -3  -8 20.6640 2.42063
  27  -3  -8 39.9916 1.28826
 -27   3   8 37.6151 1.51805
  25  -3  -8 19.5130 0.87775
 -25   3   8 18.7390 0.83253
  23  -3  -8 4.67259 0.46725
 -23   3   8 4.74014 0.42058
  21  -3  -8 6.25395 0.54557
 -21   3   8 6.34188 0.40873
  19  -3  -8 17.6975 0.75715
 -19   3   8 18.7060 0.48378
  17  -3  -8 11.0936 0.56999
 -17   3   8 11.6957 0.43284
  15  -3  -8 13.6059 0.51406
 -15   3   8 14.9967 0.46803
  13  -3  -8 73.7473 1.59826
 -13   3   8 81.3959 1.87402
  11  -3  -8 29.4826 0.73743
 -11   3   8 32.0819 0.67204
   9  -3  -8 16.5156 0.39046
  -9   3   8 17.6168 0.44656
   7  -3  -8 68.1408 1.06870
  -7   3   8 72.3905 1.21942
   5  -3  -8 72.3080 0.97945
  -5   3   8 77.5113 1.24940
   3  -3  -8 98.3660 1.29681
  -3   3   8 105.007 1.58622
   1  -3  -8 24.3301 0.36792
  -1   3   8 26.6185 0.48061
  -1  -3  -8 64.3823 0.82212
   1   3   8 72.7066 1.25815
  -3  -3  -8 130.122 1.68500
   3   3   8 141.677 2.20853
  -5  -3  -8 6.82891 0.17121
   5   3   8 7.41513 0.17914
  -7  -3  -8 66.0368 0.86185
   7   3   8 73.6551 1.23853
  -9  -3  -8 31.6985 0.55102
   9   3   8 35.1596 0.75087
 -11  -3  -8 39.0217 0.69084
  11   3   8 43.1991 0.85462
 -13  -3  -8 5.06811 0.21922
  13   3   8 5.31627 0.29322
 -15  -3  -8 21.0810 0.54242
  15   3   8 26.4842 0.82138
 -17  -3  -8 30.7624 0.74049
  17   3   8 35.7115 1.11407
 -19  -3  -8 6.04548 0.45605
  19   3   8 7.69660 0.54895
 -21  -3  -8 12.2233 0.66541
  21   3   8 15.7871 1.31712
 -23  -3  -8 0.62413 0.44842
  23   3   8 0.44651 0.46535
 -25  -3  -8 7.72293 1.35928
  25   3   8 12.3092 1.46449
 -27  -3  -8 1.94615 1.55071
  27   3   8 9.78285 3.04049
  28  -4  -8 3.77379 0.51348
 -28   4   8 2.76433 0.53898
  26  -4  -8 14.5634 0.85663
 -26   4   8 14.2018 0.77446
  24  -4  -8 24.2300 0.94160
 -24   4   8 23.4927 0.87971
  22  -4  -8 32.3048 1.06885
 -22   4   8 35.5148 1.05910
  20  -4  -8 24.6214 0.95777
 -20   4   8 25.6818 0.65755
  18  -4  -8 8.49269 0.52400
 -18   4   8 8.71093 0.44114
  16  -4  -8 48.6276 1.22969
 -16   4   8 50.8976 1.15401
  14  -4  -8 121.553 2.26157
 -14   4   8 128.383 2.43604
  12  -4  -8 106.911 1.97954
 -12   4   8 111.574 1.90120
  10  -4  -8 79.6965 2.11336
 -10   4   8 80.9485 1.36256
   8  -4  -8 94.1719 1.61338
  -8   4   8 95.3762 1.78447
   6  -4  -8 74.1509 1.03002
  -6   4   8 73.8998 1.31062
   4  -4  -8 106.475 1.33674
  -4   4   8 110.740 1.65494
   2  -4  -8 82.0419 1.10659
  -2   4   8 85.6429 1.16508
   0  -4  -8 625.604 6.94782
   0   4   8 670.414 8.48338
  -2  -4  -8 203.593 2.54836
   2   4   8 216.900 3.12421
  -4  -4  -8 85.9285 1.21055
   4   4   8 92.9482 1.28535
  -6  -4  -8 6.29034 0.18937
   6   4   8 7.05356 0.23942
  -8  -4  -8 97.1819 1.25583
   8   4   8 103.849 1.71572
 -10  -4  -8 86.7028 1.32504
  10   4   8 94.2055 1.69556
 -12  -4  -8 49.1881 0.85741
  12   4   8 54.8290 1.08137
 -14  -4  -8 132.974 2.10894
  14   4   8 152.623 2.84820
 -16  -4  -8 21.4333 0.58587
  16   4   8 24.0826 0.79585
 -18  -4  -8 82.0690 1.61703
  18   4   8 88.1928 2.09850
 -20  -4  -8 15.0988 0.72586
  20   4   8 18.0536 0.82696
 -22  -4  -8 19.3840 0.80821
  22   4   8 24.4930 1.22140
 -24  -4  -8 12.8307 1.08073
  24   4   8 14.8532 1.01786
 -26  -4  -8 13.0469 1.45597
  26   4   8 14.6051 3.26134
  27  -5  -8 30.0599 1.19738
 -27   5   8 27.6769 1.29647
  25  -5  -8 14.5788 0.79123
 -25   5   8 12.6014 0.67695
  23  -5  -8 2.72758 0.39275
 -23   5   8 2.74109 0.35505
  21  -5  -8 9.41827 0.59210
 -21   5   8 10.5432 0.49557
  19  -5  -8 28.0368 0.92654
 -19   5   8 28.7095 0.83201
  17  -5  -8 23.1741 0.83253
 -17   5   8 22.5702 0.74916
  15  -5  -8 31.7826 0.83375
 -15   5   8 33.6791 0.85892
  13  -5  -8 46.5689 1.13321
 -13   5   8 51.2052 1.31408
  11  -5  -8 100.393 2.02372
 -11   5   8 107.903 1.78124
   9  -5  -8 99.7321 1.82573
  -9   5   8 105.065 1.93392
   7  -5  -8 95.4497 1.40802
  -7   5   8 101.639 1.88850
   5  -5  -8 226.784 2.99548
  -5   5   8 237.458 3.32704
   3  -5  -8 16.1719 0.30916
  -3   5   8 17.0233 0.32864
   1  -5  -8 101.654 1.29750
  -1   5   8 109.128 1.55845
  -1  -5  -8 15.2664 0.30584
   1   5   8 17.0426 0.38744
  -3  -5  -8 20.3979 0.36948
   3   5   8 21.9470 0.45583
  -5  -5  -8 2.09694 0.11003
   5   5   8 2.34283 0.15662
  -7  -5  -8 99.2250 1.35860
   7   5   8 107.297 1.95612
  -9  -5  -8 83.8864 1.25293
   9   5   8 93.4617 1.54555
 -11  -5  -8 15.4496 0.40989
  11   5   8 17.4670 0.48214
 -13  -5  -8 40.0650 0.76938
  13   5   8 44.7856 0.93979
 -15  -5  -8 18.7347 0.51742
  15   5   8 20.4976 0.65922
 -17  -5  -8 3.07838 0.32119
  17   5   8 4.55372 0.40603
 -19  -5  -8 0.57496 0.24590
  19   5   8 0.82609 0.27700
 -21  -5  -8 8.69853 0.59167
  21   5   8 10.6475 0.72765
 -23  -5  -8 0.52556 0.32483
  23   5   8 1.33087 0.49076
 -25  -5  -8 4.04574 0.67926
  25   5   8 2.68750 0.64673
 -27  -5  -8 3.95533 0.76764
  27   5   8 6.28676 1.94583
  28  -6  -8 6.09341 0.84198
 -28   6   8 3.74339 0.78678
  26  -6  -8 2.33397 0.44851
 -26   6   8 1.78408 0.45092
  24  -6  -8 3.88372 0.45117
 -24   6   8 3.45200 0.42176
  22  -6  -8 1.30902 0.33614
 -22   6   8 1.94005 0.36746
  20  -6  -8 32.2052 1.02971
 -20   6   8 30.8254 1.01898
  18  -6  -8 15.9287 0.75257
 -18   6   8 16.3987 0.68036
  16  -6  -8 21.2120 0.82433
 -16   6   8 21.8366 0.67869
  14  -6  -8 14.9387 0.59122
 -14   6   8 15.4386 0.53550
  12  -6  -8 5.95698 0.37518
 -12   6   8 6.58574 0.34349
  10  -6  -8 146.391 2.77438
 -10   6   8 155.080 2.86442
   8  -6  -8 412.946 6.49230
  -8   6   8 439.455 6.91426
   6  -6  -8 32.3027 0.58500
  -6   6   8 35.7532 0.87378
   4  -6  -8 318.582 4.48138
  -4   6   8 332.211 4.93302
   2  -6  -8 158.898 2.12727
  -2   6   8 164.864 2.42054
   0  -6  -8 149.724 2.17303
   0   6   8 165.217 2.38556
  -2  -6  -8 194.040 2.57302
   2   6   8 213.006 3.00435
  -4  -6  -8 68.1088 0.96438
   4   6   8 73.0701 1.26496
  -6  -6  -8 18.2678 0.34314
   6   6   8 20.6054 0.45169
  -8  -6  -8 357.708 5.27681
   8   6   8 393.157 6.03470
 -10  -6  -8 53.1947 0.93501
  10   6   8 57.7594 1.22366
 -12  -6  -8 40.3790 0.80194
  12   6   8 47.0355 0.98321
 -14  -6  -8 31.6274 0.70958
  14   6   8 35.0737 0.98614
 -16  -6  -8 2.05487 0.24676
  16   6   8 2.32560 0.32675
 -18  -6  -8 15.5553 0.62305
  18   6   8 18.2939 0.70254
 -20  -6  -8 2.07695 0.34896
  20   6   8 2.77122 0.40612
 -22  -6  -8 1.75742 0.34856
  22   6   8 2.54713 0.47823
 -24  -6  -8 7.68596 0.57152
  24   6   8 7.91146 0.78766
 -26  -6  -8 1.89143 0.46236
  26   6   8 3.75878 0.84757
  27  -7  -8 17.7587 0.86325
 -27   7   8 16.0448 1.21070
  25  -7  -8 14.7410 0.78905
 -25   7   8 16.0202 0.75768
  23  -7  -8 7.68552 0.56708
 -23   7   8 9.58061 0.63863
  21  -7  -8 34.0359 1.10382
 -21   7   8 35.5816 1.18447
  19  -7  -8 1.06717 0.31270
 -19   7   8 0.74183 0.33035
  17  -7  -8 12.4008 0.60824
 -17   7   8 14.4090 0.67244
  15  -7  -8 12.1544 0.57629
 -15   7   8 13.2992 0.53573
  13  -7  -8 23.3625 0.74864
 -13   7   8 25.2041 0.70939
  11  -7  -8 77.6247 1.92104
 -11   7   8 85.2925 2.13570
   9  -7  -8 83.2302 1.88173
  -9   7   8 89.1092 2.28122
   7  -7  -8 11.9730 0.38774
  -7   7   8 13.1346 0.46646
   5  -7  -8 17.5264 0.39903
  -5   7   8 19.3665 0.43861
   3  -7  -8 23.9714 0.46274
  -3   7   8 26.1359 0.54210
   1  -7  -8 24.0579 0.41929
  -1   7   8 24.9748 0.50694
  -1  -7  -8 8.41627 0.24009
   1   7   8 9.21565 0.24548
  -3  -7  -8 158.229 2.21894
   3   7   8 172.415 2.63022
  -5  -7  -8 5.14617 0.16242
   5   7   8 6.05492 0.25116
  -7  -7  -8 34.1005 0.57679
   7   7   8 38.5651 0.75729
  -9  -7  -8 97.5733 1.54349
   9   7   8 110.111 1.93863
 -11  -7  -8 40.5848 0.83310
  11   7   8 45.5838 1.07580
 -13  -7  -8 6.84486 0.35051
  13   7   8 8.89392 0.41654
 -15  -7  -8 12.4921 0.49728
  15   7   8 14.6438 0.51184
 -17  -7  -8 8.38455 0.48651
  17   7   8 11.1587 0.53318
 -19  -7  -8 11.1849 0.67780
  19   7   8 13.0323 0.69739
 -21  -7  -8 12.9838 0.74486
  21   7   8 18.6751 0.98316
 -23  -7  -8 0.83839 0.38141
  23   7   8 0.97681 0.49858
 -25  -7  -8 0.36465 0.40842
  25   7   8 2.37306 0.99760
  27   7   8 12.7207 2.29315
  26  -8  -8 2.40872 0.53420
 -26   8   8 2.28041 0.65120
  24  -8  -8 0.81808 0.33972
 -24   8   8 1.27215 0.37955
  22  -8  -8 5.03415 0.51168
 -22   8   8 4.78541 0.61692
  20  -8  -8 17.9294 0.76909
 -20   8   8 16.7376 0.78876
  18  -8  -8 77.4192 2.18879
 -18   8   8 78.5858 1.69112
  16  -8  -8 92.9203 2.01258
 -16   8   8 92.5818 2.01908
  14  -8  -8 269.174 4.94741
 -14   8   8 276.667 4.69876
  12  -8  -8 26.6310 0.73147
 -12   8   8 28.2180 0.93144
  10  -8  -8 146.913 2.61096
 -10   8   8 156.980 3.92632
   8  -8  -8 12.4425 0.62472
  -8   8   8 13.3113 0.56630
   6  -8  -8 12.9057 0.45776
  -6   8   8 13.9357 0.38465
   4  -8  -8 59.5502 1.00108
  -4   8   8 61.2830 1.31557
   2  -8  -8 53.6882 0.82972
  -2   8   8 54.3558 1.03158
   0  -8  -8 174.380 2.76681
   0   8   8 180.862 2.80334
  -2  -8  -8 238.457 3.28144
   2   8   8 264.838 3.90940
  -4  -8  -8 36.4891 0.55108
   4   8   8 39.6097 0.89288
  -6  -8  -8 5.36751 0.21004
   6   8   8 4.92283 0.21070
  -8  -8  -8 16.5784 0.41087
   8   8   8 18.1007 0.48767
 -10  -8  -8 102.057 1.68248
  10   8   8 113.813 2.03894
 -12  -8  -8 7.08737 0.38648
  12   8   8 9.68481 0.51316
 -14  -8  -8 16.2779 0.55736
  14   8   8 18.5500 0.60543
 -16  -8  -8 4.67563 0.35639
  16   8   8 6.48025 0.42671
 -18  -8  -8 33.1619 1.03951
  18   8   8 36.6880 1.11614
 -20  -8  -8 1.28466 0.39898
  20   8   8 1.67532 0.32007
 -22  -8  -8 5.56632 0.53031
  22   8   8 5.91848 0.71032
 -24  -8  -8 12.8125 0.97603
  24   8   8 16.0198 1.24583
 -26  -8  -8 2.03497 0.46981
  26   8   8 1.56319 0.67926
  27  -9  -8 0.73168 0.56034
 -27   9   8 0.93910 0.92145
  25  -9  -8 3.92142 0.63444
 -25   9   8 2.35209 0.53710
  23  -9  -8 30.2161 1.09352
 -23   9   8 30.0867 1.08721
  21  -9  -8 38.3276 1.15932
 -21   9   8 39.1037 1.35108
  19  -9  -8 11.6755 0.68690
 -19   9   8 12.7581 0.50617
  17  -9  -8 23.4004 0.83258
 -17   9   8 24.1429 0.71601
  15  -9  -8 112.665 2.33013
 -15   9   8 120.127 2.40485
  13  -9  -8 88.6284 1.82892
 -13   9   8 94.9241 1.81652
  11  -9  -8 14.5450 0.42793
 -11   9   8 15.3346 0.55502
   9  -9  -8 25.9289 0.70145
  -9   9   8 28.8292 0.73165
   7  -9  -8 48.1634 1.04460
  -7   9   8 52.1835 0.94091
   5  -9  -8 28.6480 0.57179
  -5   9   8 30.0968 0.67725
   3  -9  -8 46.0457 0.77148
  -3   9   8 47.9400 0.99973
   1  -9  -8 35.7528 0.62063
  -1   9   8 38.1771 0.89555
  -1  -9  -8 21.7541 0.42490
   1   9   8 23.5866 0.54346
  -3  -9  -8 37.0034 0.58788
   3   9   8 39.0426 0.73350
  -5  -9  -8 130.724 1.75329
   5   9   8 142.622 2.13420
  -7  -9  -8 22.4554 0.45678
   7   9   8 25.1536 0.52428
  -9  -9  -8 2.22368 0.17496
   9   9   8 2.25259 0.20642
 -11  -9  -8 66.2109 1.21650
  11   9   8 75.2028 1.76100
 -13  -9  -8 50.0097 1.28023
  13   9   8 56.6879 1.46635
 -15  -9  -8 10.3412 0.50368
  15   9   8 11.9297 0.48096
 -17  -9  -8 2.79969 0.59577
  17   9   8 1.79487 0.48809
 -19  -9  -8 0.33040 0.34609
  19   9   8 0.85846 0.34545
 -21  -9  -8 13.0004 0.79181
  21   9   8 17.8961 1.01678
 -23  -9  -8 14.9025 0.96542
  23   9   8 19.9793 1.22084
 -25  -9  -8 11.6897 0.76954
  25   9   8 13.7449 1.31731
  26 -10  -8 4.58427 0.66737
 -26  10   8 3.43306 0.71822
  24 -10  -8 8.28781 0.75535
 -24  10   8 8.21651 0.63767
  22 -10  -8 23.3384 0.89864
 -22  10   8 21.6970 0.92936
  20 -10  -8 11.0374 0.66267
 -20  10   8 11.8271 0.77599
  18 -10  -8 17.3956 0.72974
 -18  10   8 18.5095 0.64054
  16 -10  -8 138.009 2.79160
 -16  10   8 140.878 2.64068
  14 -10  -8 74.1776 1.49350
 -14  10   8 76.9735 1.49755
  12 -10  -8 43.9174 1.01559
 -12  10   8 47.4966 1.04426
  10 -10  -8 139.644 2.36250
 -10  10   8 152.059 3.03613
   8 -10  -8 115.711 2.09494
  -8  10   8 120.961 2.10996
   6 -10  -8 69.4442 1.25311
  -6  10   8 78.4225 1.58119
   4 -10  -8 341.757 5.54935
  -4  10   8 364.767 6.19029
   2 -10  -8 202.629 3.33880
  -2  10   8 218.986 3.78306
   0 -10  -8 230.462 4.71747
   0  10   8 248.168 4.25596
  -2 -10  -8 1.85682 0.10291
   2  10   8 1.66791 0.17892
  -4 -10  -8 295.133 4.20285
   4  10   8 331.311 5.06488
  -6 -10  -8 163.061 2.30800
   6  10   8 180.175 2.74218
  -8 -10  -8 58.4030 1.00474
   8  10   8 65.6401 1.32834
 -10 -10  -8 70.3380 1.25878
  10  10   8 76.4203 1.46137
 -12 -10  -8 20.7509 0.57678
  12  10   8 22.7921 0.84593
 -14 -10  -8 4.46604 0.43029
  14  10   8 4.42072 0.46926
 -16 -10  -8 23.7641 1.25535
  16  10   8 30.0821 1.17224
 -18 -10  -8 19.6370 0.83057
  18  10   8 24.8704 1.11896
 -20 -10  -8 33.8038 1.17043
  20  10   8 37.2032 1.44763
 -22 -10  -8 20.5965 0.89104
  22  10   8 22.0517 1.13701
 -24 -10  -8 1.72182 0.55913
  24  10   8 2.78323 0.56505
  25 -11  -8 0.42907 0.46285
 -25  11   8 0.54416 0.45898
  23 -11  -8 22.6315 0.91176
 -23  11   8 22.5627 0.97597
  21 -11  -8 6.25219 0.50925
 -21  11   8 7.28149 0.57630
  19 -11  -8 11.9073 0.63897
 -19  11   8 11.6480 0.71403
  17 -11  -8 20.8870 0.78343
 -17  11   8 21.9856 0.83253
  15 -11  -8 29.9856 0.76343
 -15  11   8 29.9541 0.99709
  13 -11  -8 5.59773 0.36390
 -13  11   8 6.26028 0.35875
  11 -11  -8 20.3481 0.59474
 -11  11   8 21.9088 0.66861
   9 -11  -8 17.4197 0.48392
  -9  11   8 21.6006 0.66038
   7 -11  -8 1.19530 0.18717
  -7  11   8 1.29922 0.19616
   5 -11  -8 11.3449 0.44316
  -5  11   8 11.5401 0.39320
   3 -11  -8 3.36069 0.23279
  -3  11   8 3.50900 0.21914
   1 -11  -8 39.3948 0.87838
  -1  11   8 43.1104 0.94855
  -1 -11  -8 1.47659 0.15812
   1  11   8 1.24987 0.17095
  -3 -11  -8 45.5625 0.82439
   3  11   8 49.5978 0.98549
  -5 -11  -8 44.6338 0.80141
   5  11   8 50.4255 0.92790
  -7 -11  -8 0.13917 0.10026
   7  11   8 0.11783 0.12194
  -9 -11  -8 41.1219 0.80019
   9  11   8 44.3911 1.09034
 -11 -11  -8 97.4924 1.69280
  11  11   8 103.925 2.11918
 -13 -11  -8 87.7873 1.62709
  13  11   8 96.4323 2.14154
 -15 -11  -8 38.1714 1.34710
  15  11   8 42.3328 1.29174
 -17 -11  -8 7.86233 0.68994
  17  11   8 7.20774 0.59889
 -19 -11  -8 19.0676 0.86284
  19  11   8 22.3775 0.98782
 -21 -11  -8 3.94345 0.47377
  21  11   8 5.04316 0.67828
 -23 -11  -8 16.9914 0.99706
  23  11   8 15.1768 1.06300
 -25 -11  -8 0.97980 0.57307
  25  11   8 0.22886 0.43283
  24 -12  -8 16.5376 0.86506
 -24  12   8 16.1674 1.09530
  22 -12  -8 4.56739 0.46508
 -22  12   8 3.95110 0.53288
  20 -12  -8 12.0629 0.71753
 -20  12   8 12.5410 0.70118
  18 -12  -8 15.2896 0.71611
 -18  12   8 13.3982 0.56342
  16 -12  -8 143.816 2.72559
 -16  12   8 144.395 3.09466
  14 -12  -8 16.2050 0.55040
 -14  12   8 17.9908 0.58599
  12 -12  -8 5.85654 0.38889
 -12  12   8 7.07101 0.36196
  10 -12  -8 20.7754 0.63355
 -10  12   8 23.9526 0.78854
   8 -12  -8 10.5523 0.49910
  -8  12   8 12.4457 0.62882
   6 -12  -8 52.7357 1.16178
  -6  12   8 54.7144 1.32691
   4 -12  -8 52.4967 1.22550
  -4  12   8 55.3568 1.46477
   2 -12  -8 52.1900 1.02535
  -2  12   8 54.7606 1.35622
   0 -12  -8 9.53241 0.40863
   0  12   8 11.0599 0.42193
  -2 -12  -8 1.48318 0.14319
   2  12   8 2.17292 0.20806
  -4 -12  -8 56.2145 1.00761
   4  12   8 62.2134 1.10927
  -6 -12  -8 198.391 3.11500
   6  12   8 217.776 3.37198
  -8 -12  -8 150.759 2.22378
   8  12   8 160.398 2.90547
 -10 -12  -8 102.436 1.71004
  10  12   8 115.470 2.19726
 -12 -12  -8 96.1616 1.72779
  12  12   8 103.733 2.32957
 -14 -12  -8 32.2566 1.06768
  14  12   8 33.1640 1.22356
 -16 -12  -8 19.4964 0.77552
  16  12   8 21.8985 0.98747
 -18 -12  -8 16.3996 0.79902
  18  12   8 17.9943 0.88574
 -20 -12  -8 63.4685 1.68937
  20  12   8 71.5437 2.10305
 -22 -12  -8 7.34201 0.79423
  22  12   8 8.16204 0.80435
 -24 -12  -8 29.5805 1.15299
  24  12   8 28.3705 1.45566
  25 -13  -8 9.12751 1.79109
 -25  13   8 6.64996 1.25356
  23 -13  -8 14.0041 1.01901
 -23  13   8 15.8056 1.06632
  21 -13  -8 6.62970 0.55219
 -21  13   8 4.92553 0.49570
  19 -13  -8 22.3116 0.91946
 -19  13   8 24.1513 0.89585
  17 -13  -8 3.02999 0.40794
 -17  13   8 4.15755 0.36416
  15 -13  -8 5.09064 0.44477
 -15  13   8 6.21739 0.38475
  13 -13  -8 2.47706 0.28215
 -13  13   8 2.25253 0.28528
  11 -13  -8 32.5275 0.94012
 -11  13   8 35.7784 0.96586
   9 -13  -8 25.6003 0.81784
  -9  13   8 25.0185 1.27396
   7 -13  -8 97.6062 1.94910
  -7  13   8 100.531 2.43479
   5 -13  -8 1.02254 0.25450
  -5  13   8 1.62150 0.29734
   3 -13  -8 76.2836 1.80565
  -3  13   8 78.5925 1.74971
   1 -13  -8 36.8968 0.91006
  -1  13   8 36.8700 0.94771
  -1 -13  -8 44.2344 0.92527
   1  13   8 45.5908 1.02566
  -3 -13  -8 42.2522 0.80615
   3  13   8 44.6054 1.06820
  -5 -13  -8 74.9984 1.25677
   5  13   8 80.2925 1.35215
  -7 -13  -8 10.0281 0.35141
   7  13   8 11.2674 0.38747
  -9 -13  -8 246.136 4.01853
   9  13   8 267.126 4.35526
 -11 -13  -8 0.56579 0.18902
  11  13   8 0.46855 0.23270
 -13 -13  -8 6.15946 0.33522
  13  13   8 7.13373 0.49119
 -15 -13  -8 2.38253 0.36369
  15  13   8 2.66407 0.47387
 -17 -13  -8 9.59475 0.66557
  17  13   8 11.9683 0.74830
 -19 -13  -8 39.0901 1.23818
  19  13   8 40.8044 1.49944
 -21 -13  -8 12.0688 0.77316
  21  13   8 12.4972 0.98314
 -23 -13  -8 17.4900 1.01919
  23  13   8 23.5795 1.30434
  24 -14  -8 27.6960 2.05279
 -24  14   8 26.0972 1.96855
  22 -14  -8 2.42105 0.79110
 -22  14   8 1.54500 0.47429
  20 -14  -8 12.3722 0.73080
 -20  14   8 12.3114 0.87334
  18 -14  -8 2.91716 0.40540
 -18  14   8 3.88989 0.46647
  16 -14  -8 11.8066 0.60438
 -16  14   8 11.8271 0.53182
  14 -14  -8 27.2480 0.84026
 -14  14   8 29.1351 0.73874
  12 -14  -8 29.0566 0.85868
 -12  14   8 30.6122 0.79152
  10 -14  -8 68.3991 1.50338
 -10  14   8 67.5491 1.69413
   8 -14  -8 29.2427 0.79872
  -8  14   8 24.0460 1.12404
   6 -14  -8 31.2666 0.88576
  -6  14   8 31.0690 0.96481
   4 -14  -8 39.9468 1.04484
  -4  14   8 41.8559 1.03249
   2 -14  -8 36.8526 0.89908
  -2  14   8 36.8311 0.98647
   0 -14  -8 42.8210 1.05890
   0  14   8 41.3540 1.17313
  -2 -14  -8 72.8662 1.36939
   2  14   8 76.4732 1.63916
  -4 -14  -8 97.8850 1.70423
   4  14   8 110.619 2.09547
  -6 -14  -8 97.4880 1.64633
   6  14   8 106.534 1.65882
  -8 -14  -8 37.4421 0.79451
   8  14   8 39.9635 0.87727
 -10 -14  -8 47.8997 1.03948
  10  14   8 53.6702 1.24885
 -12 -14  -8 35.7703 1.03946
  12  14   8 38.7247 1.19761
 -14 -14  -8 82.0848 1.93932
  14  14   8 91.7400 2.40132
 -16 -14  -8 5.39342 0.48045
  16  14   8 6.44826 0.56696
 -18 -14  -8 3.87571 0.51806
  18  14   8 2.19663 0.50113
 -20 -14  -8 13.4109 0.79123
  20  14   8 15.0880 1.06735
 -22 -14  -8 31.2889 1.18540
  22  14   8 32.4414 1.56425
  23 -15  -8 8.87831 0.96655
 -23  15   8 5.68578 1.16555
  21 -15  -8 25.9297 1.10410
 -21  15   8 23.5256 1.26330
  19 -15  -8 7.55711 0.54124
 -19  15   8 7.01281 0.71310
  17 -15  -8 5.00836 0.47111
 -17  15   8 4.65228 0.45933
  15 -15  -8 27.9607 0.87505
 -15  15   8 27.7999 1.14114
  13 -15  -8 13.0187 0.57596
 -13  15   8 14.6310 0.57447
  11 -15  -8 1.51821 0.24803
 -11  15   8 1.70285 0.25468
   9 -15  -8 15.9994 0.58275
  -9  15   8 15.8166 0.71174
   7 -15  -8 102.343 2.02298
  -7  15   8 98.6449 2.80655
   5 -15  -8 51.1823 1.13532
  -5  15   8 50.5418 1.20119
   3 -15  -8 81.3723 1.77208
  -3  15   8 81.5279 1.64941
   1 -15  -8 26.6839 0.72333
  -1  15   8 28.6879 0.89417
  -1 -15  -8 45.2228 1.04972
   1  15   8 49.9974 1.19091
  -3 -15  -8 11.3533 0.43762
   3  15   8 11.9840 0.46232
  -5 -15  -8 48.7514 0.98195
   5  15   8 51.7198 1.03415
  -7 -15  -8 1.72672 0.19400
   7  15   8 2.23895 0.21611
  -9 -15  -8 9.19132 0.46982
   9  15   8 9.35414 0.39127
 -11 -15  -8 8.58789 0.47389
  11  15   8 8.53967 0.48891
 -13 -15  -8 13.5815 0.72395
  13  15   8 15.4590 0.69962
 -15 -15  -8 2.75972 0.38110
  15  15   8 3.42702 0.44371
 -17 -15  -8 4.69877 0.47061
  17  15   8 6.27322 0.57190
 -19 -15  -8 3.29371 0.44877
  19  15   8 2.59328 0.55785
 -21 -15  -8 4.64104 0.55340
  21  15   8 5.01187 0.70234
  22 -16  -8 6.06269 0.54701
 -22  16   8 5.94287 0.67517
  20 -16  -8 15.0265 0.81026
 -20  16   8 15.3318 1.30534
  18 -16  -8 0.19686 0.29703
 -18  16   8 0.23840 0.48787
  16 -16  -8 8.90083 0.57665
 -16  16   8 10.5520 0.83169
  14 -16  -8 7.41961 0.46726
 -14  16   8 7.17620 0.47306
  12 -16  -8 18.3927 0.63509
 -12  16   8 17.0014 0.64403
  10 -16  -8 38.3316 1.01326
 -10  16   8 37.7356 1.12091
   8 -16  -8 33.0439 1.02895
  -8  16   8 32.4119 1.04296
   6 -16  -8 20.4919 0.62775
  -6  16   8 19.9959 0.70529
   4 -16  -8 11.4834 0.52355
  -4  16   8 11.2889 0.47023
   2 -16  -8 8.46212 0.43938
  -2  16   8 8.39051 0.47183
   0 -16  -8 9.06358 0.49032
   0  16   8 8.79190 0.48078
  -2 -16  -8 89.4590 1.80272
   2  16   8 90.0763 2.11359
  -4 -16  -8 6.69914 0.35720
   4  16   8 6.20828 0.35471
  -6 -16  -8 70.5447 1.22979
   6  16   8 77.0346 1.50984
  -8 -16  -8 7.15438 0.33312
   8  16   8 7.95867 0.44725
 -10 -16  -8 1.33444 0.23950
  10  16   8 1.14164 0.23953
 -12 -16  -8 27.7667 0.88630
  12  16   8 29.7070 0.93490
 -14 -16  -8 0.47089 0.27219
  14  16   8 0.58537 0.26939
 -16 -16  -8 15.6661 0.75550
  16  16   8 15.4086 0.85188
 -18 -16  -8 15.5395 0.83467
  18  16   8 16.2739 1.10506
 -20 -16  -8 7.08247 0.78020
  20  16   8 4.40949 1.15671
  21 -17  -8 0.97913 0.43466
 -21  17   8 2.23680 0.73104
  19 -17  -8 39.0602 1.25729
 -19  17   8 39.5237 1.52392
  17 -17  -8 1.64868 0.35028
 -17  17   8 1.60050 0.45511
  15 -17  -8 2.69566 0.34061
 -15  17   8 4.20176 0.54228
  13 -17  -8 13.0136 0.59033
 -13  17   8 12.4255 0.61590
  11 -17  -8 93.4278 1.88009
 -11  17   8 91.8895 2.24885
   9 -17  -8 47.5365 1.32690
  -9  17   8 47.5001 1.28489
   7 -17  -8 22.6653 0.78456
  -7  17   8 21.4002 1.14580
   5 -17  -8 13.9537 0.60407
  -5  17   8 13.7588 0.62018
   3 -17  -8 8.50507 0.45247
  -3  17   8 9.35655 0.51692
   1 -17  -8 10.3079 0.51493
  -1  17   8 10.2007 0.54096
  -1 -17  -8 53.2861 1.22029
   1  17   8 55.2611 1.32511
  -3 -17  -8 36.6319 1.03736
   3  17   8 39.9269 1.09246
  -5 -17  -8 6.20622 0.34329
   5  17   8 6.84165 0.40059
  -7 -17  -8 16.9209 0.52128
   7  17   8 16.7203 0.72842
  -9 -17  -8 7.72293 0.44869
   9  17   8 8.95324 0.55768
 -11 -17  -8 3.74216 0.37742
  11  17   8 5.32196 0.50280
 -13 -17  -8 27.8051 0.96395
  13  17   8 29.9684 0.96853
 -15 -17  -8 4.64467 0.46294
  15  17   8 4.81575 0.44069
 -17 -17  -8 0.46417 0.34245
  17  17   8 0.95654 0.42139
 -19 -17  -8 7.90798 0.80700
  19  17   8 8.84444 1.20507
  20 -18  -8 3.97486 0.59881
 -20  18   8 3.02985 0.78732
  18 -18  -8 0.94987 0.36222
 -18  18   8 1.08383 0.53859
  16 -18  -8 3.99073 0.44742
 -16  18   8 4.41669 0.59586
  14 -18  -8 1.56829 0.30229
 -14  18   8 1.06886 0.34832
  12 -18  -8 4.63462 0.39567
 -12  18   8 4.76564 0.48023
  10 -18  -8 9.84088 0.50275
 -10  18   8 10.7975 0.66541
   8 -18  -8 9.58120 0.54597
  -8  18   8 9.61191 0.60801
   6 -18  -8 17.9743 0.65244
  -6  18   8 19.9392 0.87194
   4 -18  -8 0.04407 0.19685
  -4  18   8 0.02714 0.28335
   2 -18  -8 1.78285 0.26398
  -2  18   8 1.56139 0.33249
   0 -18  -8 28.7756 0.87528
   0  18   8 29.0315 0.94301
  -2 -18  -8 3.53085 0.29818
   2  18   8 2.98831 0.36283
  -4 -18  -8 33.6703 1.06164
   4  18   8 35.1191 1.15035
  -6 -18  -8 2.48270 0.32626
   6  18   8 2.24709 0.40233
  -8 -18  -8 26.2881 0.73496
   8  18   8 30.0798 1.03107
 -10 -18  -8 24.1816 0.80453
  10  18   8 28.8334 1.01343
 -12 -18  -8 13.4335 0.68316
  12  18   8 13.5510 0.71602
 -14 -18  -8 5.10430 0.45719
  14  18   8 5.28322 0.48710
 -16 -18  -8 2.31161 0.48170
  16  18   8 2.62952 0.50504
 -18 -18  -8 12.6924 0.76153
  18  18   8 11.2883 1.17652
  19 -19  -8 1.33403 0.57837
 -19  19   8 0.64832 0.52040
  17 -19  -8 0.48818 0.46245
 -17  19   8 0.66917 0.59710
  15 -19  -8 2.00373 0.65731
 -15  19   8 1.67701 0.62265
  13 -19  -8 9.39940 0.70727
 -13  19   8 9.82874 0.79969
  11 -19  -8 20.8206 0.77401
 -11  19   8 21.0215 0.90286
   9 -19  -8 3.65575 0.41007
  -9  19   8 3.35079 0.48754
   7 -19  -8 17.7176 0.67049
  -7  19   8 16.8713 0.84906
   5 -19  -8 14.5191 0.60092
  -5  19   8 15.0351 0.78596
   3 -19  -8 15.3527 0.60544
  -3  19   8 14.6388 0.95680
   1 -19  -8 1.51493 0.34796
  -1  19   8 1.20328 0.46189
  -1 -19  -8 4.65022 0.42095
   1  19   8 5.74404 0.51058
  -3 -19  -8 21.5165 0.84793
   3  19   8 22.4513 0.95572
  -5 -19  -8 8.74888 0.52807
   5  19   8 8.06430 0.55917
  -7 -19  -8 14.9688 0.58979
   7  19   8 15.1381 0.69045
  -9 -19  -8 2.11064 0.33550
   9  19   8 1.87325 0.35884
 -11 -19  -8 11.9939 0.63490
  11  19   8 13.9419 0.95634
 -13 -19  -8 6.95025 0.49516
  13  19   8 7.59339 0.65614
 -15 -19  -8 21.6807 0.94052
  15  19   8 24.9838 1.28140
 -17 -19  -8 3.24548 0.43518
  17  19   8 3.84662 0.87361
  18 -20  -8 7.61089 1.02862
 -18  20   8 5.32310 0.99285
  16 -20  -8 1.45366 0.52319
 -16  20   8 3.38931 0.79577
  14 -20  -8 0.61512 0.55637
 -14  20   8 1.58879 0.64944
  12 -20  -8 0.80078 0.38101
 -12  20   8 1.25407 0.49770
  10 -20  -8 5.88867 0.56772
 -10  20   8 4.48276 0.54694
   8 -20  -8 67.0862 1.68091
  -8  20   8 66.5211 1.67679
   6 -20  -8 4.08477 0.40177
  -6  20   8 4.42262 0.50990
   4 -20  -8 1.20166 0.32206
  -4  20   8 0.72414 0.41321
   2 -20  -8 19.0250 0.89140
  -2  20   8 18.5826 0.83825
   0 -20  -8 14.7383 0.77601
   0  20   8 15.6716 0.80072
  -2 -20  -8 7.60490 0.64117
   2  20   8 5.70614 0.82810
  -4 -20  -8 29.0865 1.33028
   4  20   8 29.9687 1.10797
  -6 -20  -8 9.72809 0.78201
   6  20   8 11.6354 0.65835
  -8 -20  -8 16.8788 0.80968
   8  20   8 18.3590 0.98714
 -10 -20  -8 7.08089 0.54491
  10  20   8 8.08965 0.58704
 -12 -20  -8 14.9392 0.72584
  12  20   8 15.7513 1.04857
 -14 -20  -8 4.15920 0.41698
  14  20   8 4.64259 0.67869
 -16 -20  -8 4.46373 0.48509
  16  20   8 5.92176 0.75807
  15 -21  -8 16.7273 1.07553
 -15  21   8 10.4815 0.92598
  13 -21  -8 6.83547 0.69009
 -13  21   8 6.81937 0.76597
  11 -21  -8 0.84316 0.37698
 -11  21   8 1.10846 0.48916
   9 -21  -8 3.97106 0.48522
  -9  21   8 4.69389 0.47554
   7 -21  -8 4.96002 0.41926
  -7  21   8 5.97343 0.60000
   5 -21  -8 32.6037 1.12332
  -5  21   8 35.2128 1.43295
   3 -21  -8 0.49360 0.33161
  -3  21   8 1.02073 0.41382
   1 -21  -8 24.4371 1.02415
  -1  21   8 23.1436 0.96304
  -1 -21  -8 7.31822 0.67066
   1  21   8 10.0257 0.67738
  -3 -21  -8 25.2414 0.94826
   3  21   8 27.1343 1.22920
  -5 -21  -8 0.79117 0.30284
   5  21   8 0.68953 0.35701
  -7 -21  -8 14.4352 0.78012
   7  21   8 12.5398 0.73076
  -9 -21  -8 0.64075 0.36907
   9  21   8 1.57213 0.41815
 -11 -21  -8 22.0568 1.11159
  11  21   8 24.4059 1.18601
 -13 -21  -8 37.7712 1.18530
  13  21   8 42.8360 1.90486
 -15 -21  -8 8.73035 0.96862
  15  21   8 8.18915 1.10089
  14 -22  -8 13.6076 1.09544
 -14  22   8 11.4226 1.67445
  12 -22  -8 2.50434 0.54541
 -12  22   8 2.68082 0.62588
  10 -22  -8 19.0651 1.17665
 -10  22   8 18.3110 1.21330
   8 -22  -8 48.7862 1.29426
  -8  22   8 51.3326 1.69515
   6 -22  -8 60.8069 1.48169
  -6  22   8 59.7687 1.87735
   4 -22  -8 1.50004 0.35110
  -4  22   8 0.64601 0.45113
   2 -22  -8 0.31215 0.38632
  -2  22   8 1.84708 0.44922
   0 -22  -8 1.04727 0.42263
   0  22   8 1.01784 0.44693
  -2 -22  -8 4.20681 0.53338
   2  22   8 4.43588 0.60835
  -4 -22  -8 5.11792 0.50954
   4  22   8 6.39886 0.60458
  -6 -22  -8 1.22119 0.33476
   6  22   8 1.16085 0.41122
  -8 -22  -8 18.8729 1.10434
   8  22   8 21.4018 1.11941
 -10 -22  -8 1.90934 0.42477
  10  22   8 2.19996 0.52662
 -12 -22  -8 30.0135 1.21880
  12  22   8 33.2341 1.87086
  11 -23  -8 0.99972 0.35652
 -11  23   8 0.97303 0.55381
   9 -23  -8 7.42102 0.53064
  -9  23   8 8.40456 0.83090
   7 -23  -8 9.31869 0.57188
  -7  23   8 10.1363 0.99471
   5 -23  -8 38.2761 1.21590
  -5  23   8 38.6688 1.78172
   3 -23  -8 0.39854 0.38109
  -3  23   8 0.59455 0.58341
   1 -23  -8 22.7011 1.07893
  -1  23   8 25.1412 1.56568
  -1 -23  -8 10.4579 0.91502
   1  23   8 9.15811 0.85164
  -3 -23  -8 3.45540 0.41164
   3  23   8 5.17302 0.81450
  -5 -23  -8 3.36971 0.39038
   5  23   8 3.18976 0.58679
  -7 -23  -8 55.5369 1.71908
   7  23   8 56.7052 1.87028
  -9 -23  -8 11.1615 0.85178
   9  23   8 12.3595 0.97195
 -11 -23  -8 4.56134 1.20889
  11  23   8 3.33013 0.81527
  10 -24  -8 43.4123 1.93513
 -10  24   8 49.0110 4.85276
   8 -24  -8 46.4984 1.36360
  -8  24   8 46.0141 1.77281
   6 -24  -8 18.3392 0.77054
  -6  24   8 17.6168 1.46485
   4 -24  -8 16.0734 0.77850
  -4  24   8 15.3080 1.02795
   2 -24  -8 13.0680 0.71276
  -2  24   8 14.1580 1.12338
   0 -24  -8 0.58838 0.31711
   0  24   8 0.73185 0.55340
  -2 -24  -8 3.73216 0.43032
   2  24   8 2.79005 0.65917
  -4 -24  -8 3.33536 0.41522
   4  24   8 2.45738 0.66890
  -6 -24  -8 30.0390 1.07982
   6  24   8 29.0278 1.43944
  -8 -24  -8 22.9980 1.69107
   8  24   8 23.5766 1.95059
   5 -25  -8 70.0050 2.22629
  -5  25   8 61.0708 5.33708
   3 -25  -8 9.61215 0.80607
  -3  25   8 11.7527 1.62273
   1 -25  -8 23.8574 1.10933
  -1  25   8 24.2434 2.24647
  -1 -25  -8 3.18648 0.52165
   1  25   8 5.40081 0.95805
  -3 -25  -8 8.82754 0.92907
   3  25   8 6.19170 0.97685
  28   0  -9 0.21170 0.61559
 -28   0   9 0.03514 0.72521
  26   0  -9 0.12745 0.60433
 -26   0   9 0.14436 0.61099
  24   0  -9 0.00000 1.20017
 -24   0   9 0.14360 0.68923
  22   0  -9 0.00000 1.39310
 -22   0   9 0.34750 1.03880
  20   0  -9 0.27862 0.99992
 -20   0   9 0.02305 0.63555
  18   0  -9 0.35632 0.47341
 -18   0   9 0.09467 0.12201
  16   0  -9 0.18499 0.29542
 -16   0   9 0.13451 0.08027
  14   0  -9 0.18125 0.21490
 -14   0   9 0.06838 0.20551
  12   0  -9 0.07579 0.21990
 -12   0   9 0.00000 0.57765
  10   0  -9 0.30436 0.17775
 -10   0   9 0.00171 0.14656
   8   0  -9 0.27720 0.14250
  -8   0   9 0.12267 0.09627
   6   0  -9 0.19448 0.08357
  -6   0   9 0.14809 0.13634
   4   0  -9 0.15026 0.06918
  -4   0   9 0.33121 0.18416
   2   0  -9 0.48533 0.08637
  -2   0   9 0.09435 0.17605
   0   0  -9 0.00000 0.55402
   0   0   9 32.2163 2.47403
  -2   0  -9 0.00000 0.48023
   2   0   9 22.0448 2.01672
  -4   0  -9 0.01853 0.07622
   4   0   9 0.24648 0.18394
  -6   0  -9 0.00000 0.11222
   6   0   9 0.12683 0.07288
  -8   0  -9 0.08801 0.12549
   8   0   9 0.06768 0.12141
 -10   0  -9 0.11392 0.11743
  10   0   9 0.17929 0.17923
 -12   0  -9 0.07930 0.14833
  12   0   9 0.22407 0.13760
 -14   0  -9 0.18940 0.18868
  14   0   9 0.35525 0.19619
 -16   0  -9 0.28307 0.21482
  16   0   9 0.13052 0.31958
 -18   0  -9 0.77034 0.25512
  18   0   9 0.29522 0.37803
 -20   0  -9 0.23341 0.36185
  20   0   9 0.12626 0.43530
 -22   0  -9 0.23725 0.44340
  22   0   9 0.85263 0.79502
 -24   0  -9 0.30990 0.43429
  24   0   9 0.13827 0.70579
 -26   0  -9 0.83911 0.53113
  26   0   9 0.00000 0.76283
  27  -1  -9 7.12231 0.59771
 -27   1   9 7.30380 0.87779
  25  -1  -9 11.6434 0.79044
 -25   1   9 13.0616 0.76320
  23  -1  -9 9.90095 0.74139
 -23   1   9 10.0073 0.66931
  21  -1  -9 9.02693 0.73120
 -21   1   9 9.06708 0.73116
  19  -1  -9 22.0714 0.97680
 -19   1   9 22.9164 0.65532
  17  -1  -9 31.7681 0.99962
 -17   1   9 33.5566 0.73483
  15  -1  -9 35.0982 0.89043
 -15   1   9 37.4822 0.80151
  13  -1  -9 5.35618 0.33491
 -13   1   9 5.55594 0.23093
  11  -1  -9 1.13978 0.17942
 -11   1   9 1.90512 0.13656
   9  -1  -9 5.46704 0.24198
  -9   1   9 6.17051 0.27103
   7  -1  -9 86.6415 1.27246
  -7   1   9 91.9802 1.50581
   5  -1  -9 90.3826 1.07942
  -5   1   9 96.3533 1.67019
   3  -1  -9 66.9585 0.83696
  -3   1   9 74.5763 1.28996
   1  -1  -9 133.101 1.58353
  -1   1   9 154.326 2.48579
  -1  -1  -9 84.3027 1.10217
   1   1   9 88.3410 1.73237
  -3  -1  -9 22.2509 0.35180
   3   1   9 25.8202 0.57853
  -5  -1  -9 20.1958 0.34898
   5   1   9 23.6595 0.46201
  -7  -1  -9 95.6313 1.34464
   7   1   9 108.806 1.78057
  -9  -1  -9 18.9520 0.39510
   9   1   9 22.8501 0.55880
 -11  -1  -9 3.20123 0.18175
  11   1   9 3.34259 0.19896
 -13  -1  -9 87.5665 1.29933
  13   1   9 98.6185 1.72322
 -15  -1  -9 52.7634 1.02243
  15   1   9 63.3389 1.54664
 -17  -1  -9 6.80491 0.38567
  17   1   9 8.80804 0.53020
 -19  -1  -9 10.8515 0.56550
  19   1   9 14.1717 0.74508
 -21  -1  -9 12.3803 0.72946
  21   1   9 17.4486 1.34224
 -23  -1  -9 20.9213 0.91793
  23   1   9 25.8707 1.70549
 -25  -1  -9 5.28695 0.61930
  25   1   9 7.26864 1.21351
 -27  -1  -9 6.58676 0.69439
  27   1   9 11.9755 1.55837
  28  -2  -9 12.1197 0.85641
 -28   2   9 11.7441 0.86670
  26  -2  -9 14.3170 1.00675
 -26   2   9 13.2535 0.90959
  24  -2  -9 5.03492 0.60146
 -24   2   9 3.51606 0.49209
  22  -2  -9 1.56037 0.43340
 -22   2   9 0.32612 0.29160
  20  -2  -9 9.99881 0.75561
 -20   2   9 11.0215 0.56712
  18  -2  -9 18.7920 0.78657
 -18   2   9 19.4793 0.55818
  16  -2  -9 60.5266 1.52304
 -16   2   9 65.1993 1.19169
  14  -2  -9 31.4759 0.81035
 -14   2   9 30.3069 0.72836
  12  -2  -9 28.8916 0.67802
 -12   2   9 30.7723 0.66576
  10  -2  -9 58.6782 1.10204
 -10   2   9 62.5659 1.10601
   8  -2  -9 55.0201 0.97097
  -8   2   9 55.2121 1.08056
   6  -2  -9 188.672 2.46457
  -6   2   9 193.458 3.13112
   4  -2  -9 212.714 2.66377
  -4   2   9 215.198 3.30902
   2  -2  -9 466.209 4.93794
  -2   2   9 417.724 6.26434
   0  -2  -9 451.290 5.10091
   0   2   9 477.319 7.84530
  -2  -2  -9 402.714 4.80673
   2   2   9 427.841 7.47756
  -4  -2  -9 73.8399 1.01399
   4   2   9 82.2331 1.30671
  -6  -2  -9 283.315 3.53739
   6   2   9 310.903 4.57797
  -8  -2  -9 95.9446 1.40161
   8   2   9 100.858 1.91443
 -10  -2  -9 206.481 2.84199
  10   2   9 229.316 3.69723
 -12  -2  -9 302.869 4.08988
  12   2   9 338.146 6.11377
 -14  -2  -9 346.679 4.71409
  14   2   9 379.511 6.45565
 -16  -2  -9 143.678 2.19382
  16   2   9 163.086 3.23518
 -18  -2  -9 41.2041 0.93012
  18   2   9 45.3811 1.20894
 -20  -2  -9 2.59484 0.37151
  20   2   9 4.20157 0.54540
 -22  -2  -9 2.69871 0.61759
  22   2   9 2.35175 0.73263
 -24  -2  -9 7.51715 0.78588
  24   2   9 11.7786 1.16186
 -26  -2  -9 12.6175 1.00655
  26   2   9 18.7669 1.90509
  27  -3  -9 43.1202 1.47643
 -27   3   9 43.1894 1.46229
  25  -3  -9 11.5827 0.71712
 -25   3   9 12.5782 1.10800
  23  -3  -9 13.9665 0.75076
 -23   3   9 18.3781 1.34618
  21  -3  -9 7.42704 0.68101
 -21   3   9 7.37557 0.63361
  19  -3  -9 28.9998 1.23938
 -19   3   9 28.2468 0.63787
  17  -3  -9 35.2520 1.02385
 -17   3   9 38.4062 0.86380
  15  -3  -9 83.4602 1.67469
 -15   3   9 87.2950 1.85327
  13  -3  -9 16.5718 0.52939
 -13   3   9 18.7371 0.49412
  11  -3  -9 9.45176 0.33962
 -11   3   9 10.2349 0.31480
   9  -3  -9 12.6481 0.49998
  -9   3   9 13.7289 0.40045
   7  -3  -9 4.20183 0.20347
  -7   3   9 4.60546 0.21810
   5  -3  -9 55.3027 0.83566
  -5   3   9 60.3039 1.25690
   3  -3  -9 57.8792 0.82812
  -3   3   9 61.9201 1.06862
   1  -3  -9 96.4742 1.17220
  -1   3   9 104.591 1.66262
  -1  -3  -9 27.0401 0.39285
   1   3   9 29.6397 0.72020
  -3  -3  -9 33.6830 0.50920
   3   3   9 36.8392 0.77759
  -5  -3  -9 24.5619 0.39425
   5   3   9 28.5242 0.55883
  -7  -3  -9 1.68613 0.10679
   7   3   9 2.31032 0.12982
  -9  -3  -9 5.82919 0.21868
   9   3   9 6.21826 0.24002
 -11  -3  -9 98.1340 1.41945
  11   3   9 115.198 2.01856
 -13  -3  -9 39.3351 0.72341
  13   3   9 45.9373 1.06239
 -15  -3  -9 42.8473 0.92515
  15   3   9 48.4845 0.97359
 -17  -3  -9 37.2489 0.83881
  17   3   9 42.7828 1.07067
 -19  -3  -9 5.62779 0.44546
  19   3   9 7.59454 0.61145
 -21  -3  -9 2.07109 0.61220
  21   3   9 2.18634 0.68401
 -23  -3  -9 1.20182 0.58693
  23   3   9 0.89714 0.64215
 -25  -3  -9 8.36518 1.01204
  25   3   9 5.82432 1.00706
 -27  -3  -9 14.0795 1.46464
  27   3   9 17.7031 2.32378
  28  -4  -9 4.97015 0.73192
 -28   4   9 4.89385 0.63134
  26  -4  -9 25.9892 1.04917
 -26   4   9 27.0079 1.16673
  24  -4  -9 10.5639 0.74982
 -24   4   9 11.7947 0.77084
  22  -4  -9 4.57875 0.49180
 -22   4   9 6.27165 0.66125
  20  -4  -9 15.4065 0.72189
 -20   4   9 16.4578 0.65243
  18  -4  -9 18.6223 0.73065
 -18   4   9 17.7808 0.60653
  16  -4  -9 55.3014 1.23699
 -16   4   9 57.5966 1.24844
  14  -4  -9 81.2002 1.62067
 -14   4   9 82.1409 1.65421
  12  -4  -9 189.905 3.55661
 -12   4   9 198.722 3.20134
  10  -4  -9 5.80780 0.29899
 -10   4   9 6.55246 0.24034
   8  -4  -9 84.9461 1.48379
  -8   4   9 89.2281 1.69838
   6  -4  -9 37.6939 0.59483
  -6   4   9 39.9089 0.76421
   4  -4  -9 92.4181 1.32899
  -4   4   9 98.7787 1.62565
   2  -4  -9 288.819 3.37692
  -2   4   9 302.302 3.92762
   0  -4  -9 269.598 3.03940
   0   4   9 284.545 4.39462
  -2  -4  -9 65.6153 1.03441
   2   4   9 72.1150 1.25403
  -4  -4  -9 316.278 4.32436
   4   4   9 343.426 4.91980
  -6  -4  -9 21.6642 0.37655
   6   4   9 24.2243 0.44583
  -8  -4  -9 116.145 1.49851
   8   4   9 127.651 2.22671
 -10  -4  -9 40.0573 0.63807
  10   4   9 44.8763 0.97181
 -12  -4  -9 11.9950 0.35199
  12   4   9 13.1933 0.40522
 -14  -4  -9 136.697 2.10097
  14   4   9 154.280 2.76024
 -16  -4  -9 25.4742 0.64341
  16   4   9 27.1597 0.68262
 -18  -4  -9 62.7015 1.26962
  18   4   9 74.9702 2.03742
 -20  -4  -9 44.3809 1.31028
  20   4   9 51.0502 1.96195
 -22  -4  -9 3.30662 0.66097
  22   4   9 5.33101 0.67123
 -24  -4  -9 5.39811 1.00667
  24   4   9 10.0512 1.03024
 -26  -4  -9 5.68271 1.32404
  27  -5  -9 16.3134 0.85006
 -27   5   9 16.9381 1.15845
  25  -5  -9 36.7238 1.20797
 -25   5   9 34.7895 1.17465
  23  -5  -9 5.43636 0.52099
 -23   5   9 6.55929 0.51588
  21  -5  -9 12.3613 0.72305
 -21   5   9 13.4945 0.54529
  19  -5  -9 0.56460 0.42696
 -19   5   9 0.30394 0.21657
  17  -5  -9 8.80564 0.52868
 -17   5   9 9.72696 0.45728
  15  -5  -9 24.7803 0.80149
 -15   5   9 26.2538 0.72422
  13  -5  -9 19.5002 0.66493
 -13   5   9 20.7605 0.56388
  11  -5  -9 21.4055 0.67640
 -11   5   9 24.0716 0.56455
   9  -5  -9 8.85630 0.32046
  -9   5   9 9.64519 0.34057
   7  -5  -9 73.4440 1.19018
  -7   5   9 79.9852 1.46433
   5  -5  -9 8.33603 0.22115
  -5   5   9 8.67972 0.32998
   3  -5  -9 4.87842 0.16840
  -3   5   9 5.28882 0.21909
   1  -5  -9 22.9155 0.38202
  -1   5   9 26.1005 0.53151
  -1  -5  -9 0.98590 0.09968
   1   5   9 0.80716 0.09457
  -3  -5  -9 3.25203 0.12815
   3   5   9 3.41245 0.17593
  -5  -5  -9 23.6697 0.42812
   5   5   9 26.6878 0.55421
  -7  -5  -9 8.67770 0.22439
   7   5   9 9.49047 0.31008
  -9  -5  -9 6.81567 0.18973
   9   5   9 8.03302 0.29973
 -11  -5  -9 1.35270 0.15190
  11   5   9 2.07775 0.17757
 -13  -5  -9 2.11711 0.17276
  13   5   9 2.44894 0.25633
 -15  -5  -9 33.5817 0.76591
  15   5   9 36.3902 0.98171
 -17  -5  -9 34.5859 0.79575
  17   5   9 41.3971 0.97702
 -19  -5  -9 3.83548 0.40196
  19   5   9 4.64407 0.45731
[truncated: 276,011 more chars]
